# Supplementary material for: From interaction networks to interfaces, scanning intrinsically disordered regions using AlphaFold2
Source: Nat Commun. 2024 Jan 18;15:597. doi: 10.1038/s41467-023-44288-7 (PMC10796318; doi:10.1038/s41467-023-44288-7)
Supplement: Supplementary file 3 — Supplementary Data 1 [file 41467_2023_44288_MOESM3_ESM.xlsx]

## Sheet: Feuil1
Supplementary Data 1. Table of all the AF2 and structural evaluation scores for all the models generated in the study of the 42 test cases with 10 different alignment protocols
# INDEX	Index of the tested case (from 1 to 42)
# PDB	PDB code of the reference complex
# PROTOCOL	Definition of the protocol used to generate the concatenated multiple sequence alignment
# SIZE	Length of the concatenated sequence used as input for AF2
# AF2_ITERATION	Index the iteration (from 1 to 5)
# AF2_MODEL_INDEX	Index of the model for every iteration (from 1 to 5)
# AF2_RANK	Rank of the predicted model among the 5 generated at each iteration according to AF2_MODEL_CONFIDENCE score
# AF2_pLDDT	Predicted local distance difference test corresponding to the predicted score of the model on the lDDT-CÎ± metric
# AF2_pTMSCORE	Intrinsic model accuracy estimate expressed as a global predicted TM-score calculated from the predicted aligned error (PAE).
# AF2_ipTMSCORE	pTM-score calculated from the predicted aligned error (PAE) restricted to residue pairs at the interface of the predicted model.
# AF2_MODEL_CONFIDENCE	Weighted combination of pTM and ipTM scores with a 20:80 ratio
# EVAL_DOCKQ_SCORE	DockQ score ranging from 0 to 1
# EVAL_DOCKQ_RANK	Rank Incorrect/Acceptable/Medium/High inferred from the DockQ score
# EVAL_CAPRI_PROTEIN_RANK	Rank Incorrect/Acceptable/Medium/High inferred from the CAPRI criteria defined for protein-protein complexes
# EVAL_CAPRI_PEPTIDE_RANK	Rank Incorrect/Acceptable/Medium/High inferred from the CAPRI criteria defined for protein-peptide complexes
# EVAL_CAPRI_IRMS	Interface RMSD (root-mean-square displacement of the backbone of the interface residues only, in the predicted versus the reference complex.
# EVAL_CAPRI_RMSAvsA	Backbone root-mean-square displacement of the receptor chain residues only, in the predicted versus the reference.
# EVAL_CAPRI_RMSBvsB	Backbone root-mean-square displacement of the ligand chain residues only, in the predicted versus the reference.
# EVAL_CAPRI_RMSABvsAB	Backbone root-mean-square displacement of the global receptor-ligand complex in the predicted versus the reference structure
# EVAL_CAPRI_LRMSA	Backbone root-mean-square displacement of the receptor in the predicted versus the reference structure, after superposition of the ligand backbone residues
# EVAL_CAPRI_LRMSB	Backbone root-mean-square displacement of the ligand in the predicted versus the reference structure, after superposition of the receptor backbone residues
# EVAL_CAPRI_FRNAT	Fraction of native contacts, number of native residueâ€“residue contacts in the predicted complex divided by the number of native contacts in the reference structure
# EVAL_CAPRI_FRNONAT	Fraction of non native contacts, number of non native residueâ€“residue contacts in the predicted complex divided by the number of contacts in the predicted complex
# EVAL_CAPRI_FRIR	Fraction of correct interface residues, number of residues correctly predicted in the interface of the predicted model divided by the number interface residues in the reference structure
# INDEX	PDB	PROTOCOL	SIZE	AF2_ITERATION	AF2_MODEL_INDEX	AF2_RANK	AF2_pLDDT	AF2_pTMSCORE	AF2_ipTMSCORE	AF2_COMBINED_SCORE	EVAL_DOCKQ_SCORE	EVAL_DOCKQ_RANK	EVAL_CAPRI_PROTEIN_RANK	EVAL_CAPRI_PEPTIDE_RANK	EVAL_CAPRI_IRMS	EVAL_CAPRI_RMSAvsA	EVAL_CAPRI_RMSBvsB	EVAL_CAPRI_RMSABvsAB	EVAL_CAPRI_LRMSA	EVAL_CAPRI_LRMSB	EVAL_CAPRI_FRNAT	EVAL_CAPRI_FRNONAT	EVAL_CAPRI_FRIR
1	5NCL	mixed_ali-delim-delim	758	1	1	3	76.9	0.741	0.781	0.773	0.47	Acceptable	Acceptable	Incorrect	1.64	6.12	1.08	6.1	4.12	25.1	15	40	67.39
1	5NCL	mixed_ali-delim-delim	758	1	4	4	77.6	0.726	0.772	0.763	0	Incorrect	Incorrect	Incorrect	38.55	6.21	1.29	14.56	122.29	135.41	0	0	0
1	5NCL	mixed_ali-delim-delim	758	1	5	5	74.8	0.673	0.771	0.751	0.53	Medium	Acceptable	Acceptable	1.53	6.04	0.92	6.02	3.74	17.36	25	16.67	71.74
1	5NCL	mixed_ali-delim-delim	758	1	2	2	77.5	0.729	0.786	0.775	0.61	Medium	Medium	Acceptable	1.37	6.28	0.96	6.26	3.21	26.49	40	50	78.26
1	5NCL	mixed_ali-delim-delim	758	1	3	1	77.5	0.734	0.788	0.777	0.71	Medium	Medium	Acceptable	1.19	5.96	1	5.93	2.68	25.59	60	42.86	84.78
1	5NCL	mixed_ali-delim-delim	758	2	1	4	76.7	0.724	0.765	0.757	0	Incorrect	Incorrect	Incorrect	29.77	6.1	1.99	11.86	94.57	105.68	0	0	0
1	5NCL	mixed_ali-delim-delim	758	2	4	3	77.1	0.718	0.783	0.77	0.54	Medium	Acceptable	Acceptable	1.46	4.7	1.04	4.69	3.43	25.03	25	44.44	73.91
1	5NCL	mixed_ali-delim-delim	758	2	3	2	77.5	0.734	0.788	0.777	0.71	Medium	Medium	Acceptable	1.19	6.16	1	6.13	2.74	25.19	60	45.45	84.78
1	5NCL	mixed_ali-delim-delim	758	2	5	5	74.8	0.679	0.765	0.748	0.2	Incorrect	Incorrect	Incorrect	3.29	5.91	1.11	5.96	9.57	28.37	0	0	19.57
1	5NCL	mixed_ali-delim-delim	758	2	2	1	77.9	0.735	0.789	0.778	0.6	Medium	Medium	Acceptable	1.32	6.4	0.97	6.37	2.91	24.39	35	50	80.43
1	5NCL	mixed_ali-delim-delim	758	3	4	1	78.5	0.746	0.79	0.781	0.59	Medium	Medium	Acceptable	1.38	6.1	1.07	6.08	3.17	27.6	35	41.67	78.26
1	5NCL	mixed_ali-delim-delim	758	3	1	3	76.7	0.736	0.772	0.765	0.39	Acceptable	Incorrect	Incorrect	1.94	6.15	1.08	6.14	4.96	23.77	5	50	60.87
1	5NCL	mixed_ali-delim-delim	758	3	2	2	77.9	0.736	0.788	0.778	0.63	Medium	Medium	Acceptable	1.31	6.21	0.96	6.18	3.15	26.73	45	50	82.61
1	5NCL	mixed_ali-delim-delim	758	3	5	5	72.9	0.617	0.755	0.727	0.01	Incorrect	Incorrect	Incorrect	15.7	5.97	1.1	8.04	50.25	50.66	0	0	0
1	5NCL	mixed_ali-delim-delim	758	3	3	4	76.2	0.701	0.767	0.754	0	Incorrect	Incorrect	Incorrect	34.61	5.9	1.45	13.32	110.84	132.48	0	0	0
1	5NCL	mixed_ali-delim-delim	758	4	5	5	74.7	0.671	0.771	0.751	0	Incorrect	Incorrect	Incorrect	39.76	6.24	1.35	15	127.13	122.27	0	0	0
1	5NCL	mixed_ali-delim-delim	758	4	3	4	76.7	0.727	0.773	0.764	0	Incorrect	Incorrect	Incorrect	37.52	6.11	1.51	14.32	120.25	152.79	0	0	0
1	5NCL	mixed_ali-delim-delim	758	4	1	3	76.5	0.729	0.776	0.767	0	Incorrect	Incorrect	Incorrect	29.81	6.28	1.39	11.95	94.54	101.9	0	0	0
1	5NCL	mixed_ali-delim-delim	758	4	4	2	77.4	0.73	0.785	0.774	0	Incorrect	Incorrect	Incorrect	40.84	6.41	1.18	15.38	129.91	134.54	0	0	0
1	5NCL	mixed_ali-delim-delim	758	4	2	1	77	0.718	0.793	0.778	0.67	Medium	Medium	Acceptable	1.28	6.09	0.97	6.06	3.01	26.89	55	45	84.78
1	5NCL	mixed_ali-delim-delim	758	5	5	5	74.3	0.655	0.767	0.745	0	Incorrect	Incorrect	Incorrect	32.64	6.13	1.45	12.76	104.22	116.75	0	0	0
1	5NCL	mixed_ali-delim-delim	758	5	3	3	77.7	0.743	0.788	0.779	0.68	Medium	Medium	Acceptable	1.2	6.15	1.02	6.13	3.08	26.43	55	47.62	84.78
1	5NCL	mixed_ali-delim-delim	758	5	1	4	77.6	0.746	0.786	0.778	0.52	Medium	Acceptable	Acceptable	1.59	6	1.07	5.98	3.9	24.41	25	28.57	67.39
1	5NCL	mixed_ali-delim-delim	758	5	4	1	77.9	0.737	0.795	0.783	0.59	Medium	Medium	Acceptable	1.37	6.28	1.06	6.25	3.31	26.77	35	41.67	78.26
1	5NCL	mixed_ali-delim-delim	758	5	2	2	77.8	0.728	0.793	0.78	0.62	Medium	Medium	Acceptable	1.31	6.12	1.04	6.09	3.04	26.48	40	52.94	78.26
1	5NCL	single_pep-delim-delim	758	1	4	3	77.4	0.731	0.785	0.774	0.01	Incorrect	Incorrect	Incorrect	21.14	6.39	1.38	9.54	66.06	63.67	0	0	0
1	5NCL	single_pep-delim-delim	758	1	2	2	78.3	0.738	0.792	0.781	0.55	Medium	Acceptable	Acceptable	1.43	6.18	1.02	6.16	3.35	22.79	25	37.5	76.09
1	5NCL	single_pep-delim-delim	758	1	5	5	74.6	0.675	0.776	0.756	0.45	Acceptable	Acceptable	Incorrect	1.7	6.11	1.02	6.08	3.93	16.22	10	33.33	67.39
1	5NCL	single_pep-delim-delim	758	1	1	4	76.4	0.731	0.776	0.767	0.02	Incorrect	Incorrect	Incorrect	11.32	6.03	1.71	7.1	35.19	57.84	0	0	0
1	5NCL	single_pep-delim-delim	758	1	3	1	77.6	0.746	0.792	0.783	0.72	Medium	Medium	Acceptable	1.2	6.12	1.05	6.09	3.02	25.12	65	35	84.78
1	5NCL	single_pep-delim-delim	758	2	2	1	78.2	0.735	0.796	0.784	0.67	Medium	Medium	Acceptable	1.26	5.95	1	5.93	3.27	24.7	55	42.11	82.61
1	5NCL	single_pep-delim-delim	758	2	1	4	76.4	0.734	0.774	0.766	0.02	Incorrect	Incorrect	Incorrect	12.83	5.96	1.83	7.33	40.02	50.5	0	0	0
1	5NCL	single_pep-delim-delim	758	2	4	3	77.1	0.732	0.784	0.774	0.01	Incorrect	Incorrect	Incorrect	20.64	6.21	1.4	9.32	64.72	64.6	0	0	0
1	5NCL	single_pep-delim-delim	758	2	5	5	74.6	0.682	0.78	0.76	0.57	Medium	Medium	Acceptable	1.43	6.28	0.96	6.25	3.26	16.21	30	25	76.09
1	5NCL	single_pep-delim-delim	758	2	3	2	77.5	0.742	0.793	0.783	0.71	Medium	Medium	Acceptable	1.17	6.2	1.02	6.17	3.27	24.84	65	43.48	86.96
1	5NCL	single_pep-delim-delim	758	3	4	5	76.1	0.696	0.783	0.766	0.01	Incorrect	Incorrect	Incorrect	20.48	5.79	1.41	9.14	65.94	62.43	0	0	0
1	5NCL	single_pep-delim-delim	758	3	2	1	78.4	0.739	0.798	0.786	0.67	Medium	Medium	Acceptable	1.29	6.04	1.01	6.01	3.05	25.45	55	42.11	82.61
1	5NCL	single_pep-delim-delim	758	3	1	3	76.4	0.733	0.776	0.767	0.03	Incorrect	Incorrect	Incorrect	10.33	6.43	1.86	7.27	32.04	43.09	0	0	0
1	5NCL	single_pep-delim-delim	758	3	5	4	75.6	0.67	0.79	0.766	0.65	Medium	Medium	Acceptable	1.26	5.05	1.07	5.03	2.51	21.39	45	35.71	78.26
1	5NCL	single_pep-delim-delim	758	3	3	2	77.6	0.74	0.795	0.784	0.73	Medium	Medium	Acceptable	1.16	5.87	1.02	5.84	2.68	24.92	65	45.83	89.13
1	5NCL	single_pep-delim-delim	758	4	3	3	76.8	0.718	0.789	0.775	0.73	Medium	Medium	Acceptable	1.15	4.7	1.02	4.68	2.87	24.01	65	43.48	89.13
1	5NCL	single_pep-delim-delim	758	4	2	1	77	0.729	0.796	0.783	0.68	Medium	Medium	Acceptable	1.22	6.34	0.94	6.31	3.11	21.04	55	42.11	82.61
1	5NCL	single_pep-delim-delim	758	4	4	2	78	0.749	0.787	0.779	0.01	Incorrect	Incorrect	Incorrect	18.04	6.31	1.75	8.68	55.63	77.36	0	0	0
1	5NCL	single_pep-delim-delim	758	4	1	5	75.8	0.683	0.775	0.757	0.01	Incorrect	Incorrect	Incorrect	15.86	4.62	1.79	7.11	50.24	80.5	0	0	0
1	5NCL	single_pep-delim-delim	758	4	5	4	74.9	0.655	0.783	0.757	0.6	Medium	Medium	Acceptable	1.41	4.7	1.01	4.68	2.75	17.67	35	22.22	80.43
1	5NCL	single_pep-delim-delim	758	5	1	4	76.6	0.732	0.78	0.77	0.03	Incorrect	Incorrect	Incorrect	9.64	6.09	0.99	6.84	29.57	54.99	0	0	0
1	5NCL	single_pep-delim-delim	758	5	5	5	74.6	0.655	0.784	0.758	0.64	Medium	Medium	Acceptable	1.29	5.33	1.06	5.31	2.68	21.55	45	40	78.26
1	5NCL	single_pep-delim-delim	758	5	4	3	77.8	0.746	0.784	0.776	0.01	Incorrect	Incorrect	Incorrect	21.91	6.34	1.27	9.69	68.27	85.86	0	0	0
1	5NCL	single_pep-delim-delim	758	5	3	1	77.1	0.743	0.793	0.783	0.71	Medium	Medium	Acceptable	1.18	6.09	1.02	6.07	3.32	24.99	65	40.91	86.96
1	5NCL	single_pep-delim-delim	758	5	2	2	77.6	0.733	0.793	0.781	0.62	Medium	Medium	Acceptable	1.32	6.12	1	6.09	3.63	25.53	45	43.75	78.26
1	5NCL	mixed_ali-fl-fl	2293	1	5	4	60.5	0.457	0.313	0.342	0	Incorrect	Incorrect	Incorrect	40.87	5.99	3.04	15.72	135.93	162.07	0	0	0
1	5NCL	mixed_ali-fl-fl	2293	1	4	3	60.8	0.464	0.314	0.344	0	Incorrect	Incorrect	Incorrect	36.89	5.95	1.38	14.73	126.03	131.45	0	0	0
1	5NCL	mixed_ali-fl-fl	2293	1	3	2	61.1	0.473	0.315	0.347	0.05	Incorrect	Incorrect	Incorrect	7.57	6.05	1.5	6.51	23.36	61.41	0	100	13.04
1	5NCL	mixed_ali-fl-fl	2293	1	2	5	57.8	0.459	0.302	0.333	0	Incorrect	Incorrect	Incorrect	39.74	6.23	1.61	15.74	135.39	118.08	0	0	0
1	5NCL	mixed_ali-fl-fl	2293	1	1	1	61.2	0.46	0.326	0.353	0	Incorrect	Incorrect	Incorrect	34.65	6.24	1.39	14.19	118.96	112.81	0	0	0
1	5NCL	mixed_ali-fl-fl	2293	2	3	3	59.8	0.458	0.316	0.344	0	Incorrect	Incorrect	Incorrect	43.26	6.72	1.41	17.3	148.55	158.84	0	0	0
1	5NCL	mixed_ali-fl-fl	2293	2	1	2	61.4	0.457	0.324	0.351	0	Incorrect	Incorrect	Incorrect	35.77	6.27	1.27	14.49	122.2	108.15	0	0	0
1	5NCL	mixed_ali-fl-fl	2293	2	2	5	58.5	0.458	0.307	0.337	0	Incorrect	Incorrect	Incorrect	49.54	6.1	1.59	18.7	165.66	176.42	0	0	0
1	5NCL	mixed_ali-fl-fl	2293	2	4	1	60.8	0.465	0.324	0.352	0	Incorrect	Incorrect	Incorrect	42.48	5.97	1.81	16.37	142.7	130.91	0	0	0
1	5NCL	mixed_ali-fl-fl	2293	2	5	4	60.1	0.458	0.314	0.343	0	Incorrect	Incorrect	Incorrect	37.36	5.98	1.39	14.91	127.41	140.34	0	0	0
1	5NCL	mixed_ali-fl-fl	2293	3	5	3	60.3	0.457	0.313	0.342	0	Incorrect	Incorrect	Incorrect	34.45	6.07	1.52	13.97	117.46	108.55	0	0	0
1	5NCL	mixed_ali-fl-fl	2293	3	3	4	60.1	0.456	0.313	0.342	0	Incorrect	Incorrect	Incorrect	35.99	6.65	1.41	14.92	124.44	132.63	0	0	0
1	5NCL	mixed_ali-fl-fl	2293	3	2	5	59.1	0.459	0.304	0.335	0	Incorrect	Incorrect	Incorrect	47.02	7.38	1.41	18.67	159.85	140.9	0	0	0
1	5NCL	mixed_ali-fl-fl	2293	3	1	2	61.6	0.46	0.324	0.351	0	Incorrect	Incorrect	Incorrect	38.39	6.02	1.39	15.25	130.79	123.52	0	0	0
1	5NCL	mixed_ali-fl-fl	2293	3	4	1	61	0.467	0.323	0.352	0	Incorrect	Incorrect	Incorrect	40.15	6.03	1.29	15.57	134.4	149.87	0	0	0
1	5NCL	mixed_ali-fl-fl	2293	4	1	1	61.6	0.459	0.323	0.35	0	Incorrect	Incorrect	Incorrect	32.65	6.05	1.49	13.34	111.09	98.27	0	0	0
1	5NCL	mixed_ali-fl-fl	2293	4	3	3	60.3	0.458	0.315	0.344	0	Incorrect	Incorrect	Incorrect	24.96	5.89	1.43	10.95	85.94	83.48	0	0	0
1	5NCL	mixed_ali-fl-fl	2293	4	5	4	60	0.458	0.311	0.34	0	Incorrect	Incorrect	Incorrect	38.62	6.11	1.5	15.28	130.78	140.74	0	0	0
1	5NCL	mixed_ali-fl-fl	2293	4	4	2	61	0.462	0.322	0.35	0	Incorrect	Incorrect	Incorrect	38.78	6.07	1.25	14.95	128.23	150.47	0	0	0
1	5NCL	mixed_ali-fl-fl	2293	4	2	5	58.3	0.457	0.308	0.338	0	Incorrect	Incorrect	Incorrect	35.31	6.11	2.01	13.93	117.62	113.6	0	0	0
1	5NCL	mixed_ali-fl-fl	2293	5	5	4	60.9	0.454	0.309	0.338	0	Incorrect	Incorrect	Incorrect	38.33	6.08	1.54	15.31	131	137.47	0	0	0
1	5NCL	mixed_ali-fl-fl	2293	5	2	5	58	0.459	0.3	0.332	0	Incorrect	Incorrect	Incorrect	48.01	6.04	1.87	18.25	161.22	159.95	0	0	0
1	5NCL	mixed_ali-fl-fl	2293	5	3	2	59.9	0.455	0.31	0.339	0	Incorrect	Incorrect	Incorrect	41.47	6.1	1.15	16.66	143.83	138.87	0	0	0
1	5NCL	mixed_ali-fl-fl	2293	5	1	3	60.9	0.457	0.309	0.339	0	Incorrect	Incorrect	Incorrect	35.66	5.98	1.2	14.48	122.89	86.05	0	0	0
1	5NCL	mixed_ali-fl-fl	2293	5	4	1	61.1	0.463	0.313	0.343	0	Incorrect	Incorrect	Incorrect	39.55	5.86	1.41	15.61	134.99	150.9	0	0	0
1	5NCL	mixed_ali-delim-fl	1998	1	2	4	64.1	0.487	0.305	0.341	0	Incorrect	Incorrect	Incorrect	29.48	6.13	1.52	12.13	97.98	100.73	0	0	0
1	5NCL	mixed_ali-delim-fl	1998	1	5	5	65.2	0.485	0.284	0.324	0	Incorrect	Incorrect	Incorrect	31.52	6.14	1.28	12.77	104.61	132.49	0	0	0
1	5NCL	mixed_ali-delim-fl	1998	1	1	3	66	0.487	0.317	0.351	0	Incorrect	Incorrect	Incorrect	29.38	6.03	1.4	11.86	95.5	138.95	0	0	0
1	5NCL	mixed_ali-delim-fl	1998	1	3	1	66.9	0.489	0.323	0.356	0	Incorrect	Incorrect	Incorrect	31.49	6.1	1.31	12.7	104.25	137.71	0	0	0
1	5NCL	mixed_ali-delim-fl	1998	1	4	2	66.5	0.494	0.316	0.352	0	Incorrect	Incorrect	Incorrect	33.72	5.93	1.48	13.14	109.72	106.55	0	0	0
1	5NCL	mixed_ali-delim-fl	1998	2	3	3	67.6	0.488	0.325	0.358	0	Incorrect	Incorrect	Incorrect	34.39	6	1.53	13.98	117.73	103.73	0	0	0
1	5NCL	mixed_ali-delim-fl	1998	2	5	4	65.9	0.487	0.311	0.346	0	Incorrect	Incorrect	Incorrect	31.65	6.22	1.74	12.94	106.23	123.5	0	0	0
1	5NCL	mixed_ali-delim-fl	1998	2	2	5	64	0.487	0.306	0.342	0	Incorrect	Incorrect	Incorrect	50.97	6.23	1.44	19.1	169.19	186.51	0	0	0
1	5NCL	mixed_ali-delim-fl	1998	2	1	2	66.8	0.489	0.329	0.361	0	Incorrect	Incorrect	Incorrect	34.97	6.67	1.33	14.23	117.45	144.18	0	0	0
1	5NCL	mixed_ali-delim-fl	1998	2	4	1	68.5	0.497	0.33	0.363	0	Incorrect	Incorrect	Incorrect	37.59	6.11	1.22	14.77	125.66	140.95	0	0	0
1	5NCL	mixed_ali-delim-fl	1998	3	2	4	63.6	0.488	0.3	0.338	0	Incorrect	Incorrect	Incorrect	49.61	5.99	1.24	18.55	164.39	194.19	0	0	0
1	5NCL	mixed_ali-delim-fl	1998	3	1	3	66.1	0.489	0.314	0.349	0	Incorrect	Incorrect	Incorrect	33.33	5.78	1.45	12.94	107.79	111.98	0	0	0
1	5NCL	mixed_ali-delim-fl	1998	3	3	1	66.9	0.489	0.328	0.36	0	Incorrect	Incorrect	Incorrect	43.5	5.94	1.2	16.41	143.22	176.58	0	0	0
1	5NCL	mixed_ali-delim-fl	1998	3	5	5	65.1	0.486	0.29	0.329	0	Incorrect	Incorrect	Incorrect	40.84	5.94	1.46	15.53	134.67	167.98	0	0	0
1	5NCL	mixed_ali-delim-fl	1998	3	4	2	67.3	0.498	0.325	0.36	0	Incorrect	Incorrect	Incorrect	34.16	5.96	1.18	13.52	113.44	115.24	0	0	0
1	5NCL	mixed_ali-delim-fl	1998	4	5	5	65.5	0.487	0.286	0.326	0	Incorrect	Incorrect	Incorrect	30.2	5.93	1.56	12.52	103.07	110.81	0	0	0
1	5NCL	mixed_ali-delim-fl	1998	4	3	2	67.1	0.487	0.33	0.361	0.01	Incorrect	Incorrect	Incorrect	20.93	6.1	1.38	9.39	66.86	108.07	0	0	0
1	5NCL	mixed_ali-delim-fl	1998	4	2	4	63.7	0.488	0.299	0.337	0	Incorrect	Incorrect	Incorrect	46.72	6.28	1.31	17.75	155.44	181	0	0	0
1	5NCL	mixed_ali-delim-fl	1998	4	1	1	67	0.487	0.331	0.362	0	Incorrect	Incorrect	Incorrect	34.47	6.02	1.21	13.67	114.82	150.48	0	0	0
1	5NCL	mixed_ali-delim-fl	1998	4	4	3	67.3	0.497	0.322	0.357	0	Incorrect	Incorrect	Incorrect	36.92	6.07	1.27	14.43	122.66	150.38	0	0	0
1	5NCL	mixed_ali-delim-fl	1998	5	5	5	66.1	0.486	0.31	0.345	0	Incorrect	Incorrect	Incorrect	38.61	6.06	1.92	14.79	126.39	110.76	0	0	0
1	5NCL	mixed_ali-delim-fl	1998	5	2	4	65.8	0.51	0.305	0.346	0	Incorrect	Incorrect	Incorrect	47.88	6.05	3.62	18.07	159.41	181.19	0	0	0
1	5NCL	mixed_ali-delim-fl	1998	5	1	2	66.6	0.492	0.328	0.361	0	Incorrect	Incorrect	Incorrect	31.93	6.09	1.33	13.03	107.85	137.01	0	0	0
1	5NCL	mixed_ali-delim-fl	1998	5	3	3	66.8	0.49	0.325	0.358	0	Incorrect	Incorrect	Incorrect	42.66	6.12	1.14	16.13	140.06	151.96	0	0	0
1	5NCL	mixed_ali-delim-fl	1998	5	4	1	67.6	0.495	0.33	0.363	0	Incorrect	Incorrect	Incorrect	36.44	6.2	1.36	14.31	120.89	149.68	0	0	0
1	5NCL	unpaired_ali-delim-delim	758	1	3	1	77.6	0.751	0.796	0.787	0.68	Medium	Medium	Acceptable	1.2	5.91	1.04	5.88	3.08	26.64	55	45	84.78
1	5NCL	unpaired_ali-delim-delim	758	1	5	5	75.5	0.718	0.752	0.745	0.04	Incorrect	Incorrect	Incorrect	8.83	6	0.98	6.66	27.46	38.85	0	0	0
1	5NCL	unpaired_ali-delim-delim	758	1	1	4	75.9	0.718	0.775	0.764	0.02	Incorrect	Incorrect	Incorrect	11.56	5.99	1.52	7.12	36.19	57.78	0	0	0
1	5NCL	unpaired_ali-delim-delim	758	1	2	2	77.8	0.748	0.786	0.778	0.06	Incorrect	Incorrect	Incorrect	7.02	6.18	1.15	6.57	21.53	40.28	0	0	0
1	5NCL	unpaired_ali-delim-delim	758	1	4	3	77.7	0.738	0.782	0.773	0	Incorrect	Incorrect	Incorrect	24.49	6.02	1.09	10.65	82.45	82.05	0	0	0
1	5NCL	unpaired_ali-delim-delim	758	2	5	5	75	0.685	0.766	0.75	0.62	Medium	Medium	Acceptable	1.37	5.41	0.97	5.39	3.21	23.44	45	40	80.43
1	5NCL	unpaired_ali-delim-delim	758	2	3	1	77.9	0.748	0.796	0.786	0.68	Medium	Medium	Acceptable	1.2	5.79	1.04	5.77	2.96	25.94	55	45	84.78
1	5NCL	unpaired_ali-delim-delim	758	2	1	4	75.9	0.722	0.789	0.776	0.46	Acceptable	Acceptable	Incorrect	1.69	5.96	0.93	5.94	4.3	23.49	15	57.14	67.39
1	5NCL	unpaired_ali-delim-delim	758	2	4	2	77.5	0.741	0.79	0.78	0.01	Incorrect	Incorrect	Incorrect	18.23	5.95	0.9	8.9	61.98	44.34	0	0	0
1	5NCL	unpaired_ali-delim-delim	758	2	2	3	77.6	0.75	0.786	0.779	0.02	Incorrect	Incorrect	Incorrect	11.62	5.97	1.02	7.14	36.87	91.06	0	0	0
1	5NCL	unpaired_ali-delim-delim	758	3	1	5	75.4	0.718	0.765	0.756	0.01	Incorrect	Incorrect	Incorrect	16.54	5.95	1.25	8.23	53.3	85.55	0	0	0
1	5NCL	unpaired_ali-delim-delim	758	3	5	4	76.2	0.72	0.779	0.767	0	Incorrect	Incorrect	Incorrect	31.47	5.96	1.66	12.43	101.47	123.65	0	0	0
1	5NCL	unpaired_ali-delim-delim	758	3	3	2	78.2	0.755	0.796	0.788	0.68	Medium	Medium	Acceptable	1.22	5.87	1.02	5.85	3.19	26.22	55	45	84.78
1	5NCL	unpaired_ali-delim-delim	758	3	2	3	78.3	0.746	0.784	0.776	0.03	Incorrect	Incorrect	Incorrect	10.41	5.91	1.27	6.86	32.74	68.79	0	0	0
1	5NCL	unpaired_ali-delim-delim	758	3	4	1	78.7	0.753	0.809	0.798	0.65	Medium	Medium	Acceptable	1.28	6.02	0.95	6	3.2	24.79	50	47.37	84.78
1	5NCL	unpaired_ali-delim-delim	758	4	3	2	77.4	0.744	0.797	0.786	0.68	Medium	Medium	Acceptable	1.22	5.86	1.03	5.83	3.07	26.74	55	45	84.78
1	5NCL	unpaired_ali-delim-delim	758	4	5	5	75.4	0.714	0.752	0.744	0.01	Incorrect	Incorrect	Incorrect	22.23	5.93	1.23	9.68	71.18	95.88	0	0	0
1	5NCL	unpaired_ali-delim-delim	758	4	1	4	75.4	0.71	0.773	0.76	0.01	Incorrect	Incorrect	Incorrect	16.64	6.09	1.69	8.29	52.52	62.44	0	0	0
1	5NCL	unpaired_ali-delim-delim	758	4	2	1	78.2	0.752	0.802	0.792	0.66	Medium	Medium	Acceptable	1.26	5.97	0.96	5.94	3.05	25.41	50	41.18	82.61
1	5NCL	unpaired_ali-delim-delim	758	4	4	3	77.7	0.739	0.791	0.781	0	Incorrect	Incorrect	Incorrect	27.25	6.15	1.14	11.15	86.5	96.26	0	0	0
1	5NCL	unpaired_ali-delim-delim	758	5	1	5	75.7	0.715	0.774	0.762	0.01	Incorrect	Incorrect	Incorrect	14.58	6.05	1.09	7.83	46.53	52.28	0	0	0
1	5NCL	unpaired_ali-delim-delim	758	5	5	4	76	0.725	0.78	0.769	0	Incorrect	Incorrect	Incorrect	38.68	5.96	1.03	14.72	125.36	174.94	0	0	0
1	5NCL	unpaired_ali-delim-delim	758	5	2	1	78.3	0.761	0.803	0.795	0.58	Medium	Medium	Acceptable	1.4	6.04	0.91	6.01	3.29	24.84	35	41.67	78.26
1	5NCL	unpaired_ali-delim-delim	758	5	3	2	77.6	0.748	0.799	0.789	0.68	Medium	Medium	Acceptable	1.25	5.83	1.01	5.81	3.05	26.01	55	42.11	84.78
1	5NCL	unpaired_ali-delim-delim	758	5	4	3	79.4	0.757	0.794	0.787	0.01	Incorrect	Incorrect	Incorrect	21.81	6.03	1.26	9.88	73.48	87.91	0	0	0
1	5NCL	unpaired_ali-delim-fl	1998	1	2	4	64.9	0.501	0.327	0.362	0	Incorrect	Incorrect	Incorrect	47.38	5.9	1.39	17.55	154.5	162.64	0	0	0
1	5NCL	unpaired_ali-delim-fl	1998	1	3	1	67.7	0.52	0.337	0.374	0	Incorrect	Incorrect	Incorrect	29.09	5.79	1.58	11.8	96.16	128.19	0	0	0
1	5NCL	unpaired_ali-delim-fl	1998	1	5	5	65.8	0.489	0.328	0.36	0	Incorrect	Incorrect	Incorrect	33.23	6	1.37	13.45	112.53	131.58	0	0	0
1	5NCL	unpaired_ali-delim-fl	1998	1	1	2	67.5	0.508	0.331	0.366	0	Incorrect	Incorrect	Incorrect	29.08	6.06	1.45	12.28	99.66	92.61	0	0	0
1	5NCL	unpaired_ali-delim-fl	1998	1	4	3	68	0.509	0.327	0.363	0	Incorrect	Incorrect	Incorrect	34.99	5.87	1.6	13.9	117.8	129.41	0	0	0
1	5NCL	unpaired_ali-delim-fl	1998	2	5	5	66	0.494	0.327	0.36	0	Incorrect	Incorrect	Incorrect	25.15	6.03	1.31	10.96	85.6	103.39	0	0	0
1	5NCL	unpaired_ali-delim-fl	1998	2	4	3	68.3	0.508	0.328	0.364	0	Incorrect	Incorrect	Incorrect	34.92	5.84	1.46	13.87	117.58	136.13	0	0	0
1	5NCL	unpaired_ali-delim-fl	1998	2	2	4	65	0.503	0.328	0.363	0	Incorrect	Incorrect	Incorrect	37.85	6.03	1.46	14.69	125.16	139.5	0	0	0
1	5NCL	unpaired_ali-delim-fl	1998	2	1	1	67.9	0.511	0.333	0.369	0	Incorrect	Incorrect	Incorrect	32.89	6.04	1.36	13.22	109.91	134.4	0	0	0
1	5NCL	unpaired_ali-delim-fl	1998	2	3	2	66.4	0.494	0.337	0.368	0	Incorrect	Incorrect	Incorrect	31.46	5.94	1.35	12.7	105.42	108.22	0	0	0
1	5NCL	unpaired_ali-delim-fl	1998	3	1	2	67.3	0.506	0.329	0.364	0	Incorrect	Incorrect	Incorrect	33.36	5.79	1.31	13.22	111.03	126.86	0	0	0
1	5NCL	unpaired_ali-delim-fl	1998	3	5	4	66.1	0.488	0.328	0.36	0	Incorrect	Incorrect	Incorrect	28.15	5.75	1.59	11.59	94.11	126.53	0	0	0
1	5NCL	unpaired_ali-delim-fl	1998	3	3	1	67.8	0.513	0.335	0.371	0.01	Incorrect	Incorrect	Incorrect	16.72	5.68	1.43	8.08	54.06	89.62	0	0	0
1	5NCL	unpaired_ali-delim-fl	1998	3	2	5	64.7	0.498	0.322	0.357	0	Incorrect	Incorrect	Incorrect	46.34	5.77	1.8	17.17	151.12	190.5	0	0	0
1	5NCL	unpaired_ali-delim-fl	1998	3	4	3	67	0.501	0.327	0.362	0	Incorrect	Incorrect	Incorrect	33.9	5.75	2.23	13.6	115.04	110.78	0	0	0
1	5NCL	unpaired_ali-delim-fl	1998	4	3	1	67.1	0.502	0.342	0.374	0.01	Incorrect	Incorrect	Incorrect	21.75	5.78	0.95	9.58	71.65	116.39	0	0	0
1	5NCL	unpaired_ali-delim-fl	1998	4	4	4	67	0.501	0.328	0.363	0	Incorrect	Incorrect	Incorrect	33.53	5.9	1.2	13.38	112.31	102.84	0	0	0
1	5NCL	unpaired_ali-delim-fl	1998	4	5	5	65.7	0.488	0.328	0.36	0	Incorrect	Incorrect	Incorrect	29.97	5.91	1.34	12.35	101.42	126.84	0	0	0
1	5NCL	unpaired_ali-delim-fl	1998	4	2	3	65.1	0.501	0.333	0.367	0	Incorrect	Incorrect	Incorrect	41.61	5.82	1.55	15.73	136.91	140.51	0	0	0
1	5NCL	unpaired_ali-delim-fl	1998	4	1	2	67.6	0.507	0.334	0.369	0	Incorrect	Incorrect	Incorrect	28.28	5.83	1.31	11.79	96	91.2	0	0	0
1	5NCL	unpaired_ali-delim-fl	1998	5	3	1	68.1	0.511	0.346	0.379	0.01	Incorrect	Incorrect	Incorrect	18.45	5.79	1.5	8.8	62.14	52.69	0	0	0
1	5NCL	unpaired_ali-delim-fl	1998	5	4	2	68.9	0.525	0.339	0.376	0	Incorrect	Incorrect	Incorrect	32.83	5.77	1.48	13.04	109.29	129.21	0	0	0
1	5NCL	unpaired_ali-delim-fl	1998	5	1	5	68.1	0.513	0.334	0.37	0	Incorrect	Incorrect	Incorrect	33.71	5.89	1.26	13.64	114.8	124.08	0	0	0
1	5NCL	unpaired_ali-delim-fl	1998	5	2	3	67.1	0.524	0.335	0.373	0	Incorrect	Incorrect	Incorrect	41.62	5.78	1.33	15.72	136.74	172.76	0	0	0
1	5NCL	unpaired_ali-delim-fl	1998	5	5	4	67.5	0.508	0.337	0.371	0	Incorrect	Incorrect	Incorrect	28.86	5.92	1.29	11.87	96.27	119.36	0	0	0
1	5NCL	mixed_ali-delim-200	958	1	5	5	66.1	0.616	0.534	0.55	0.01	Incorrect	Incorrect	Incorrect	21.22	6.21	1.21	9.79	71.24	109.48	0	0	0
1	5NCL	mixed_ali-delim-200	958	1	2	1	66.5	0.63	0.553	0.568	0.52	Medium	Medium	Acceptable	1.65	6.15	1.19	6.13	4.65	32.17	35	50	82.61
1	5NCL	mixed_ali-delim-200	958	1	3	4	65.6	0.615	0.535	0.551	0	Incorrect	Incorrect	Incorrect	26.22	12.08	0.98	15.05	84.46	138.24	0	0	0
1	5NCL	mixed_ali-delim-200	958	1	1	2	65.9	0.627	0.549	0.565	0	Incorrect	Incorrect	Incorrect	35.42	6.16	1.29	14.1	118.59	147.38	0	0	0
1	5NCL	mixed_ali-delim-200	958	1	4	3	66.2	0.626	0.548	0.564	0	Incorrect	Incorrect	Incorrect	31.92	6.26	1.34	13.05	107.25	125.39	0	0	0
1	5NCL	mixed_ali-delim-200	958	2	3	1	67.2	0.63	0.554	0.569	0.67	Medium	Medium	Acceptable	1.3	5.98	1.05	5.95	2.78	23.43	55	8.33	84.78
1	5NCL	mixed_ali-delim-200	958	2	2	4	65.6	0.618	0.537	0.553	0.01	Incorrect	Incorrect	Incorrect	23.18	6.49	1.02	10.13	72.43	79.59	0	0	0
1	5NCL	mixed_ali-delim-200	958	2	1	3	65.4	0.62	0.541	0.557	0	Incorrect	Incorrect	Incorrect	28.04	6.13	1.27	11.9	95.84	117.68	0	0	0
1	5NCL	mixed_ali-delim-200	958	2	4	2	66.7	0.628	0.55	0.566	0	Incorrect	Incorrect	Incorrect	30.23	6.34	1.67	12.35	99.13	141.19	0	0	0
1	5NCL	mixed_ali-delim-200	958	2	5	5	64.8	0.591	0.503	0.521	0.01	Incorrect	Incorrect	Incorrect	21.07	6.14	1.04	9.68	70.26	68.94	0	0	0
1	5NCL	mixed_ali-delim-200	958	3	3	1	66.3	0.618	0.539	0.555	0	Incorrect	Incorrect	Incorrect	55.42	4.79	1.44	19.78	178.93	202.73	0	0	0
1	5NCL	mixed_ali-delim-200	958	3	4	3	65.7	0.606	0.521	0.538	0.02	Incorrect	Incorrect	Incorrect	14.11	5.88	1.02	7.6	45.25	54.9	0	0	0
1	5NCL	mixed_ali-delim-200	958	3	2	2	65.2	0.611	0.526	0.543	0	Incorrect	Incorrect	Incorrect	25.88	5.96	1.42	10.74	83.2	114.1	0	0	0
1	5NCL	mixed_ali-delim-200	958	3	1	5	64.1	0.579	0.488	0.506	0	Incorrect	Incorrect	Incorrect	30.41	6.19	1.41	12.8	104.92	113.58	0	0	0
1	5NCL	mixed_ali-delim-200	958	3	5	4	64.3	0.575	0.49	0.507	0.01	Incorrect	Incorrect	Incorrect	21.73	5.98	1.57	9.88	73.54	117.69	0	0	0
1	5NCL	mixed_ali-delim-200	958	4	3	2	66	0.616	0.535	0.551	0	Incorrect	Incorrect	Incorrect	46.82	4.91	1.14	16.98	151.84	197.13	0	0	0
1	5NCL	mixed_ali-delim-200	958	4	1	4	64.9	0.592	0.503	0.521	0.01	Incorrect	Incorrect	Incorrect	18.84	6.07	1.24	8.97	61.87	85.09	0	0	0
1	5NCL	mixed_ali-delim-200	958	4	4	3	66	0.61	0.525	0.542	0	Incorrect	Incorrect	Incorrect	30.5	5.34	1.59	11.73	97.14	117.77	0	0	0
1	5NCL	mixed_ali-delim-200	958	4	2	1	65.7	0.616	0.535	0.551	0.04	Incorrect	Incorrect	Incorrect	8.52	6	1.71	6.58	25.71	36.43	0	0	0
1	5NCL	mixed_ali-delim-200	958	4	5	5	65.5	0.587	0.499	0.517	0.01	Incorrect	Incorrect	Incorrect	16.59	4.99	1.49	7.72	55.17	68.79	0	0	0
1	5NCL	mixed_ali-delim-200	958	5	2	4	65.8	0.618	0.537	0.553	0.01	Incorrect	Incorrect	Incorrect	19.61	6.3	1.22	9.41	65.31	86.12	0	0	0
1	5NCL	mixed_ali-delim-200	958	5	5	5	65	0.599	0.523	0.538	0.01	Incorrect	Incorrect	Incorrect	19.76	6.27	1.78	9.58	67.92	80.01	0	0	0
1	5NCL	mixed_ali-delim-200	958	5	4	2	66.5	0.631	0.555	0.57	0	Incorrect	Incorrect	Incorrect	29.49	6.44	1.19	12.22	97.22	91.58	0	0	0
1	5NCL	mixed_ali-delim-200	958	5	3	1	66.8	0.632	0.557	0.572	0	Incorrect	Incorrect	Incorrect	39.47	5.93	1.56	14.72	125.14	144.79	0	0	0
1	5NCL	mixed_ali-delim-200	958	5	1	3	65.9	0.62	0.54	0.556	0	Incorrect	Incorrect	Incorrect	29.81	6.08	1.33	12.06	97.01	144.21	0	0	0
1	5NCL	mixed_ali-delim-100	858	1	1	3	69.5	0.655	0.587	0.601	0.02	Incorrect	Incorrect	Incorrect	11.77	6.38	1.27	7.48	36.87	40.61	0	0	0
1	5NCL	mixed_ali-delim-100	858	1	5	5	68.3	0.596	0.587	0.589	0	Incorrect	Incorrect	Incorrect	24.49	6.03	1.41	10.57	81.18	83.21	0	0	0
1	5NCL	mixed_ali-delim-100	858	1	3	1	70.9	0.664	0.596	0.61	0.57	Medium	Medium	Acceptable	1.42	6.01	0.98	5.99	3.03	23.1	30	45.45	71.74
1	5NCL	mixed_ali-delim-100	858	1	2	2	70.5	0.649	0.594	0.605	0.45	Acceptable	Acceptable	Incorrect	1.64	6.15	1.03	6.13	4.28	27.84	10	60	76.09
1	5NCL	mixed_ali-delim-100	858	1	4	4	70	0.637	0.585	0.595	0.01	Incorrect	Incorrect	Incorrect	19.4	5.83	1.48	8.81	61.52	81.24	0	0	0
1	5NCL	mixed_ali-delim-100	858	2	1	3	69.6	0.628	0.593	0.6	0.01	Incorrect	Incorrect	Incorrect	23.71	5.97	1.11	10.38	79.46	121.39	0	0	0
1	5NCL	mixed_ali-delim-100	858	2	3	4	70.9	0.655	0.585	0.599	0	Incorrect	Incorrect	Incorrect	56.88	4.93	1.66	20.44	185.51	210.78	0	0	0
1	5NCL	mixed_ali-delim-100	858	2	4	1	71.1	0.667	0.593	0.608	0	Incorrect	Incorrect	Incorrect	32.85	6.08	1.36	13.11	108.65	128.93	0	0	0
1	5NCL	mixed_ali-delim-100	858	2	2	2	70.8	0.649	0.588	0.6	0.01	Incorrect	Incorrect	Incorrect	22.42	4.78	1.12	9.21	73.75	81.99	0	0	0
1	5NCL	mixed_ali-delim-100	858	2	5	5	68.8	0.598	0.587	0.589	0.01	Incorrect	Incorrect	Incorrect	20.88	5.93	1.37	9.31	66.74	78.9	0	0	0
1	5NCL	mixed_ali-delim-100	858	3	5	5	69.2	0.622	0.587	0.594	0.06	Incorrect	Incorrect	Incorrect	6.77	6.09	1.17	6.52	22.46	31.4	0	0	0
1	5NCL	mixed_ali-delim-100	858	3	3	3	70.7	0.668	0.599	0.613	0.58	Medium	Medium	Acceptable	1.32	12.66	1.1	12.59	4.43	27.79	40	20	82.61
1	5NCL	mixed_ali-delim-100	858	3	4	2	71.7	0.675	0.604	0.618	0.01	Incorrect	Incorrect	Incorrect	16.12	6.12	1.32	8.18	50.57	74.9	0	0	0
1	5NCL	mixed_ali-delim-100	858	3	1	1	71.5	0.686	0.622	0.635	0.01	Incorrect	Incorrect	Incorrect	20.22	13.44	1.5	15.22	68.25	84.58	0	0	0
1	5NCL	mixed_ali-delim-100	858	3	2	4	69.8	0.65	0.584	0.597	0.01	Incorrect	Incorrect	Incorrect	21.96	6.37	1.54	9.71	68.27	67.81	0	0	0
1	5NCL	mixed_ali-delim-100	858	4	4	2	69.4	0.637	0.591	0.6	0	Incorrect	Incorrect	Incorrect	34.26	6.17	2.06	13.74	114.82	131.66	0	0	0
1	5NCL	mixed_ali-delim-100	858	4	3	1	71.4	0.652	0.598	0.609	0.61	Medium	Medium	Acceptable	1.34	4.84	1.04	4.82	3.06	22.77	40	33.33	80.43
1	5NCL	mixed_ali-delim-100	858	4	1	4	69.9	0.625	0.583	0.591	0	Incorrect	Incorrect	Incorrect	31.09	5.83	1.39	12.28	100.7	147.44	0	0	0
1	5NCL	mixed_ali-delim-100	858	4	2	3	70.4	0.651	0.585	0.598	0.01	Incorrect	Incorrect	Incorrect	18.53	6.07	1.21	8.83	60.02	66.99	0	0	0
1	5NCL	mixed_ali-delim-100	858	4	5	5	69.3	0.6	0.589	0.591	0.03	Incorrect	Incorrect	Incorrect	10.75	5.02	1.23	6.18	33.78	38.1	0	0	0
1	5NCL	mixed_ali-delim-100	858	5	4	1	71.5	0.681	0.613	0.627	0	Incorrect	Incorrect	Incorrect	30.85	6.4	1.17	12.73	103.1	137.96	0	0	0
1	5NCL	mixed_ali-delim-100	858	5	3	2	71.5	0.677	0.61	0.623	0.67	Medium	Medium	Acceptable	1.22	6.1	1.01	6.07	3.51	25.59	55	38.89	84.78
1	5NCL	mixed_ali-delim-100	858	5	1	4	69.1	0.626	0.591	0.598	0	Incorrect	Incorrect	Incorrect	29.46	6.01	1.87	12.12	98.43	138.75	0	0	0
1	5NCL	mixed_ali-delim-100	858	5	5	5	68.9	0.603	0.589	0.592	0.65	Medium	Medium	Acceptable	1.25	6.01	0.97	5.98	2.81	21.97	45	50	84.78
1	5NCL	mixed_ali-delim-100	858	5	2	3	70.9	0.667	0.598	0.612	0.02	Incorrect	Incorrect	Incorrect	11.93	6.3	1.33	7.45	37.67	48.59	0	0	0
1	5NCL	single_pep-delim-100	858	1	3	3	70.1	0.658	0.59	0.604	0.01	Incorrect	Incorrect	Incorrect	21.01	4.74	1.55	8.75	68.83	79.14	0	0	0
1	5NCL	single_pep-delim-100	858	1	1	1	70	0.668	0.606	0.618	0.01	Incorrect	Incorrect	Incorrect	19.05	6.26	0.94	9.3	64.53	62.98	0	0	0
1	5NCL	single_pep-delim-100	858	1	2	4	70.1	0.661	0.589	0.603	0.01	Incorrect	Incorrect	Incorrect	21.01	6.07	1.43	9.61	70.06	83.46	0	0	0
1	5NCL	single_pep-delim-100	858	1	5	5	68.3	0.633	0.587	0.596	0.01	Incorrect	Incorrect	Incorrect	20.17	6.31	1.28	9.33	63.97	99.13	0	0	0
1	5NCL	single_pep-delim-100	858	1	4	2	69.5	0.659	0.591	0.605	0	Incorrect	Incorrect	Incorrect	31.95	6.06	1.22	12.52	101.84	143.01	0	0	0
1	5NCL	single_pep-delim-100	858	2	4	1	70.6	0.679	0.608	0.622	0	Incorrect	Incorrect	Incorrect	36.7	6.33	1.39	14.55	122.65	146.73	0	0	0
1	5NCL	single_pep-delim-100	858	2	3	3	70.4	0.669	0.598	0.612	0	Incorrect	Incorrect	Incorrect	32.28	6.14	1.38	13.09	108.46	106.59	0	0	0
1	5NCL	single_pep-delim-100	858	2	1	5	68.1	0.62	0.586	0.593	0.01	Incorrect	Incorrect	Incorrect	19.9	5.94	0.99	9.19	65.76	73.2	0	0	0
1	5NCL	single_pep-delim-100	858	2	2	2	70.8	0.671	0.599	0.613	0	Incorrect	Incorrect	Incorrect	25.15	6.34	1.5	10.72	80.67	107.56	0	0	0
1	5NCL	single_pep-delim-100	858	2	5	4	67.6	0.602	0.593	0.595	0.01	Incorrect	Incorrect	Incorrect	18.07	5.92	1.04	8.81	61.31	53.76	0	0	0
1	5NCL	single_pep-delim-100	858	3	4	3	71.2	0.678	0.607	0.621	0	Incorrect	Incorrect	Incorrect	32.41	6.16	1.11	13.15	108.94	132.06	0	0	0
1	5NCL	single_pep-delim-100	858	3	2	2	70.5	0.681	0.612	0.626	0.01	Incorrect	Incorrect	Incorrect	22.89	6.23	1.41	10.62	80.57	63.05	0	0	0
1	5NCL	single_pep-delim-100	858	3	3	1	70.5	0.68	0.613	0.626	0	Incorrect	Incorrect	Incorrect	33.26	6.16	1.35	13.1	107.56	154.79	0	0	0
1	5NCL	single_pep-delim-100	858	3	1	4	70.3	0.677	0.606	0.62	0.01	Incorrect	Incorrect	Incorrect	20.74	12.99	1.2	14.78	66.89	87.55	0	0	0
1	5NCL	single_pep-delim-100	858	3	5	5	69	0.641	0.6	0.608	0.01	Incorrect	Incorrect	Incorrect	17.64	6.14	1.16	8.78	59.04	51.76	0	0	0
1	5NCL	single_pep-delim-100	858	4	3	2	70.1	0.67	0.599	0.613	0	Incorrect	Incorrect	Incorrect	60.72	6.13	1.23	21.79	195	216.93	0	0	0
1	5NCL	single_pep-delim-100	858	4	5	5	68.7	0.637	0.594	0.603	0.01	Incorrect	Incorrect	Incorrect	19.66	6.28	0.94	9.27	64.11	82.25	0	0	0
1	5NCL	single_pep-delim-100	858	4	4	1	70.8	0.677	0.606	0.62	0	Incorrect	Incorrect	Incorrect	35.36	6.52	1.35	13.67	112	140.37	0	0	0
1	5NCL	single_pep-delim-100	858	4	1	3	70	0.668	0.598	0.612	0.01	Incorrect	Incorrect	Incorrect	18.6	6.12	1.01	9.04	62.38	60.9	0	0	0
1	5NCL	single_pep-delim-100	858	4	2	4	70.1	0.663	0.59	0.605	0	Incorrect	Incorrect	Incorrect	30.84	6.3	1.2	13.01	106.47	96.15	0	0	0
1	5NCL	single_pep-delim-100	858	5	4	1	71.1	0.674	0.602	0.616	0	Incorrect	Incorrect	Incorrect	25.14	5.99	1.23	10.43	79.31	136.41	0	0	0
1	5NCL	single_pep-delim-100	858	5	1	3	68.6	0.62	0.594	0.599	0.01	Incorrect	Incorrect	Incorrect	20.4	5.81	1.11	9.41	69.4	64.7	0	0	0
1	5NCL	single_pep-delim-100	858	5	3	2	70.8	0.67	0.599	0.613	0	Incorrect	Incorrect	Incorrect	40.6	6	1.53	15.38	131.78	179.81	0	0	0
1	5NCL	single_pep-delim-100	858	5	5	5	68.4	0.626	0.59	0.597	0.01	Incorrect	Incorrect	Incorrect	19.77	6.26	1.12	9.19	63.23	86.1	0	0	0
1	5NCL	single_pep-delim-100	858	5	2	4	69.4	0.64	0.588	0.598	0.01	Incorrect	Incorrect	Incorrect	17.54	5.71	1.39	8.68	61.29	99.99	0	0	0
1	5NCL	single_pep-delim-200	958	1	2	3	65.5	0.631	0.554	0.569	0	Incorrect	Incorrect	Incorrect	30.46	6.28	1.56	12.41	100.16	114.73	0	0	0
1	5NCL	single_pep-delim-200	958	1	3	1	66.3	0.642	0.57	0.584	0	Incorrect	Incorrect	Incorrect	38.02	6.17	1.19	15.23	130.73	146.51	0	0	0
1	5NCL	single_pep-delim-200	958	1	1	4	64.6	0.623	0.545	0.561	0	Incorrect	Incorrect	Incorrect	25.42	6.05	1.35	10.7	82.2	113.09	0	0	0
1	5NCL	single_pep-delim-200	958	1	5	5	64.4	0.603	0.517	0.534	0	Incorrect	Incorrect	Incorrect	34.55	6.22	1.88	14.2	119.65	131.44	0	0	0
1	5NCL	single_pep-delim-200	958	1	4	2	66.4	0.638	0.562	0.577	0	Incorrect	Incorrect	Incorrect	31.29	6.16	1.36	12.99	107.44	125.08	0	0	0
1	5NCL	single_pep-delim-200	958	2	3	1	65.3	0.626	0.55	0.565	0	Incorrect	Incorrect	Incorrect	35.7	6.06	1.45	14.32	121.8	146.63	0	0	0
1	5NCL	single_pep-delim-200	958	2	4	4	65.3	0.595	0.505	0.523	0.01	Incorrect	Incorrect	Incorrect	17.67	5.95	1.35	8.78	60.69	64.64	0	0	0
1	5NCL	single_pep-delim-200	958	2	1	3	63.3	0.598	0.509	0.527	0	Incorrect	Incorrect	Incorrect	27.74	6.63	1.44	11.73	90.13	150.29	0	0	0
1	5NCL	single_pep-delim-200	958	2	2	2	65.4	0.625	0.545	0.561	0	Incorrect	Incorrect	Incorrect	34.16	6.05	1.25	13.44	112.19	113.7	0	0	0
1	5NCL	single_pep-delim-200	958	2	5	5	64	0.564	0.484	0.5	0	Incorrect	Incorrect	Incorrect	28.29	5.81	1.78	11.92	97.41	111.21	0	0	0
1	5NCL	single_pep-delim-200	958	3	2	3	65.7	0.624	0.544	0.56	0	Incorrect	Incorrect	Incorrect	35.58	6.16	1.47	13.74	114.43	156.74	0	0	0
1	5NCL	single_pep-delim-200	958	3	5	5	63.7	0.588	0.501	0.518	0.01	Incorrect	Incorrect	Incorrect	20.83	6.16	1.44	9.67	69.87	118.49	0	0	0
1	5NCL	single_pep-delim-200	958	3	3	1	65.2	0.636	0.562	0.577	0	Incorrect	Incorrect	Incorrect	55.66	13.1	1.42	23.36	181.24	200.49	0	0	0
1	5NCL	single_pep-delim-200	958	3	4	2	66.3	0.631	0.553	0.569	0	Incorrect	Incorrect	Incorrect	26.87	6.17	1.05	11.68	93.04	94.36	0	0	0
1	5NCL	single_pep-delim-200	958	3	1	4	63.6	0.606	0.522	0.539	0	Incorrect	Incorrect	Incorrect	25.59	6.14	1.47	10.9	84.08	128.37	0	0	0
1	5NCL	single_pep-delim-200	958	4	3	2	65.2	0.626	0.549	0.564	0	Incorrect	Incorrect	Incorrect	52.23	6.17	1.24	18.96	167.51	193.05	0	0	0
1	5NCL	single_pep-delim-200	958	4	5	5	64.4	0.589	0.501	0.519	0	Incorrect	Incorrect	Incorrect	27.26	6.16	2.13	11.46	90.1	105.78	0	0	0
1	5NCL	single_pep-delim-200	958	4	1	4	64.4	0.617	0.536	0.552	0.01	Incorrect	Incorrect	Incorrect	19.18	5.96	1.34	8.92	62.05	112.7	0	0	0
1	5NCL	single_pep-delim-200	958	4	2	3	65.4	0.627	0.548	0.564	0	Incorrect	Incorrect	Incorrect	36.23	6.29	1.3	14.06	117.26	169.14	0	0	0
1	5NCL	single_pep-delim-200	958	4	4	1	65.5	0.631	0.553	0.569	0.01	Incorrect	Incorrect	Incorrect	15.56	6.4	2.84	8.69	55.39	87.01	0	0	0
1	5NCL	single_pep-delim-200	958	5	2	3	65.2	0.62	0.539	0.555	0	Incorrect	Incorrect	Incorrect	31.75	6.25	1.17	12.58	101.65	130.13	0	0	0
1	5NCL	single_pep-delim-200	958	5	1	4	63.8	0.613	0.531	0.547	0.01	Incorrect	Incorrect	Incorrect	21.36	7.03	1.28	10.59	74.58	98.3	0	0	0
1	5NCL	single_pep-delim-200	958	5	4	1	66.2	0.636	0.559	0.574	0.01	Incorrect	Incorrect	Incorrect	18.55	6.08	1.39	8.88	60.61	89.13	0	0	0
1	5NCL	single_pep-delim-200	958	5	5	5	64.2	0.597	0.51	0.527	0.01	Incorrect	Incorrect	Incorrect	18.19	6.13	1.18	9.21	64.65	74.92	0	0	0
1	5NCL	single_pep-delim-200	958	5	3	2	65.8	0.631	0.555	0.57	0	Incorrect	Incorrect	Incorrect	43.58	5.95	1.36	17.15	150.65	151.25	0	0	0
2	5OJR	mixed_ali-delim-delim	327	1	5	1	92.6	0.918	0.878	0.886	0.71	Medium	Medium	Medium	1.6	0.7	2.58	1.1	3.7	8.18	81.32	1.33	88.89
2	5OJR	mixed_ali-delim-delim	327	1	4	2	92.8	0.92	0.868	0.878	0.77	Medium	Medium	Acceptable	1.08	0.71	1.21	0.87	2.23	5.07	72.53	2.94	86.87
2	5OJR	mixed_ali-delim-delim	327	1	2	5	91.5	0.914	0.75	0.783	0.6	Medium	Medium	Acceptable	1.82	0.74	2.78	1.22	4.23	4.28	60.44	16.67	88.89
2	5OJR	mixed_ali-delim-delim	327	1	3	3	92.2	0.915	0.866	0.876	0.78	Medium	Medium	Acceptable	1.1	0.67	1.39	0.86	2.4	5.53	76.92	1.41	88.89
2	5OJR	mixed_ali-delim-delim	327	1	1	4	93.1	0.919	0.863	0.874	0.77	Medium	Medium	Acceptable	1.1	0.72	1.37	0.88	2.31	4.58	72.53	5.71	84.85
2	5OJR	mixed_ali-delim-delim	327	2	5	1	92.4	0.916	0.877	0.885	0.8	Medium	Medium	Medium	1.13	0.7	1.49	0.89	2.44	5.38	82.42	2.6	88.89
2	5OJR	mixed_ali-delim-delim	327	2	2	2	92.8	0.92	0.871	0.881	0.76	Medium	Medium	Acceptable	1.21	0.74	1.93	0.93	2.51	4.17	76.92	6.67	88.89
2	5OJR	mixed_ali-delim-delim	327	2	1	4	93	0.917	0.867	0.877	0.77	Medium	Medium	Acceptable	1.17	0.7	1.47	0.9	2.52	5.3	75.82	2.82	87.88
2	5OJR	mixed_ali-delim-delim	327	2	3	5	92.1	0.913	0.866	0.875	0.72	Medium	Medium	Acceptable	1.47	0.68	2.36	1.03	3.38	7.95	79.12	2.7	88.89
2	5OJR	mixed_ali-delim-delim	327	2	4	3	92.6	0.919	0.867	0.877	0.76	Medium	Medium	Acceptable	1.22	0.74	1.81	0.94	2.6	4.77	75.82	6.76	85.86
2	5OJR	mixed_ali-delim-delim	327	3	3	4	91.9	0.913	0.856	0.867	0.7	Medium	Medium	Acceptable	1.6	0.67	2.56	1.09	3.73	8.72	78.02	1.39	89.9
2	5OJR	mixed_ali-delim-delim	327	3	4	2	92.6	0.919	0.861	0.873	0.76	Medium	Medium	Acceptable	1.15	0.74	1.28	0.92	2.42	5.86	72.53	2.94	85.86
2	5OJR	mixed_ali-delim-delim	327	3	5	5	92.1	0.915	0.851	0.864	0.75	Medium	Medium	Acceptable	1.25	0.72	1.88	0.94	2.67	5.05	75.82	5.48	87.88
2	5OJR	mixed_ali-delim-delim	327	3	2	1	92.9	0.922	0.877	0.886	0.77	Medium	Medium	Acceptable	1.22	0.75	1.95	0.94	2.52	4.07	78.02	6.58	88.89
2	5OJR	mixed_ali-delim-delim	327	3	1	3	93	0.918	0.859	0.871	0.76	Medium	Medium	Acceptable	1.17	0.71	1.4	0.91	2.51	5.54	74.73	4.23	86.87
2	5OJR	mixed_ali-delim-delim	327	4	3	3	92	0.913	0.873	0.881	0.71	Medium	Medium	Acceptable	1.57	0.66	2.54	1.06	3.61	8.27	79.12	2.7	89.9
2	5OJR	mixed_ali-delim-delim	327	4	5	4	92.5	0.917	0.872	0.881	0.76	Medium	Medium	Acceptable	1.22	0.69	1.92	0.9	2.55	4.17	75.82	5.48	87.88
2	5OJR	mixed_ali-delim-delim	327	4	4	2	92.7	0.92	0.872	0.882	0.78	Medium	Medium	Acceptable	1.1	0.71	1.28	0.87	2.28	5.01	74.73	2.86	87.88
2	5OJR	mixed_ali-delim-delim	327	4	2	1	92.7	0.92	0.882	0.89	0.76	Medium	Medium	Acceptable	1.23	0.74	2.01	0.94	2.56	4.09	78.02	6.58	88.89
2	5OJR	mixed_ali-delim-delim	327	4	1	5	93.2	0.919	0.865	0.876	0.78	Medium	Medium	Acceptable	1.12	0.72	1.34	0.89	2.35	4.94	75.82	4.17	85.86
2	5OJR	mixed_ali-delim-delim	327	5	4	4	92.6	0.918	0.86	0.872	0.75	Medium	Medium	Acceptable	1.22	0.71	1.48	0.93	2.65	6.25	74.73	2.86	86.87
2	5OJR	mixed_ali-delim-delim	327	5	2	1	92.8	0.92	0.879	0.887	0.8	High	Medium	Medium	1.06	0.72	1.35	0.88	2.22	4.54	80.22	3.95	88.89
2	5OJR	mixed_ali-delim-delim	327	5	5	3	92.5	0.916	0.863	0.874	0.75	Medium	Medium	Acceptable	1.23	0.7	1.9	0.91	2.56	4.24	74.73	5.56	87.88
2	5OJR	mixed_ali-delim-delim	327	5	3	5	92.1	0.914	0.86	0.871	0.75	Medium	Medium	Acceptable	1.22	0.67	1.63	0.92	2.74	6.33	75.82	2.82	89.9
2	5OJR	mixed_ali-delim-delim	327	5	1	2	93.1	0.919	0.863	0.874	0.78	Medium	Medium	Acceptable	1.11	0.71	1.35	0.88	2.3	4.7	75.82	5.48	86.87
2	5OJR	single_pep-delim-delim	327	1	5	2	88.5	0.891	0.487	0.568	0.34	Acceptable	Acceptable	Incorrect	3.45	0.73	4.79	2.08	8.47	19.24	35.16	46.67	81.82
2	5OJR	single_pep-delim-delim	327	1	4	4	88	0.881	0.342	0.45	0.29	Acceptable	Acceptable	Incorrect	3.42	0.72	3.24	2.1	8.8	15.94	23.08	63.16	79.8
2	5OJR	single_pep-delim-delim	327	1	2	1	89.7	0.899	0.647	0.697	0.75	Medium	Medium	Acceptable	1.18	0.76	1.71	0.92	2.32	4.94	71.43	10.96	87.88
2	5OJR	single_pep-delim-delim	327	1	1	5	88.1	0.879	0.285	0.404	0.24	Acceptable	Acceptable	Incorrect	3.71	0.74	4.46	2.26	9.39	8.88	12.09	72.5	69.7
2	5OJR	single_pep-delim-delim	327	1	3	3	88.1	0.887	0.447	0.535	0.42	Acceptable	Acceptable	Incorrect	2.77	0.72	4.09	1.71	6.73	11.47	40.66	37.29	85.86
2	5OJR	single_pep-delim-delim	327	2	4	3	88.1	0.882	0.333	0.443	0.24	Acceptable	Acceptable	Incorrect	3.85	0.74	3.2	2.35	10.02	17.45	17.58	70.37	78.79
2	5OJR	single_pep-delim-delim	327	2	3	2	88	0.885	0.397	0.495	0.28	Acceptable	Acceptable	Incorrect	3.62	0.72	4.51	2.2	9.14	19.24	21.98	61.54	77.78
2	5OJR	single_pep-delim-delim	327	2	5	5	88.1	0.883	0.31	0.425	0.08	Incorrect	Incorrect	Incorrect	9.19	0.75	6.42	5.3	22.41	40.97	7.69	86.54	61.62
2	5OJR	single_pep-delim-delim	327	2	2	1	90.4	0.903	0.714	0.752	0.75	Medium	Medium	Acceptable	1.21	0.76	1.49	0.94	2.54	6.32	72.53	2.94	87.88
2	5OJR	single_pep-delim-delim	327	2	1	4	88.4	0.881	0.326	0.437	0.25	Acceptable	Acceptable	Incorrect	3.92	0.74	3.57	2.39	10.13	19.65	19.78	70.49	77.78
2	5OJR	single_pep-delim-delim	327	3	5	2	90.4	0.903	0.688	0.731	0.76	Medium	Medium	Acceptable	1.19	0.74	1.45	0.93	2.51	6.29	73.63	2.9	87.88
2	5OJR	single_pep-delim-delim	327	3	2	4	88.2	0.885	0.423	0.515	0.43	Acceptable	Acceptable	Incorrect	2.69	0.77	4.4	1.69	6.5	5.92	42.86	25	81.82
2	5OJR	single_pep-delim-delim	327	3	4	3	89.2	0.893	0.509	0.586	0.64	Medium	Medium	Acceptable	1.53	0.73	1.86	1.07	3.42	9.4	57.14	11.86	85.86
2	5OJR	single_pep-delim-delim	327	3	3	5	88	0.884	0.378	0.479	0.37	Acceptable	Acceptable	Incorrect	2.99	0.72	4.42	1.83	7.3	13.44	34.07	38	82.83
2	5OJR	single_pep-delim-delim	327	3	1	1	91.4	0.905	0.744	0.776	0.78	Medium	Medium	Acceptable	1.09	0.73	1.35	0.88	2.2	5.86	75.82	2.82	89.9
2	5OJR	single_pep-delim-delim	327	4	5	1	88.7	0.891	0.462	0.548	0.38	Acceptable	Acceptable	Incorrect	3.17	0.75	4.81	1.93	7.7	17.93	41.76	36.67	83.84
2	5OJR	single_pep-delim-delim	327	4	2	5	87.7	0.88	0.314	0.427	0.07	Incorrect	Incorrect	Incorrect	10.66	0.77	6.78	6.05	25.55	58.15	9.89	80	63.64
2	5OJR	single_pep-delim-delim	327	4	3	2	87.7	0.884	0.405	0.501	0.4	Acceptable	Acceptable	Incorrect	2.88	0.72	4.59	1.76	6.96	7.41	39.56	34.55	84.85
2	5OJR	single_pep-delim-delim	327	4	4	3	88.4	0.887	0.398	0.496	0.19	Incorrect	Incorrect	Incorrect	4.18	0.74	3.98	2.54	10.95	9.86	7.69	86.54	75.76
2	5OJR	single_pep-delim-delim	327	4	1	4	88.8	0.884	0.342	0.45	0.53	Medium	Medium	Acceptable	2	0.73	3.09	1.31	4.72	7.16	46.15	30	82.83
2	5OJR	single_pep-delim-delim	327	5	4	2	88.5	0.885	0.368	0.471	0.3	Acceptable	Acceptable	Incorrect	3.36	0.73	3.22	2.07	8.66	14.62	24.18	64.52	80.81
2	5OJR	single_pep-delim-delim	327	5	2	3	88.2	0.883	0.352	0.458	0.07	Incorrect	Incorrect	Incorrect	11.74	0.77	4.2	6.67	28.2	42.21	9.89	78.05	61.62
2	5OJR	single_pep-delim-delim	327	5	1	4	88.6	0.883	0.334	0.444	0.51	Medium	Acceptable	Incorrect	2.13	0.74	3.31	1.39	5.1	7.39	45.05	32.79	79.8
2	5OJR	single_pep-delim-delim	327	5	5	5	88.2	0.884	0.312	0.426	0.25	Acceptable	Incorrect	Incorrect	4.33	0.75	4.67	2.55	10.37	54.46	24.18	50	69.7
2	5OJR	single_pep-delim-delim	327	5	3	1	88.9	0.895	0.554	0.622	0.49	Acceptable	Acceptable	Incorrect	2.36	0.73	3.65	1.49	5.61	8.51	48.35	24.14	84.85
2	5OJR	mixed_ali-fl-fl	707	1	2	5	74.7	0.582	0.626	0.617	0.67	Medium	Medium	Acceptable	1.61	0.67	2.35	1.07	3.63	10.13	69.23	1.56	87.88
2	5OJR	mixed_ali-fl-fl	707	1	3	1	77	0.77	0.789	0.785	0.03	Incorrect	Incorrect	Incorrect	10.84	0.68	6.26	6.55	29.45	41.31	0	0	7.07
2	5OJR	mixed_ali-fl-fl	707	1	1	2	79.9	0.789	0.782	0.783	0.69	Medium	Medium	Acceptable	1.41	0.68	2.3	0.97	3	6.08	65.93	4.76	87.88
2	5OJR	mixed_ali-fl-fl	707	1	5	4	76.6	0.705	0.616	0.634	0.01	Incorrect	Incorrect	Incorrect	17.12	0.69	5.2	10.42	46.02	42	0	100	14.14
2	5OJR	mixed_ali-fl-fl	707	1	4	3	78.9	0.784	0.771	0.774	0.71	Medium	Medium	Acceptable	1.24	0.69	1.63	0.9	2.53	5.96	62.64	6.56	89.9
2	5OJR	mixed_ali-fl-fl	707	2	4	1	79.2	0.794	0.798	0.797	0.72	Medium	Medium	Acceptable	1.2	0.7	1.49	0.89	2.43	5.95	63.74	6.45	84.85
2	5OJR	mixed_ali-fl-fl	707	2	1	2	79.8	0.793	0.788	0.789	0.72	Medium	Medium	Acceptable	1.36	0.69	2.2	0.95	2.88	5.64	70.33	9.86	90.91
2	5OJR	mixed_ali-fl-fl	707	2	5	4	77.1	0.772	0.767	0.768	0.02	Incorrect	Incorrect	Incorrect	12.94	0.68	4.27	7.84	34.92	29.53	0	100	18.18
2	5OJR	mixed_ali-fl-fl	707	2	2	5	74.3	0.727	0.681	0.69	0.54	Medium	Medium	Acceptable	2.05	0.69	2.71	1.29	4.76	10.72	50.55	20.69	84.85
2	5OJR	mixed_ali-fl-fl	707	2	3	3	76.8	0.772	0.777	0.776	0.61	Medium	Medium	Acceptable	1.78	0.68	2.43	1.16	4.08	9.53	60.44	19.12	86.87
2	5OJR	mixed_ali-fl-fl	707	3	5	1	80.7	0.807	0.818	0.816	0.69	Medium	Medium	Acceptable	1.43	0.68	2.35	0.98	3.04	5.95	64.84	10.61	90.91
2	5OJR	mixed_ali-fl-fl	707	3	3	3	78.4	0.787	0.801	0.798	0.29	Acceptable	Incorrect	Incorrect	4.34	0.7	4.17	2.61	11.06	13.59	38.46	33.96	73.74
2	5OJR	mixed_ali-fl-fl	707	3	4	5	76.6	0.732	0.615	0.638	0.7	Medium	Medium	Acceptable	1.3	0.68	1.68	0.92	2.74	6.93	62.64	8.06	89.9
2	5OJR	mixed_ali-fl-fl	707	3	1	2	82	0.807	0.802	0.803	0.69	Medium	Medium	Acceptable	1.41	0.68	2.38	0.97	2.99	5.33	63.74	15.94	86.87
2	5OJR	mixed_ali-fl-fl	707	3	2	4	74.8	0.757	0.774	0.771	0.17	Incorrect	Incorrect	Incorrect	4.9	0.68	3.8	2.97	12.84	11.21	10.99	61.54	62.63
2	5OJR	mixed_ali-fl-fl	707	4	5	2	79	0.789	0.796	0.795	0.6	Medium	Medium	Acceptable	1.72	0.7	2.76	1.12	3.82	6.45	52.75	23.81	86.87
2	5OJR	mixed_ali-fl-fl	707	4	1	1	80.8	0.8	0.803	0.802	0.72	Medium	Medium	Acceptable	1.24	0.67	1.89	0.88	2.51	4.77	63.74	10.77	86.87
2	5OJR	mixed_ali-fl-fl	707	4	2	4	77.2	0.78	0.782	0.782	0.59	Medium	Medium	Acceptable	1.74	0.68	2.4	1.14	3.98	8.35	52.75	18.64	89.9
2	5OJR	mixed_ali-fl-fl	707	4	3	5	77.2	0.771	0.771	0.771	0.03	Incorrect	Incorrect	Incorrect	11.83	0.68	5.79	7.11	32.04	42.7	0	0	5.05
2	5OJR	mixed_ali-fl-fl	707	4	4	3	79.1	0.785	0.786	0.786	0.7	Medium	Medium	Acceptable	1.35	0.69	2.13	0.94	2.85	5.78	63.74	9.38	89.9
2	5OJR	mixed_ali-fl-fl	707	5	2	1	78.1	0.79	0.793	0.792	0.58	Medium	Medium	Acceptable	1.98	0.69	2.37	1.27	4.63	11.31	60.44	16.67	87.88
2	5OJR	mixed_ali-fl-fl	707	5	3	5	71.3	0.577	0.308	0.362	0.07	Incorrect	Incorrect	Incorrect	7.62	0.67	4.27	4.61	20.27	26.25	1.1	50	33.33
2	5OJR	mixed_ali-fl-fl	707	5	1	4	79.3	0.784	0.768	0.771	0.67	Medium	Medium	Acceptable	1.53	0.66	2.58	1.02	3.35	7.22	65.93	6.25	86.87
2	5OJR	mixed_ali-fl-fl	707	5	4	3	78.7	0.783	0.783	0.783	0.68	Medium	Medium	Acceptable	1.43	0.69	2.18	0.98	3.06	6.75	62.64	10.94	87.88
2	5OJR	mixed_ali-fl-fl	707	5	5	2	78	0.77	0.791	0.787	0.03	Incorrect	Incorrect	Incorrect	11.86	0.7	4.6	7.18	32.54	44.73	0	0	6.06
2	5OJR	mixed_ali-delim-fl	669	1	2	3	75.2	0.55	0.61	0.598	0.68	Medium	Medium	Acceptable	1.37	0.7	2.21	0.95	2.88	3.05	59.34	16.92	89.9
2	5OJR	mixed_ali-delim-fl	669	1	1	1	82.1	0.815	0.848	0.841	0.49	Acceptable	Acceptable	Incorrect	2.27	0.69	3.03	1.43	5.45	9.21	45.05	34.92	87.88
2	5OJR	mixed_ali-delim-fl	669	1	3	5	76.1	0.588	0.33	0.382	0.01	Incorrect	Incorrect	Incorrect	15.98	0.68	5.69	9.68	43.83	54.72	0	0	0
2	5OJR	mixed_ali-delim-fl	669	1	5	4	78.1	0.692	0.572	0.596	0.01	Incorrect	Incorrect	Incorrect	18.71	0.69	5.39	11.34	49.69	47.26	0	100	12.12
2	5OJR	mixed_ali-delim-fl	669	1	4	2	77.4	0.615	0.624	0.622	0.68	Medium	Medium	Acceptable	1.39	0.69	1.81	0.97	2.99	7.97	62.64	9.52	86.87
2	5OJR	mixed_ali-delim-fl	669	2	3	2	74.8	0.634	0.657	0.652	0.75	Medium	Medium	Acceptable	1.12	0.66	1.34	0.84	2.27	5.57	65.93	3.23	88.89
2	5OJR	mixed_ali-delim-fl	669	2	2	4	74.2	0.628	0.556	0.57	0.54	Medium	Medium	Acceptable	2.06	0.7	2.9	1.3	4.79	10.95	51.65	18.97	85.86
2	5OJR	mixed_ali-delim-fl	669	2	5	3	76.9	0.587	0.627	0.619	0.7	Medium	Medium	Acceptable	1.44	0.7	2.57	0.98	3.04	4.07	69.23	16	90.91
2	5OJR	mixed_ali-delim-fl	669	2	1	1	80.9	0.779	0.759	0.763	0.73	Medium	Medium	Acceptable	1.24	0.68	1.77	0.89	2.56	5.46	67.03	6.15	88.89
2	5OJR	mixed_ali-delim-fl	669	2	4	5	73.3	0.613	0.54	0.555	0.56	Medium	Medium	Acceptable	1.97	0.71	2.77	1.26	4.5	11.29	53.85	20.97	87.88
2	5OJR	mixed_ali-delim-fl	669	3	1	3	83.8	0.824	0.847	0.842	0.74	Medium	Medium	Acceptable	1.24	0.71	1.91	0.91	2.52	5.19	70.33	8.57	90.91
2	5OJR	mixed_ali-delim-fl	669	3	5	2	80.7	0.803	0.855	0.845	0.03	Incorrect	Incorrect	Incorrect	10.85	0.71	5.6	6.58	29.75	41.89	0	0	12.12
2	5OJR	mixed_ali-delim-fl	669	3	3	1	81.3	0.814	0.856	0.848	0.02	Incorrect	Incorrect	Incorrect	13.63	0.69	6.13	8.12	36.28	58.75	0	0	1.01
2	5OJR	mixed_ali-delim-fl	669	3	4	4	80.9	0.805	0.817	0.815	0.72	Medium	Medium	Acceptable	1.22	0.7	1.78	0.88	2.4	4.17	63.74	13.43	89.9
2	5OJR	mixed_ali-delim-fl	669	3	2	5	78.1	0.749	0.715	0.722	0.6	Medium	Medium	Acceptable	1.7	0.71	2.69	1.12	3.78	4.82	52.75	20	87.88
2	5OJR	mixed_ali-delim-fl	669	4	1	3	80.4	0.792	0.826	0.819	0.1	Incorrect	Incorrect	Incorrect	6.02	0.69	3.95	3.6	15.43	20.95	1.1	85.71	52.53
2	5OJR	mixed_ali-delim-fl	669	4	4	4	78.6	0.772	0.786	0.783	0.03	Incorrect	Incorrect	Incorrect	11.66	0.69	5.37	7.02	31.76	28.67	0	100	16.16
2	5OJR	mixed_ali-delim-fl	669	4	3	1	81	0.818	0.874	0.863	0.6	Medium	Medium	Acceptable	1.74	0.69	2.73	1.14	3.96	5.92	54.95	21.88	87.88
2	5OJR	mixed_ali-delim-fl	669	4	5	2	80.6	0.806	0.854	0.844	0.35	Acceptable	Acceptable	Incorrect	3.43	0.69	4.14	2.06	8.48	11.95	39.56	47.06	78.79
2	5OJR	mixed_ali-delim-fl	669	4	2	5	75.3	0.562	0.472	0.49	0.71	Medium	Medium	Acceptable	1.18	0.7	1.85	0.87	2.3	1.5	59.34	14.29	88.89
2	5OJR	mixed_ali-delim-fl	669	5	5	2	80	0.791	0.844	0.833	0.03	Incorrect	Incorrect	Incorrect	11.36	0.7	5.58	6.85	30.95	33.87	0	100	15.15
2	5OJR	mixed_ali-delim-fl	669	5	4	1	80.6	0.803	0.846	0.837	0.02	Incorrect	Incorrect	Incorrect	12.39	0.69	4.92	7.45	33.69	38.6	0	100	10.1
2	5OJR	mixed_ali-delim-fl	669	5	3	5	77.1	0.692	0.579	0.602	0.02	Incorrect	Incorrect	Incorrect	13.17	0.66	6.01	7.92	35.73	56.06	0	0	2.02
2	5OJR	mixed_ali-delim-fl	669	5	2	3	79	0.785	0.809	0.804	0.55	Medium	Medium	Acceptable	2.02	0.7	2.92	1.27	4.66	9.7	51.65	24.19	87.88
2	5OJR	mixed_ali-delim-fl	669	5	1	4	81.9	0.769	0.71	0.722	0.74	Medium	Medium	Acceptable	1.18	0.67	1.75	0.86	2.38	4.86	67.03	7.58	88.89
2	5OJR	unpaired_ali-delim-delim	327	1	5	1	92.4	0.919	0.876	0.885	0.81	High	Medium	Medium	1.05	0.74	1.34	0.88	2.17	4.66	81.32	2.63	88.89
2	5OJR	unpaired_ali-delim-delim	327	1	3	4	92.1	0.917	0.854	0.867	0.78	Medium	Medium	Acceptable	1.14	0.69	1.39	0.89	2.45	5.52	78.02	4.05	89.9
2	5OJR	unpaired_ali-delim-delim	327	1	4	3	92.5	0.92	0.86	0.872	0.77	Medium	Medium	Acceptable	1.13	0.74	1.27	0.92	2.38	6.08	73.63	4.29	88.89
2	5OJR	unpaired_ali-delim-delim	327	1	2	5	91.2	0.913	0.727	0.764	0.67	Medium	Medium	Acceptable	1.5	0.77	2.39	1.06	3.2	5.33	63.74	14.71	89.9
2	5OJR	unpaired_ali-delim-delim	327	1	1	2	93.1	0.92	0.871	0.881	0.75	Medium	Medium	Acceptable	1.21	0.73	1.55	0.94	2.62	6.52	73.63	5.63	88.89
2	5OJR	unpaired_ali-delim-delim	327	2	3	2	92.2	0.917	0.875	0.883	0.75	Medium	Medium	Acceptable	1.21	0.7	1.62	0.93	2.67	7.33	73.63	2.9	88.89
2	5OJR	unpaired_ali-delim-delim	327	2	2	3	92.5	0.92	0.873	0.882	0.79	Medium	Medium	Acceptable	1.1	0.75	1.4	0.91	2.3	5.2	79.12	5.26	89.9
2	5OJR	unpaired_ali-delim-delim	327	2	5	1	92.7	0.92	0.878	0.886	0.79	Medium	Medium	Medium	1.13	0.72	1.5	0.9	2.43	5.06	80.22	2.67	88.89
2	5OJR	unpaired_ali-delim-delim	327	2	1	5	93.2	0.921	0.865	0.876	0.76	Medium	Medium	Acceptable	1.16	0.73	1.39	0.92	2.5	5.52	74.73	2.86	86.87
2	5OJR	unpaired_ali-delim-delim	327	2	4	4	92.5	0.92	0.87	0.88	0.76	Medium	Medium	Acceptable	1.18	0.74	1.41	0.93	2.55	6.44	74.73	4.23	87.88
2	5OJR	unpaired_ali-delim-delim	327	3	1	3	93.3	0.922	0.869	0.88	0.76	Medium	Medium	Acceptable	1.16	0.72	1.4	0.91	2.5	5.39	73.63	2.9	85.86
2	5OJR	unpaired_ali-delim-delim	327	3	5	1	92.6	0.919	0.88	0.888	0.79	Medium	Medium	Medium	1.15	0.71	1.56	0.91	2.52	5.42	81.32	2.63	88.89
2	5OJR	unpaired_ali-delim-delim	327	3	4	2	92.5	0.919	0.87	0.88	0.77	Medium	Medium	Acceptable	1.16	0.71	1.38	0.9	2.47	6.43	76.92	5.41	88.89
2	5OJR	unpaired_ali-delim-delim	327	3	2	4	92.8	0.922	0.867	0.878	0.69	Medium	Medium	Acceptable	1.51	0.75	2.64	1.07	3.34	3.46	71.43	10.96	86.87
2	5OJR	unpaired_ali-delim-delim	327	3	3	5	92	0.916	0.861	0.872	0.75	Medium	Medium	Acceptable	1.21	0.7	1.54	0.92	2.63	7.23	73.63	2.9	88.89
2	5OJR	unpaired_ali-delim-delim	327	4	4	4	92.6	0.92	0.868	0.878	0.76	Medium	Medium	Acceptable	1.16	0.74	1.32	0.92	2.46	6.18	73.63	4.29	87.88
2	5OJR	unpaired_ali-delim-delim	327	4	5	2	92.6	0.919	0.879	0.887	0.79	Medium	Medium	Medium	1.12	0.71	1.48	0.9	2.42	5.13	81.32	1.33	88.89
2	5OJR	unpaired_ali-delim-delim	327	4	2	1	92.7	0.921	0.883	0.891	0.8	Medium	Medium	Medium	1.11	0.73	1.45	0.9	2.36	4.75	81.32	5.13	88.89
2	5OJR	unpaired_ali-delim-delim	327	4	3	5	92	0.916	0.852	0.865	0.76	Medium	Medium	Acceptable	1.19	0.69	1.45	0.9	2.57	6.33	74.73	4.23	89.9
2	5OJR	unpaired_ali-delim-delim	327	4	1	3	93.1	0.919	0.87	0.88	0.76	Medium	Medium	Acceptable	1.23	0.72	1.52	0.94	2.69	6.05	78.02	2.74	87.88
2	5OJR	unpaired_ali-delim-delim	327	5	4	4	92.5	0.92	0.858	0.87	0.78	Medium	Medium	Acceptable	1.09	0.74	1.21	0.89	2.22	5.12	74.73	4.23	88.89
2	5OJR	unpaired_ali-delim-delim	327	5	2	3	92.6	0.921	0.86	0.872	0.8	High	High	Medium	0.99	0.77	1.14	0.86	1.81	3.44	75.82	8	88.89
2	5OJR	unpaired_ali-delim-delim	327	5	1	2	93.2	0.921	0.86	0.872	0.77	Medium	Medium	Acceptable	1.14	0.73	1.33	0.9	2.37	5.06	75.82	2.82	85.86
2	5OJR	unpaired_ali-delim-delim	327	5	5	1	92.7	0.92	0.863	0.874	0.78	Medium	Medium	Acceptable	1.11	0.75	1.44	0.9	2.27	4.11	76.92	4.11	87.88
2	5OJR	unpaired_ali-delim-delim	327	5	3	5	92.1	0.917	0.843	0.858	0.75	Medium	Medium	Acceptable	1.14	0.71	1.31	0.89	2.4	6.16	70.33	7.25	88.89
2	5OJR	unpaired_ali-delim-fl	669	1	4	4	76.6	0.613	0.594	0.598	0.6	Medium	Medium	Acceptable	1.74	0.7	2.46	1.14	3.96	8.17	53.85	19.67	88.89
2	5OJR	unpaired_ali-delim-fl	669	1	2	5	74.7	0.601	0.466	0.493	0.54	Medium	Medium	Acceptable	2.07	0.69	2.71	1.31	4.83	11.73	51.65	20.34	86.87
2	5OJR	unpaired_ali-delim-fl	669	1	3	3	79.9	0.805	0.852	0.843	0.04	Incorrect	Incorrect	Incorrect	9.66	0.68	4.72	5.84	26.08	38.21	0	0	19.19
2	5OJR	unpaired_ali-delim-fl	669	1	1	2	82.4	0.824	0.863	0.855	0.58	Medium	Medium	Acceptable	1.9	0.69	2.96	1.21	4.33	7.96	57.14	25.71	87.88
2	5OJR	unpaired_ali-delim-fl	669	1	5	1	81.6	0.821	0.881	0.869	0.03	Incorrect	Incorrect	Incorrect	11.33	0.69	5.12	6.87	31.02	19.41	0	0	11.11
2	5OJR	unpaired_ali-delim-fl	669	2	4	3	80.9	0.813	0.832	0.828	0.64	Medium	Medium	Acceptable	1.68	0.7	2.79	1.11	3.75	7.97	62.64	16.18	89.9
2	5OJR	unpaired_ali-delim-fl	669	2	1	1	83	0.823	0.863	0.855	0.7	Medium	Medium	Acceptable	1.42	0.69	2.26	0.98	3.04	5.68	68.13	10.14	88.89
2	5OJR	unpaired_ali-delim-fl	669	2	3	4	76.3	0.641	0.693	0.683	0.68	Medium	Medium	Acceptable	1.51	0.68	2.59	1.02	3.32	6.48	68.13	13.89	90.91
2	5OJR	unpaired_ali-delim-fl	669	2	2	2	80.2	0.806	0.836	0.83	0.71	Medium	Medium	Acceptable	1.42	0.67	2.21	0.97	3.04	7.61	71.43	5.8	90.91
2	5OJR	unpaired_ali-delim-fl	669	2	5	5	76.8	0.688	0.586	0.606	0.12	Incorrect	Incorrect	Incorrect	6.43	0.69	5.28	3.81	16.25	22.99	8.79	72.41	64.65
2	5OJR	unpaired_ali-delim-fl	669	3	1	2	80.8	0.802	0.837	0.83	0.14	Incorrect	Incorrect	Incorrect	5.57	0.69	5.62	3.31	14.13	19.1	8.79	81.82	67.68
2	5OJR	unpaired_ali-delim-fl	669	3	3	3	77.8	0.668	0.692	0.687	0.75	Medium	Medium	Acceptable	1.16	0.68	1.68	0.86	2.34	5.28	68.13	7.46	89.9
2	5OJR	unpaired_ali-delim-fl	669	3	4	1	79.9	0.803	0.839	0.832	0.59	Medium	Medium	Acceptable	1.81	0.7	2.88	1.17	4.04	8.62	54.95	20.63	86.87
2	5OJR	unpaired_ali-delim-fl	669	3	2	5	74.4	0.55	0.273	0.328	0.11	Incorrect	Incorrect	Incorrect	6.26	0.7	5.44	3.76	16.29	16.83	5.49	89.8	70.71
2	5OJR	unpaired_ali-delim-fl	669	3	5	4	75.8	0.575	0.305	0.359	0.12	Incorrect	Incorrect	Incorrect	6.03	0.71	3.83	3.65	15.75	18.17	7.69	69.57	61.62
2	5OJR	unpaired_ali-delim-fl	669	4	5	4	78.6	0.739	0.652	0.669	0.14	Incorrect	Incorrect	Incorrect	5.47	0.69	5.26	3.25	13.91	23.23	7.69	83.72	73.74
2	5OJR	unpaired_ali-delim-fl	669	4	2	5	76.2	0.662	0.538	0.563	0.59	Medium	Medium	Acceptable	1.79	0.69	2.89	1.15	4.01	6.57	53.85	18.33	88.89
2	5OJR	unpaired_ali-delim-fl	669	4	3	3	82.6	0.828	0.855	0.85	0.65	Medium	Medium	Acceptable	1.63	0.68	2.82	1.08	3.63	7.57	64.84	13.24	88.89
2	5OJR	unpaired_ali-delim-fl	669	4	1	1	83.1	0.826	0.878	0.868	0.59	Medium	Medium	Acceptable	1.83	0.7	2.57	1.19	4.19	7.98	54.95	21.88	86.87
2	5OJR	unpaired_ali-delim-fl	669	4	4	2	81.1	0.811	0.871	0.859	0.04	Incorrect	Incorrect	Incorrect	10.1	0.7	3.9	6.11	27.55	42.1	0	100	24.24
2	5OJR	unpaired_ali-delim-fl	669	5	5	5	79.4	0.74	0.702	0.71	0.03	Incorrect	Incorrect	Incorrect	12.03	0.71	3.18	7.37	33.29	32.08	0	0	2.02
2	5OJR	unpaired_ali-delim-fl	669	5	1	2	84.3	0.838	0.874	0.867	0.67	Medium	Medium	Acceptable	1.6	0.69	2.76	1.06	3.53	6.95	68.13	13.89	87.88
2	5OJR	unpaired_ali-delim-fl	669	5	4	3	81	0.818	0.877	0.865	0.09	Incorrect	Incorrect	Incorrect	6.33	0.71	3.5	3.82	16.51	17.87	1.1	83.33	40.4
2	5OJR	unpaired_ali-delim-fl	669	5	2	4	78.7	0.796	0.843	0.834	0.13	Incorrect	Incorrect	Incorrect	5.89	0.7	6.08	3.48	14.78	24.33	6.59	87.76	69.7
2	5OJR	unpaired_ali-delim-fl	669	5	3	1	80.6	0.814	0.884	0.87	0.04	Incorrect	Incorrect	Incorrect	9.59	0.69	5.29	5.76	25.61	26.52	0	0	11.11
2	5OJR	mixed_ali-delim-200	527	1	2	1	79.7	0.708	0.66	0.67	0.67	Medium	Medium	Acceptable	1.53	0.69	2.53	1.04	3.35	7.04	64.84	10.61	87.88
2	5OJR	mixed_ali-delim-200	527	1	1	4	76.3	0.625	0.203	0.287	0.01	Incorrect	Incorrect	Incorrect	23.3	0.69	5.02	13.91	61.81	59.33	0	100	5.05
2	5OJR	mixed_ali-delim-200	527	1	3	5	75	0.594	0.134	0.226	0	Incorrect	Incorrect	Incorrect	38.2	0.68	4.97	22.9	102.93	95.79	0	0	0
2	5OJR	mixed_ali-delim-200	527	1	4	2	74	0.628	0.366	0.418	0.53	Medium	Medium	Acceptable	1.75	0.71	2.42	1.18	4.21	2.63	37.36	20.93	83.84
2	5OJR	mixed_ali-delim-200	527	1	5	3	75.9	0.665	0.304	0.376	0.02	Incorrect	Incorrect	Incorrect	13.39	0.7	4.45	8.12	36.54	24.74	0	100	17.17
2	5OJR	mixed_ali-delim-200	527	2	3	2	75	0.601	0.144	0.235	0	Incorrect	Incorrect	Incorrect	36.7	0.69	4.45	21.84	100.17	107.68	0	0	0
2	5OJR	mixed_ali-delim-200	527	2	4	1	74.5	0.626	0.214	0.296	0.01	Incorrect	Incorrect	Incorrect	21	0.7	4.11	12.55	56.09	52.2	0	100	5.05
2	5OJR	mixed_ali-delim-200	527	2	5	5	74.7	0.58	0.0958	0.193	0	Incorrect	Incorrect	Incorrect	33.27	0.7	3.88	19.86	90.97	101.54	0	0	0
2	5OJR	mixed_ali-delim-200	527	2	1	4	76.7	0.586	0.1	0.197	0	Incorrect	Incorrect	Incorrect	32.48	0.7	5.22	19.25	87.79	82.69	0	0	0
2	5OJR	mixed_ali-delim-200	527	2	2	3	74.3	0.582	0.102	0.198	0	Incorrect	Incorrect	Incorrect	38.77	0.71	3.9	23.03	105.17	100.14	0	0	0
2	5OJR	mixed_ali-delim-200	527	3	5	4	70.8	0.596	0.138	0.23	0.01	Incorrect	Incorrect	Incorrect	16.12	0.7	3.63	9.72	43.92	32.77	0	100	5.05
2	5OJR	mixed_ali-delim-200	527	3	2	1	78.5	0.734	0.633	0.653	0.66	Medium	Medium	Acceptable	1.57	0.69	1.91	1.06	3.49	9.85	65.93	10.45	90.91
2	5OJR	mixed_ali-delim-200	527	3	4	2	72.5	0.658	0.568	0.586	0.6	Medium	Medium	Acceptable	1.86	0.69	2.31	1.21	4.3	12.81	60.44	12.7	88.89
2	5OJR	mixed_ali-delim-200	527	3	3	3	75.9	0.599	0.143	0.234	0	Incorrect	Incorrect	Incorrect	35.47	0.68	4.52	21.14	97	84.05	0	0	0
2	5OJR	mixed_ali-delim-200	527	3	1	5	77.3	0.585	0.103	0.199	0	Incorrect	Incorrect	Incorrect	37.76	0.69	4.13	22.43	102.78	100.77	0	0	0
2	5OJR	mixed_ali-delim-200	527	4	5	3	70.6	0.603	0.154	0.244	0.01	Incorrect	Incorrect	Incorrect	24.91	0.69	4.04	15.27	66.77	50.12	0	100	6.06
2	5OJR	mixed_ali-delim-200	527	4	1	5	77.2	0.586	0.103	0.2	0	Incorrect	Incorrect	Incorrect	35.77	0.69	5.3	21.31	97.72	112.56	0	0	0
2	5OJR	mixed_ali-delim-200	527	4	2	4	75.8	0.593	0.137	0.228	0	Incorrect	Incorrect	Incorrect	37.22	0.71	3.33	22	99.89	111.62	0	0	0
2	5OJR	mixed_ali-delim-200	527	4	4	1	76.7	0.669	0.374	0.433	0.01	Incorrect	Incorrect	Incorrect	25.09	0.7	5.39	15.19	66.33	62.49	0	100	3.03
2	5OJR	mixed_ali-delim-200	527	4	3	2	76.1	0.614	0.178	0.265	0	Incorrect	Incorrect	Incorrect	35.88	0.68	5.31	21.4	98.22	92.56	0	0	0
2	5OJR	mixed_ali-delim-200	527	5	3	4	75.1	0.607	0.164	0.253	0	Incorrect	Incorrect	Incorrect	30.56	0.68	3.24	18.21	83.39	65.99	0	0	0
2	5OJR	mixed_ali-delim-200	527	5	5	5	75.2	0.582	0.101	0.197	0	Incorrect	Incorrect	Incorrect	32.33	0.7	4.46	19.21	87.77	82.39	0	0	0
2	5OJR	mixed_ali-delim-200	527	5	4	3	76.6	0.655	0.554	0.574	0.71	Medium	Medium	Acceptable	1.23	0.7	1.57	0.91	2.56	6.27	60.44	9.84	87.88
2	5OJR	mixed_ali-delim-200	527	5	1	1	80.6	0.706	0.674	0.68	0.76	Medium	Medium	Medium	1.04	0.69	1.38	0.82	1.99	4.41	64.84	4.84	88.89
2	5OJR	mixed_ali-delim-200	527	5	2	2	77.1	0.659	0.675	0.672	0.67	Medium	Medium	Acceptable	1.52	0.71	2.41	1.05	3.34	7.26	65.93	6.25	86.87
2	5OJR	mixed_ali-delim-100	427	1	2	4	77.3	0.701	0.142	0.254	0.01	Incorrect	Incorrect	Incorrect	19.2	0.7	3.15	11.55	52.36	42.15	0	0	1.01
2	5OJR	mixed_ali-delim-100	427	1	4	1	80.1	0.761	0.616	0.645	0.77	Medium	Medium	Acceptable	1.07	0.7	1.49	0.84	2.1	4.48	71.43	4.41	90.91
2	5OJR	mixed_ali-delim-100	427	1	5	2	78.1	0.738	0.43	0.492	0.01	Incorrect	Incorrect	Incorrect	19.01	0.7	5.74	11.39	50.74	44.06	0	100	9.09
2	5OJR	mixed_ali-delim-100	427	1	1	5	79.3	0.701	0.119	0.235	0.01	Incorrect	Incorrect	Incorrect	21.77	0.7	4.66	12.97	58.8	66.87	0	0	0
2	5OJR	mixed_ali-delim-100	427	1	3	3	77.9	0.704	0.155	0.265	0.03	Incorrect	Incorrect	Incorrect	10.9	0.69	5.77	6.6	29.6	30.07	0	100	43.43
2	5OJR	mixed_ali-delim-100	427	2	3	2	77.6	0.727	0.245	0.341	0.03	Incorrect	Incorrect	Incorrect	11.96	0.68	5.61	7.23	32.53	26.03	0	100	37.37
2	5OJR	mixed_ali-delim-100	427	2	1	5	77.6	0.708	0.141	0.254	0.02	Incorrect	Incorrect	Incorrect	12.95	0.71	4.9	7.77	35.05	45.99	0	0	9.09
2	5OJR	mixed_ali-delim-100	427	2	2	4	76.8	0.708	0.163	0.272	0.01	Incorrect	Incorrect	Incorrect	16.59	0.72	3.75	9.97	45.01	39.36	0	0	2.02
2	5OJR	mixed_ali-delim-100	427	2	5	3	76.8	0.708	0.175	0.282	0.01	Incorrect	Incorrect	Incorrect	20.92	0.69	5.75	12.45	55.28	60.03	0	100	6.06
2	5OJR	mixed_ali-delim-100	427	2	4	1	80.6	0.764	0.557	0.598	0.01	Incorrect	Incorrect	Incorrect	20.36	0.72	4.95	12.26	54.56	46.65	0	100	5.05
2	5OJR	mixed_ali-delim-100	427	3	2	3	78	0.698	0.139	0.251	0.01	Incorrect	Incorrect	Incorrect	21.43	0.7	4.04	12.76	57.13	56.48	0	0	1.01
2	5OJR	mixed_ali-delim-100	427	3	1	4	79.6	0.697	0.107	0.225	0.01	Incorrect	Incorrect	Incorrect	25.55	0.7	4.93	15.13	68.15	67.81	0	0	0
2	5OJR	mixed_ali-delim-100	427	3	3	5	78.7	0.691	0.0977	0.216	0.01	Incorrect	Incorrect	Incorrect	27.26	0.69	3.47	16.27	72.79	73.51	0	0	0
2	5OJR	mixed_ali-delim-100	427	3	4	2	77.8	0.706	0.144	0.256	0.01	Incorrect	Incorrect	Incorrect	20.65	0.71	3.8	12.3	55.4	55.87	0	0	1.01
2	5OJR	mixed_ali-delim-100	427	3	5	1	77	0.722	0.541	0.577	0.71	Medium	Medium	Acceptable	1.3	0.7	1.81	0.93	2.67	5.93	63.74	10.77	89.9
2	5OJR	mixed_ali-delim-100	427	4	3	3	78.1	0.698	0.131	0.244	0.03	Incorrect	Incorrect	Incorrect	12.1	0.69	6.2	7.33	32.91	54.45	0	100	17.17
2	5OJR	mixed_ali-delim-100	427	4	4	1	79.7	0.738	0.483	0.534	0.62	Medium	Medium	Acceptable	1.55	0.71	2.13	1.05	3.4	7.55	52.75	12.73	88.89
2	5OJR	mixed_ali-delim-100	427	4	1	5	79	0.7	0.113	0.23	0.01	Incorrect	Incorrect	Incorrect	24.9	0.71	4.19	14.78	66.62	72.54	0	0	0
2	5OJR	mixed_ali-delim-100	427	4	2	2	77.1	0.703	0.15	0.261	0.02	Incorrect	Incorrect	Incorrect	13.6	0.71	4.29	8.19	36.95	31.53	0	0	4.04
2	5OJR	mixed_ali-delim-100	427	4	5	4	76.5	0.698	0.13	0.244	0.01	Incorrect	Incorrect	Incorrect	24.72	0.7	3.96	14.81	65.91	65.05	0	0	1.01
2	5OJR	mixed_ali-delim-100	427	5	4	2	78.3	0.711	0.153	0.265	0.01	Incorrect	Incorrect	Incorrect	22.97	0.71	5.04	13.62	60.4	65.9	0	0	4.04
2	5OJR	mixed_ali-delim-100	427	5	3	3	78.1	0.705	0.151	0.262	0.03	Incorrect	Incorrect	Incorrect	11.82	0.68	3.88	7.2	32.18	53.68	0	100	28.28
2	5OJR	mixed_ali-delim-100	427	5	5	4	75.7	0.697	0.126	0.24	0.02	Incorrect	Incorrect	Incorrect	14.36	0.69	3.77	8.67	39.28	35.21	0	100	5.05
2	5OJR	mixed_ali-delim-100	427	5	1	5	79.2	0.704	0.124	0.24	0.01	Incorrect	Incorrect	Incorrect	25.03	0.71	4.92	15.04	68.8	75.89	0	0	0
2	5OJR	mixed_ali-delim-100	427	5	2	1	77.4	0.706	0.155	0.265	0.02	Incorrect	Incorrect	Incorrect	15.47	0.71	3.29	9.23	41.37	62.86	0	0	2.02
2	5OJR	single_pep-delim-100	427	1	2	3	72.1	0.713	0.193	0.297	0.03	Incorrect	Incorrect	Incorrect	13.06	0.75	4.79	7.74	34.48	43.89	3.3	66.67	27.27
2	5OJR	single_pep-delim-100	427	1	4	5	72.2	0.707	0.161	0.27	0.09	Incorrect	Incorrect	Incorrect	6.62	0.71	4.08	3.97	16.93	45.82	2.2	71.43	29.29
2	5OJR	single_pep-delim-100	427	1	1	1	76.5	0.751	0.622	0.648	0.8	Medium	High	Medium	0.99	0.74	1.37	0.83	1.82	3	73.63	9.46	89.9
2	5OJR	single_pep-delim-100	427	1	3	4	71.9	0.712	0.18	0.286	0.05	Incorrect	Incorrect	Incorrect	9.82	0.71	4.55	5.83	25.57	43.92	2.2	66.67	29.29
2	5OJR	single_pep-delim-100	427	1	5	2	71.4	0.72	0.329	0.407	0.3	Acceptable	Acceptable	Incorrect	3.54	0.73	3.62	2.19	9.11	9.59	27.47	37.5	71.72
2	5OJR	single_pep-delim-100	427	2	2	2	72.4	0.714	0.186	0.292	0.02	Incorrect	Incorrect	Incorrect	14.98	0.75	4.32	8.67	37.71	64.09	0	0	2.02
2	5OJR	single_pep-delim-100	427	2	5	5	72.6	0.705	0.145	0.257	0.01	Incorrect	Incorrect	Incorrect	22.65	0.72	3.65	13.39	59.94	76.2	0	0	0
2	5OJR	single_pep-delim-100	427	2	1	1	77.1	0.755	0.645	0.667	0.78	Medium	Medium	Medium	1.01	0.74	1.43	0.84	1.89	3.3	71.43	8.45	91.92
2	5OJR	single_pep-delim-100	427	2	3	4	72.2	0.706	0.15	0.261	0.02	Incorrect	Incorrect	Incorrect	13.2	0.71	4.07	7.88	35.21	51.09	0	100	16.16
2	5OJR	single_pep-delim-100	427	2	4	3	73.8	0.711	0.162	0.272	0.01	Incorrect	Incorrect	Incorrect	20.34	0.72	3.82	11.9	52.34	48.17	0	0	0
2	5OJR	single_pep-delim-100	427	3	5	1	76	0.753	0.625	0.651	0.8	Medium	High	Medium	1	0.73	1.44	0.83	1.83	3.03	73.63	8.22	89.9
2	5OJR	single_pep-delim-100	427	3	1	2	74.8	0.736	0.459	0.514	0.65	Medium	Medium	Acceptable	1.41	0.74	1.82	1.03	3.15	6.31	53.85	12.5	84.85
2	5OJR	single_pep-delim-100	427	3	3	3	73.3	0.722	0.322	0.402	0.46	Acceptable	Acceptable	Incorrect	2.55	0.72	3.25	1.61	6.24	14.19	47.25	8.51	81.82
2	5OJR	single_pep-delim-100	427	3	2	4	72.2	0.718	0.197	0.301	0.05	Incorrect	Incorrect	Incorrect	15.72	0.76	4.45	9.21	40.73	58.2	8.79	55.56	35.35
2	5OJR	single_pep-delim-100	427	3	4	5	74.4	0.71	0.148	0.26	0.01	Incorrect	Incorrect	Incorrect	20.42	0.73	3.85	12.04	53.62	48.85	0	0	0
2	5OJR	single_pep-delim-100	427	4	2	3	71.5	0.716	0.187	0.293	0.04	Incorrect	Incorrect	Incorrect	13.54	0.76	6.93	7.91	34.81	43.11	4.4	42.86	26.26
2	5OJR	single_pep-delim-100	427	4	3	5	72.2	0.707	0.155	0.265	0.04	Incorrect	Incorrect	Incorrect	11.05	0.71	4.48	6.56	28.99	42.96	1.1	75	24.24
2	5OJR	single_pep-delim-100	427	4	4	4	74	0.712	0.178	0.285	0.03	Incorrect	Incorrect	Incorrect	12.49	0.72	6.09	7.41	33.39	25.1	0	0	9.09
2	5OJR	single_pep-delim-100	427	4	5	2	72.4	0.73	0.528	0.568	0.03	Incorrect	Incorrect	Incorrect	12.13	0.73	5.57	7.2	32.06	55.34	0	100	43.43
2	5OJR	single_pep-delim-100	427	4	1	1	76.3	0.754	0.665	0.683	0.75	Medium	Medium	Acceptable	1.2	0.73	1.62	0.93	2.59	5.65	71.43	4.41	88.89
2	5OJR	single_pep-delim-100	427	5	2	3	72.1	0.715	0.186	0.292	0.03	Incorrect	Incorrect	Incorrect	14.86	0.75	3.22	8.69	38.21	55.08	4.4	66.67	32.32
2	5OJR	single_pep-delim-100	427	5	1	1	77.2	0.757	0.648	0.67	0.76	Medium	Medium	Acceptable	1.08	0.73	1.48	0.86	2.11	4.12	68.13	6.06	87.88
2	5OJR	single_pep-delim-100	427	5	4	5	73	0.708	0.153	0.264	0.01	Incorrect	Incorrect	Incorrect	17.67	0.72	3.78	10.45	46.66	44.44	0	0	7.07
2	5OJR	single_pep-delim-100	427	5	3	4	72.1	0.708	0.161	0.27	0.03	Incorrect	Incorrect	Incorrect	11.24	0.71	3.88	6.7	29.76	52.97	0	100	22.22
2	5OJR	single_pep-delim-100	427	5	5	2	73	0.73	0.516	0.559	0.03	Incorrect	Incorrect	Incorrect	11.63	0.73	7.32	6.88	30.49	53.31	0	100	45.45
2	5OJR	single_pep-delim-200	527	1	1	5	61.9	0.589	0.111	0.207	0.08	Incorrect	Incorrect	Incorrect	6.75	0.73	4.9	4.08	17.57	30.55	1.1	0	16.16
2	5OJR	single_pep-delim-200	527	1	5	3	61.8	0.593	0.13	0.223	0.01	Incorrect	Incorrect	Incorrect	17.19	0.71	3.32	10.26	45.84	47.22	0	0	0
2	5OJR	single_pep-delim-200	527	1	2	2	61.5	0.599	0.151	0.241	0.03	Incorrect	Incorrect	Incorrect	14.58	0.74	7.37	8.51	37.59	52.12	4.4	20	23.23
2	5OJR	single_pep-delim-200	527	1	4	4	63.9	0.588	0.116	0.21	0	Incorrect	Incorrect	Incorrect	32	0.72	3.93	19.01	86.43	93	0	0	0
2	5OJR	single_pep-delim-200	527	1	3	1	62.8	0.618	0.192	0.277	0.02	Incorrect	Incorrect	Incorrect	16.25	0.7	8.23	9.73	42.55	47.68	0	100	16.16
2	5OJR	single_pep-delim-200	527	2	5	4	62.2	0.59	0.118	0.212	0.02	Incorrect	Incorrect	Incorrect	14.55	0.72	3.94	8.7	38.39	38.21	0	0	0
2	5OJR	single_pep-delim-200	527	2	2	2	62	0.598	0.145	0.236	0.02	Incorrect	Incorrect	Incorrect	14.48	0.73	6.38	8.57	38.3	50.64	0	0	2.02
2	5OJR	single_pep-delim-200	527	2	3	1	62.7	0.612	0.177	0.264	0.03	Incorrect	Incorrect	Incorrect	11.17	0.7	5.21	6.56	28.67	49.19	0	100	30.3
2	5OJR	single_pep-delim-200	527	2	1	5	61.9	0.588	0.11	0.206	0.07	Incorrect	Incorrect	Incorrect	7.22	0.72	3.35	4.36	18.75	38.74	1.1	0	10.1
2	5OJR	single_pep-delim-200	527	2	4	3	64.4	0.591	0.123	0.217	0.02	Incorrect	Incorrect	Incorrect	14.39	0.7	5.06	8.53	37.33	47.11	0	0	0
2	5OJR	single_pep-delim-200	527	3	5	5	63.4	0.59	0.119	0.213	0.01	Incorrect	Incorrect	Incorrect	19.39	0.72	4.11	11.52	51.52	55.92	0	0	0
2	5OJR	single_pep-delim-200	527	3	3	3	62.5	0.599	0.145	0.236	0.01	Incorrect	Incorrect	Incorrect	17.64	0.69	7.8	10.6	46.44	46.07	0	100	13.13
2	5OJR	single_pep-delim-200	527	3	4	4	64.8	0.595	0.134	0.226	0	Incorrect	Incorrect	Incorrect	32.67	0.71	4.87	19.48	87.94	89.04	0	0	0
2	5OJR	single_pep-delim-200	527	3	2	2	62.9	0.599	0.149	0.239	0.01	Incorrect	Incorrect	Incorrect	18.97	0.74	3.43	11.22	50.46	55.04	0	0	0
2	5OJR	single_pep-delim-200	527	3	1	1	64.8	0.626	0.488	0.516	0.73	Medium	Medium	Acceptable	1.18	0.72	1.53	0.9	2.4	5.23	64.84	7.81	86.87
2	5OJR	single_pep-delim-200	527	4	3	2	62.9	0.61	0.176	0.263	0.02	Incorrect	Incorrect	Incorrect	15.36	0.68	7.81	9.27	40.92	45.71	0	100	19.19
2	5OJR	single_pep-delim-200	527	4	5	5	63.2	0.587	0.116	0.21	0.03	Incorrect	Incorrect	Incorrect	11.11	0.71	4.21	6.63	29.33	39.4	0	0	14.14
2	5OJR	single_pep-delim-200	527	4	2	3	62.8	0.6	0.153	0.242	0.01	Incorrect	Incorrect	Incorrect	18.95	0.73	3.23	11.23	50.5	58.53	0	0	0
2	5OJR	single_pep-delim-200	527	4	4	4	63.9	0.592	0.128	0.221	0.01	Incorrect	Incorrect	Incorrect	22.87	0.7	3.89	13.72	61.97	65.58	0	0	0
2	5OJR	single_pep-delim-200	527	4	1	1	65.2	0.624	0.589	0.596	0.76	Medium	Medium	Medium	1.04	0.73	1.3	0.84	1.99	3.65	67.03	4.69	88.89
2	5OJR	single_pep-delim-200	527	5	1	3	61.6	0.591	0.132	0.224	0.24	Acceptable	Incorrect	Incorrect	3.34	0.71	3.02	2.07	8.58	11.47	5.49	70.59	64.65
2	5OJR	single_pep-delim-200	527	5	3	1	62.9	0.617	0.189	0.275	0.01	Incorrect	Incorrect	Incorrect	16.92	0.69	7.32	10.09	44.31	40.56	0	0	8.08
2	5OJR	single_pep-delim-200	527	5	2	2	61.9	0.596	0.145	0.235	0.03	Incorrect	Incorrect	Incorrect	12.55	0.71	7.98	7.3	32.08	47.08	0	100	24.24
2	5OJR	single_pep-delim-200	527	5	4	5	63.9	0.589	0.119	0.213	0.01	Incorrect	Incorrect	Incorrect	26.12	0.71	3.81	15.36	68.77	85.94	0	0	0
2	5OJR	single_pep-delim-200	527	5	5	4	62.1	0.592	0.131	0.223	0.01	Incorrect	Incorrect	Incorrect	17.91	0.69	4.59	10.69	48.38	43.31	0	0	0
3	5V1U	mixed_ali-delim-delim	108	1	1	3	92.2	0.858	0.791	0.804	0.85	High	High	Medium	0.85	0.48	1.26	0.81	1.79	1.34	84.85	11.11	97.4
3	5V1U	mixed_ali-delim-delim	108	1	4	4	92.2	0.86	0.786	0.801	0.83	High	High	Medium	0.95	0.45	1.52	0.89	2.06	1.28	83.33	8.33	97.4
3	5V1U	mixed_ali-delim-delim	108	1	3	5	90.9	0.85	0.764	0.781	0.82	High	Medium	Medium	1.07	0.5	1.76	0.98	2.27	1.34	84.85	5.08	98.7
3	5V1U	mixed_ali-delim-delim	108	1	2	1	92.2	0.862	0.801	0.813	0.83	High	High	Medium	0.99	0.47	1.59	0.92	2.14	1.29	84.85	5.08	97.4
3	5V1U	mixed_ali-delim-delim	108	1	5	2	92.4	0.86	0.797	0.81	0.83	High	High	Medium	0.97	0.46	1.58	0.9	2.08	1.41	83.33	5.17	97.4
3	5V1U	mixed_ali-delim-delim	108	2	1	5	91.9	0.854	0.783	0.797	0.86	High	High	Medium	0.87	0.49	1.3	0.82	1.81	1.28	86.36	8.06	97.4
3	5V1U	mixed_ali-delim-delim	108	2	4	3	92.3	0.861	0.794	0.807	0.84	High	High	Medium	0.9	0.45	1.43	0.84	1.92	1.29	83.33	8.33	97.4
3	5V1U	mixed_ali-delim-delim	108	2	2	2	91.9	0.86	0.799	0.811	0.83	High	High	Medium	0.97	0.48	1.55	0.9	2.07	1.28	84.85	5.08	97.4
3	5V1U	mixed_ali-delim-delim	108	2	5	1	92.5	0.861	0.802	0.814	0.83	High	High	Medium	0.98	0.47	1.61	0.9	2.09	1.45	83.33	6.78	98.7
3	5V1U	mixed_ali-delim-delim	108	2	3	4	91.8	0.86	0.792	0.806	0.81	High	Medium	Medium	1.05	0.47	1.74	0.97	2.26	1.35	83.33	5.17	98.7
3	5V1U	mixed_ali-delim-delim	108	3	4	2	92.4	0.864	0.801	0.814	0.82	High	Medium	Medium	1	0.45	1.61	0.92	2.18	1.31	83.33	8.33	97.4
3	5V1U	mixed_ali-delim-delim	108	3	1	3	92.7	0.864	0.801	0.814	0.84	High	High	Medium	0.91	0.48	1.37	0.85	1.93	1.25	83.33	11.29	97.4
3	5V1U	mixed_ali-delim-delim	108	3	5	1	92.7	0.863	0.808	0.819	0.82	High	Medium	Medium	1.01	0.46	1.66	0.93	2.16	1.34	83.33	5.17	98.7
3	5V1U	mixed_ali-delim-delim	108	3	3	5	91.2	0.854	0.777	0.792	0.81	High	Medium	Medium	1.09	0.5	1.79	1	2.32	1.37	83.33	5.17	98.7
3	5V1U	mixed_ali-delim-delim	108	3	2	4	92.1	0.861	0.797	0.81	0.82	High	Medium	Medium	1.03	0.47	1.68	0.95	2.23	1.33	84.85	5.08	97.4
3	5V1U	mixed_ali-delim-delim	108	4	1	3	92.5	0.863	0.796	0.809	0.85	High	High	Medium	0.89	0.48	1.34	0.83	1.87	1.23	84.85	6.67	97.4
3	5V1U	mixed_ali-delim-delim	108	4	3	5	90.9	0.851	0.769	0.785	0.8	Medium	Medium	Medium	1.13	0.5	1.88	1.03	2.43	1.42	83.33	5.17	97.4
3	5V1U	mixed_ali-delim-delim	108	4	5	1	92.6	0.863	0.806	0.817	0.82	High	Medium	Medium	1.01	0.45	1.66	0.93	2.19	1.52	83.33	3.51	98.7
3	5V1U	mixed_ali-delim-delim	108	4	4	4	92.1	0.86	0.793	0.806	0.79	Medium	Medium	Medium	1.09	0.45	1.78	1	2.4	1.42	80.3	5.36	97.4
3	5V1U	mixed_ali-delim-delim	108	4	2	2	92.1	0.861	0.799	0.811	0.81	High	Medium	Medium	1.08	0.47	1.78	1	2.37	1.41	83.33	5.17	97.4
3	5V1U	mixed_ali-delim-delim	108	5	2	2	92.3	0.863	0.803	0.815	0.83	High	Medium	Medium	1	0.47	1.62	0.93	2.16	1.3	84.85	5.08	97.4
3	5V1U	mixed_ali-delim-delim	108	5	1	3	92.6	0.864	0.799	0.812	0.85	High	High	Medium	0.89	0.47	1.38	0.84	1.9	1.19	86.36	6.56	96.1
3	5V1U	mixed_ali-delim-delim	108	5	4	4	92.4	0.862	0.796	0.809	0.84	High	High	Medium	0.92	0.45	1.46	0.85	1.97	1.27	84.85	8.2	97.4
3	5V1U	mixed_ali-delim-delim	108	5	3	5	91.3	0.853	0.774	0.79	0.81	High	Medium	Medium	1.07	0.49	1.77	0.99	2.3	1.37	83.33	5.17	98.7
3	5V1U	mixed_ali-delim-delim	108	5	5	1	92.7	0.864	0.807	0.818	0.82	High	Medium	Medium	1.02	0.46	1.67	0.94	2.21	1.4	83.33	5.17	97.4
3	5V1U	single_pep-delim-delim	108	1	1	3	92.3	0.86	0.795	0.808	0.83	High	High	Medium	0.97	0.48	1.54	0.91	2.08	1.28	84.85	6.67	98.7
3	5V1U	single_pep-delim-delim	108	1	2	2	92.3	0.864	0.797	0.81	0.81	High	Medium	Medium	1.07	0.47	1.74	0.99	2.34	1.4	84.85	5.08	97.4
3	5V1U	single_pep-delim-delim	108	1	3	5	90.1	0.84	0.745	0.764	0.8	Medium	Medium	Medium	1.13	0.52	1.85	1.03	2.4	1.41	83.33	5.17	98.7
3	5V1U	single_pep-delim-delim	108	1	4	4	92.2	0.86	0.793	0.806	0.8	High	Medium	Medium	1.05	0.45	1.72	0.97	2.31	1.41	80.3	5.36	97.4
3	5V1U	single_pep-delim-delim	108	1	5	1	92.7	0.863	0.804	0.816	0.82	High	Medium	Medium	1.01	0.47	1.66	0.93	2.18	1.34	83.33	5.17	98.7
3	5V1U	single_pep-delim-delim	108	2	3	5	90.7	0.847	0.76	0.777	0.81	High	Medium	Medium	1.08	0.51	1.76	1	2.31	1.38	84.85	5.08	97.4
3	5V1U	single_pep-delim-delim	108	2	2	3	92.2	0.862	0.797	0.81	0.81	High	Medium	Medium	1.08	0.47	1.75	0.99	2.35	1.42	84.85	5.08	97.4
3	5V1U	single_pep-delim-delim	108	2	5	1	92.7	0.863	0.808	0.819	0.82	High	Medium	Medium	1.02	0.47	1.68	0.94	2.18	1.33	83.33	5.17	98.7
3	5V1U	single_pep-delim-delim	108	2	1	2	92.4	0.861	0.8	0.812	0.81	High	Medium	Medium	1.06	0.48	1.73	0.98	2.29	1.47	83.33	6.78	97.4
3	5V1U	single_pep-delim-delim	108	2	4	4	92	0.857	0.791	0.804	0.79	Medium	Medium	Medium	1.1	0.45	1.8	1.01	2.42	1.46	80.3	5.36	97.4
3	5V1U	single_pep-delim-delim	108	3	4	4	92	0.858	0.794	0.807	0.81	High	Medium	Medium	1.02	0.45	1.65	0.94	2.22	1.38	81.82	5.26	97.4
3	5V1U	single_pep-delim-delim	108	3	1	2	92.5	0.862	0.8	0.812	0.83	High	High	Medium	0.97	0.48	1.51	0.9	2.08	1.29	84.85	8.2	96.1
3	5V1U	single_pep-delim-delim	108	3	2	3	92.2	0.862	0.798	0.811	0.81	High	Medium	Medium	1.07	0.47	1.74	0.99	2.33	1.4	84.85	5.08	97.4
3	5V1U	single_pep-delim-delim	108	3	3	5	90.4	0.844	0.758	0.775	0.8	Medium	Medium	Medium	1.13	0.53	1.84	1.04	2.4	1.43	83.33	3.51	98.7
3	5V1U	single_pep-delim-delim	108	3	5	1	92.7	0.862	0.808	0.819	0.82	High	Medium	Medium	1.02	0.47	1.68	0.94	2.19	1.35	83.33	5.17	98.7
3	5V1U	single_pep-delim-delim	108	4	3	5	91.3	0.853	0.776	0.791	0.8	High	Medium	Medium	1.1	0.49	1.82	1.01	2.37	1.39	83.33	5.17	97.4
3	5V1U	single_pep-delim-delim	108	4	4	2	92.4	0.862	0.802	0.814	0.81	High	Medium	Medium	1.02	0.44	1.65	0.94	2.23	1.34	80.3	7.02	97.4
3	5V1U	single_pep-delim-delim	108	4	1	4	92.5	0.861	0.8	0.812	0.79	Medium	Medium	Medium	1.12	0.47	1.84	1.03	2.44	1.44	80.3	7.02	96.1
3	5V1U	single_pep-delim-delim	108	4	2	3	92.4	0.864	0.8	0.813	0.81	High	Medium	Medium	1.08	0.47	1.77	1	2.37	1.42	84.85	5.08	97.4
3	5V1U	single_pep-delim-delim	108	4	5	1	92.8	0.863	0.808	0.819	0.82	High	Medium	Medium	1.03	0.47	1.69	0.95	2.22	1.35	83.33	6.78	98.7
3	5V1U	single_pep-delim-delim	108	5	4	3	92.2	0.86	0.796	0.809	0.8	High	Medium	Medium	1.05	0.45	1.69	0.96	2.29	1.39	80.3	5.36	97.4
3	5V1U	single_pep-delim-delim	108	5	3	5	91.1	0.852	0.771	0.787	0.79	Medium	Medium	Medium	1.12	0.5	1.84	1.03	2.42	1.43	81.82	5.26	98.7
3	5V1U	single_pep-delim-delim	108	5	5	1	92.6	0.862	0.802	0.814	0.82	High	Medium	Medium	1.02	0.47	1.67	0.94	2.17	1.39	83.33	5.17	98.7
3	5V1U	single_pep-delim-delim	108	5	1	2	92.4	0.861	0.796	0.809	0.8	Medium	Medium	Medium	1.13	0.48	1.82	1.04	2.49	1.51	83.33	5.17	97.4
3	5V1U	single_pep-delim-delim	108	5	2	4	92.1	0.862	0.795	0.808	0.81	High	Medium	Medium	1.11	0.47	1.8	1.02	2.42	1.45	84.85	3.45	97.4
3	5V1U	mixed_ali-fl-fl	153	1	1	4	67.7	0.634	0.775	0.747	0.86	High	High	Medium	0.93	0.59	1.47	0.88	1.78	2.89	89.39	7.81	100
3	5V1U	mixed_ali-fl-fl	153	1	3	5	67.6	0.636	0.752	0.729	0.83	High	Medium	Medium	1.03	0.6	1.69	0.97	2.02	3.48	86.36	5	98.7
3	5V1U	mixed_ali-fl-fl	153	1	5	2	69.4	0.652	0.801	0.771	0.86	High	High	Medium	0.93	0.49	1.59	0.86	1.85	3.18	90.91	7.69	100
3	5V1U	mixed_ali-fl-fl	153	1	2	1	69	0.659	0.81	0.78	0.88	High	High	Medium	0.85	0.49	1.43	0.8	1.68	2.82	90.91	3.23	97.4
3	5V1U	mixed_ali-fl-fl	153	1	4	3	68.9	0.652	0.799	0.77	0.85	High	High	Medium	0.92	0.5	1.45	0.85	1.82	3.51	87.88	1.69	98.7
3	5V1U	mixed_ali-fl-fl	153	2	3	5	68.8	0.654	0.77	0.747	0.84	High	High	Medium	0.96	0.55	1.59	0.9	1.9	3.32	86.36	3.39	100
3	5V1U	mixed_ali-fl-fl	153	2	4	3	70.2	0.659	0.819	0.787	0.85	High	High	Medium	0.94	0.47	1.61	0.87	1.91	3.39	89.39	4.84	97.4
3	5V1U	mixed_ali-fl-fl	153	2	2	1	70	0.676	0.84	0.807	0.87	High	High	Medium	0.8	0.46	1.36	0.76	1.59	2.56	87.88	3.33	97.4
3	5V1U	mixed_ali-fl-fl	153	2	1	4	69.1	0.642	0.797	0.766	0.86	High	High	Medium	0.89	0.55	1.42	0.85	1.75	2.97	87.88	7.94	100
3	5V1U	mixed_ali-fl-fl	153	2	5	2	70.7	0.67	0.831	0.799	0.86	High	High	Medium	0.9	0.46	1.55	0.83	1.81	3.13	87.88	7.94	98.7
3	5V1U	mixed_ali-fl-fl	153	3	3	5	67.1	0.629	0.748	0.724	0.83	High	Medium	Medium	1.01	0.63	1.56	0.96	1.95	3.57	86.36	3.39	98.7
3	5V1U	mixed_ali-fl-fl	153	3	4	1	69.8	0.663	0.823	0.791	0.86	High	High	Medium	0.91	0.46	1.48	0.84	1.84	3.6	87.88	3.33	97.4
3	5V1U	mixed_ali-fl-fl	153	3	1	4	68.2	0.645	0.788	0.759	0.86	High	High	Medium	0.93	0.56	1.5	0.88	1.81	3.02	89.39	7.81	100
3	5V1U	mixed_ali-fl-fl	153	3	2	3	69.7	0.67	0.814	0.785	0.87	High	High	Medium	0.84	0.47	1.44	0.79	1.67	2.78	89.39	3.28	98.7
3	5V1U	mixed_ali-fl-fl	153	3	5	2	70.3	0.664	0.821	0.79	0.86	High	High	Medium	0.92	0.47	1.57	0.85	1.85	3.27	89.39	6.35	98.7
3	5V1U	mixed_ali-fl-fl	153	4	3	5	67.5	0.641	0.773	0.747	0.84	High	Medium	Medium	1.01	0.59	1.65	0.94	1.96	3.4	87.88	4.92	98.7
3	5V1U	mixed_ali-fl-fl	153	4	5	2	70.7	0.671	0.83	0.798	0.86	High	High	Medium	0.89	0.46	1.5	0.82	1.77	3.15	87.88	6.45	97.4
3	5V1U	mixed_ali-fl-fl	153	4	4	3	70.3	0.666	0.823	0.792	0.85	High	High	Medium	0.95	0.46	1.64	0.88	1.93	3.46	89.39	3.28	97.4
3	5V1U	mixed_ali-fl-fl	153	4	1	4	68.8	0.649	0.808	0.776	0.87	High	High	Medium	0.88	0.53	1.44	0.84	1.73	2.9	89.39	6.35	98.7
3	5V1U	mixed_ali-fl-fl	153	4	2	1	70.4	0.68	0.835	0.804	0.9	High	High	Medium	0.76	0.48	1.24	0.73	1.48	2.33	92.42	4.69	97.4
3	5V1U	mixed_ali-fl-fl	153	5	2	1	70.1	0.679	0.833	0.802	0.85	High	High	Medium	0.92	0.46	1.62	0.85	1.85	3.03	87.88	4.92	97.4
3	5V1U	mixed_ali-fl-fl	153	5	1	2	69.9	0.666	0.829	0.796	0.89	High	High	Medium	0.79	0.49	1.28	0.76	1.56	2.53	90.91	6.25	98.7
3	5V1U	mixed_ali-fl-fl	153	5	3	5	67.8	0.643	0.764	0.74	0.85	High	High	Medium	0.97	0.58	1.56	0.91	1.88	3.28	87.88	4.92	98.7
3	5V1U	mixed_ali-fl-fl	153	5	4	4	70.2	0.661	0.823	0.791	0.85	High	High	Medium	0.97	0.46	1.69	0.89	1.99	3.46	89.39	4.84	97.4
3	5V1U	mixed_ali-fl-fl	153	5	5	3	71.2	0.678	0.826	0.796	0.86	High	High	Medium	0.91	0.46	1.57	0.84	1.83	3.18	87.88	6.45	100
3	5V1U	mixed_ali-delim-fl	153	1	5	1	71.1	0.677	0.827	0.797	0.84	High	High	Medium	0.95	0.45	1.67	0.87	1.93	3.29	84.85	5.08	96.1
3	5V1U	mixed_ali-delim-fl	153	1	1	4	68.1	0.626	0.773	0.744	0.86	High	High	Medium	0.91	0.6	1.39	0.87	1.74	2.9	89.39	7.81	100
3	5V1U	mixed_ali-delim-fl	153	1	2	2	69.6	0.671	0.825	0.794	0.88	High	High	Medium	0.8	0.46	1.37	0.76	1.59	2.64	90.91	3.23	98.7
3	5V1U	mixed_ali-delim-fl	153	1	3	5	67.4	0.631	0.756	0.731	0.84	High	High	Medium	0.99	0.6	1.59	0.93	1.91	3.29	87.88	3.33	98.7
3	5V1U	mixed_ali-delim-fl	153	1	4	3	69.7	0.655	0.812	0.781	0.86	High	High	Medium	0.93	0.48	1.57	0.86	1.86	3.37	89.39	4.84	97.4
3	5V1U	mixed_ali-delim-fl	153	2	5	1	70.4	0.675	0.83	0.799	0.85	High	High	Medium	0.94	0.45	1.63	0.86	1.91	3.43	87.88	3.33	97.4
3	5V1U	mixed_ali-delim-fl	153	2	3	4	68.2	0.656	0.77	0.747	0.84	High	High	Medium	0.99	0.55	1.64	0.93	1.96	3.49	86.36	1.72	98.7
3	5V1U	mixed_ali-delim-fl	153	2	4	3	70.3	0.663	0.815	0.785	0.86	High	High	Medium	0.86	0.45	1.41	0.79	1.71	3.19	87.88	3.33	97.4
3	5V1U	mixed_ali-delim-fl	153	2	2	2	70.8	0.683	0.823	0.795	0.88	High	High	Medium	0.8	0.46	1.35	0.75	1.57	2.56	89.39	1.67	98.7
3	5V1U	mixed_ali-delim-fl	153	2	1	5	67.5	0.639	0.768	0.742	0.85	High	High	Medium	0.97	0.61	1.53	0.93	1.9	3.17	87.88	7.94	100
3	5V1U	mixed_ali-delim-fl	153	3	1	4	67.8	0.638	0.772	0.745	0.85	High	High	Medium	0.95	0.61	1.51	0.91	1.84	2.98	89.39	9.23	100
3	5V1U	mixed_ali-delim-fl	153	3	2	1	69.9	0.674	0.832	0.8	0.88	High	High	Medium	0.81	0.46	1.38	0.76	1.6	2.65	90.91	4.76	97.4
3	5V1U	mixed_ali-delim-fl	153	3	4	3	70.4	0.665	0.823	0.791	0.86	High	High	Medium	0.9	0.46	1.54	0.83	1.82	3.19	89.39	6.35	98.7
3	5V1U	mixed_ali-delim-fl	153	3	3	5	67.8	0.637	0.76	0.735	0.84	High	High	Medium	0.98	0.58	1.57	0.92	1.91	3.39	87.88	3.33	98.7
3	5V1U	mixed_ali-delim-fl	153	3	5	2	70.4	0.669	0.826	0.795	0.87	High	High	Medium	0.88	0.47	1.48	0.81	1.74	3.02	89.39	4.84	98.7
3	5V1U	mixed_ali-delim-fl	153	4	2	1	69.6	0.669	0.834	0.801	0.89	High	High	Medium	0.79	0.47	1.29	0.75	1.55	2.59	90.91	1.64	97.4
3	5V1U	mixed_ali-delim-fl	153	4	3	5	68.6	0.657	0.777	0.753	0.83	High	Medium	Medium	1.01	0.52	1.71	0.94	2.03	3.57	86.36	5	98.7
3	5V1U	mixed_ali-delim-fl	153	4	1	4	68.9	0.646	0.806	0.774	0.87	High	High	Medium	0.89	0.51	1.47	0.84	1.76	2.94	90.91	6.25	100
3	5V1U	mixed_ali-delim-fl	153	4	5	2	70.7	0.665	0.829	0.796	0.86	High	High	Medium	0.92	0.45	1.61	0.85	1.87	3.27	89.39	7.81	98.7
3	5V1U	mixed_ali-delim-fl	153	4	4	3	69.7	0.655	0.813	0.781	0.85	High	High	Medium	0.96	0.47	1.62	0.88	1.94	3.61	89.39	4.84	97.4
3	5V1U	mixed_ali-delim-fl	153	5	2	2	69.6	0.655	0.832	0.797	0.89	High	High	Medium	0.82	0.47	1.38	0.77	1.63	2.81	92.42	4.69	97.4
3	5V1U	mixed_ali-delim-fl	153	5	5	1	71	0.672	0.83	0.798	0.84	High	High	Medium	0.92	0.45	1.62	0.85	1.88	3.25	84.85	5.08	96.1
3	5V1U	mixed_ali-delim-fl	153	5	4	3	69.7	0.655	0.813	0.781	0.86	High	High	Medium	0.9	0.46	1.5	0.83	1.82	3.49	89.39	3.28	97.4
3	5V1U	mixed_ali-delim-fl	153	5	3	5	68.8	0.655	0.767	0.745	0.85	High	High	Medium	0.93	0.54	1.54	0.88	1.83	3.13	87.88	3.33	100
3	5V1U	mixed_ali-delim-fl	153	5	1	4	69.7	0.648	0.814	0.781	0.87	High	High	Medium	0.84	0.51	1.37	0.8	1.66	2.76	89.39	6.35	98.7
3	5V1U	unpaired_ali-delim-delim	108	1	2	2	92.1	0.862	0.8	0.812	0.82	High	Medium	Medium	1.05	0.48	1.72	0.97	2.26	1.34	84.85	5.08	97.4
3	5V1U	unpaired_ali-delim-delim	108	1	4	4	92.2	0.861	0.796	0.809	0.82	High	Medium	Medium	1.01	0.45	1.65	0.93	2.19	1.3	83.33	8.33	97.4
3	5V1U	unpaired_ali-delim-delim	108	1	3	5	91	0.851	0.771	0.787	0.81	High	Medium	Medium	1.09	0.51	1.81	1	2.33	1.38	83.33	5.17	98.7
3	5V1U	unpaired_ali-delim-delim	108	1	1	3	92.6	0.863	0.796	0.809	0.84	High	High	Medium	0.94	0.49	1.43	0.88	1.99	1.26	84.85	6.67	97.4
3	5V1U	unpaired_ali-delim-delim	108	1	5	1	92.7	0.863	0.804	0.816	0.83	High	High	Medium	0.99	0.47	1.64	0.92	2.12	1.31	86.36	6.56	98.7
3	5V1U	unpaired_ali-delim-delim	108	2	3	5	91.1	0.852	0.774	0.79	0.8	High	Medium	Medium	1.11	0.49	1.83	1.02	2.38	1.4	83.33	5.17	97.4
3	5V1U	unpaired_ali-delim-delim	108	2	5	1	92.6	0.861	0.806	0.817	0.81	High	Medium	Medium	1.03	0.45	1.71	0.95	2.25	1.44	81.82	3.57	98.7
3	5V1U	unpaired_ali-delim-delim	108	2	4	3	92.4	0.862	0.798	0.811	0.81	High	Medium	Medium	1.04	0.45	1.67	0.96	2.29	1.4	81.82	6.9	96.1
3	5V1U	unpaired_ali-delim-delim	108	2	2	2	92.2	0.862	0.801	0.813	0.81	High	Medium	Medium	1.07	0.47	1.76	0.99	2.34	1.39	84.85	5.08	97.4
3	5V1U	unpaired_ali-delim-delim	108	2	1	4	91.9	0.853	0.789	0.802	0.82	High	High	Medium	0.99	0.49	1.53	0.92	2.13	1.37	83.33	6.78	97.4
3	5V1U	unpaired_ali-delim-delim	108	3	4	3	92.1	0.859	0.789	0.803	0.82	High	High	Medium	1	0.46	1.6	0.92	2.17	1.32	83.33	8.33	96.1
3	5V1U	unpaired_ali-delim-delim	108	3	5	1	92.7	0.862	0.804	0.816	0.82	High	Medium	Medium	1.03	0.47	1.7	0.95	2.22	1.37	83.33	3.51	98.7
3	5V1U	unpaired_ali-delim-delim	108	3	1	4	91.4	0.848	0.772	0.787	0.82	High	Medium	Medium	1.01	0.52	1.56	0.95	2.18	1.39	83.33	6.78	97.4
3	5V1U	unpaired_ali-delim-delim	108	3	2	2	92.1	0.861	0.797	0.81	0.82	High	Medium	Medium	1.03	0.47	1.66	0.95	2.23	1.34	84.85	5.08	97.4
3	5V1U	unpaired_ali-delim-delim	108	3	3	5	91.2	0.853	0.77	0.787	0.81	High	Medium	Medium	1.08	0.51	1.75	0.99	2.31	1.4	83.33	5.17	97.4
3	5V1U	unpaired_ali-delim-delim	108	4	1	4	92.1	0.857	0.786	0.8	0.85	High	High	Medium	0.88	0.48	1.35	0.83	1.86	1.25	86.36	6.56	97.4
3	5V1U	unpaired_ali-delim-delim	108	4	5	1	92.5	0.862	0.803	0.815	0.81	High	Medium	Medium	1.02	0.46	1.7	0.94	2.19	1.42	81.82	5.26	98.7
3	5V1U	unpaired_ali-delim-delim	108	4	4	3	92.1	0.86	0.788	0.802	0.83	High	High	Medium	0.95	0.45	1.54	0.89	2.06	1.24	83.33	8.33	97.4
3	5V1U	unpaired_ali-delim-delim	108	4	3	5	91.3	0.854	0.777	0.792	0.81	High	Medium	Medium	1.05	0.48	1.76	0.97	2.26	1.31	83.33	5.17	98.7
3	5V1U	unpaired_ali-delim-delim	108	4	2	2	92.1	0.861	0.799	0.811	0.83	High	High	Medium	0.99	0.47	1.61	0.92	2.12	1.27	84.85	5.08	97.4
3	5V1U	unpaired_ali-delim-delim	108	5	5	1	92.9	0.866	0.813	0.824	0.82	High	High	Medium	0.99	0.46	1.64	0.91	2.13	1.37	83.33	5.17	98.7
3	5V1U	unpaired_ali-delim-delim	108	5	1	4	92.6	0.866	0.804	0.816	0.85	High	High	Medium	0.9	0.47	1.41	0.84	1.91	1.18	86.36	6.56	97.4
3	5V1U	unpaired_ali-delim-delim	108	5	2	2	92.4	0.865	0.807	0.819	0.83	High	High	Medium	1	0.47	1.63	0.92	2.15	1.27	84.85	6.67	97.4
3	5V1U	unpaired_ali-delim-delim	108	5	4	3	92.7	0.866	0.806	0.818	0.83	High	High	Medium	0.96	0.44	1.55	0.89	2.1	1.26	83.33	8.33	96.1
3	5V1U	unpaired_ali-delim-delim	108	5	3	5	91.8	0.86	0.791	0.805	0.82	High	Medium	Medium	1.04	0.47	1.75	0.96	2.24	1.3	84.85	5.08	98.7
3	5V1U	unpaired_ali-delim-fl	153	1	4	3	70	0.658	0.814	0.783	0.86	High	High	Medium	0.89	0.47	1.46	0.83	1.79	3.43	89.39	3.28	97.4
3	5V1U	unpaired_ali-delim-fl	153	1	1	4	68.6	0.64	0.786	0.757	0.86	High	High	Medium	0.94	0.55	1.55	0.89	1.86	3.08	90.91	7.69	100
3	5V1U	unpaired_ali-delim-fl	153	1	3	5	68.2	0.65	0.762	0.74	0.84	High	High	Medium	0.98	0.57	1.6	0.92	1.91	3.28	87.88	4.92	100
3	5V1U	unpaired_ali-delim-fl	153	1	5	1	70.7	0.669	0.831	0.799	0.86	High	High	Medium	0.9	0.45	1.55	0.83	1.82	3.15	89.39	6.35	97.4
3	5V1U	unpaired_ali-delim-fl	153	1	2	2	69.7	0.668	0.822	0.791	0.88	High	High	Medium	0.84	0.47	1.42	0.79	1.68	2.83	90.91	3.23	97.4
3	5V1U	unpaired_ali-delim-fl	153	2	5	1	70.5	0.673	0.827	0.796	0.87	High	High	Medium	0.85	0.46	1.43	0.79	1.7	3.06	87.88	4.92	97.4
3	5V1U	unpaired_ali-delim-fl	153	2	3	5	67.7	0.644	0.77	0.745	0.83	High	Medium	Medium	1.03	0.58	1.67	0.97	2.04	3.7	87.88	4.92	98.7
3	5V1U	unpaired_ali-delim-fl	153	2	2	2	69.5	0.665	0.826	0.794	0.88	High	High	Medium	0.85	0.47	1.46	0.8	1.7	2.87	92.42	6.15	97.4
3	5V1U	unpaired_ali-delim-fl	153	2	1	4	68.6	0.65	0.796	0.767	0.86	High	High	Medium	0.92	0.55	1.49	0.88	1.82	3.03	89.39	7.81	100
3	5V1U	unpaired_ali-delim-fl	153	2	4	3	70	0.653	0.815	0.783	0.86	High	High	Medium	0.87	0.48	1.4	0.81	1.74	3.35	87.88	3.33	97.4
3	5V1U	unpaired_ali-delim-fl	153	3	4	3	70.1	0.652	0.808	0.777	0.86	High	High	Medium	0.86	0.48	1.37	0.8	1.71	3.27	86.36	3.39	97.4
3	5V1U	unpaired_ali-delim-fl	153	3	2	2	69.5	0.661	0.813	0.783	0.88	High	High	Medium	0.81	0.5	1.31	0.77	1.57	2.62	89.39	6.35	97.4
3	5V1U	unpaired_ali-delim-fl	153	3	3	5	68.2	0.652	0.777	0.752	0.85	High	High	Medium	0.97	0.54	1.63	0.9	1.91	3.26	87.88	4.92	100
3	5V1U	unpaired_ali-delim-fl	153	3	5	1	70.2	0.665	0.822	0.791	0.86	High	High	Medium	0.93	0.47	1.58	0.85	1.86	3.31	89.39	6.35	98.7
3	5V1U	unpaired_ali-delim-fl	153	3	1	4	68.6	0.635	0.786	0.756	0.87	High	High	Medium	0.89	0.56	1.42	0.85	1.72	2.84	90.91	7.69	100
3	5V1U	unpaired_ali-delim-fl	153	4	3	5	67.9	0.635	0.756	0.732	0.83	High	Medium	Medium	1.01	0.59	1.64	0.95	1.98	3.49	84.85	3.45	98.7
3	5V1U	unpaired_ali-delim-fl	153	4	1	4	68	0.645	0.788	0.759	0.86	High	High	Medium	0.89	0.56	1.41	0.85	1.73	2.83	87.88	6.45	98.7
3	5V1U	unpaired_ali-delim-fl	153	4	5	2	71	0.671	0.826	0.795	0.84	High	High	Medium	0.97	0.46	1.7	0.89	1.97	3.37	86.36	6.56	98.7
3	5V1U	unpaired_ali-delim-fl	153	4	4	3	70.2	0.664	0.826	0.794	0.86	High	High	Medium	0.87	0.45	1.46	0.81	1.75	3.13	87.88	4.92	98.7
3	5V1U	unpaired_ali-delim-fl	153	4	2	1	70.5	0.674	0.83	0.799	0.88	High	High	Medium	0.81	0.48	1.34	0.76	1.58	2.59	90.91	3.23	98.7
3	5V1U	unpaired_ali-delim-fl	153	5	3	5	67.8	0.642	0.756	0.733	0.84	High	Medium	Medium	1.02	0.59	1.68	0.96	2.01	3.48	87.88	4.92	100
3	5V1U	unpaired_ali-delim-fl	153	5	2	1	69.4	0.669	0.832	0.799	0.88	High	High	Medium	0.87	0.47	1.52	0.81	1.74	2.76	92.42	6.15	98.7
3	5V1U	unpaired_ali-delim-fl	153	5	1	4	67.5	0.634	0.779	0.75	0.85	High	High	Medium	0.97	0.59	1.56	0.92	1.9	3.12	89.39	7.81	100
3	5V1U	unpaired_ali-delim-fl	153	5	4	3	69.7	0.654	0.807	0.776	0.85	High	High	Medium	0.94	0.49	1.55	0.86	1.87	3.49	87.88	4.92	97.4
3	5V1U	unpaired_ali-delim-fl	153	5	5	2	71	0.674	0.821	0.792	0.84	High	High	Medium	0.98	0.47	1.72	0.9	2	3.45	86.36	8.06	97.4
3	5V1U	mixed_ali-delim-200	153	1	1	4	68.2	0.64	0.788	0.758	0.85	High	High	Medium	0.95	0.57	1.52	0.9	1.88	3.19	89.39	6.35	100
3	5V1U	mixed_ali-delim-200	153	1	4	3	70.1	0.658	0.819	0.787	0.85	High	High	Medium	0.9	0.46	1.53	0.83	1.81	3.19	86.36	6.56	98.7
3	5V1U	mixed_ali-delim-200	153	1	3	5	68	0.646	0.767	0.743	0.85	High	High	Medium	0.97	0.56	1.57	0.91	1.91	3.44	87.88	4.92	98.7
3	5V1U	mixed_ali-delim-200	153	1	5	2	70.3	0.671	0.823	0.793	0.84	High	High	Medium	0.92	0.46	1.57	0.85	1.85	3.31	84.85	5.08	98.7
3	5V1U	mixed_ali-delim-200	153	1	2	1	69.9	0.672	0.829	0.798	0.88	High	High	Medium	0.79	0.45	1.33	0.74	1.56	2.59	89.39	1.67	98.7
3	5V1U	mixed_ali-delim-200	153	2	4	3	69.8	0.659	0.817	0.785	0.86	High	High	Medium	0.9	0.47	1.47	0.84	1.81	3.44	87.88	1.69	97.4
3	5V1U	mixed_ali-delim-200	153	2	1	4	68.4	0.64	0.793	0.762	0.86	High	High	Medium	0.89	0.57	1.4	0.86	1.74	2.86	89.39	9.23	100
3	5V1U	mixed_ali-delim-200	153	2	3	5	67.2	0.633	0.765	0.739	0.84	High	Medium	Medium	1	0.62	1.59	0.95	1.93	3.36	87.88	3.33	98.7
3	5V1U	mixed_ali-delim-200	153	2	5	2	70.5	0.671	0.827	0.796	0.85	High	High	Medium	0.92	0.46	1.59	0.85	1.87	3.29	87.88	4.92	97.4
3	5V1U	mixed_ali-delim-200	153	2	2	1	70.4	0.681	0.831	0.801	0.89	High	High	Medium	0.79	0.46	1.34	0.75	1.57	2.56	90.91	3.23	98.7
3	5V1U	mixed_ali-delim-200	153	3	4	3	70.7	0.671	0.818	0.789	0.87	High	High	Medium	0.83	0.46	1.34	0.78	1.65	3.06	87.88	3.33	97.4
3	5V1U	mixed_ali-delim-200	153	3	5	2	70.4	0.669	0.823	0.792	0.86	High	High	Medium	0.92	0.47	1.57	0.85	1.84	3.24	89.39	6.35	98.7
3	5V1U	mixed_ali-delim-200	153	3	1	4	69.1	0.651	0.804	0.773	0.87	High	High	Medium	0.87	0.53	1.44	0.83	1.7	2.7	90.91	7.69	98.7
3	5V1U	mixed_ali-delim-200	153	3	3	5	69	0.665	0.78	0.757	0.87	High	High	Medium	0.85	0.5	1.4	0.8	1.66	2.72	89.39	3.28	100
3	5V1U	mixed_ali-delim-200	153	3	2	1	69.7	0.674	0.828	0.797	0.87	High	High	Medium	0.87	0.47	1.52	0.81	1.75	2.9	90.91	3.23	98.7
3	5V1U	mixed_ali-delim-200	153	4	2	1	69.8	0.675	0.829	0.798	0.88	High	High	Medium	0.83	0.46	1.41	0.78	1.64	2.74	89.39	1.67	98.7
3	5V1U	mixed_ali-delim-200	153	4	1	4	69	0.652	0.794	0.766	0.86	High	High	Medium	0.93	0.55	1.5	0.88	1.82	3.01	89.39	7.81	100
3	5V1U	mixed_ali-delim-200	153	4	4	3	70.4	0.669	0.824	0.793	0.87	High	High	Medium	0.85	0.46	1.38	0.79	1.7	3.19	87.88	3.33	97.4
3	5V1U	mixed_ali-delim-200	153	4	3	5	68.4	0.645	0.772	0.747	0.85	High	High	Medium	0.95	0.56	1.55	0.9	1.86	3.29	87.88	4.92	98.7
3	5V1U	mixed_ali-delim-200	153	4	5	2	70.5	0.672	0.828	0.797	0.85	High	High	Medium	0.91	0.46	1.56	0.83	1.82	3.19	86.36	9.52	98.7
3	5V1U	mixed_ali-delim-200	153	5	1	4	68.7	0.643	0.788	0.759	0.86	High	High	Medium	0.92	0.56	1.48	0.87	1.79	2.93	89.39	7.81	100
3	5V1U	mixed_ali-delim-200	153	5	5	1	71.5	0.678	0.831	0.8	0.85	High	High	Medium	0.92	0.45	1.58	0.84	1.85	3.24	87.88	4.92	98.7
3	5V1U	mixed_ali-delim-200	153	5	4	3	70.2	0.652	0.806	0.775	0.86	High	High	Medium	0.89	0.48	1.45	0.83	1.77	3.32	87.88	4.92	97.4
3	5V1U	mixed_ali-delim-200	153	5	3	5	68.1	0.645	0.752	0.731	0.84	High	High	Medium	0.99	0.6	1.59	0.94	1.91	3.31	87.88	4.92	98.7
3	5V1U	mixed_ali-delim-200	153	5	2	2	70.5	0.675	0.832	0.801	0.89	High	High	Medium	0.78	0.46	1.32	0.74	1.54	2.53	90.91	4.76	98.7
3	5V1U	mixed_ali-delim-100	153	1	1	3	70.3	0.67	0.83	0.798	0.86	High	High	Medium	0.89	0.49	1.53	0.84	1.8	2.94	89.39	6.35	98.7
3	5V1U	mixed_ali-delim-100	153	1	2	1	69.7	0.674	0.833	0.801	0.88	High	High	Medium	0.81	0.46	1.37	0.76	1.6	2.74	89.39	1.67	98.7
3	5V1U	mixed_ali-delim-100	153	1	3	5	70	0.67	0.787	0.764	0.85	High	High	Medium	0.94	0.51	1.59	0.88	1.87	3.22	86.36	5	98.7
3	5V1U	mixed_ali-delim-100	153	1	4	4	70.3	0.673	0.824	0.794	0.85	High	High	Medium	0.95	0.46	1.64	0.87	1.93	3.44	87.88	3.33	97.4
3	5V1U	mixed_ali-delim-100	153	1	5	2	70.6	0.674	0.83	0.799	0.85	High	High	Medium	0.91	0.45	1.58	0.84	1.85	3.24	87.88	6.45	97.4
3	5V1U	mixed_ali-delim-100	153	2	1	4	68.5	0.634	0.783	0.753	0.86	High	High	Medium	0.91	0.58	1.42	0.88	1.78	2.97	87.88	7.94	100
3	5V1U	mixed_ali-delim-100	153	2	5	2	70.3	0.667	0.822	0.791	0.85	High	High	Medium	0.91	0.46	1.56	0.84	1.84	3.25	86.36	6.56	97.4
3	5V1U	mixed_ali-delim-100	153	2	3	5	67.9	0.647	0.76	0.737	0.84	High	Medium	Medium	1.01	0.59	1.65	0.95	1.98	3.44	87.88	4.92	100
3	5V1U	mixed_ali-delim-100	153	2	2	1	69.9	0.673	0.832	0.8	0.88	High	High	Medium	0.8	0.46	1.35	0.76	1.58	2.65	90.91	1.64	98.7
3	5V1U	mixed_ali-delim-100	153	2	4	3	69.9	0.654	0.806	0.776	0.86	High	High	Medium	0.88	0.49	1.38	0.82	1.74	3.36	86.36	1.72	97.4
3	5V1U	mixed_ali-delim-100	153	3	4	3	69.6	0.655	0.81	0.779	0.85	High	High	Medium	0.94	0.48	1.5	0.87	1.89	3.75	86.36	3.39	97.4
3	5V1U	mixed_ali-delim-100	153	3	2	1	69.6	0.668	0.821	0.79	0.88	High	High	Medium	0.82	0.48	1.36	0.78	1.62	2.76	90.91	3.23	97.4
3	5V1U	mixed_ali-delim-100	153	3	1	4	67.6	0.62	0.764	0.735	0.86	High	High	Medium	0.94	0.62	1.42	0.91	1.8	3.04	89.39	9.23	100
3	5V1U	mixed_ali-delim-100	153	3	3	5	67	0.617	0.737	0.713	0.83	High	Medium	Medium	1.02	0.69	1.52	0.98	1.91	3.4	86.36	3.39	98.7
3	5V1U	mixed_ali-delim-100	153	3	5	2	70.2	0.667	0.817	0.787	0.84	High	High	Medium	0.98	0.48	1.71	0.9	1.98	3.43	86.36	6.56	97.4
3	5V1U	mixed_ali-delim-100	153	4	1	4	67.9	0.646	0.778	0.752	0.85	High	High	Medium	0.95	0.58	1.51	0.91	1.87	3.13	87.88	7.94	100
3	5V1U	mixed_ali-delim-100	153	4	5	2	72.5	0.689	0.828	0.8	0.84	High	High	Medium	0.95	0.45	1.67	0.88	1.95	3.39	86.36	6.56	97.4
3	5V1U	mixed_ali-delim-100	153	4	4	3	70.5	0.66	0.816	0.785	0.84	High	High	Medium	0.96	0.46	1.66	0.88	1.95	3.37	86.36	8.06	98.7
3	5V1U	mixed_ali-delim-100	153	4	2	1	70	0.677	0.833	0.802	0.86	High	High	Medium	0.9	0.47	1.58	0.83	1.8	2.94	87.88	3.33	97.4
3	5V1U	mixed_ali-delim-100	153	4	3	5	68.6	0.654	0.76	0.739	0.83	High	Medium	Medium	1.02	0.57	1.69	0.95	2.02	3.51	86.36	5	100
3	5V1U	mixed_ali-delim-100	153	5	2	1	70	0.673	0.824	0.794	0.88	High	High	Medium	0.81	0.46	1.37	0.76	1.6	2.67	89.39	3.28	98.7
3	5V1U	mixed_ali-delim-100	153	5	3	5	67.6	0.647	0.767	0.743	0.83	High	Medium	Medium	1.02	0.57	1.67	0.96	2.02	3.63	86.36	5	98.7
3	5V1U	mixed_ali-delim-100	153	5	4	3	69.8	0.659	0.819	0.787	0.86	High	High	Medium	0.91	0.47	1.53	0.84	1.83	3.29	89.39	4.84	97.4
3	5V1U	mixed_ali-delim-100	153	5	5	2	70.5	0.668	0.826	0.794	0.86	High	High	Medium	0.9	0.47	1.51	0.83	1.79	3.18	87.88	6.45	97.4
3	5V1U	mixed_ali-delim-100	153	5	1	4	68.1	0.643	0.782	0.754	0.85	High	High	Medium	0.96	0.58	1.55	0.91	1.89	3.15	89.39	6.35	100
3	5V1U	single_pep-delim-100	153	1	4	3	69.2	0.615	0.765	0.735	0.83	High	High	Medium	0.94	0.55	1.28	0.88	1.89	3.16	83.33	5.17	97.4
3	5V1U	single_pep-delim-100	153	1	5	2	69.2	0.634	0.799	0.766	0.76	Medium	Medium	Acceptable	1.17	0.61	1.44	1.07	2.4	4.82	74.24	5.77	98.7
3	5V1U	single_pep-delim-100	153	1	1	4	67.7	0.604	0.74	0.713	0.84	High	High	Medium	0.95	0.67	1.24	0.93	1.85	2.32	84.85	8.2	97.4
3	5V1U	single_pep-delim-100	153	1	3	5	68.3	0.594	0.719	0.694	0.83	High	Medium	Medium	1.02	0.74	1.32	1	1.9	3.43	84.85	3.45	97.4
3	5V1U	single_pep-delim-100	153	1	2	1	68.6	0.649	0.796	0.767	0.86	High	High	Medium	0.93	0.51	1.6	0.87	1.85	2.99	89.39	10.61	98.7
3	5V1U	single_pep-delim-100	153	2	5	1	68.6	0.626	0.798	0.764	0.75	Medium	Medium	Acceptable	1.22	0.61	1.58	1.12	2.53	5.27	74.24	5.77	97.4
3	5V1U	single_pep-delim-100	153	2	4	3	68.8	0.618	0.766	0.736	0.82	High	Medium	Medium	1.03	0.55	1.52	0.96	2.13	2.69	83.33	6.78	97.4
3	5V1U	single_pep-delim-100	153	2	1	5	67.4	0.607	0.716	0.694	0.81	High	Medium	Medium	1.11	0.76	1.55	1.09	2.22	1.83	83.33	11.29	93.51
3	5V1U	single_pep-delim-100	153	2	3	4	67.9	0.599	0.725	0.7	0.83	High	Medium	Medium	1.02	0.74	1.35	1	1.89	3.61	86.36	3.39	97.4
3	5V1U	single_pep-delim-100	153	2	2	2	68.5	0.642	0.785	0.756	0.87	High	High	Medium	0.88	0.52	1.45	0.83	1.72	2.96	90.91	7.69	98.7
3	5V1U	single_pep-delim-100	153	3	5	2	69.2	0.626	0.805	0.769	0.83	High	High	Medium	0.95	0.53	1.33	0.89	1.93	3.94	83.33	5.17	98.7
3	5V1U	single_pep-delim-100	153	3	4	3	68.9	0.624	0.772	0.742	0.81	High	Medium	Medium	1.11	0.55	1.72	1.03	2.36	1.56	86.36	5	98.7
3	5V1U	single_pep-delim-100	153	3	2	1	69.3	0.649	0.812	0.779	0.88	High	High	Medium	0.84	0.49	1.34	0.79	1.63	3.01	90.91	4.76	98.7
3	5V1U	single_pep-delim-100	153	3	1	5	67.5	0.612	0.723	0.701	0.81	High	Medium	Medium	1.07	0.75	1.44	1.05	2.11	1.7	81.82	8.47	96.1
3	5V1U	single_pep-delim-100	153	3	3	4	68.6	0.599	0.731	0.705	0.82	High	Medium	Medium	1.04	0.76	1.35	1.02	1.94	3.71	84.85	3.45	97.4
3	5V1U	single_pep-delim-100	153	4	1	5	67.5	0.61	0.725	0.702	0.81	High	Medium	Acceptable	1.02	0.74	1.32	1.02	2.03	2.31	78.79	8.77	94.81
3	5V1U	single_pep-delim-100	153	4	5	2	69.1	0.628	0.808	0.772	0.8	Medium	Medium	Medium	1.12	0.6	1.47	1.03	2.25	4.78	81.82	5.26	96.1
3	5V1U	single_pep-delim-100	153	4	4	3	69.3	0.623	0.772	0.742	0.85	High	High	Medium	0.91	0.54	1.26	0.86	1.83	3.11	86.36	6.56	98.7
3	5V1U	single_pep-delim-100	153	4	3	4	68.5	0.602	0.736	0.709	0.84	High	High	Medium	1	0.72	1.33	0.97	1.85	3.39	86.36	5	97.4
3	5V1U	single_pep-delim-100	153	4	2	1	68.9	0.65	0.803	0.772	0.87	High	High	Medium	0.91	0.5	1.55	0.85	1.79	2.95	92.42	4.69	98.7
3	5V1U	single_pep-delim-100	153	5	1	4	68.7	0.619	0.752	0.725	0.83	High	High	Medium	0.94	0.65	1.27	0.92	1.86	1.68	83.33	9.84	96.1
3	5V1U	single_pep-delim-100	153	5	5	1	70	0.63	0.815	0.778	0.86	High	High	Medium	0.88	0.51	1.31	0.83	1.74	3.53	86.36	3.39	96.1
3	5V1U	single_pep-delim-100	153	5	4	3	69.8	0.624	0.786	0.754	0.84	High	High	Medium	0.94	0.53	1.29	0.88	1.94	2.87	84.85	5.08	98.7
3	5V1U	single_pep-delim-100	153	5	2	2	69	0.654	0.807	0.776	0.88	High	High	Medium	0.89	0.5	1.54	0.83	1.76	2.68	93.94	7.46	98.7
3	5V1U	single_pep-delim-100	153	5	3	5	69.3	0.606	0.749	0.72	0.84	High	High	Medium	0.97	0.69	1.32	0.94	1.81	3.39	84.85	3.45	97.4
3	5V1U	single_pep-delim-200	153	1	1	4	68.8	0.62	0.754	0.727	0.84	High	High	Medium	0.95	0.65	1.3	0.92	1.87	1.67	84.85	9.68	96.1
3	5V1U	single_pep-delim-200	153	1	4	3	69.1	0.622	0.772	0.742	0.83	High	High	Medium	0.99	0.56	1.41	0.92	1.99	3.38	83.33	6.78	97.4
3	5V1U	single_pep-delim-200	153	1	2	2	69.3	0.629	0.792	0.759	0.87	High	High	Medium	0.83	0.53	1.24	0.79	1.58	2.96	89.39	4.84	98.7
3	5V1U	single_pep-delim-200	153	1	5	1	69.7	0.633	0.817	0.78	0.78	Medium	Medium	Acceptable	1.15	0.6	1.45	1.06	2.35	4.93	77.27	5.56	98.7
3	5V1U	single_pep-delim-200	153	1	3	5	69	0.601	0.739	0.711	0.83	High	High	Medium	1	0.71	1.33	0.97	1.86	3.51	84.85	3.45	97.4
3	5V1U	single_pep-delim-200	153	2	3	5	68.8	0.603	0.74	0.713	0.84	High	High	Medium	0.98	0.7	1.32	0.96	1.84	3.4	86.36	5	97.4
3	5V1U	single_pep-delim-200	153	2	1	3	69.6	0.631	0.779	0.749	0.79	Medium	Medium	Medium	1.11	0.57	1.67	1.04	2.36	1.56	80.3	5.36	96.1
3	5V1U	single_pep-delim-200	153	2	2	2	68.8	0.652	0.806	0.775	0.88	High	High	Medium	0.9	0.5	1.54	0.84	1.76	2.82	93.94	7.46	97.4
3	5V1U	single_pep-delim-200	153	2	4	4	69	0.614	0.765	0.735	0.82	High	High	Medium	1	0.58	1.41	0.94	2.02	2.96	83.33	6.78	97.4
3	5V1U	single_pep-delim-200	153	2	5	1	70.1	0.639	0.823	0.786	0.76	Medium	Medium	Acceptable	1.16	0.59	1.39	1.07	2.43	4.68	74.24	3.92	98.7
3	5V1U	single_pep-delim-200	153	3	1	4	69.3	0.628	0.773	0.744	0.84	High	High	Medium	0.92	0.58	1.25	0.88	1.86	2.05	83.33	5.17	96.1
3	5V1U	single_pep-delim-200	153	3	5	1	69.3	0.636	0.809	0.774	0.76	Medium	Medium	Acceptable	1.21	0.6	1.57	1.11	2.5	5.2	75.76	5.66	98.7
3	5V1U	single_pep-delim-200	153	3	2	3	68.4	0.643	0.787	0.758	0.85	High	High	Medium	0.96	0.52	1.65	0.89	1.89	3	89.39	11.94	98.7
3	5V1U	single_pep-delim-200	153	3	4	2	69.3	0.639	0.802	0.769	0.82	High	High	Medium	1	0.52	1.3	0.93	2.06	4.44	81.82	5.26	98.7
3	5V1U	single_pep-delim-200	153	3	3	5	68.5	0.605	0.748	0.719	0.84	High	High	Medium	0.97	0.67	1.33	0.94	1.82	3.43	86.36	5	97.4
3	5V1U	single_pep-delim-200	153	4	3	4	68.7	0.597	0.729	0.703	0.84	High	Medium	Medium	1	0.72	1.32	0.98	1.88	3.52	86.36	5	97.4
3	5V1U	single_pep-delim-200	153	4	2	2	68	0.644	0.781	0.754	0.87	High	High	Medium	0.89	0.51	1.53	0.83	1.75	2.77	92.42	6.15	98.7
3	5V1U	single_pep-delim-200	153	4	4	3	69	0.619	0.772	0.741	0.83	High	High	Medium	0.96	0.55	1.35	0.9	1.95	2.81	83.33	8.33	98.7
3	5V1U	single_pep-delim-200	153	4	5	1	69.2	0.634	0.798	0.765	0.75	Medium	Medium	Acceptable	1.22	0.61	1.49	1.12	2.55	5.09	74.24	5.77	98.7
3	5V1U	single_pep-delim-200	153	4	1	5	67.3	0.603	0.712	0.69	0.81	High	Medium	Medium	1.07	0.73	1.47	1.05	2.12	1.63	81.82	10	94.81
3	5V1U	single_pep-delim-200	153	5	4	3	67.8	0.627	0.776	0.746	0.79	Medium	Medium	Acceptable	1.1	0.6	1.34	1.02	2.22	4.81	77.27	5.56	97.4
3	5V1U	single_pep-delim-200	153	5	3	5	68.9	0.604	0.735	0.709	0.84	High	High	Medium	1	0.7	1.35	0.97	1.85	3.49	86.36	5	97.4
3	5V1U	single_pep-delim-200	153	5	5	1	69.9	0.634	0.823	0.785	0.79	Medium	Medium	Medium	1.15	0.58	1.5	1.05	2.35	5.01	80.3	5.36	98.7
3	5V1U	single_pep-delim-200	153	5	1	4	68.8	0.622	0.757	0.73	0.82	High	Medium	Medium	1.01	0.64	1.4	0.97	2.05	1.57	83.33	9.84	96.1
3	5V1U	single_pep-delim-200	153	5	2	2	68.6	0.645	0.796	0.766	0.86	High	High	Medium	0.93	0.51	1.59	0.86	1.83	2.97	90.91	9.09	98.7
4	6A30	mixed_ali-delim-delim	586	1	1	1	89.8	0.863	0.108	0.259	0	Incorrect	Incorrect	Incorrect	34.95	3.51	1.67	12.31	111.9	97.94	0	0	4.35
4	6A30	mixed_ali-delim-delim	586	1	4	4	89.4	0.859	0.0971	0.249	0	Incorrect	Incorrect	Incorrect	43.5	3.81	1.41	14.85	136.31	101.83	0	0	0
4	6A30	mixed_ali-delim-delim	586	1	5	5	89.9	0.859	0.0709	0.229	0	Incorrect	Incorrect	Incorrect	52.8	3.6	2.31	17.72	164.65	164.99	0	0	0
4	6A30	mixed_ali-delim-delim	586	1	3	2	89.8	0.858	0.103	0.254	0	Incorrect	Incorrect	Incorrect	41.03	3.44	2.63	14.03	129.17	122.45	0	0	0
4	6A30	mixed_ali-delim-delim	586	1	2	3	89.8	0.863	0.104	0.256	0	Incorrect	Incorrect	Incorrect	39.63	3.97	2.88	13.73	124.78	101.52	0	0	0
4	6A30	mixed_ali-delim-delim	586	2	1	1	89.1	0.858	0.0966	0.249	0	Incorrect	Incorrect	Incorrect	33.9	3.4	1.57	11.95	108.65	98.59	0	0	6.52
4	6A30	mixed_ali-delim-delim	586	2	3	2	90.2	0.858	0.112	0.261	0	Incorrect	Incorrect	Incorrect	42.75	3.39	2.82	14.55	134.32	115.84	0	0	0
4	6A30	mixed_ali-delim-delim	586	2	4	4	89.5	0.858	0.107	0.257	0	Incorrect	Incorrect	Incorrect	44.9	3.74	2.41	15.29	140.79	103.59	0	0	0
4	6A30	mixed_ali-delim-delim	586	2	5	5	90.4	0.858	0.081	0.236	0	Incorrect	Incorrect	Incorrect	54.64	3.64	2.81	18.28	170.03	171.78	0	0	0
4	6A30	mixed_ali-delim-delim	586	2	2	3	90.2	0.866	0.118	0.268	0	Incorrect	Incorrect	Incorrect	39.72	4.36	1.56	13.84	124.73	129.35	0	0	0
4	6A30	mixed_ali-delim-delim	586	3	2	3	90.2	0.865	0.0973	0.251	0	Incorrect	Incorrect	Incorrect	40.27	3.9	1.74	13.93	126.95	112.06	0	0	0
4	6A30	mixed_ali-delim-delim	586	3	3	2	90.4	0.86	0.0946	0.248	0	Incorrect	Incorrect	Incorrect	40.79	3.51	2.79	13.95	128.21	104.7	0	0	0
4	6A30	mixed_ali-delim-delim	586	3	4	4	89.7	0.861	0.111	0.261	0	Incorrect	Incorrect	Incorrect	42.6	3.79	2.73	14.57	133.63	102.06	0	0	0
4	6A30	mixed_ali-delim-delim	586	3	1	1	89.9	0.865	0.0826	0.239	0	Incorrect	Incorrect	Incorrect	34.13	3.53	1.66	12.06	109.35	96.95	0	0	6.52
4	6A30	mixed_ali-delim-delim	586	3	5	5	89.7	0.858	0.0865	0.241	0	Incorrect	Incorrect	Incorrect	46.6	4.18	2.87	15.94	146.04	154.09	0	0	0
4	6A30	mixed_ali-delim-delim	586	4	2	2	90.6	0.866	0.112	0.263	0	Incorrect	Incorrect	Incorrect	40.48	3.91	3.38	13.96	127.22	105.79	0	0	0
4	6A30	mixed_ali-delim-delim	586	4	1	1	90.2	0.865	0.106	0.258	0	Incorrect	Incorrect	Incorrect	34.02	3.48	1.72	12.02	109.11	93.22	0	0	2.17
4	6A30	mixed_ali-delim-delim	586	4	3	3	90.2	0.858	0.0543	0.215	0	Incorrect	Incorrect	Incorrect	53.99	3.49	2.57	18.03	167.92	155.66	0	0	0
4	6A30	mixed_ali-delim-delim	586	4	4	4	90	0.864	0.115	0.265	0	Incorrect	Incorrect	Incorrect	53.01	3.72	2.71	17.86	165.75	141.85	0	0	0
4	6A30	mixed_ali-delim-delim	586	4	5	5	89.9	0.858	0.0851	0.24	0	Incorrect	Incorrect	Incorrect	64.23	3.67	1.77	21.23	198.53	195.5	0	0	0
4	6A30	mixed_ali-delim-delim	586	5	2	3	90.3	0.864	0.116	0.266	0	Incorrect	Incorrect	Incorrect	40.03	3.79	1.77	13.77	125.69	131.56	0	0	0
4	6A30	mixed_ali-delim-delim	586	5	5	5	89.8	0.856	0.0755	0.232	0	Incorrect	Incorrect	Incorrect	49.71	3.53	2.44	16.74	155.28	160.45	0	0	0
4	6A30	mixed_ali-delim-delim	586	5	4	4	89.8	0.859	0.103	0.254	0	Incorrect	Incorrect	Incorrect	43.8	3.64	2.97	14.9	137.16	104.91	0	0	0
4	6A30	mixed_ali-delim-delim	586	5	1	1	89.9	0.862	0.0953	0.249	0	Incorrect	Incorrect	Incorrect	37.12	3.48	1.91	12.97	118.48	96.73	0	0	2.17
4	6A30	mixed_ali-delim-delim	586	5	3	2	90.5	0.858	0.105	0.256	0	Incorrect	Incorrect	Incorrect	40.7	3.45	1.49	13.92	128.06	124.17	0	0	0
4	6A30	single_pep-delim-delim	586	1	2	4	89.5	0.862	0.127	0.274	0	Incorrect	Incorrect	Incorrect	38.63	4.01	2.76	13.56	122.91	100.15	0	0	0
4	6A30	single_pep-delim-delim	586	1	4	5	88.6	0.863	0.127	0.274	0.01	Incorrect	Incorrect	Incorrect	17.72	3.73	2.96	6.67	52.71	93.33	0	0	0
4	6A30	single_pep-delim-delim	586	1	5	1	88.8	0.856	0.176	0.312	0	Incorrect	Incorrect	Incorrect	36.66	3.65	1.73	12.9	117.39	88.14	0	0	2.17
4	6A30	single_pep-delim-delim	586	1	1	3	89.9	0.868	0.215	0.346	0.04	Incorrect	Incorrect	Incorrect	8.59	3.38	1.58	4.34	26.07	80.67	0	0	0
4	6A30	single_pep-delim-delim	586	1	3	2	89.4	0.86	0.231	0.357	0	Incorrect	Incorrect	Incorrect	38.51	3.48	2.1	13.4	122.74	102.31	0	0	0
4	6A30	single_pep-delim-delim	586	2	2	5	89.5	0.86	0.108	0.258	0	Incorrect	Incorrect	Incorrect	38.81	3.85	1.91	13.55	123.26	100.25	0	0	0
4	6A30	single_pep-delim-delim	586	2	3	4	89.2	0.857	0.241	0.364	0	Incorrect	Incorrect	Incorrect	38.37	3.45	1.93	13.36	122.44	91.98	0	0	2.17
4	6A30	single_pep-delim-delim	586	2	5	1	88.8	0.856	0.173	0.31	0	Incorrect	Incorrect	Incorrect	35.59	3.38	2.06	12.49	114.07	83.99	0	0	2.17
4	6A30	single_pep-delim-delim	586	2	4	3	89.3	0.865	0.108	0.259	0	Incorrect	Incorrect	Incorrect	39.74	3.6	3.01	13.64	125.01	118.16	0	0	0
4	6A30	single_pep-delim-delim	586	2	1	2	89	0.857	0.206	0.336	0.06	Incorrect	Incorrect	Incorrect	7.36	3.32	2.25	4.04	22.17	74.76	0	0	0
4	6A30	single_pep-delim-delim	586	3	2	5	89.2	0.86	0.131	0.277	0	Incorrect	Incorrect	Incorrect	37.39	4.01	2.42	13.22	119.45	97.69	0	0	0
4	6A30	single_pep-delim-delim	586	3	5	1	88.9	0.858	0.151	0.292	0	Incorrect	Incorrect	Incorrect	36.33	3.57	2.25	12.78	116.33	83.42	0	0	2.17
4	6A30	single_pep-delim-delim	586	3	3	2	89.2	0.854	0.198	0.329	0	Incorrect	Incorrect	Incorrect	36.9	3.46	1.8	12.89	117.77	95.83	0	0	8.7
4	6A30	single_pep-delim-delim	586	3	4	3	88.7	0.863	0.122	0.27	0	Incorrect	Incorrect	Incorrect	39.6	3.63	3.7	13.62	124.65	107.55	0	0	0
4	6A30	single_pep-delim-delim	586	3	1	4	89.9	0.868	0.221	0.35	0	Incorrect	Incorrect	Incorrect	36.36	3.4	2.11	12.72	116.28	91.97	0	0	2.17
4	6A30	single_pep-delim-delim	586	4	2	5	89.1	0.857	0.14	0.283	0	Incorrect	Incorrect	Incorrect	39.94	4	1.81	13.92	126.54	106.11	0	0	0
4	6A30	single_pep-delim-delim	586	4	1	4	89.6	0.866	0.236	0.362	0	Incorrect	Incorrect	Incorrect	35.69	3.36	2.12	12.5	114.18	96.26	0	0	2.17
4	6A30	single_pep-delim-delim	586	4	3	2	89.7	0.862	0.227	0.354	0	Incorrect	Incorrect	Incorrect	36.04	3.44	2.06	12.62	115.11	94.9	0	100	10.87
4	6A30	single_pep-delim-delim	586	4	4	3	89.6	0.869	0.15	0.294	0	Incorrect	Incorrect	Incorrect	39.84	3.57	3.83	13.68	125.44	102.39	0	0	0
4	6A30	single_pep-delim-delim	586	4	5	1	89	0.859	0.197	0.329	0	Incorrect	Incorrect	Incorrect	36.73	3.63	1.45	12.92	117.58	86.19	0	0	0
4	6A30	single_pep-delim-delim	586	5	2	4	89.5	0.86	0.118	0.266	0	Incorrect	Incorrect	Incorrect	40.13	3.87	1.71	13.96	127.28	108.31	0	0	0
4	6A30	single_pep-delim-delim	586	5	3	2	89	0.855	0.206	0.336	0.04	Incorrect	Incorrect	Incorrect	8.35	3.39	1.25	4.29	25.18	53.7	0	0	0
4	6A30	single_pep-delim-delim	586	5	5	3	88.9	0.858	0.182	0.317	0	Incorrect	Incorrect	Incorrect	38.72	3.54	2.13	13.49	123.49	95.72	0	0	2.17
4	6A30	single_pep-delim-delim	586	5	4	5	89	0.866	0.108	0.26	0	Incorrect	Incorrect	Incorrect	65.54	3.68	3.28	21.96	205.56	176.97	0	0	0
4	6A30	single_pep-delim-delim	586	5	1	1	89.4	0.862	0.211	0.341	0.06	Incorrect	Incorrect	Incorrect	7.12	3.4	1.93	4.08	21.63	75.81	0	0	4.35
4	6A30	mixed_ali-fl-fl	1851	1	5	1	58.3	0.489	0.161	0.227	0	Incorrect	Incorrect	Incorrect	44.73	4.13	1.46	14.75	135.92	198.46	0	0	0
4	6A30	mixed_ali-fl-fl	1851	1	4	3	61.8	0.488	0.192	0.251	0	Incorrect	Incorrect	Incorrect	54.01	4.12	2.06	17.6	164.54	213.44	0	0	0
4	6A30	mixed_ali-fl-fl	1851	1	2	4	57	0.496	0.164	0.23	0	Incorrect	Incorrect	Incorrect	44.5	4.32	2.47	14.66	133.06	217.92	0	0	0
4	6A30	mixed_ali-fl-fl	1851	1	1	2	61.2	0.503	0.154	0.224	0	Incorrect	Incorrect	Incorrect	47.25	4.56	1.99	15.62	141.79	227.13	0	0	0
4	6A30	mixed_ali-fl-fl	1851	1	3	5	59.4	0.488	0.163	0.228	0	Incorrect	Incorrect	Incorrect	69.08	4.98	2.44	22.44	208	291.44	0	0	0
4	6A30	mixed_ali-fl-fl	1851	2	5	2	58.1	0.485	0.162	0.227	0	Incorrect	Incorrect	Incorrect	36.8	3.96	2.13	12.31	111.61	181.44	0	0	0
4	6A30	mixed_ali-fl-fl	1851	2	1	3	60.3	0.497	0.158	0.226	0	Incorrect	Incorrect	Incorrect	38.21	4.4	1.85	12.87	114.77	197.68	0	0	0
4	6A30	mixed_ali-fl-fl	1851	2	4	4	60.2	0.481	0.176	0.237	0	Incorrect	Incorrect	Incorrect	38.59	4.02	1.75	12.78	116.03	189.69	0	0	0
4	6A30	mixed_ali-fl-fl	1851	2	3	1	59.6	0.5	0.307	0.346	0.01	Incorrect	Incorrect	Incorrect	24.85	4.13	1.92	9.21	78.33	89.85	0	0	4.35
4	6A30	mixed_ali-fl-fl	1851	2	2	5	56.7	0.492	0.155	0.222	0	Incorrect	Incorrect	Incorrect	59.74	4.04	3.1	19.11	177.97	182.75	0	0	0
4	6A30	mixed_ali-fl-fl	1851	3	5	3	58.9	0.491	0.158	0.225	0	Incorrect	Incorrect	Incorrect	46.45	4.21	1.41	15.2	139.47	215.94	0	0	0
4	6A30	mixed_ali-fl-fl	1851	3	1	4	61.7	0.498	0.153	0.222	0	Incorrect	Incorrect	Incorrect	39.9	4.41	1.71	13.28	119.08	201.49	0	0	0
4	6A30	mixed_ali-fl-fl	1851	3	3	5	59.4	0.49	0.202	0.26	0	Incorrect	Incorrect	Incorrect	71.01	4.13	2.15	22.85	213.85	245.89	0	0	0
4	6A30	mixed_ali-fl-fl	1851	3	2	2	57.5	0.484	0.166	0.23	0	Incorrect	Incorrect	Incorrect	32.53	4.2	2.77	11.21	99.14	175.26	0	0	0
4	6A30	mixed_ali-fl-fl	1851	3	4	1	62	0.486	0.19	0.249	0.01	Incorrect	Incorrect	Incorrect	25.6	4.22	1.77	9.07	77.04	146.05	0	0	0
4	6A30	mixed_ali-fl-fl	1851	4	3	1	59.8	0.497	0.273	0.318	0.01	Incorrect	Incorrect	Incorrect	25.1	4.24	1.85	9.24	78.31	98.12	0	0	0
4	6A30	mixed_ali-fl-fl	1851	4	2	4	56.7	0.496	0.154	0.222	0	Incorrect	Incorrect	Incorrect	39.03	4.09	2.33	12.95	116.82	170.81	0	0	0
4	6A30	mixed_ali-fl-fl	1851	4	4	5	61.1	0.483	0.154	0.22	0	Incorrect	Incorrect	Incorrect	49.78	4.08	2.03	16.25	150.95	211.35	0	0	0
4	6A30	mixed_ali-fl-fl	1851	4	5	2	59.1	0.492	0.158	0.225	0	Incorrect	Incorrect	Incorrect	37.3	4.15	2	12.53	112.84	192.22	0	0	0
4	6A30	mixed_ali-fl-fl	1851	4	1	3	61.3	0.501	0.152	0.222	0	Incorrect	Incorrect	Incorrect	44.34	4.54	1.69	14.89	134.72	200.93	0	0	0
4	6A30	mixed_ali-fl-fl	1851	5	5	5	59.3	0.496	0.157	0.225	0	Incorrect	Incorrect	Incorrect	55.49	4.07	1.3	17.94	166.78	241.11	0	0	0
4	6A30	mixed_ali-fl-fl	1851	5	1	3	61.9	0.508	0.17	0.238	0	Incorrect	Incorrect	Incorrect	61.43	4.38	2.1	20.15	186.54	253.21	0	0	0
4	6A30	mixed_ali-fl-fl	1851	5	2	4	57.4	0.484	0.153	0.219	0	Incorrect	Incorrect	Incorrect	42.2	4.18	2.31	13.92	126.72	189.14	0	0	0
4	6A30	mixed_ali-fl-fl	1851	5	3	2	59.1	0.483	0.156	0.221	0	Incorrect	Incorrect	Incorrect	46.48	4.19	3.09	15.35	141.46	214.05	0	0	0
4	6A30	mixed_ali-fl-fl	1851	5	4	1	61.9	0.487	0.169	0.233	0	Incorrect	Incorrect	Incorrect	40.62	4.1	1.78	13.62	125.08	184.22	0	0	0
4	6A30	mixed_ali-delim-fl	696	1	2	3	76.8	0.674	0.0997	0.215	0	Incorrect	Incorrect	Incorrect	47.48	4.07	1.86	16.13	148.24	144.91	0	0	0
4	6A30	mixed_ali-delim-fl	696	1	3	5	77.5	0.663	0.0876	0.203	0	Incorrect	Incorrect	Incorrect	57.58	3.41	1.73	19.22	179.51	177.45	0	0	0
4	6A30	mixed_ali-delim-fl	696	1	5	2	75.3	0.664	0.0738	0.192	0	Incorrect	Incorrect	Incorrect	47.26	3.58	1.83	16.08	148.78	144.44	0	0	0
4	6A30	mixed_ali-delim-fl	696	1	1	1	79.2	0.679	0.138	0.246	0	Incorrect	Incorrect	Incorrect	43.92	3.41	1.91	15.06	139.11	132.33	0	0	0
4	6A30	mixed_ali-delim-fl	696	1	4	4	77.5	0.667	0.0916	0.207	0	Incorrect	Incorrect	Incorrect	42.81	3.54	1.87	14.73	135.8	132.13	0	0	0
4	6A30	mixed_ali-delim-fl	696	2	1	1	79.7	0.668	0.0912	0.207	0	Incorrect	Incorrect	Incorrect	45.59	3.54	1.9	15.49	143.25	142.26	0	0	0
4	6A30	mixed_ali-delim-fl	696	2	2	2	76.2	0.67	0.0767	0.195	0	Incorrect	Incorrect	Incorrect	44.85	4.13	1.9	15.33	140.2	136.96	0	0	0
4	6A30	mixed_ali-delim-fl	696	2	5	3	76.1	0.667	0.088	0.204	0	Incorrect	Incorrect	Incorrect	48.07	3.44	1.73	16.32	151.28	145.72	0	0	0
4	6A30	mixed_ali-delim-fl	696	2	4	4	77.5	0.673	0.104	0.218	0	Incorrect	Incorrect	Incorrect	41.1	3.42	1.9	14.18	130.71	130.57	0	0	0
4	6A30	mixed_ali-delim-fl	696	2	3	5	78.3	0.665	0.0708	0.19	0	Incorrect	Incorrect	Incorrect	35.9	3.24	1.82	12.26	112.36	123.07	0	0	0
4	6A30	mixed_ali-delim-fl	696	3	5	3	75.9	0.659	0.0722	0.19	0	Incorrect	Incorrect	Incorrect	49.62	3.89	2.02	16.95	156.48	148.82	0	0	0
4	6A30	mixed_ali-delim-fl	696	3	1	1	79.2	0.674	0.121	0.232	0	Incorrect	Incorrect	Incorrect	38.29	3.41	1.96	13.32	122.2	119.96	0	0	0
4	6A30	mixed_ali-delim-fl	696	3	3	5	77.3	0.668	0.0902	0.206	0	Incorrect	Incorrect	Incorrect	57.23	3.48	1.78	19.13	178.51	172.99	0	0	0
4	6A30	mixed_ali-delim-fl	696	3	4	4	77.5	0.669	0.0925	0.208	0	Incorrect	Incorrect	Incorrect	42.16	3.77	1.9	14.6	133.88	131.96	0	0	0
4	6A30	mixed_ali-delim-fl	696	3	2	2	75	0.672	0.0924	0.208	0	Incorrect	Incorrect	Incorrect	44.85	4.23	1.91	15.38	140.47	140.64	0	0	0
4	6A30	mixed_ali-delim-fl	696	4	2	1	75.7	0.67	0.0773	0.196	0	Incorrect	Incorrect	Incorrect	45.81	4.29	1.89	15.69	143.3	141.87	0	0	0
4	6A30	mixed_ali-delim-fl	696	4	4	4	78	0.668	0.0806	0.198	0	Incorrect	Incorrect	Incorrect	41.71	3.6	1.89	14.41	132.5	131.36	0	0	0
4	6A30	mixed_ali-delim-fl	696	4	5	3	75.5	0.663	0.1	0.213	0	Incorrect	Incorrect	Incorrect	46.39	3.68	1.81	15.79	145.79	146.3	0	0	0
4	6A30	mixed_ali-delim-fl	696	4	3	5	76.8	0.66	0.0818	0.197	0	Incorrect	Incorrect	Incorrect	56.35	3.4	1.77	18.88	176.19	172.36	0	0	0
4	6A30	mixed_ali-delim-fl	696	4	1	2	79.1	0.675	0.129	0.238	0	Incorrect	Incorrect	Incorrect	36.71	3.47	1.95	12.83	117.17	115.37	0	0	0
4	6A30	mixed_ali-delim-fl	696	5	4	4	77.3	0.668	0.0891	0.205	0	Incorrect	Incorrect	Incorrect	38.71	3.54	1.93	13.48	123.5	125.8	0	0	0
4	6A30	mixed_ali-delim-fl	696	5	1	2	80.4	0.679	0.12	0.232	0	Incorrect	Incorrect	Incorrect	44.75	3.34	1.88	15.3	141.61	135.81	0	0	0
4	6A30	mixed_ali-delim-fl	696	5	5	3	77.3	0.666	0.0804	0.198	0	Incorrect	Incorrect	Incorrect	48.7	3.41	1.85	16.55	153.63	148.14	0	0	0
4	6A30	mixed_ali-delim-fl	696	5	3	5	75.8	0.662	0.0911	0.205	0	Incorrect	Incorrect	Incorrect	52.38	3.37	1.68	17.46	162.7	164.9	0	0	0
4	6A30	mixed_ali-delim-fl	696	5	2	1	77.6	0.681	0.124	0.235	0	Incorrect	Incorrect	Incorrect	45.4	4.07	1.9	15.51	142.12	141.58	0	0	0
4	6A30	unpaired_ali-delim-delim	586	1	4	1	89.4	0.87	0.158	0.3	0.1	Incorrect	Incorrect	Incorrect	5.33	3.85	2.69	4.17	15.61	54.46	0	0	4.35
4	6A30	unpaired_ali-delim-delim	586	1	2	4	90	0.874	0.264	0.386	0	Incorrect	Incorrect	Incorrect	35.5	3.94	1.39	12.27	110.66	113.93	0	0	0
4	6A30	unpaired_ali-delim-delim	586	1	1	2	90.2	0.879	0.327	0.437	0.11	Incorrect	Incorrect	Incorrect	4.91	3.53	1.84	3.84	14.72	84.72	0	0	15.22
4	6A30	unpaired_ali-delim-delim	586	1	3	3	90.4	0.871	0.121	0.271	0	Incorrect	Incorrect	Incorrect	30.06	3.47	2.93	10.47	94.3	100.31	0	0	0
4	6A30	unpaired_ali-delim-delim	586	1	5	5	90	0.867	0.157	0.299	0	Incorrect	Incorrect	Incorrect	48.32	3.65	2.06	15.87	147.65	125.51	0	0	0
4	6A30	unpaired_ali-delim-delim	586	2	3	4	89.6	0.863	0.133	0.279	0.01	Incorrect	Incorrect	Incorrect	22.82	3.42	2.05	8.35	72.62	85.67	0	0	0
4	6A30	unpaired_ali-delim-delim	586	2	4	1	88.4	0.86	0.136	0.281	0.13	Incorrect	Incorrect	Incorrect	4.54	3.71	2.21	3.95	13.31	64.75	0	0	4.35
4	6A30	unpaired_ali-delim-delim	586	2	2	3	89.9	0.872	0.235	0.362	0.01	Incorrect	Incorrect	Incorrect	19.34	3.92	2.61	7.61	62.14	66.81	0	0	0
4	6A30	unpaired_ali-delim-delim	586	2	5	5	89.2	0.862	0.219	0.348	0	Incorrect	Incorrect	Incorrect	34.45	3.51	2.45	11.76	107	98.28	0	0	0
4	6A30	unpaired_ali-delim-delim	586	2	1	2	89.7	0.87	0.258	0.38	0.12	Incorrect	Incorrect	Incorrect	4.78	3.47	2.39	3.77	14.36	81.72	0	0	17.39
4	6A30	unpaired_ali-delim-delim	586	3	5	3	90.3	0.872	0.253	0.377	0.01	Incorrect	Incorrect	Incorrect	20.72	3.54	2.36	7.78	66.17	56.33	0	0	0
4	6A30	unpaired_ali-delim-delim	586	3	4	1	89.8	0.875	0.216	0.348	0.01	Incorrect	Incorrect	Incorrect	17.98	3.69	1.76	7.14	58.29	57.56	0	0	4.35
4	6A30	unpaired_ali-delim-delim	586	3	3	5	89.7	0.866	0.121	0.27	0	Incorrect	Incorrect	Incorrect	33.89	3.37	1.63	11.68	106.45	104.39	0	0	0
4	6A30	unpaired_ali-delim-delim	586	3	1	2	89.5	0.873	0.291	0.407	0.01	Incorrect	Incorrect	Incorrect	20.09	3.39	2.43	7.58	64.53	88.63	0	0	4.35
4	6A30	unpaired_ali-delim-delim	586	3	2	4	90.5	0.878	0.283	0.402	0	Incorrect	Incorrect	Incorrect	36.79	3.83	2.37	12.92	117.05	86.4	0	0	0
4	6A30	unpaired_ali-delim-delim	586	4	3	5	91	0.874	0.142	0.288	0.01	Incorrect	Incorrect	Incorrect	19.99	3.26	1.54	7.47	64.06	61.16	0	0	0
4	6A30	unpaired_ali-delim-delim	586	4	5	4	90.2	0.869	0.112	0.263	0	Incorrect	Incorrect	Incorrect	36.07	3.56	3.53	12.71	115.68	93.95	0	0	4.35
4	6A30	unpaired_ali-delim-delim	586	4	1	3	90.6	0.879	0.269	0.391	0.01	Incorrect	Incorrect	Incorrect	19.17	3.4	2.38	7.3	61.51	82.16	0	100	4.35
4	6A30	unpaired_ali-delim-delim	586	4	4	1	90.4	0.878	0.213	0.346	0.01	Incorrect	Incorrect	Incorrect	18.03	3.63	1.89	7.12	58.38	55.91	0	0	2.17
4	6A30	unpaired_ali-delim-delim	586	4	2	2	90.7	0.88	0.247	0.374	0.01	Incorrect	Incorrect	Incorrect	18.42	3.78	2.87	7.27	59.19	67.1	0	0	0
4	6A30	unpaired_ali-delim-delim	586	5	1	2	89.8	0.876	0.317	0.429	0.08	Incorrect	Incorrect	Incorrect	5.93	3.38	2.1	3.84	17.68	110.49	0	0	4.35
4	6A30	unpaired_ali-delim-delim	586	5	3	5	89.9	0.867	0.128	0.276	0.03	Incorrect	Incorrect	Incorrect	11.07	3.4	2.31	4.88	33.41	77.05	0	0	0
4	6A30	unpaired_ali-delim-delim	586	5	4	1	89.3	0.869	0.155	0.298	0.01	Incorrect	Incorrect	Incorrect	17.89	3.62	2.13	7.1	58.15	51.22	0	0	2.17
4	6A30	unpaired_ali-delim-delim	586	5	5	3	90.5	0.872	0.126	0.275	0.01	Incorrect	Incorrect	Incorrect	20.92	3.66	2.75	7.9	66.87	59.18	0	0	0
4	6A30	unpaired_ali-delim-delim	586	5	2	4	91.1	0.884	0.32	0.433	0	Incorrect	Incorrect	Incorrect	35.2	3.82	1.59	12.16	109.83	111.5	0	0	0
4	6A30	unpaired_ali-delim-fl	696	1	1	1	79	0.67	0.0868	0.203	0	Incorrect	Incorrect	Incorrect	31.29	3.37	1.99	11.13	100.72	102.25	0	0	0
4	6A30	unpaired_ali-delim-fl	696	1	2	2	77.7	0.706	0.248	0.34	0	Incorrect	Incorrect	Incorrect	28.55	3.87	1.87	10.27	90.45	96.7	0	0	8.7
4	6A30	unpaired_ali-delim-fl	696	1	5	3	77.1	0.67	0.0824	0.2	0	Incorrect	Incorrect	Incorrect	33.94	3.4	1.98	11.97	108.95	107.13	0	0	0
4	6A30	unpaired_ali-delim-fl	696	1	4	5	77.9	0.669	0.0946	0.209	0	Incorrect	Incorrect	Incorrect	39.23	3.56	1.89	13.63	125.02	120.16	0	0	0
4	6A30	unpaired_ali-delim-fl	696	1	3	4	77.9	0.667	0.077	0.195	0	Incorrect	Incorrect	Incorrect	44.54	3.33	1.81	15.25	141.24	136.29	0	0	0
4	6A30	unpaired_ali-delim-fl	696	2	1	1	78.5	0.668	0.124	0.233	0	Incorrect	Incorrect	Incorrect	31.7	3.4	1.98	11.28	102.03	106.5	0	0	0
4	6A30	unpaired_ali-delim-fl	696	2	4	3	78.2	0.668	0.0872	0.203	0	Incorrect	Incorrect	Incorrect	36.69	3.52	1.9	12.9	117.79	113.87	0	0	0
4	6A30	unpaired_ali-delim-fl	696	2	3	4	76	0.664	0.0702	0.189	0	Incorrect	Incorrect	Incorrect	43.34	3.38	1.85	14.93	137.97	131.77	0	0	0
4	6A30	unpaired_ali-delim-fl	696	2	2	5	77.6	0.705	0.277	0.363	0	Incorrect	Incorrect	Incorrect	33.4	4.06	1.95	11.88	106.03	107.22	0	0	8.7
4	6A30	unpaired_ali-delim-fl	696	2	5	2	76.7	0.666	0.0684	0.188	0	Incorrect	Incorrect	Incorrect	30.57	3.77	2	11.1	99.03	102.45	0	0	0
4	6A30	unpaired_ali-delim-fl	696	3	2	2	76.5	0.677	0.0968	0.213	0	Incorrect	Incorrect	Incorrect	27.06	4.1	1.96	9.94	86.02	91.45	0	100	13.04
4	6A30	unpaired_ali-delim-fl	696	3	5	3	75.8	0.668	0.0867	0.203	0	Incorrect	Incorrect	Incorrect	35.37	3.88	1.86	12.52	113.08	109.1	0	0	0
4	6A30	unpaired_ali-delim-fl	696	3	3	4	77.2	0.667	0.0862	0.202	0	Incorrect	Incorrect	Incorrect	30.22	3.33	1.93	10.54	95.08	105.78	0	0	0
4	6A30	unpaired_ali-delim-fl	696	3	1	1	79	0.671	0.115	0.226	0	Incorrect	Incorrect	Incorrect	33.28	3.33	2	11.74	106.8	110.09	0	0	0
4	6A30	unpaired_ali-delim-fl	696	3	4	5	79	0.724	0.458	0.511	0	Incorrect	Incorrect	Incorrect	39.01	3.61	1.88	13.67	125.15	118.76	0	0	0
4	6A30	unpaired_ali-delim-fl	696	4	1	3	78.2	0.667	0.12	0.229	0	Incorrect	Incorrect	Incorrect	32.75	3.8	1.97	11.74	105.4	109.74	0	0	0
4	6A30	unpaired_ali-delim-fl	696	4	2	2	76.9	0.675	0.0878	0.205	0	Incorrect	Incorrect	Incorrect	25.26	4.31	1.97	9.48	80.25	86.45	0	100	13.04
4	6A30	unpaired_ali-delim-fl	696	4	5	4	76.2	0.686	0.254	0.34	0	Incorrect	Incorrect	Incorrect	32.22	3.83	1.98	11.64	104.26	108.5	0	0	0
4	6A30	unpaired_ali-delim-fl	696	4	3	5	76.2	0.657	0.0772	0.193	0	Incorrect	Incorrect	Incorrect	43.77	3.69	1.88	15.07	138.66	132.27	0	0	0
4	6A30	unpaired_ali-delim-fl	696	4	4	1	78.3	0.693	0.3	0.379	0.01	Incorrect	Incorrect	Incorrect	24.45	3.55	1.95	8.94	77.98	85.11	0	100	13.04
4	6A30	unpaired_ali-delim-fl	696	5	1	3	79.1	0.669	0.0891	0.205	0	Incorrect	Incorrect	Incorrect	31.72	3.35	2	11.28	102.2	106.96	0	0	0
4	6A30	unpaired_ali-delim-fl	696	5	4	2	78	0.69	0.27	0.354	0.01	Incorrect	Incorrect	Incorrect	24.73	3.42	1.92	8.97	78.83	86.69	0	0	10.87
4	6A30	unpaired_ali-delim-fl	696	5	3	4	77.5	0.663	0.0789	0.196	0	Incorrect	Incorrect	Incorrect	40.48	3.33	1.85	14.04	129.34	122.94	0	0	0
4	6A30	unpaired_ali-delim-fl	696	5	2	1	77.2	0.685	0.14	0.249	0	Incorrect	Incorrect	Incorrect	24.96	4.03	2.01	9.27	79.31	85.93	0	100	10.87
4	6A30	unpaired_ali-delim-fl	696	5	5	5	76.4	0.664	0.0769	0.194	0	Incorrect	Incorrect	Incorrect	33.2	4.04	1.91	11.81	105.41	104.63	0	0	6.52
4	6A30	mixed_ali-delim-200	696	1	5	4	77.5	0.67	0.104	0.217	0	Incorrect	Incorrect	Incorrect	44.58	3.58	1.88	15.38	141.79	135.2	0	0	0
4	6A30	mixed_ali-delim-200	696	1	1	1	80.7	0.681	0.129	0.239	0	Incorrect	Incorrect	Incorrect	35.28	3.51	1.98	12.39	112.72	112.09	0	0	0
4	6A30	mixed_ali-delim-200	696	1	2	3	77	0.673	0.0864	0.204	0	Incorrect	Incorrect	Incorrect	42.33	4.14	1.87	14.5	132.06	128.75	0	0	0
4	6A30	mixed_ali-delim-200	696	1	3	5	78.5	0.666	0.0806	0.198	0	Incorrect	Incorrect	Incorrect	39.89	3.41	1.74	13.61	125.14	123.68	0	0	0
4	6A30	mixed_ali-delim-200	696	1	4	2	75.8	0.666	0.0676	0.187	0	Incorrect	Incorrect	Incorrect	38.43	3.64	1.93	13.43	122.72	122.09	0	0	0
4	6A30	mixed_ali-delim-200	696	2	2	3	76.7	0.676	0.0999	0.215	0	Incorrect	Incorrect	Incorrect	43.14	4.21	1.85	14.75	134.32	131.61	0	0	0
4	6A30	mixed_ali-delim-200	696	2	1	1	79.8	0.677	0.116	0.228	0	Incorrect	Incorrect	Incorrect	44.81	3.47	1.93	15.21	140.68	140.65	0	0	0
4	6A30	mixed_ali-delim-200	696	2	4	4	75.2	0.667	0.0753	0.194	0	Incorrect	Incorrect	Incorrect	40.88	3.72	1.9	14.17	129.89	129.83	0	0	0
4	6A30	mixed_ali-delim-200	696	2	5	2	74.8	0.662	0.083	0.199	0	Incorrect	Incorrect	Incorrect	45.37	3.57	1.85	15.63	144.28	139.14	0	0	0
4	6A30	mixed_ali-delim-200	696	2	3	5	78.4	0.666	0.0861	0.202	0	Incorrect	Incorrect	Incorrect	54.98	3.4	1.78	18.32	170.89	172.07	0	0	0
4	6A30	mixed_ali-delim-200	696	3	4	4	77.6	0.669	0.0866	0.203	0	Incorrect	Incorrect	Incorrect	41.08	3.66	1.9	14.24	130.74	129.58	0	0	0
4	6A30	mixed_ali-delim-200	696	3	2	2	76.4	0.67	0.0756	0.194	0	Incorrect	Incorrect	Incorrect	43.66	4.17	1.9	14.94	136.34	136.13	0	0	0
4	6A30	mixed_ali-delim-200	696	3	5	3	74.3	0.662	0.0853	0.201	0	Incorrect	Incorrect	Incorrect	47.34	3.82	1.8	16.3	150.22	145.14	0	0	0
4	6A30	mixed_ali-delim-200	696	3	3	5	78.5	0.665	0.0796	0.197	0	Incorrect	Incorrect	Incorrect	49.99	3.65	1.76	16.72	155.02	160.26	0	0	0
4	6A30	mixed_ali-delim-200	696	3	1	1	78.9	0.674	0.125	0.235	0	Incorrect	Incorrect	Incorrect	45.6	3.54	1.92	15.47	143.04	141.47	0	0	0
4	6A30	mixed_ali-delim-200	696	4	4	3	76.4	0.669	0.0723	0.192	0	Incorrect	Incorrect	Incorrect	40.93	3.71	1.89	14.22	130.35	128.23	0	0	0
4	6A30	mixed_ali-delim-200	696	4	3	5	78.6	0.672	0.0992	0.214	0	Incorrect	Incorrect	Incorrect	46.79	3.62	1.82	15.72	145.32	150.06	0	0	0
4	6A30	mixed_ali-delim-200	696	4	2	1	76.3	0.681	0.123	0.235	0	Incorrect	Incorrect	Incorrect	44.99	4.17	1.87	15.37	140.55	138.91	0	0	0
4	6A30	mixed_ali-delim-200	696	4	5	4	76.2	0.669	0.0879	0.204	0	Incorrect	Incorrect	Incorrect	47.26	3.92	1.81	16.27	149.75	143.18	0	0	0
4	6A30	mixed_ali-delim-200	696	4	1	2	80	0.687	0.157	0.263	0	Incorrect	Incorrect	Incorrect	45.2	3.9	1.91	15.62	143.4	134.59	0	0	0
4	6A30	mixed_ali-delim-200	696	5	5	4	75.3	0.666	0.108	0.22	0	Incorrect	Incorrect	Incorrect	49.86	3.66	1.81	16.97	157.13	150.58	0	0	0
4	6A30	mixed_ali-delim-200	696	5	2	2	76	0.682	0.113	0.227	0	Incorrect	Incorrect	Incorrect	46.33	4.24	2.06	15.8	144.59	148.36	0	0	0
4	6A30	mixed_ali-delim-200	696	5	4	3	77.8	0.669	0.0986	0.213	0	Incorrect	Incorrect	Incorrect	41.43	3.65	1.9	14.36	131.86	130.32	0	0	0
4	6A30	mixed_ali-delim-200	696	5	1	1	79.9	0.676	0.123	0.234	0	Incorrect	Incorrect	Incorrect	42.15	3.39	1.92	14.51	133.84	129.21	0	0	0
4	6A30	mixed_ali-delim-200	696	5	3	5	78.7	0.666	0.0775	0.195	0	Incorrect	Incorrect	Incorrect	56.55	3.52	1.69	18.98	176.97	173.98	0	0	0
4	6A30	mixed_ali-delim-100	686	1	2	2	78.8	0.685	0.0918	0.21	0	Incorrect	Incorrect	Incorrect	46.23	4.11	1.87	15.77	144.61	144.57	0	0	0
4	6A30	mixed_ali-delim-100	686	1	1	1	81.5	0.684	0.121	0.234	0	Incorrect	Incorrect	Incorrect	46.86	3.43	1.9	15.79	146.39	145.28	0	0	0
4	6A30	mixed_ali-delim-100	686	1	3	5	80.3	0.673	0.0763	0.196	0	Incorrect	Incorrect	Incorrect	49.47	3.39	1.86	16.5	153.38	156.13	0	0	0
4	6A30	mixed_ali-delim-100	686	1	4	4	78.4	0.682	0.0942	0.212	0	Incorrect	Incorrect	Incorrect	42.51	3.59	1.9	14.65	134.94	132.5	0	0	0
4	6A30	mixed_ali-delim-100	686	1	5	3	77.9	0.676	0.0899	0.207	0	Incorrect	Incorrect	Incorrect	49.05	3.6	1.86	16.73	154.92	147.59	0	0	0
4	6A30	mixed_ali-delim-100	686	2	3	5	79.5	0.67	0.0865	0.203	0	Incorrect	Incorrect	Incorrect	49.63	3.44	1.84	16.57	153.99	156.75	0	0	0
4	6A30	mixed_ali-delim-100	686	2	1	1	81	0.685	0.126	0.238	0	Incorrect	Incorrect	Incorrect	45.93	3.54	1.92	15.54	143.77	143.54	0	0	0
4	6A30	mixed_ali-delim-100	686	2	5	3	77.2	0.68	0.0756	0.196	0	Incorrect	Incorrect	Incorrect	48.49	4.03	1.79	16.59	152.75	147.58	0	0	0
4	6A30	mixed_ali-delim-100	686	2	4	4	80.2	0.682	0.093	0.211	0	Incorrect	Incorrect	Incorrect	51.87	3.74	1.84	17.61	163.32	159.85	0	0	0
4	6A30	mixed_ali-delim-100	686	2	2	2	77.5	0.682	0.0768	0.198	0	Incorrect	Incorrect	Incorrect	47.07	4.25	1.88	16.07	147.2	146	0	0	0
4	6A30	mixed_ali-delim-100	686	3	2	1	79.1	0.688	0.103	0.22	0	Incorrect	Incorrect	Incorrect	49.44	4	1.86	16.76	154.43	146.25	0	0	0
4	6A30	mixed_ali-delim-100	686	3	5	2	78.4	0.68	0.0879	0.206	0	Incorrect	Incorrect	Incorrect	48.31	3.59	1.76	16.43	152.1	147.01	0	0	0
4	6A30	mixed_ali-delim-100	686	3	3	5	81.3	0.676	0.0795	0.199	0	Incorrect	Incorrect	Incorrect	49.35	3.39	1.87	16.5	153.38	154.66	0	0	0
4	6A30	mixed_ali-delim-100	686	3	4	4	80.1	0.681	0.095	0.212	0	Incorrect	Incorrect	Incorrect	43.6	3.54	1.89	14.99	138.29	133.47	0	0	0
4	6A30	mixed_ali-delim-100	686	3	1	3	82.3	0.688	0.114	0.229	0	Incorrect	Incorrect	Incorrect	42.79	3.4	1.9	14.75	136.07	130.15	0	0	0
4	6A30	mixed_ali-delim-100	686	4	5	3	75.8	0.673	0.09	0.207	0	Incorrect	Incorrect	Incorrect	49.19	3.71	1.75	16.81	155.46	150.28	0	0	0
4	6A30	mixed_ali-delim-100	686	4	1	2	80.8	0.68	0.112	0.226	0	Incorrect	Incorrect	Incorrect	42.37	3.43	1.92	14.61	134.69	127.93	0	0	0
4	6A30	mixed_ali-delim-100	686	4	3	5	78	0.668	0.0715	0.191	0	Incorrect	Incorrect	Incorrect	52.75	3.31	1.85	17.59	164.04	162.09	0	0	0
4	6A30	mixed_ali-delim-100	686	4	4	4	78.5	0.676	0.083	0.202	0	Incorrect	Incorrect	Incorrect	44.64	3.69	1.88	15.38	141.71	135.35	0	0	0
4	6A30	mixed_ali-delim-100	686	4	2	1	77.4	0.69	0.111	0.227	0	Incorrect	Incorrect	Incorrect	45.63	4.18	1.91	15.61	142.83	141.91	0	0	0
4	6A30	mixed_ali-delim-100	686	5	1	1	80.4	0.687	0.12	0.233	0	Incorrect	Incorrect	Incorrect	46.21	3.54	1.91	15.61	144.46	143.68	0	0	0
4	6A30	mixed_ali-delim-100	686	5	4	5	78.3	0.681	0.0965	0.213	0	Incorrect	Incorrect	Incorrect	46.19	3.61	1.89	15.86	146.54	139.66	0	0	0
4	6A30	mixed_ali-delim-100	686	5	2	2	77.3	0.682	0.0939	0.212	0	Incorrect	Incorrect	Incorrect	49.38	4.19	1.86	16.78	154.22	146.54	0	0	0
4	6A30	mixed_ali-delim-100	686	5	5	3	76.8	0.671	0.0892	0.206	0	Incorrect	Incorrect	Incorrect	47.91	3.78	1.83	16.26	150.25	149.46	0	0	0
4	6A30	mixed_ali-delim-100	686	5	3	4	79.2	0.673	0.0748	0.194	0	Incorrect	Incorrect	Incorrect	47.82	3.55	1.86	16.07	148.88	148.73	0	0	0
4	6A30	single_pep-delim-100	686	1	1	1	80.7	0.676	0.0727	0.193	0	Incorrect	Incorrect	Incorrect	45.48	3.41	1.92	15.32	142	147.93	0	0	0
4	6A30	single_pep-delim-100	686	1	2	3	79	0.672	0.0784	0.197	0	Incorrect	Incorrect	Incorrect	56.62	4.1	1.88	18.9	175.2	173.82	0	0	0
4	6A30	single_pep-delim-100	686	1	3	4	79.3	0.662	0.0593	0.18	0	Incorrect	Incorrect	Incorrect	44.53	3.54	1.87	14.96	138.3	138.71	0	0	0
4	6A30	single_pep-delim-100	686	1	5	2	78.4	0.663	0.054	0.176	0	Incorrect	Incorrect	Incorrect	47.91	3.78	1.87	16.16	149.18	146.85	0	0	0
4	6A30	single_pep-delim-100	686	1	4	5	79.9	0.668	0.0628	0.184	0	Incorrect	Incorrect	Incorrect	49.01	3.67	1.93	16.54	153.16	141.82	0	0	0
4	6A30	single_pep-delim-100	686	2	5	1	78	0.671	0.0718	0.192	0	Incorrect	Incorrect	Incorrect	38.91	3.58	1.95	13.68	125.21	118.31	0	0	0
4	6A30	single_pep-delim-100	686	2	3	4	79.3	0.674	0.0963	0.212	0	Incorrect	Incorrect	Incorrect	40.82	3.39	1.41	13.6	126.52	158.19	0	0	0
4	6A30	single_pep-delim-100	686	2	4	5	80.1	0.674	0.0684	0.19	0	Incorrect	Incorrect	Incorrect	58.11	3.73	1.92	19.61	182.61	169.89	0	0	0
4	6A30	single_pep-delim-100	686	2	2	3	79.4	0.678	0.0804	0.2	0	Incorrect	Incorrect	Incorrect	56	4.2	1.83	18.93	175.21	164.89	0	0	0
4	6A30	single_pep-delim-100	686	2	1	2	79.7	0.68	0.0806	0.2	0	Incorrect	Incorrect	Incorrect	43.44	3.37	1.9	14.78	136.79	141.23	0	0	0
4	6A30	single_pep-delim-100	686	3	2	4	79.7	0.674	0.073	0.193	0	Incorrect	Incorrect	Incorrect	44.77	4.12	1.87	15.31	140.1	131.36	0	0	0
4	6A30	single_pep-delim-100	686	3	4	5	80.3	0.671	0.0635	0.185	0	Incorrect	Incorrect	Incorrect	57.46	3.67	1.93	19.2	178.97	161.25	0	0	0
4	6A30	single_pep-delim-100	686	3	1	2	80.5	0.675	0.07	0.191	0	Incorrect	Incorrect	Incorrect	45.9	3.41	1.88	15.54	144.06	145.44	0	0	0
4	6A30	single_pep-delim-100	686	3	3	1	80.8	0.672	0.0667	0.188	0	Incorrect	Incorrect	Incorrect	35.61	3.45	1.75	11.98	110.32	160.01	0	0	0
4	6A30	single_pep-delim-100	686	3	5	3	77.6	0.667	0.072	0.191	0	Incorrect	Incorrect	Incorrect	45.59	3.72	1.92	15.44	142.32	138.51	0	0	0
4	6A30	single_pep-delim-100	686	4	3	3	78.8	0.668	0.0778	0.196	0	Incorrect	Incorrect	Incorrect	35.66	3.44	1.88	12	110.71	160.15	0	0	0
4	6A30	single_pep-delim-100	686	4	2	4	80.8	0.673	0.064	0.186	0	Incorrect	Incorrect	Incorrect	55.82	4.07	1.84	18.87	174.79	165.82	0	0	0
4	6A30	single_pep-delim-100	686	4	1	2	80.9	0.674	0.0654	0.187	0	Incorrect	Incorrect	Incorrect	35.2	3.39	1.95	12.39	113.05	118.9	0	0	0
4	6A30	single_pep-delim-100	686	4	4	5	80	0.672	0.0634	0.185	0	Incorrect	Incorrect	Incorrect	68.52	3.64	1.93	22.79	213.34	200.93	0	0	0
4	6A30	single_pep-delim-100	686	4	5	1	76.7	0.671	0.09	0.206	0	Incorrect	Incorrect	Incorrect	31.73	3.66	1.98	11.44	102.75	107.51	0	0	0
4	6A30	single_pep-delim-100	686	5	5	1	78.1	0.665	0.0639	0.184	0	Incorrect	Incorrect	Incorrect	33.3	3.55	1.97	11.89	107.59	112.05	0	0	0
4	6A30	single_pep-delim-100	686	5	3	4	78	0.672	0.104	0.218	0	Incorrect	Incorrect	Incorrect	50.15	3.42	1.8	16.67	155.25	157.75	0	0	0
4	6A30	single_pep-delim-100	686	5	4	5	79.9	0.671	0.0586	0.181	0	Incorrect	Incorrect	Incorrect	64.43	3.62	1.94	21.51	201.11	188.71	0	0	0
4	6A30	single_pep-delim-100	686	5	1	2	80.4	0.674	0.0648	0.187	0	Incorrect	Incorrect	Incorrect	42.91	3.38	1.94	14.58	134.84	141.65	0	0	0
4	6A30	single_pep-delim-100	686	5	2	3	79.5	0.678	0.0774	0.198	0	Incorrect	Incorrect	Incorrect	55.83	3.96	1.86	18.82	174.59	164.7	0	0	0
4	6A30	single_pep-delim-200	696	1	5	3	75.9	0.667	0.0998	0.213	0	Incorrect	Incorrect	Incorrect	41.02	3.46	1.92	14.28	131.43	127.41	0	0	0
4	6A30	single_pep-delim-200	696	1	1	1	80	0.663	0.0656	0.185	0	Incorrect	Incorrect	Incorrect	40.19	3.32	1.93	13.62	125.59	132.14	0	0	0
4	6A30	single_pep-delim-200	696	1	2	4	77.8	0.661	0.084	0.199	0	Incorrect	Incorrect	Incorrect	46.43	3.95	1.89	16.12	148.22	129.39	0	0	0
4	6A30	single_pep-delim-200	696	1	4	5	78.9	0.662	0.0717	0.19	0	Incorrect	Incorrect	Incorrect	46.49	3.59	1.93	15.78	145.99	135.47	0	0	0
4	6A30	single_pep-delim-200	696	1	3	2	76.9	0.667	0.107	0.219	0	Incorrect	Incorrect	Incorrect	47.54	3.37	1.76	15.84	147.85	153.91	0	0	0
4	6A30	single_pep-delim-200	696	2	3	4	75.1	0.66	0.0782	0.195	0	Incorrect	Incorrect	Incorrect	49.85	3.4	1.77	16.53	154.02	162.48	0	0	0
4	6A30	single_pep-delim-200	696	2	4	5	79	0.66	0.0586	0.179	0	Incorrect	Incorrect	Incorrect	46.96	3.6	1.93	15.99	147.92	137.1	0	0	0
4	6A30	single_pep-delim-200	696	2	2	3	78.3	0.664	0.0768	0.194	0	Incorrect	Incorrect	Incorrect	53.3	3.94	1.9	18.17	168.21	150.89	0	0	0
4	6A30	single_pep-delim-200	696	2	1	2	79.7	0.663	0.0648	0.184	0	Incorrect	Incorrect	Incorrect	35.33	3.39	1.95	12.44	113.5	118.74	0	0	0
4	6A30	single_pep-delim-200	696	2	5	1	76	0.657	0.0838	0.198	0	Incorrect	Incorrect	Incorrect	32.87	3.45	1.98	11.74	106.41	108.97	0	0	0
4	6A30	single_pep-delim-200	696	3	5	3	76.6	0.652	0.067	0.184	0	Incorrect	Incorrect	Incorrect	39.3	3.44	1.97	13.42	123.18	124	0	0	0
4	6A30	single_pep-delim-200	696	3	4	5	78.3	0.66	0.0774	0.194	0	Incorrect	Incorrect	Incorrect	54.75	3.59	1.92	18.36	170.97	158.23	0	0	0
4	6A30	single_pep-delim-200	696	3	3	1	77.4	0.657	0.0979	0.21	0	Incorrect	Incorrect	Incorrect	30.41	3.38	1.67	10.41	94.83	149.09	0	0	0
4	6A30	single_pep-delim-200	696	3	1	2	78.8	0.662	0.0735	0.191	0	Incorrect	Incorrect	Incorrect	45.05	3.37	2.05	15.33	141.89	141.36	0	0	0
4	6A30	single_pep-delim-200	696	3	2	4	78.3	0.662	0.0751	0.192	0	Incorrect	Incorrect	Incorrect	46.18	4.04	1.88	16.06	147.39	129.72	0	0	0
4	6A30	single_pep-delim-200	696	4	1	2	79.5	0.662	0.065	0.184	0	Incorrect	Incorrect	Incorrect	44.04	3.32	1.94	14.97	138.76	141.15	0	0	0
4	6A30	single_pep-delim-200	696	4	4	5	79.6	0.662	0.0583	0.179	0	Incorrect	Incorrect	Incorrect	56.75	3.54	1.93	19.03	177.41	160.99	0	0	0
4	6A30	single_pep-delim-200	696	4	3	3	77.9	0.654	0.0668	0.184	0	Incorrect	Incorrect	Incorrect	50.57	3.36	2.09	16.54	155.13	186.26	0	0	0
4	6A30	single_pep-delim-200	696	4	5	1	76.7	0.654	0.0603	0.179	0	Incorrect	Incorrect	Incorrect	29.64	3.43	1.98	10.71	96.26	104.52	0	0	0
4	6A30	single_pep-delim-200	696	4	2	4	77.7	0.663	0.0941	0.208	0	Incorrect	Incorrect	Incorrect	42.69	3.86	1.83	14.56	133.45	126.26	0	0	0
4	6A30	single_pep-delim-200	696	5	3	4	77	0.659	0.11	0.22	0	Incorrect	Incorrect	Incorrect	50.19	3.44	1.83	16.67	155.17	158.86	0	0	0
4	6A30	single_pep-delim-200	696	5	1	2	79	0.659	0.0651	0.184	0	Incorrect	Incorrect	Incorrect	46.96	3.35	1.93	15.7	145.8	148.65	0	0	0
4	6A30	single_pep-delim-200	696	5	4	5	78.1	0.654	0.0567	0.176	0	Incorrect	Incorrect	Incorrect	52.18	3.55	1.93	17.54	163.09	151.39	0	0	0
4	6A30	single_pep-delim-200	696	5	5	1	75.5	0.659	0.0963	0.209	0	Incorrect	Incorrect	Incorrect	39.76	3.63	1.93	13.97	127.94	116.69	0	0	0
4	6A30	single_pep-delim-200	696	5	2	3	77.5	0.66	0.0868	0.201	0	Incorrect	Incorrect	Incorrect	43.5	3.97	1.88	15.22	139.39	127.14	0	0	0
5	6DO3	mixed_ali-delim-delim	369	1	4	4	89.4	0.891	0.833	0.845	0.79	Medium	Medium	Acceptable	1.13	0.67	2.1	0.75	2.34	4.4	78.95	26.83	98.91
5	6DO3	mixed_ali-delim-delim	369	1	3	5	88.7	0.882	0.62	0.672	0.1	Incorrect	Incorrect	Incorrect	5.49	0.64	2.76	3.02	20.31	32.05	7.89	93.18	42.39
5	6DO3	mixed_ali-delim-delim	369	1	1	2	89.7	0.89	0.846	0.855	0.8	High	Medium	Medium	1.07	0.64	2.1	0.72	2.43	5.9	81.58	24.39	98.91
5	6DO3	mixed_ali-delim-delim	369	1	2	1	90.1	0.892	0.85	0.858	0.79	Medium	Medium	Acceptable	1.1	0.65	2.12	0.73	2.42	7	78.95	23.08	98.91
5	6DO3	mixed_ali-delim-delim	369	1	5	3	89.5	0.886	0.843	0.852	0.78	Medium	Medium	Acceptable	1.11	0.65	2.13	0.73	2.46	3.67	76.32	29.27	95.65
5	6DO3	mixed_ali-delim-delim	369	2	4	2	89.5	0.891	0.832	0.844	0.79	Medium	Medium	Acceptable	1.11	0.66	2.12	0.74	2.36	4.67	78.95	26.83	97.83
5	6DO3	mixed_ali-delim-delim	369	2	2	1	90.2	0.893	0.878	0.881	0.8	Medium	Medium	Medium	1.09	0.65	2.05	0.73	2.46	7.6	81.58	22.5	96.74
5	6DO3	mixed_ali-delim-delim	369	2	5	3	89.2	0.885	0.813	0.827	0.77	Medium	Medium	Acceptable	1.11	0.64	2.16	0.74	2.55	4.47	73.68	28.21	95.65
5	6DO3	mixed_ali-delim-delim	369	2	3	5	89.7	0.888	0.773	0.796	0.76	Medium	Medium	Acceptable	1.04	0.63	1.95	0.71	2.31	5.22	68.42	27.78	96.74
5	6DO3	mixed_ali-delim-delim	369	2	1	4	89.1	0.888	0.786	0.806	0.66	Medium	Medium	Acceptable	1.2	0.63	2.53	0.78	3.15	18.13	50	50	92.39
5	6DO3	mixed_ali-delim-delim	369	3	2	1	89.8	0.89	0.843	0.852	0.79	Medium	Medium	Acceptable	1.07	0.63	2.14	0.72	2.39	6.17	78.95	25	97.83
5	6DO3	mixed_ali-delim-delim	369	3	5	4	89.3	0.883	0.814	0.828	0.78	Medium	Medium	Acceptable	1.11	0.65	2.14	0.73	2.39	6.24	76.32	29.27	94.57
5	6DO3	mixed_ali-delim-delim	369	3	3	5	89.4	0.886	0.775	0.797	0.76	Medium	Medium	Acceptable	1.06	0.62	2.02	0.71	2.39	3.47	68.42	29.73	95.65
5	6DO3	mixed_ali-delim-delim	369	3	4	2	88.8	0.884	0.836	0.846	0.78	Medium	Medium	Acceptable	1.14	0.68	2.09	0.75	2.34	3.35	78.95	28.57	97.83
5	6DO3	mixed_ali-delim-delim	369	3	1	3	89.5	0.889	0.825	0.838	0.79	Medium	Medium	Acceptable	1.08	0.64	2.11	0.72	2.42	6.34	78.95	25	98.91
5	6DO3	mixed_ali-delim-delim	369	4	4	2	89.2	0.886	0.846	0.854	0.79	Medium	Medium	Acceptable	1.09	0.66	1.91	0.73	2.21	3.84	78.95	25	95.65
5	6DO3	mixed_ali-delim-delim	369	4	2	1	89.8	0.89	0.874	0.877	0.81	High	High	Medium	0.96	0.64	1.01	0.67	1.59	11.58	76.32	29.27	95.65
5	6DO3	mixed_ali-delim-delim	369	4	3	5	89.3	0.885	0.783	0.803	0.77	Medium	Medium	Acceptable	1.04	0.61	1.98	0.7	2.47	5.54	71.05	32.5	95.65
5	6DO3	mixed_ali-delim-delim	369	4	5	3	89.1	0.883	0.809	0.824	0.78	Medium	Medium	Acceptable	1.11	0.65	2.04	0.73	2.34	5.79	76.32	25.64	95.65
5	6DO3	mixed_ali-delim-delim	369	4	1	4	89	0.889	0.783	0.804	0.63	Medium	Medium	Acceptable	1.25	0.63	2.77	0.8	3.4	19.41	44.74	56.41	92.39
5	6DO3	mixed_ali-delim-delim	369	5	5	4	89.1	0.885	0.785	0.805	0.65	Medium	Medium	Acceptable	1.22	0.64	2.61	0.78	3.12	20.5	47.37	47.06	92.39
5	6DO3	mixed_ali-delim-delim	369	5	2	1	89.9	0.891	0.867	0.872	0.81	High	Medium	Medium	1.07	0.66	1.9	0.72	2.18	4.4	81.58	22.5	98.91
5	6DO3	mixed_ali-delim-delim	369	5	1	3	89.3	0.889	0.811	0.827	0.76	Medium	Medium	Acceptable	1.08	0.64	2.03	0.73	2.46	8.31	71.05	25	96.74
5	6DO3	mixed_ali-delim-delim	369	5	3	5	89.5	0.887	0.783	0.804	0.74	Medium	Medium	Acceptable	1.04	0.62	2	0.71	2.34	4.88	63.16	31.43	95.65
5	6DO3	mixed_ali-delim-delim	369	5	4	2	88.9	0.886	0.834	0.844	0.79	Medium	Medium	Acceptable	1.12	0.67	2.07	0.74	2.31	3.22	78.95	26.83	97.83
5	6DO3	single_pep-delim-delim	369	1	3	3	89.8	0.886	0.865	0.869	0.79	Medium	Medium	Medium	1.2	0.73	1.68	0.77	1.9	9.13	81.58	16.22	95.65
5	6DO3	single_pep-delim-delim	369	1	4	4	89.1	0.882	0.836	0.845	0.79	Medium	Medium	Medium	1.07	0.67	1.69	0.72	1.98	9.52	76.32	19.44	97.83
5	6DO3	single_pep-delim-delim	369	1	2	2	89.9	0.887	0.866	0.87	0.76	Medium	Medium	Acceptable	1.17	0.66	2.4	0.76	2.72	6.5	73.68	36.36	95.65
5	6DO3	single_pep-delim-delim	369	1	1	1	89.6	0.885	0.869	0.872	0.83	High	High	Medium	0.98	0.61	1.77	0.68	2.1	9.67	84.21	21.95	98.91
5	6DO3	single_pep-delim-delim	369	1	5	5	89.4	0.884	0.764	0.788	0.67	Medium	Medium	Acceptable	1.3	0.64	2.69	0.82	3.57	7.81	57.89	42.11	88.04
5	6DO3	single_pep-delim-delim	369	2	3	1	90	0.887	0.874	0.877	0.75	Medium	Medium	Acceptable	1.28	0.73	2.21	0.81	2.54	4.82	76.32	27.5	94.57
5	6DO3	single_pep-delim-delim	369	2	4	4	88.9	0.882	0.851	0.857	0.79	Medium	Medium	Medium	1.13	0.7	1.64	0.75	1.9	9.45	78.95	16.67	96.74
5	6DO3	single_pep-delim-delim	369	2	1	3	89.6	0.889	0.864	0.869	0.86	High	High	High	0.88	0.64	0.56	0.64	0.68	1.75	84.21	13.51	97.83
5	6DO3	single_pep-delim-delim	369	2	2	2	89.8	0.887	0.873	0.876	0.81	High	Medium	Medium	1.04	0.66	1.68	0.71	1.96	9.08	81.58	13.89	96.74
5	6DO3	single_pep-delim-delim	369	2	5	5	89.4	0.885	0.786	0.806	0.73	Medium	Medium	Acceptable	1.27	0.65	2.49	0.81	3.36	4.66	73.68	33.33	90.22
5	6DO3	single_pep-delim-delim	369	3	2	1	89.9	0.886	0.894	0.892	0.84	High	High	High	0.93	0.66	0.43	0.66	0.63	2.26	81.58	11.43	97.83
5	6DO3	single_pep-delim-delim	369	3	5	5	89.8	0.885	0.846	0.854	0.78	Medium	Medium	Acceptable	1.12	0.63	2.13	0.73	2.63	7.43	78.95	26.83	94.57
5	6DO3	single_pep-delim-delim	369	3	1	3	89.7	0.886	0.865	0.869	0.87	High	High	High	0.84	0.63	0.53	0.63	0.67	1.35	84.21	17.95	97.83
5	6DO3	single_pep-delim-delim	369	3	3	4	89.9	0.886	0.86	0.865	0.78	Medium	Medium	Medium	1.24	0.73	1.91	0.79	2.24	3.6	81.58	20.51	97.83
5	6DO3	single_pep-delim-delim	369	3	4	2	88.8	0.881	0.873	0.875	0.8	High	Medium	Medium	1.07	0.67	1.64	0.72	1.92	9.11	78.95	11.76	98.91
5	6DO3	single_pep-delim-delim	369	4	3	3	89.7	0.886	0.868	0.872	0.78	Medium	Medium	Medium	1.21	0.73	1.72	0.78	1.98	9.62	78.95	16.67	98.91
5	6DO3	single_pep-delim-delim	369	4	1	2	89.5	0.885	0.877	0.879	0.82	High	Medium	Medium	1.01	0.64	1.71	0.7	2.04	10.35	81.58	22.5	97.83
5	6DO3	single_pep-delim-delim	369	4	2	1	89.9	0.888	0.879	0.881	0.82	High	Medium	Medium	1.05	0.66	1.64	0.71	2.04	11.54	84.21	15.79	96.74
5	6DO3	single_pep-delim-delim	369	4	5	5	89.2	0.885	0.773	0.795	0.7	Medium	Medium	Acceptable	1.25	0.63	2.62	0.79	3.4	6.31	65.79	37.5	88.04
5	6DO3	single_pep-delim-delim	369	4	4	4	89.2	0.885	0.854	0.86	0.81	High	Medium	Medium	1.09	0.68	1.69	0.73	2.02	10.11	81.58	18.42	97.83
5	6DO3	single_pep-delim-delim	369	5	2	2	89.9	0.888	0.859	0.865	0.84	High	High	Medium	0.89	0.62	1.2	0.65	1.37	3.29	81.58	13.89	95.65
5	6DO3	single_pep-delim-delim	369	5	1	3	89.5	0.886	0.844	0.852	0.79	Medium	Medium	Acceptable	1.05	0.62	2.08	0.71	2.44	4.64	76.32	27.5	97.83
5	6DO3	single_pep-delim-delim	369	5	5	5	89.2	0.884	0.772	0.794	0.67	Medium	Medium	Acceptable	1.29	0.64	2.67	0.81	3.51	7.13	57.89	42.11	89.13
5	6DO3	single_pep-delim-delim	369	5	3	1	89.7	0.886	0.873	0.876	0.78	Medium	Medium	Medium	1.15	0.71	1.67	0.75	1.88	6.5	76.32	19.44	95.65
5	6DO3	single_pep-delim-delim	369	5	4	4	88.7	0.882	0.838	0.847	0.84	High	High	High	0.99	0.68	0.64	0.69	0.77	1.75	84.21	13.51	97.83
5	6DO3	mixed_ali-fl-fl	499	1	5	5	76.4	0.736	0.166	0.28	0.21	Incorrect	Acceptable	Incorrect	3.72	0.64	2.67	2.07	13.53	20.55	21.05	86.67	66.3
5	6DO3	mixed_ali-fl-fl	499	1	4	1	77.3	0.758	0.276	0.372	0.18	Incorrect	Incorrect	Incorrect	4.18	0.65	3.05	2.31	15.2	30.78	18.42	86.54	58.7
5	6DO3	mixed_ali-fl-fl	499	1	2	2	76.4	0.756	0.232	0.337	0.46	Acceptable	Acceptable	Acceptable	2	0.63	2.92	1.17	6.77	32.99	42.11	65.96	81.52
5	6DO3	mixed_ali-fl-fl	499	1	1	4	76.8	0.741	0.178	0.291	0.18	Incorrect	Acceptable	Incorrect	3.61	0.64	2.48	2	13.08	32.82	10.53	94.37	65.22
5	6DO3	mixed_ali-fl-fl	499	1	3	3	76.4	0.735	0.188	0.297	0.11	Incorrect	Incorrect	Incorrect	4.94	0.63	2.72	2.72	18.18	30.92	7.89	94.34	50
5	6DO3	mixed_ali-fl-fl	499	2	5	4	77.1	0.74	0.19	0.3	0.11	Incorrect	Incorrect	Incorrect	4.69	0.64	3.6	2.59	17.24	30.36	5.26	96.88	47.83
5	6DO3	mixed_ali-fl-fl	499	2	2	1	76.9	0.761	0.268	0.367	0.64	Medium	Medium	Acceptable	1.37	0.65	2.58	0.85	3.87	30.43	55.26	53.33	89.13
5	6DO3	mixed_ali-fl-fl	499	2	3	5	76.6	0.739	0.161	0.277	0.39	Acceptable	Acceptable	Incorrect	2.4	0.63	2.98	1.37	8.34	32.15	36.84	70.21	73.91
5	6DO3	mixed_ali-fl-fl	499	2	4	2	76.7	0.744	0.219	0.324	0.54	Medium	Medium	Acceptable	1.56	0.7	2.53	0.94	4.41	34.98	34.21	65.79	86.96
5	6DO3	mixed_ali-fl-fl	499	2	1	3	77.6	0.741	0.201	0.309	0.52	Medium	Medium	Acceptable	1.56	0.63	2.49	0.94	4.79	34.77	31.58	72.73	90.22
5	6DO3	mixed_ali-fl-fl	499	3	3	4	76.1	0.736	0.178	0.29	0.14	Incorrect	Incorrect	Incorrect	5.09	0.67	2.61	2.81	18.73	28.44	18.42	88.89	48.91
5	6DO3	mixed_ali-fl-fl	499	3	2	1	76.4	0.757	0.244	0.347	0.58	Medium	Medium	Acceptable	1.57	0.65	2.54	0.95	4.8	33.34	50	56.82	86.96
5	6DO3	mixed_ali-fl-fl	499	3	1	5	76.5	0.738	0.173	0.286	0.36	Acceptable	Acceptable	Incorrect	2.26	0.65	2.57	1.29	7.67	32.14	21.05	82.22	75
5	6DO3	mixed_ali-fl-fl	499	3	4	2	76.4	0.748	0.194	0.305	0.19	Incorrect	Incorrect	Incorrect	4.11	0.71	3	2.27	14.83	29	21.05	85.71	60.87
5	6DO3	mixed_ali-fl-fl	499	3	5	3	76.7	0.741	0.188	0.299	0.17	Incorrect	Incorrect	Incorrect	4.27	0.65	2.54	2.35	15.54	33.26	18.42	87.72	56.52
5	6DO3	mixed_ali-fl-fl	499	4	3	5	76.6	0.742	0.164	0.28	0.36	Acceptable	Acceptable	Incorrect	2.52	0.65	2.67	1.43	8.71	24.52	31.58	72.09	82.61
5	6DO3	mixed_ali-fl-fl	499	4	1	4	77.3	0.74	0.181	0.293	0.56	Medium	Medium	Acceptable	1.46	0.63	2.26	0.89	4.36	33.91	36.84	60	83.7
5	6DO3	mixed_ali-fl-fl	499	4	5	2	77.5	0.746	0.194	0.304	0.16	Incorrect	Incorrect	Incorrect	4.34	0.64	2.62	2.4	15.85	32.33	15.79	90.16	56.52
5	6DO3	mixed_ali-fl-fl	499	4	4	3	76.8	0.747	0.191	0.302	0.16	Incorrect	Incorrect	Incorrect	4.46	0.71	3.12	2.46	16.19	30.2	15.79	89.83	58.7
5	6DO3	mixed_ali-fl-fl	499	4	2	1	77.1	0.769	0.273	0.372	0.52	Medium	Medium	Acceptable	1.69	0.63	2.69	1.01	5.43	33.42	42.11	58.97	83.7
5	6DO3	mixed_ali-fl-fl	499	5	1	5	76.8	0.74	0.166	0.281	0.09	Incorrect	Incorrect	Incorrect	4.84	0.65	3.27	2.67	17.93	26.11	0	100	35.87
5	6DO3	mixed_ali-fl-fl	499	5	2	1	76.5	0.755	0.241	0.344	0.52	Medium	Medium	Acceptable	1.7	0.63	2.22	1.01	5.42	32.76	42.11	58.97	86.96
5	6DO3	mixed_ali-fl-fl	499	5	5	2	76.5	0.742	0.181	0.293	0.18	Incorrect	Acceptable	Incorrect	3.84	0.64	2.96	2.13	13.95	21.68	13.16	90.57	65.22
5	6DO3	mixed_ali-fl-fl	499	5	3	3	76.5	0.742	0.178	0.291	0.38	Acceptable	Acceptable	Incorrect	2.19	0.65	3.31	1.25	7.38	32.49	23.68	75.68	79.35
5	6DO3	mixed_ali-fl-fl	499	5	4	4	76.7	0.741	0.174	0.287	0.6	Medium	Medium	Acceptable	1.53	0.69	2.5	0.93	4.3	23.92	52.63	41.18	77.17
5	6DO3	mixed_ali-delim-fl	455	1	5	3	76.7	0.759	0.24	0.344	0.18	Incorrect	Acceptable	Incorrect	3.61	0.65	3.07	2.01	13.12	19.98	10.53	93.33	60.87
5	6DO3	mixed_ali-delim-fl	455	1	3	4	77.1	0.743	0.19	0.301	0.14	Incorrect	Incorrect	Incorrect	4.79	0.63	2.74	2.65	17.65	29.91	13.16	90.57	52.17
5	6DO3	mixed_ali-delim-fl	455	1	1	5	77.3	0.757	0.185	0.299	0.01	Incorrect	Incorrect	Incorrect	18.1	0.63	3.3	9.9	68.22	96.61	0	0	0
5	6DO3	mixed_ali-delim-fl	455	1	2	2	77.1	0.775	0.292	0.389	0.14	Incorrect	Incorrect	Incorrect	4.34	0.64	3.1	2.41	15.98	32.98	7.89	94	60.87
5	6DO3	mixed_ali-delim-fl	455	1	4	1	77.5	0.756	0.379	0.454	0.68	Medium	Medium	Acceptable	1.31	0.69	2.91	0.83	3.19	20.63	60.53	42.5	92.39
5	6DO3	mixed_ali-delim-fl	455	2	1	5	76.2	0.747	0.169	0.285	0.09	Incorrect	Incorrect	Incorrect	4.91	0.64	2.7	2.72	18.17	30.19	0	100	31.52
5	6DO3	mixed_ali-delim-fl	455	2	2	1	77	0.768	0.269	0.369	0.07	Incorrect	Incorrect	Incorrect	5.64	0.63	2.59	3.11	20.98	26.48	0	100	27.17
5	6DO3	mixed_ali-delim-fl	455	2	3	3	77.2	0.757	0.221	0.328	0.24	Acceptable	Acceptable	Incorrect	3.11	0.68	3.33	1.74	11.03	32.5	15.79	86.36	75
5	6DO3	mixed_ali-delim-fl	455	2	4	4	75.6	0.749	0.176	0.291	0.12	Incorrect	Incorrect	Incorrect	5.09	0.75	3.04	2.81	18.58	27.2	10.53	92.98	48.91
5	6DO3	mixed_ali-delim-fl	455	2	5	2	76.6	0.755	0.231	0.336	0.19	Incorrect	Acceptable	Incorrect	3.68	0.66	2.78	2.05	13.33	21.41	13.16	90.57	64.13
5	6DO3	mixed_ali-delim-fl	455	3	5	3	76.8	0.754	0.217	0.324	0.17	Incorrect	Acceptable	Incorrect	3.91	0.67	2.93	2.17	14.24	20.03	13.16	90.74	60.87
5	6DO3	mixed_ali-delim-fl	455	3	4	2	76.4	0.762	0.276	0.373	0.09	Incorrect	Incorrect	Incorrect	4.99	0.69	3.54	2.75	18.31	29.94	0	100	40.22
5	6DO3	mixed_ali-delim-fl	455	3	2	1	77.5	0.776	0.289	0.386	0.3	Acceptable	Acceptable	Incorrect	2.76	0.63	3	1.56	9.82	29.16	23.68	82	79.35
5	6DO3	mixed_ali-delim-fl	455	3	3	5	76.8	0.751	0.192	0.304	0.24	Acceptable	Acceptable	Incorrect	3.17	0.71	2.28	1.77	11.17	24.66	18.42	85.11	73.91
5	6DO3	mixed_ali-delim-fl	455	3	1	4	76.2	0.753	0.195	0.307	0.26	Acceptable	Acceptable	Incorrect	3.02	0.65	2.83	1.69	10.73	32.29	18.42	85.71	70.65
5	6DO3	mixed_ali-delim-fl	455	4	5	2	76.9	0.756	0.236	0.34	0.24	Acceptable	Acceptable	Incorrect	3.26	0.67	3.13	1.82	11.66	25.45	21.05	86.21	68.48
5	6DO3	mixed_ali-delim-fl	455	4	2	1	77.6	0.773	0.299	0.394	0.72	Medium	Medium	Acceptable	1.2	0.64	2.82	0.78	3.14	21.95	65.79	43.18	92.39
5	6DO3	mixed_ali-delim-fl	455	4	3	5	76.8	0.748	0.186	0.298	0.13	Incorrect	Incorrect	Incorrect	4.25	0.67	2.92	2.36	15.57	30.04	5.26	97.18	52.17
5	6DO3	mixed_ali-delim-fl	455	4	4	4	76.1	0.753	0.209	0.318	0.14	Incorrect	Incorrect	Incorrect	4.58	0.73	2.96	2.52	16.61	32.64	10.53	92.45	54.35
5	6DO3	mixed_ali-delim-fl	455	4	1	3	77.7	0.76	0.224	0.331	0.69	Medium	Medium	Acceptable	1.25	0.63	2.15	0.8	3.44	10.56	63.16	22.58	91.3
5	6DO3	mixed_ali-delim-fl	455	5	5	2	76.8	0.757	0.232	0.337	0.16	Incorrect	Incorrect	Incorrect	4.07	0.64	3.75	2.26	14.93	31.4	10.53	93.1	52.17
5	6DO3	mixed_ali-delim-fl	455	5	1	5	77	0.757	0.211	0.32	0.07	Incorrect	Incorrect	Incorrect	5.41	0.63	3.3	2.99	20.15	23.58	0	100	26.09
5	6DO3	mixed_ali-delim-fl	455	5	2	1	78.1	0.777	0.314	0.407	0.67	Medium	Medium	Acceptable	1.35	0.63	2.76	0.85	3.91	28.33	63.16	50	92.39
5	6DO3	mixed_ali-delim-fl	455	5	4	3	75.6	0.755	0.222	0.329	0.16	Incorrect	Incorrect	Incorrect	4.34	0.73	2.68	2.4	15.71	29.19	15.79	90.32	55.43
5	6DO3	mixed_ali-delim-fl	455	5	3	4	77.9	0.759	0.217	0.325	0.35	Acceptable	Acceptable	Incorrect	2.41	0.64	3.35	1.37	8.31	31.89	26.32	79.17	80.43
5	6DO3	unpaired_ali-delim-delim	369	1	1	2	90	0.889	0.886	0.887	0.81	High	Medium	Medium	1.07	0.63	2.14	0.72	2.52	4.51	84.21	23.81	97.83
5	6DO3	unpaired_ali-delim-delim	369	1	5	4	89.7	0.887	0.859	0.865	0.79	Medium	Medium	Medium	1.12	0.66	2.1	0.74	2.44	5.07	81.58	26.19	96.74
5	6DO3	unpaired_ali-delim-delim	369	1	3	3	89.9	0.889	0.877	0.879	0.79	Medium	Medium	Medium	1.1	0.64	2.18	0.73	2.5	4.12	81.58	24.39	97.83
5	6DO3	unpaired_ali-delim-delim	369	1	4	5	89.2	0.887	0.855	0.861	0.78	Medium	Medium	Acceptable	1.16	0.68	2.03	0.76	2.36	6.2	78.95	25	95.65
5	6DO3	unpaired_ali-delim-delim	369	1	2	1	90.4	0.892	0.888	0.889	0.81	High	Medium	Medium	1.05	0.63	2	0.71	2.36	7.42	84.21	23.81	95.65
5	6DO3	unpaired_ali-delim-delim	369	2	2	1	90.2	0.891	0.885	0.886	0.85	High	High	Medium	0.85	0.53	2.03	0.63	2.42	8.01	86.84	25	95.65
5	6DO3	unpaired_ali-delim-delim	369	2	4	4	89.4	0.888	0.859	0.865	0.8	Medium	Medium	Medium	1.1	0.65	2.1	0.73	2.44	4.52	81.58	24.39	97.83
5	6DO3	unpaired_ali-delim-delim	369	2	1	2	89.6	0.889	0.873	0.876	0.85	High	High	Medium	0.94	0.62	1.59	0.67	1.72	2.68	86.84	8.33	98.91
5	6DO3	unpaired_ali-delim-delim	369	2	3	3	89.7	0.889	0.863	0.868	0.79	Medium	Medium	Acceptable	1.12	0.65	2.19	0.74	2.44	3.93	78.95	25	97.83
5	6DO3	unpaired_ali-delim-delim	369	2	5	5	89.2	0.884	0.849	0.856	0.79	Medium	Medium	Medium	1.15	0.67	2.11	0.75	2.44	4.92	81.58	26.19	95.65
5	6DO3	unpaired_ali-delim-delim	369	3	3	4	90	0.89	0.861	0.867	0.78	Medium	Medium	Acceptable	1.09	0.64	2.18	0.73	2.44	3.97	76.32	25.64	97.83
5	6DO3	unpaired_ali-delim-delim	369	3	4	3	89.4	0.892	0.868	0.873	0.8	High	Medium	Acceptable	1.05	0.65	1.72	0.71	2.03	2.85	78.95	18.92	97.83
5	6DO3	unpaired_ali-delim-delim	369	3	5	5	89.6	0.886	0.85	0.857	0.8	Medium	Medium	Medium	1.16	0.67	2.1	0.76	2.44	5.01	84.21	23.81	97.83
5	6DO3	unpaired_ali-delim-delim	369	3	2	1	90.5	0.894	0.89	0.891	0.81	High	Medium	Medium	1.07	0.63	2.06	0.72	2.47	7.73	84.21	25.58	95.65
5	6DO3	unpaired_ali-delim-delim	369	3	1	2	89.9	0.891	0.882	0.884	0.8	High	Medium	Medium	1.1	0.64	2.16	0.73	2.51	4.87	84.21	21.95	97.83
5	6DO3	unpaired_ali-delim-delim	369	4	1	2	90	0.891	0.884	0.885	0.86	High	High	Medium	0.88	0.62	1.16	0.64	1.26	1.1	86.84	8.33	97.83
5	6DO3	unpaired_ali-delim-delim	369	4	4	4	89.5	0.888	0.869	0.873	0.79	Medium	Medium	Medium	1.12	0.65	2.12	0.74	2.52	5.57	81.58	26.19	95.65
5	6DO3	unpaired_ali-delim-delim	369	4	3	3	90.1	0.889	0.877	0.879	0.78	Medium	Medium	Acceptable	1.08	0.62	2.26	0.72	2.54	4.04	76.32	25.64	97.83
5	6DO3	unpaired_ali-delim-delim	369	4	2	1	90.6	0.893	0.899	0.898	0.81	High	Medium	Medium	1.05	0.62	2.09	0.72	2.52	8.12	84.21	23.81	95.65
5	6DO3	unpaired_ali-delim-delim	369	4	5	5	89.7	0.887	0.853	0.86	0.79	Medium	Medium	Medium	1.11	0.65	2.12	0.74	2.46	5.98	81.58	26.19	97.83
5	6DO3	unpaired_ali-delim-delim	369	5	5	5	89.6	0.885	0.843	0.851	0.78	Medium	Medium	Acceptable	1.12	0.65	2.14	0.74	2.51	5.71	78.95	26.83	97.83
5	6DO3	unpaired_ali-delim-delim	369	5	4	4	89.1	0.886	0.847	0.855	0.78	Medium	Medium	Acceptable	1.13	0.67	2.11	0.75	2.41	4.89	78.95	26.83	97.83
5	6DO3	unpaired_ali-delim-delim	369	5	3	3	90.3	0.89	0.867	0.872	0.79	Medium	Medium	Acceptable	1.1	0.64	2.22	0.73	2.55	4.26	78.95	25	97.83
5	6DO3	unpaired_ali-delim-delim	369	5	1	2	89.8	0.889	0.879	0.881	0.81	High	Medium	Medium	1.07	0.63	2.11	0.72	2.48	4.2	84.21	25.58	97.83
5	6DO3	unpaired_ali-delim-delim	369	5	2	1	90.1	0.89	0.882	0.884	0.8	High	Medium	Medium	1.11	0.65	2.1	0.74	2.5	7.81	84.21	25.58	96.74
5	6DO3	unpaired_ali-delim-fl	455	1	5	2	76.3	0.759	0.244	0.347	0.12	Incorrect	Incorrect	Incorrect	4.8	0.67	4.06	2.65	17.62	31.56	7.89	95	48.91
5	6DO3	unpaired_ali-delim-fl	455	1	1	4	78.5	0.762	0.227	0.334	0.01	Incorrect	Incorrect	Incorrect	17.14	0.64	2.92	9.33	64.65	80.69	0	0	0
5	6DO3	unpaired_ali-delim-fl	455	1	4	3	76.5	0.757	0.236	0.34	0.16	Incorrect	Incorrect	Incorrect	4.43	0.76	2.68	2.45	15.98	28.4	15.79	89.47	54.35
5	6DO3	unpaired_ali-delim-fl	455	1	2	1	77.1	0.768	0.265	0.366	0.68	Medium	Medium	Acceptable	1.34	0.65	2.8	0.84	3.7	14.79	63.16	40	86.96
5	6DO3	unpaired_ali-delim-fl	455	1	3	5	76.2	0.756	0.227	0.333	0.42	Acceptable	Acceptable	Incorrect	2.24	0.78	3.09	1.28	7	25.56	36.84	67.44	80.43
5	6DO3	unpaired_ali-delim-fl	455	2	4	3	76.6	0.757	0.237	0.341	0.1	Incorrect	Incorrect	Incorrect	4.91	0.71	3.07	2.71	18.01	31.09	2.63	98.18	40.22
5	6DO3	unpaired_ali-delim-fl	455	2	3	4	77.2	0.757	0.23	0.335	0.4	Acceptable	Acceptable	Incorrect	2.35	0.66	2.93	1.34	8.04	19.62	36.84	69.57	77.17
5	6DO3	unpaired_ali-delim-fl	455	2	2	1	77.8	0.773	0.369	0.45	0.67	Medium	Medium	Acceptable	1.39	0.65	2.72	0.87	3.98	4.75	65.79	41.86	82.61
5	6DO3	unpaired_ali-delim-fl	455	2	5	2	76.9	0.759	0.241	0.345	0.14	Incorrect	Incorrect	Incorrect	4.53	0.65	4.02	2.51	16.67	31.47	10.53	92.98	45.65
5	6DO3	unpaired_ali-delim-fl	455	2	1	5	77.9	0.758	0.211	0.32	0.01	Incorrect	Incorrect	Incorrect	14.16	0.64	3.06	7.72	53.36	75.35	0	0	0
5	6DO3	unpaired_ali-delim-fl	455	3	4	3	76.3	0.759	0.251	0.353	0.43	Acceptable	Acceptable	Incorrect	2.19	0.74	2.82	1.26	7.04	28.01	36.84	65	73.91
5	6DO3	unpaired_ali-delim-fl	455	3	2	2	77.5	0.772	0.294	0.39	0.68	Medium	Medium	Acceptable	1.29	0.66	2.81	0.82	3.38	24.51	60.53	47.73	92.39
5	6DO3	unpaired_ali-delim-fl	455	3	5	1	77	0.748	0.347	0.427	0.7	Medium	Medium	Acceptable	1.36	0.71	2.69	0.85	3.2	16.23	68.42	39.53	93.48
5	6DO3	unpaired_ali-delim-fl	455	3	3	4	76.3	0.76	0.249	0.351	0.1	Incorrect	Incorrect	Incorrect	4.95	0.74	3.89	2.73	18.08	30.52	2.63	98.18	46.74
5	6DO3	unpaired_ali-delim-fl	455	3	1	5	78.4	0.759	0.25	0.352	0.01	Incorrect	Incorrect	Incorrect	18.27	0.62	3.25	9.99	68.81	93.75	0	0	0
5	6DO3	unpaired_ali-delim-fl	455	4	1	5	78.8	0.762	0.226	0.333	0.01	Incorrect	Incorrect	Incorrect	18.25	0.64	3.17	9.95	68.8	90.78	0	0	0
5	6DO3	unpaired_ali-delim-fl	455	4	3	2	76.8	0.765	0.267	0.367	0.5	Medium	Medium	Acceptable	2	0.71	2.71	1.16	6.33	32.32	50	57.78	82.61
5	6DO3	unpaired_ali-delim-fl	455	4	4	3	76.4	0.749	0.235	0.338	0.66	Medium	Medium	Acceptable	1.39	0.74	2.68	0.86	3.14	7.21	55.26	46.15	86.96
5	6DO3	unpaired_ali-delim-fl	455	4	5	4	77	0.755	0.232	0.337	0.49	Acceptable	Acceptable	Acceptable	2.08	0.69	2.84	1.2	6.76	17.34	50	62	77.17
5	6DO3	unpaired_ali-delim-fl	455	4	2	1	77.9	0.772	0.388	0.465	0.78	Medium	Medium	Acceptable	1.12	0.65	2.19	0.74	2.54	6.04	78.95	25	98.91
5	6DO3	unpaired_ali-delim-fl	455	5	1	4	77.5	0.763	0.234	0.34	0.59	Medium	Medium	Acceptable	1.47	0.64	2.61	0.9	4.39	34.73	47.37	65.38	83.7
5	6DO3	unpaired_ali-delim-fl	455	5	4	2	77	0.752	0.28	0.374	0.63	Medium	Medium	Acceptable	1.43	0.71	2.93	0.88	3.62	25.77	52.63	51.22	89.13
5	6DO3	unpaired_ali-delim-fl	455	5	5	5	76.8	0.756	0.223	0.33	0.27	Acceptable	Acceptable	Incorrect	2.88	0.66	2.83	1.62	10.17	32.1	18.42	87.27	77.17
5	6DO3	unpaired_ali-delim-fl	455	5	3	3	76.4	0.762	0.258	0.359	0.12	Incorrect	Incorrect	Incorrect	4.91	0.85	3.63	2.71	17.69	30.24	7.89	94.64	43.48
5	6DO3	unpaired_ali-delim-fl	455	5	2	1	77.8	0.769	0.474	0.533	0.79	Medium	Medium	Medium	1.12	0.67	2.18	0.74	2.39	6.32	81.58	26.19	96.74
5	6DO3	mixed_ali-delim-200	455	1	4	2	76	0.752	0.21	0.318	0.14	Incorrect	Incorrect	Incorrect	4.65	0.74	2.99	2.57	16.91	28.15	13.16	91.23	54.35
5	6DO3	mixed_ali-delim-200	455	1	3	5	76.5	0.744	0.18	0.293	0.09	Incorrect	Incorrect	Incorrect	5.21	0.7	3.65	2.88	19.21	30.18	2.63	98.33	38.04
5	6DO3	mixed_ali-delim-200	455	1	1	4	76.7	0.748	0.182	0.295	0.06	Incorrect	Incorrect	Incorrect	6.35	0.65	2.57	3.5	23.61	31.59	0	100	28.26
5	6DO3	mixed_ali-delim-200	455	1	5	3	76.4	0.748	0.203	0.312	0.18	Incorrect	Incorrect	Incorrect	4.26	0.66	2.61	2.35	15.48	29.13	18.42	88.52	58.7
5	6DO3	mixed_ali-delim-200	455	1	2	1	77.2	0.774	0.288	0.385	0.57	Medium	Medium	Acceptable	1.71	0.65	2.51	1.02	5.49	14.66	57.89	54.17	82.61
5	6DO3	mixed_ali-delim-200	455	2	2	1	77.6	0.772	0.277	0.376	0.14	Incorrect	Incorrect	Incorrect	4.31	0.65	3.25	2.39	15.82	29.13	7.89	93.75	58.7
5	6DO3	mixed_ali-delim-200	455	2	1	5	76.5	0.747	0.154	0.273	0.06	Incorrect	Incorrect	Incorrect	6.38	0.65	3.75	3.5	23.84	22	0	100	23.91
5	6DO3	mixed_ali-delim-200	455	2	4	2	75.9	0.758	0.236	0.34	0.21	Incorrect	Acceptable	Incorrect	3.73	0.75	2.98	2.06	13.19	34.25	21.05	84.62	63.04
5	6DO3	mixed_ali-delim-200	455	2	3	4	76.5	0.746	0.179	0.292	0.1	Incorrect	Incorrect	Incorrect	5.04	0.68	4.44	2.78	18.55	30.95	5.26	96.61	43.48
5	6DO3	mixed_ali-delim-200	455	2	5	3	76.8	0.745	0.18	0.293	0.35	Acceptable	Acceptable	Incorrect	2.43	0.68	2.54	1.38	8.28	31.78	26.32	80.77	75
5	6DO3	mixed_ali-delim-200	455	3	3	2	78.1	0.763	0.249	0.352	0.29	Acceptable	Acceptable	Incorrect	2.64	0.64	3.04	1.49	9.27	31.96	15.79	86.96	78.26
5	6DO3	mixed_ali-delim-200	455	3	1	5	76.6	0.752	0.197	0.308	0.05	Incorrect	Incorrect	Incorrect	6.49	0.64	2.7	3.57	24.16	31.03	0	100	26.09
5	6DO3	mixed_ali-delim-200	455	3	2	1	77	0.764	0.256	0.358	0.24	Acceptable	Acceptable	Incorrect	3.26	0.65	3.04	1.83	11.77	31.84	21.05	83.67	67.39
5	6DO3	mixed_ali-delim-200	455	3	5	4	76.8	0.756	0.225	0.331	0.19	Incorrect	Acceptable	Incorrect	3.65	0.65	2.7	2.04	13.28	20.84	13.16	91.67	65.22
5	6DO3	mixed_ali-delim-200	455	3	4	3	76	0.756	0.229	0.334	0.18	Incorrect	Incorrect	Incorrect	4.14	0.73	3.15	2.29	14.91	29.54	18.42	87.04	60.87
5	6DO3	mixed_ali-delim-200	455	4	1	5	76.6	0.755	0.214	0.322	0.06	Incorrect	Incorrect	Incorrect	6.28	0.65	2.69	3.46	23.38	28.1	0	100	22.83
5	6DO3	mixed_ali-delim-200	455	4	5	2	77.2	0.755	0.224	0.33	0.12	Incorrect	Incorrect	Incorrect	4.26	0.66	2.62	2.36	15.6	32.87	2.63	98.04	59.78
5	6DO3	mixed_ali-delim-200	455	4	4	3	76.2	0.756	0.221	0.328	0.16	Incorrect	Incorrect	Incorrect	4.54	0.7	2.66	2.51	16.52	30.09	15.79	89.66	54.35
5	6DO3	mixed_ali-delim-200	455	4	2	1	77.2	0.776	0.295	0.391	0.54	Medium	Medium	Acceptable	1.79	0.65	2.81	1.06	5.8	30.65	52.63	60.78	86.96
5	6DO3	mixed_ali-delim-200	455	4	3	4	77	0.756	0.218	0.326	0.27	Acceptable	Acceptable	Incorrect	3.18	0.69	3.07	1.78	11.25	22.56	26.32	79.17	73.91
5	6DO3	mixed_ali-delim-200	455	5	3	4	77	0.751	0.198	0.309	0.1	Incorrect	Incorrect	Incorrect	5.02	0.63	3.85	2.78	18.6	30.92	5.26	96.49	40.22
5	6DO3	mixed_ali-delim-200	455	5	5	2	76.9	0.755	0.222	0.329	0.18	Incorrect	Acceptable	Incorrect	4	0.65	2.67	2.22	14.59	21.11	15.79	88.89	61.96
5	6DO3	mixed_ali-delim-200	455	5	4	3	76.3	0.75	0.198	0.308	0.15	Incorrect	Incorrect	Incorrect	4.83	0.69	3.04	2.66	17.67	31.29	18.42	87.27	52.17
5	6DO3	mixed_ali-delim-200	455	5	2	1	77.3	0.766	0.256	0.358	0.25	Acceptable	Acceptable	Incorrect	3.29	0.62	2.94	1.84	11.93	29.04	23.68	82.35	73.91
5	6DO3	mixed_ali-delim-200	455	5	1	5	77.1	0.751	0.18	0.294	0.29	Acceptable	Acceptable	Incorrect	2.74	0.65	3.07	1.54	9.63	30.19	21.05	82.22	76.09
5	6DO3	mixed_ali-delim-100	455	1	3	5	76.2	0.743	0.172	0.286	0.3	Acceptable	Acceptable	Incorrect	2.69	0.72	2.79	1.52	9.15	28.8	21.05	83.67	79.35
5	6DO3	mixed_ali-delim-100	455	1	1	2	77	0.757	0.199	0.311	0.01	Incorrect	Incorrect	Incorrect	18.64	0.64	3.53	10.18	70.24	97.93	0	0	0
5	6DO3	mixed_ali-delim-100	455	1	2	1	77.4	0.77	0.256	0.359	0.6	Medium	Medium	Acceptable	1.53	0.64	2.69	0.94	4.75	14.43	55.26	54.35	85.87
5	6DO3	mixed_ali-delim-100	455	1	5	4	76	0.747	0.192	0.303	0.12	Incorrect	Incorrect	Incorrect	4.73	0.7	4.06	2.62	17.34	28.75	7.89	94.64	48.91
5	6DO3	mixed_ali-delim-100	455	1	4	3	75.9	0.749	0.2	0.31	0.2	Incorrect	Incorrect	Incorrect	4.04	0.74	2.97	2.23	14.44	29.48	21.05	86.21	61.96
5	6DO3	mixed_ali-delim-100	455	2	1	5	76.8	0.75	0.192	0.304	0.05	Incorrect	Incorrect	Incorrect	7.09	0.64	2.9	3.9	26.46	29.47	0	100	21.74
5	6DO3	mixed_ali-delim-100	455	2	4	4	76.2	0.748	0.201	0.31	0.14	Incorrect	Incorrect	Incorrect	4.67	0.71	3.02	2.58	17	28.85	13.16	90.38	55.43
5	6DO3	mixed_ali-delim-100	455	2	3	2	76.5	0.753	0.21	0.319	0.08	Incorrect	Incorrect	Incorrect	5.41	0.7	2.84	2.98	19.93	29.06	2.63	97.92	43.48
5	6DO3	mixed_ali-delim-100	455	2	5	3	76.4	0.751	0.203	0.313	0.11	Incorrect	Incorrect	Incorrect	4.76	0.67	3.68	2.63	17.46	31.87	5.26	96.72	46.74
5	6DO3	mixed_ali-delim-100	455	2	2	1	77.3	0.764	0.251	0.354	0.07	Incorrect	Incorrect	Incorrect	5.52	0.64	3.16	3.05	20.54	43.71	0	100	14.13
5	6DO3	mixed_ali-delim-100	455	3	3	5	76.1	0.746	0.179	0.292	0.32	Acceptable	Acceptable	Incorrect	2.83	0.74	2.72	1.59	9.67	22.93	28.95	77.55	83.7
5	6DO3	mixed_ali-delim-100	455	3	5	2	77.3	0.757	0.234	0.339	0.16	Incorrect	Incorrect	Incorrect	4.11	0.65	2.75	2.28	15.04	20.42	10.53	92.73	59.78
5	6DO3	mixed_ali-delim-100	455	3	2	1	77.5	0.764	0.246	0.35	0.31	Acceptable	Acceptable	Incorrect	2.48	0.64	2.84	1.43	8.76	32.96	18.42	56.25	55.43
5	6DO3	mixed_ali-delim-100	455	3	1	4	77.1	0.754	0.204	0.314	0.51	Medium	Medium	Acceptable	1.57	0.63	2.57	0.95	4.89	35.24	31.58	70.73	89.13
5	6DO3	mixed_ali-delim-100	455	3	4	3	76.6	0.754	0.213	0.321	0.16	Incorrect	Incorrect	Incorrect	4.51	0.68	3	2.49	16.43	31.76	15.79	88.24	54.35
5	6DO3	mixed_ali-delim-100	455	4	2	1	77.5	0.773	0.296	0.391	0.55	Medium	Medium	Acceptable	1.77	0.62	2.59	1.05	5.82	31.61	55.26	56.25	80.43
5	6DO3	mixed_ali-delim-100	455	4	1	4	76.7	0.748	0.18	0.294	0.02	Incorrect	Incorrect	Incorrect	12.43	0.63	3.21	6.83	47.03	48.43	0	0	0
5	6DO3	mixed_ali-delim-100	455	4	5	2	76.7	0.758	0.238	0.342	0.26	Acceptable	Acceptable	Incorrect	3.11	0.65	2.89	1.74	11.12	30.48	21.05	85.96	72.83
5	6DO3	mixed_ali-delim-100	455	4	4	5	76.3	0.743	0.155	0.273	0.49	Medium	Medium	Acceptable	1.69	0.67	2.63	1.01	5.23	24.78	31.58	52	71.74
5	6DO3	mixed_ali-delim-100	455	4	3	3	77	0.758	0.225	0.332	0.21	Incorrect	Acceptable	Incorrect	3.27	0.64	3.16	1.83	11.8	31.39	10.53	92.59	68.48
5	6DO3	mixed_ali-delim-100	455	5	1	5	76.3	0.749	0.18	0.294	0.33	Acceptable	Acceptable	Incorrect	2.66	0.65	2.8	1.5	9.35	31.75	28.95	77.08	73.91
5	6DO3	mixed_ali-delim-100	455	5	5	2	77	0.759	0.242	0.345	0.21	Incorrect	Acceptable	Incorrect	3.67	0.65	2.7	2.04	13.31	29.88	18.42	88.52	66.3
5	6DO3	mixed_ali-delim-100	455	5	2	1	77.1	0.768	0.263	0.364	0.32	Acceptable	Acceptable	Incorrect	2.7	0.64	2.69	1.53	9.54	31.49	28.95	80	71.74
5	6DO3	mixed_ali-delim-100	455	5	4	4	76.2	0.747	0.185	0.297	0.52	Medium	Medium	Acceptable	1.79	0.74	2.56	1.05	5.15	31.2	42.11	54.29	79.35
5	6DO3	mixed_ali-delim-100	455	5	3	3	77.1	0.756	0.218	0.326	0.19	Incorrect	Acceptable	Incorrect	3.71	0.65	2.67	2.07	13.47	29.76	15.79	88.68	65.22
5	6DO3	single_pep-delim-100	455	1	5	2	75.9	0.756	0.228	0.334	0.01	Incorrect	Incorrect	Incorrect	17.87	0.68	3.85	9.76	67.35	89.26	0	0	0
5	6DO3	single_pep-delim-100	455	1	2	1	75.6	0.759	0.252	0.353	0.57	Medium	Medium	Acceptable	1.48	0.68	2.67	0.91	4.2	11.46	39.47	48.28	84.78
5	6DO3	single_pep-delim-100	455	1	3	3	75.3	0.753	0.21	0.319	0.01	Incorrect	Incorrect	Incorrect	19.75	0.81	3.62	10.77	74.36	99.42	0	0	0
5	6DO3	single_pep-delim-100	455	1	1	4	75.8	0.748	0.188	0.3	0.01	Incorrect	Incorrect	Incorrect	18.36	0.66	3.28	10.03	69.15	91.86	0	0	1.09
5	6DO3	single_pep-delim-100	455	1	4	5	74.4	0.74	0.156	0.273	0	Incorrect	Incorrect	Incorrect	25.99	0.75	3.29	14.21	98.31	112.52	0	0	0
5	6DO3	single_pep-delim-100	455	2	2	1	76.3	0.766	0.264	0.364	0.55	Medium	Medium	Acceptable	1.62	0.67	2.93	0.97	4.93	29.91	44.74	58.54	80.43
5	6DO3	single_pep-delim-100	455	2	5	3	75.8	0.746	0.21	0.317	0.01	Incorrect	Incorrect	Incorrect	19.28	0.67	3.09	10.53	72.66	95.03	0	0	0
5	6DO3	single_pep-delim-100	455	2	4	5	74.7	0.744	0.179	0.292	0.04	Incorrect	Incorrect	Incorrect	7.27	0.78	2.76	4	27.1	39.91	0	100	6.52
5	6DO3	single_pep-delim-100	455	2	1	4	75.2	0.751	0.208	0.317	0.01	Incorrect	Incorrect	Incorrect	18.86	0.7	3.1	10.29	71.06	93.94	0	0	0
5	6DO3	single_pep-delim-100	455	2	3	2	75.2	0.755	0.209	0.318	0.01	Incorrect	Incorrect	Incorrect	20.13	0.76	3.81	10.97	75.86	95.95	0	0	0
5	6DO3	single_pep-delim-100	455	3	1	2	76.9	0.751	0.257	0.356	0.01	Incorrect	Incorrect	Incorrect	18.21	0.64	3.2	9.94	68.66	84.84	0	0	0
5	6DO3	single_pep-delim-100	455	3	3	3	74.9	0.754	0.207	0.316	0	Incorrect	Incorrect	Incorrect	25.17	0.81	3.57	13.76	94.96	113.53	0	0	0
5	6DO3	single_pep-delim-100	455	3	5	1	75.7	0.76	0.259	0.359	0.01	Incorrect	Incorrect	Incorrect	17.82	0.67	3.1	9.73	67.26	90.69	0	0	0
5	6DO3	single_pep-delim-100	455	3	2	4	75.7	0.752	0.202	0.312	0.01	Incorrect	Incorrect	Incorrect	16.26	0.69	3.61	8.85	61.28	75.15	0	0	0
5	6DO3	single_pep-delim-100	455	3	4	5	75.4	0.742	0.163	0.279	0	Incorrect	Incorrect	Incorrect	28.51	0.77	3.89	15.64	107.84	125.5	0	0	0
5	6DO3	single_pep-delim-100	455	4	5	4	75.7	0.749	0.198	0.308	0.01	Incorrect	Incorrect	Incorrect	16.19	0.66	3.26	8.88	60.99	74	0	0	0
5	6DO3	single_pep-delim-100	455	4	3	2	75.1	0.75	0.226	0.331	0	Incorrect	Incorrect	Incorrect	25.23	0.85	3.92	13.79	95.31	120.71	0	0	0
5	6DO3	single_pep-delim-100	455	4	4	5	74.6	0.742	0.161	0.277	0	Incorrect	Incorrect	Incorrect	26.37	0.79	3.79	14.46	99.74	125.48	0	0	0
5	6DO3	single_pep-delim-100	455	4	2	1	75.4	0.76	0.272	0.37	0.7	Medium	Medium	Acceptable	1.31	0.69	2.36	0.82	3.14	14.82	65.79	40.48	86.96
5	6DO3	single_pep-delim-100	455	4	1	3	75	0.753	0.22	0.327	0.01	Incorrect	Incorrect	Incorrect	18.25	0.72	3.06	9.94	68.75	89.97	0	0	0
5	6DO3	single_pep-delim-100	455	5	5	3	75.6	0.748	0.209	0.317	0.01	Incorrect	Incorrect	Incorrect	18.39	0.68	3.36	10.03	69.36	91.34	0	0	0
5	6DO3	single_pep-delim-100	455	5	3	4	75	0.748	0.195	0.306	0	Incorrect	Incorrect	Incorrect	28.43	0.78	3.56	15.55	107.48	121.81	0	0	0
5	6DO3	single_pep-delim-100	455	5	1	2	75.1	0.755	0.232	0.337	0.01	Incorrect	Incorrect	Incorrect	18.01	0.7	3.16	9.82	67.88	82.65	0	0	0
5	6DO3	single_pep-delim-100	455	5	4	5	75	0.741	0.168	0.283	0	Incorrect	Incorrect	Incorrect	26.27	0.79	3.55	14.37	99.56	121.04	0	0	0
5	6DO3	single_pep-delim-100	455	5	2	1	75.7	0.757	0.232	0.337	0.62	Medium	Medium	Acceptable	1.47	0.68	2.65	0.9	4.1	10.07	55.26	46.15	88.04
5	6DO3	single_pep-delim-200	455	1	1	4	75.6	0.75	0.181	0.295	0.01	Incorrect	Incorrect	Incorrect	17.81	0.66	3.02	9.73	67.09	90.54	0	0	0
5	6DO3	single_pep-delim-200	455	1	2	2	75.2	0.758	0.223	0.33	0.01	Incorrect	Incorrect	Incorrect	17.85	0.63	3.23	9.73	67.29	80.04	0	0	0
5	6DO3	single_pep-delim-200	455	1	4	5	75.2	0.745	0.163	0.279	0	Incorrect	Incorrect	Incorrect	27.33	0.75	3.57	14.95	103.51	111.5	0	0	0
5	6DO3	single_pep-delim-200	455	1	5	1	75.9	0.757	0.244	0.347	0.01	Incorrect	Incorrect	Incorrect	18.05	0.65	3.55	9.87	68.03	89.24	0	0	0
5	6DO3	single_pep-delim-200	455	1	3	3	74.9	0.752	0.199	0.31	0.01	Incorrect	Incorrect	Incorrect	19.65	0.8	3.07	10.72	73.97	95.81	0	0	0
5	6DO3	single_pep-delim-200	455	2	4	5	74.9	0.741	0.163	0.279	0	Incorrect	Incorrect	Incorrect	22.67	0.77	3.32	12.43	85.79	89.24	0	0	0
5	6DO3	single_pep-delim-200	455	2	2	1	76.2	0.763	0.255	0.357	0.57	Medium	Medium	Acceptable	1.64	0.68	2.94	0.98	4.92	29.31	50	55.81	81.52
5	6DO3	single_pep-delim-200	455	2	5	4	75.6	0.747	0.186	0.298	0.01	Incorrect	Incorrect	Incorrect	17.6	0.69	3.68	9.61	66.31	94.35	0	0	0
5	6DO3	single_pep-delim-200	455	2	3	3	75.2	0.75	0.21	0.318	0.01	Incorrect	Incorrect	Incorrect	19.77	0.87	3.34	10.79	74.39	101.72	0	0	0
5	6DO3	single_pep-delim-200	455	2	1	2	75.2	0.758	0.237	0.341	0.01	Incorrect	Incorrect	Incorrect	18.43	0.72	2.86	10.06	69.43	95.05	0	0	0
5	6DO3	single_pep-delim-200	455	3	1	3	76.2	0.753	0.213	0.321	0.01	Incorrect	Incorrect	Incorrect	17.83	0.65	3.06	9.74	67.18	93.13	0	0	0
5	6DO3	single_pep-delim-200	455	3	4	5	74.5	0.747	0.159	0.277	0	Incorrect	Incorrect	Incorrect	23.92	0.78	4.09	13.09	90.51	110.93	0	0	0
5	6DO3	single_pep-delim-200	455	3	2	1	75.9	0.765	0.246	0.35	0.66	Medium	Medium	Acceptable	1.33	0.67	2.91	0.84	3.48	13.89	55.26	41.67	90.22
5	6DO3	single_pep-delim-200	455	3	5	2	75.3	0.754	0.215	0.323	0.01	Incorrect	Incorrect	Incorrect	17.72	0.67	3.62	9.69	66.75	94.15	0	0	0
5	6DO3	single_pep-delim-200	455	3	3	4	75.1	0.75	0.204	0.313	0.01	Incorrect	Incorrect	Incorrect	18.91	0.83	3.2	10.33	71.15	97.58	0	0	0
5	6DO3	single_pep-delim-200	455	4	2	4	75.8	0.752	0.2	0.31	0.01	Incorrect	Incorrect	Incorrect	14.63	0.66	3.03	7.97	55.15	55.18	0	0	0
5	6DO3	single_pep-delim-200	455	4	4	5	74.9	0.741	0.164	0.279	0	Incorrect	Incorrect	Incorrect	27.55	0.79	3.68	15.07	104.37	111.41	0	0	0
5	6DO3	single_pep-delim-200	455	4	5	3	75.4	0.753	0.219	0.326	0.01	Incorrect	Incorrect	Incorrect	16.49	0.68	3.78	9	62.13	72.22	0	0	0
5	6DO3	single_pep-delim-200	455	4	3	1	75.2	0.757	0.222	0.329	0.01	Incorrect	Incorrect	Incorrect	19.66	0.79	3.19	10.73	74.03	99.61	0	0	0
5	6DO3	single_pep-delim-200	455	4	1	2	76.5	0.75	0.22	0.326	0.01	Incorrect	Incorrect	Incorrect	18.05	0.64	2.88	9.85	68.04	91.75	0	0	0
5	6DO3	single_pep-delim-200	455	5	3	3	75.7	0.756	0.223	0.33	0.01	Incorrect	Incorrect	Incorrect	19.17	0.73	3.01	10.48	72.17	97.89	0	0	0
5	6DO3	single_pep-delim-200	455	5	5	4	75.5	0.746	0.191	0.302	0.01	Incorrect	Incorrect	Incorrect	16.24	0.68	2.87	8.92	61.26	82.88	0	0	0
5	6DO3	single_pep-delim-200	455	5	4	5	74.9	0.741	0.159	0.275	0	Incorrect	Incorrect	Incorrect	28.03	0.79	4.14	15.36	106.04	113.79	0	0	0
5	6DO3	single_pep-delim-200	455	5	2	2	75.6	0.758	0.232	0.337	0.6	Medium	Medium	Acceptable	1.48	0.68	2.9	0.9	4.14	32.49	47.37	55	83.7
5	6DO3	single_pep-delim-200	455	5	1	1	75.8	0.748	0.269	0.365	0.01	Incorrect	Incorrect	Incorrect	18.51	0.65	3.04	10.09	69.77	92.93	0	0	0
6	6G04	mixed_ali-delim-delim	172	1	3	4	89.3	0.852	0.83	0.834	0.68	Medium	Medium	Acceptable	1.19	4.54	1.12	4.32	2.09	5.61	48.62	5.36	72.03
6	6G04	mixed_ali-delim-delim	172	1	2	2	91.7	0.87	0.902	0.896	0.69	Medium	Medium	Acceptable	1.12	4.61	1.05	4.38	1.99	5.55	48.62	5.36	72.88
6	6G04	mixed_ali-delim-delim	172	1	4	1	92.5	0.879	0.917	0.909	0.71	Medium	Medium	Medium	1.09	4.79	1.03	4.55	1.95	5.49	51.38	5.08	74.58
6	6G04	mixed_ali-delim-delim	172	1	5	5	87.3	0.82	0.815	0.816	0.67	Medium	Medium	Acceptable	1.24	4.63	1.15	4.42	2.37	6.15	49.54	3.57	69.49
6	6G04	mixed_ali-delim-delim	172	1	1	3	92.3	0.874	0.894	0.89	0.69	Medium	Medium	Acceptable	1.15	4.28	1.08	4.07	1.97	5.19	49.54	3.57	72.03
6	6G04	mixed_ali-delim-delim	172	2	3	4	91.2	0.869	0.868	0.868	0.69	Medium	Medium	Acceptable	1.14	4.58	1.06	4.35	1.97	5.44	49.54	5.26	72.03
6	6G04	mixed_ali-delim-delim	172	2	4	1	93	0.884	0.916	0.91	0.7	Medium	Medium	Acceptable	1.09	4.67	1.03	4.43	1.93	5.39	49.54	5.26	74.58
6	6G04	mixed_ali-delim-delim	172	2	2	2	92.1	0.872	0.908	0.901	0.7	Medium	Medium	Acceptable	1.11	4.57	1.03	4.34	1.93	5.44	49.54	5.26	73.73
6	6G04	mixed_ali-delim-delim	172	2	1	3	93	0.88	0.904	0.899	0.7	Medium	Medium	Acceptable	1.13	4.29	1.05	4.08	1.87	5.05	49.54	6.9	72.88
6	6G04	mixed_ali-delim-delim	172	2	5	5	87.9	0.829	0.822	0.823	0.68	Medium	Medium	Acceptable	1.22	4.63	1.11	4.42	2.32	6.01	49.54	3.57	70.34
6	6G04	mixed_ali-delim-delim	172	3	4	3	91.6	0.868	0.903	0.896	0.71	Medium	Medium	Medium	1.1	4.88	1.03	4.64	1.97	5.59	52.29	5	74.58
6	6G04	mixed_ali-delim-delim	172	3	2	1	92.1	0.871	0.909	0.901	0.7	Medium	Medium	Medium	1.11	4.57	1.02	4.34	1.9	5.4	50.46	5.17	74.58
6	6G04	mixed_ali-delim-delim	172	3	1	2	92.5	0.874	0.903	0.897	0.69	Medium	Medium	Acceptable	1.14	4.25	1.05	4.04	1.85	4.97	48.62	7.02	72.88
6	6G04	mixed_ali-delim-delim	172	3	5	5	87.9	0.826	0.828	0.828	0.67	Medium	Medium	Acceptable	1.22	4.56	1.09	4.34	2.22	5.89	48.62	5.36	68.64
6	6G04	mixed_ali-delim-delim	172	3	3	4	89.9	0.854	0.853	0.853	0.68	Medium	Medium	Acceptable	1.17	4.52	1.07	4.3	1.92	5.39	47.71	5.45	72.03
6	6G04	mixed_ali-delim-delim	172	4	5	5	88.3	0.832	0.832	0.832	0.69	Medium	Medium	Acceptable	1.2	4.75	1.12	4.53	2.29	6.06	51.38	3.45	70.34
6	6G04	mixed_ali-delim-delim	172	4	3	4	91.1	0.867	0.87	0.869	0.69	Medium	Medium	Acceptable	1.14	4.56	1.07	4.34	1.95	5.42	47.71	5.45	72.03
6	6G04	mixed_ali-delim-delim	172	4	1	3	92.7	0.877	0.902	0.897	0.69	Medium	Medium	Acceptable	1.14	4.33	1.07	4.12	1.93	5.19	49.54	6.9	72.03
6	6G04	mixed_ali-delim-delim	172	4	2	2	92.3	0.875	0.911	0.904	0.7	Medium	Medium	Acceptable	1.11	4.67	1.04	4.43	1.98	5.59	49.54	5.26	75.42
6	6G04	mixed_ali-delim-delim	172	4	4	1	92.6	0.88	0.912	0.906	0.71	Medium	Medium	Medium	1.1	4.76	1.03	4.53	1.96	5.5	51.38	5.08	74.58
6	6G04	mixed_ali-delim-delim	172	5	1	2	92	0.87	0.886	0.883	0.69	Medium	Medium	Acceptable	1.16	4.24	1.07	4.04	1.93	5.07	48.62	7.02	72.03
6	6G04	mixed_ali-delim-delim	172	5	3	4	88.2	0.841	0.809	0.815	0.67	Medium	Medium	Acceptable	1.23	4.48	1.11	4.27	2.12	5.61	46.79	5.56	71.19
6	6G04	mixed_ali-delim-delim	172	5	4	1	92	0.874	0.905	0.899	0.7	Medium	Medium	Medium	1.1	4.75	1.04	4.51	1.93	5.43	50.46	5.17	74.58
6	6G04	mixed_ali-delim-delim	172	5	5	5	87.4	0.823	0.809	0.812	0.67	Medium	Medium	Acceptable	1.24	4.55	1.13	4.34	2.35	5.99	47.71	5.45	69.49
6	6G04	mixed_ali-delim-delim	172	5	2	3	90.9	0.862	0.884	0.88	0.68	Medium	Medium	Acceptable	1.17	4.52	1.1	4.31	2.09	5.63	47.71	5.45	72.88
6	6G04	single_pep-delim-delim	172	1	3	2	90.9	0.862	0.872	0.87	0.57	Medium	Medium	Acceptable	1.81	4.58	2.46	4.46	3.54	5.39	45.87	12.28	74.58
6	6G04	single_pep-delim-delim	172	1	4	5	90.7	0.865	0.852	0.855	0.57	Medium	Medium	Acceptable	1.86	4.72	2.53	4.59	3.64	5.61	45.87	10.71	74.58
6	6G04	single_pep-delim-delim	172	1	1	1	92.6	0.876	0.897	0.893	0.58	Medium	Medium	Acceptable	1.78	4.42	2.46	4.31	3.51	5.24	46.79	13.56	76.27
6	6G04	single_pep-delim-delim	172	1	5	4	90.5	0.852	0.866	0.863	0.58	Medium	Medium	Acceptable	1.83	4.46	2.48	4.35	3.58	5.58	47.71	10.34	75.42
6	6G04	single_pep-delim-delim	172	1	2	3	91.2	0.866	0.867	0.867	0.57	Medium	Medium	Acceptable	1.82	4.46	2.48	4.35	3.61	5.35	45.87	12.28	74.58
6	6G04	single_pep-delim-delim	172	2	1	1	92.8	0.878	0.895	0.892	0.58	Medium	Medium	Acceptable	1.78	4.4	2.45	4.29	3.49	5.19	46.79	12.07	76.27
6	6G04	single_pep-delim-delim	172	2	2	3	91.2	0.866	0.865	0.865	0.58	Medium	Medium	Acceptable	1.78	4.46	2.46	4.35	3.51	5.21	46.79	12.07	75.42
6	6G04	single_pep-delim-delim	172	2	5	4	90.6	0.853	0.867	0.864	0.58	Medium	Medium	Acceptable	1.81	4.44	2.49	4.33	3.52	5.39	46.79	10.53	75.42
6	6G04	single_pep-delim-delim	172	2	3	5	90.1	0.856	0.86	0.859	0.58	Medium	Medium	Acceptable	1.76	4.53	2.38	4.4	3.4	5.21	46.79	13.56	76.27
6	6G04	single_pep-delim-delim	172	2	4	2	92.3	0.879	0.89	0.888	0.59	Medium	Medium	Acceptable	1.76	4.67	2.52	4.52	3.35	5.12	47.71	10.34	74.58
6	6G04	single_pep-delim-delim	172	3	3	3	91.8	0.872	0.883	0.881	0.58	Medium	Medium	Acceptable	1.81	4.58	2.46	4.46	3.54	5.37	46.79	10.53	76.27
6	6G04	single_pep-delim-delim	172	3	5	5	90.9	0.856	0.869	0.866	0.58	Medium	Medium	Acceptable	1.84	4.43	2.48	4.33	3.6	5.54	47.71	11.86	76.27
6	6G04	single_pep-delim-delim	172	3	2	4	92.2	0.875	0.874	0.874	0.58	Medium	Medium	Acceptable	1.8	4.46	2.48	4.35	3.53	5.3	47.71	10.34	75.42
6	6G04	single_pep-delim-delim	172	3	4	2	92.2	0.877	0.889	0.887	0.58	Medium	Medium	Acceptable	1.79	4.69	2.55	4.55	3.45	5.24	47.71	10.34	76.27
6	6G04	single_pep-delim-delim	172	3	1	1	92.8	0.879	0.894	0.891	0.58	Medium	Medium	Acceptable	1.79	4.41	2.45	4.3	3.51	5.32	48.62	13.11	77.12
6	6G04	single_pep-delim-delim	172	4	2	2	92.1	0.873	0.877	0.876	0.58	Medium	Medium	Acceptable	1.81	4.46	2.48	4.35	3.58	5.33	47.71	11.86	75.42
6	6G04	single_pep-delim-delim	172	4	3	4	91.1	0.864	0.873	0.871	0.58	Medium	Medium	Acceptable	1.8	4.57	2.45	4.44	3.51	5.37	47.71	10.34	75.42
6	6G04	single_pep-delim-delim	172	4	4	3	91.6	0.872	0.876	0.875	0.57	Medium	Medium	Acceptable	1.81	4.7	2.54	4.57	3.5	5.37	45.87	10.71	74.58
6	6G04	single_pep-delim-delim	172	4	1	1	93	0.88	0.897	0.894	0.58	Medium	Medium	Acceptable	1.78	4.4	2.43	4.29	3.47	5.2	47.71	13.33	77.12
6	6G04	single_pep-delim-delim	172	4	5	5	90.8	0.855	0.87	0.867	0.58	Medium	Medium	Acceptable	1.83	4.47	2.48	4.37	3.59	5.54	47.71	10.34	73.73
6	6G04	single_pep-delim-delim	172	5	4	1	92.5	0.88	0.891	0.889	0.58	Medium	Medium	Acceptable	1.78	4.64	2.52	4.51	3.44	5.16	46.79	10.53	76.27
6	6G04	single_pep-delim-delim	172	5	5	5	90.9	0.857	0.869	0.867	0.58	Medium	Medium	Acceptable	1.82	4.4	2.48	4.3	3.58	5.4	47.71	10.34	75.42
6	6G04	single_pep-delim-delim	172	5	1	2	92.8	0.878	0.89	0.888	0.58	Medium	Medium	Acceptable	1.78	4.37	2.45	4.27	3.49	5.17	47.71	11.86	77.12
6	6G04	single_pep-delim-delim	172	5	2	4	91.6	0.869	0.872	0.871	0.57	Medium	Medium	Acceptable	1.8	4.42	2.49	4.32	3.56	5.22	45.87	12.28	75.42
6	6G04	single_pep-delim-delim	172	5	3	3	91.4	0.867	0.879	0.877	0.58	Medium	Medium	Acceptable	1.79	4.56	2.48	4.44	3.51	5.32	46.79	10.53	76.27
6	6G04	mixed_ali-fl-fl	324	1	5	5	70.2	0.663	0.634	0.64	0.71	Medium	Medium	Acceptable	1.08	5.18	1.02	4.91	2.09	5.92	52.29	6.56	77.12
6	6G04	mixed_ali-fl-fl	324	1	3	1	75.1	0.712	0.697	0.7	0.67	Medium	Medium	Acceptable	1.18	7.5	1.02	7.12	3.08	8.2	49.54	5.26	76.27
6	6G04	mixed_ali-fl-fl	324	1	1	4	72.9	0.694	0.677	0.68	0.67	Medium	Medium	Acceptable	1.23	7.47	1.02	7.09	3.01	8.11	51.38	5.08	73.73
6	6G04	mixed_ali-fl-fl	324	1	4	3	73	0.704	0.689	0.692	0.66	Medium	Medium	Acceptable	1.2	7.51	1.01	7.13	3.02	8.15	49.54	5.26	75.42
6	6G04	mixed_ali-fl-fl	324	1	2	2	74.7	0.71	0.69	0.694	0.67	Medium	Medium	Acceptable	1.2	7.48	1.01	7.09	2.94	8.1	49.54	5.26	76.27
6	6G04	mixed_ali-fl-fl	324	2	3	4	69	0.59	0.636	0.627	0.7	Medium	Medium	Acceptable	1.06	4.75	1.01	4.51	1.93	5.34	47.71	5.45	76.27
6	6G04	mixed_ali-fl-fl	324	2	2	1	73.3	0.697	0.668	0.674	0.66	Medium	Medium	Acceptable	1.21	7.44	1.01	7.06	2.97	8.08	49.54	5.26	76.27
6	6G04	mixed_ali-fl-fl	324	2	5	3	66.5	0.599	0.639	0.631	0.71	Medium	Medium	Medium	1.06	4.62	1	4.38	1.87	5.24	50.46	5.17	76.27
6	6G04	mixed_ali-fl-fl	324	2	1	2	72.9	0.627	0.649	0.645	0.71	Medium	Medium	Acceptable	1.06	4.48	1	4.25	1.76	4.96	49.54	5.26	72.88
6	6G04	mixed_ali-fl-fl	324	2	4	5	67.8	0.598	0.633	0.626	0.71	Medium	Medium	Acceptable	1.06	4.68	1	4.44	1.88	5.21	49.54	5.26	75.42
6	6G04	mixed_ali-fl-fl	324	3	2	2	74.3	0.708	0.685	0.69	0.66	Medium	Medium	Acceptable	1.21	7.49	1.01	7.1	2.96	8.11	49.54	5.26	76.27
6	6G04	mixed_ali-fl-fl	324	3	5	3	72.7	0.702	0.678	0.683	0.67	Medium	Medium	Acceptable	1.2	7.48	1.04	7.11	3.1	8.22	50.46	6.78	75.42
6	6G04	mixed_ali-fl-fl	324	3	4	5	68.7	0.602	0.623	0.619	0.7	Medium	Medium	Acceptable	1.06	4.76	1	4.52	1.91	5.3	48.62	5.36	76.27
6	6G04	mixed_ali-fl-fl	324	3	1	4	72.8	0.691	0.671	0.675	0.66	Medium	Medium	Acceptable	1.21	7.47	1.02	7.09	2.99	8.1	49.54	5.26	76.27
6	6G04	mixed_ali-fl-fl	324	3	3	1	74.8	0.71	0.696	0.699	0.66	Medium	Medium	Acceptable	1.18	7.5	1.03	7.12	3.09	8.2	47.71	5.45	74.58
6	6G04	mixed_ali-fl-fl	324	4	1	3	70.7	0.669	0.661	0.663	0.66	Medium	Medium	Acceptable	1.22	7.61	1.01	7.22	3.02	8.26	48.62	3.64	73.73
6	6G04	mixed_ali-fl-fl	324	4	3	1	74.1	0.702	0.679	0.684	0.66	Medium	Medium	Acceptable	1.21	7.51	1.03	7.13	3.11	8.23	49.54	5.26	76.27
6	6G04	mixed_ali-fl-fl	324	4	2	2	73.2	0.695	0.668	0.673	0.66	Medium	Medium	Acceptable	1.22	7.48	1.01	7.1	3.02	8.14	49.54	6.9	75.42
6	6G04	mixed_ali-fl-fl	324	4	4	5	67.6	0.596	0.632	0.625	0.7	Medium	Medium	Acceptable	1.07	4.67	1	4.44	1.89	5.23	48.62	5.36	76.27
6	6G04	mixed_ali-fl-fl	324	4	5	4	71.2	0.671	0.634	0.641	0.71	Medium	Medium	Medium	1.08	4.86	1.02	4.62	2	5.58	51.38	8.2	77.12
6	6G04	mixed_ali-fl-fl	324	5	5	4	71.5	0.673	0.638	0.645	0.7	Medium	Medium	Acceptable	1.08	5.04	1.04	4.79	2.1	5.83	51.38	9.68	75.42
6	6G04	mixed_ali-fl-fl	324	5	3	3	73.9	0.698	0.664	0.671	0.66	Medium	Medium	Acceptable	1.2	7.47	1.04	7.09	3.07	8.17	49.54	5.26	75.42
6	6G04	mixed_ali-fl-fl	324	5	4	5	70.8	0.665	0.622	0.631	0.7	Medium	Medium	Acceptable	1.08	5.57	1.01	5.28	2.08	6.11	49.54	5.26	74.58
6	6G04	mixed_ali-fl-fl	324	5	1	2	73	0.684	0.669	0.672	0.66	Medium	Medium	Acceptable	1.23	7.47	1.04	7.09	3	8.11	49.54	3.57	75.42
6	6G04	mixed_ali-fl-fl	324	5	2	1	73.8	0.703	0.675	0.681	0.67	Medium	Medium	Acceptable	1.2	7.45	1.02	7.07	2.95	8.07	49.54	5.26	75.42
6	6G04	mixed_ali-delim-fl	271	1	5	4	75.6	0.723	0.778	0.767	0.67	Medium	Medium	Acceptable	1.21	7.33	1.06	6.96	3.03	8.08	50.46	8.33	76.27
6	6G04	mixed_ali-delim-fl	271	1	2	2	80.1	0.771	0.784	0.781	0.66	Medium	Medium	Acceptable	1.25	7.47	1.04	7.09	3.04	8.12	49.54	5.26	74.58
6	6G04	mixed_ali-delim-fl	271	1	3	3	80.5	0.771	0.781	0.779	0.66	Medium	Medium	Acceptable	1.22	7.44	1.05	7.07	3.09	8.16	48.62	5.36	76.27
6	6G04	mixed_ali-delim-fl	271	1	4	5	74.9	0.721	0.767	0.758	0.65	Medium	Medium	Acceptable	1.24	7.54	1.02	7.15	3.02	8.18	47.71	5.45	74.58
6	6G04	mixed_ali-delim-fl	271	1	1	1	76	0.713	0.8	0.783	0.66	Medium	Medium	Acceptable	1.21	7.46	1.05	7.08	3	8.14	49.54	5.26	75.42
6	6G04	mixed_ali-delim-fl	271	2	2	4	79.1	0.757	0.76	0.759	0.65	Medium	Medium	Acceptable	1.25	7.39	1.05	7.02	3.02	8.04	48.62	5.36	75.42
6	6G04	mixed_ali-delim-fl	271	2	4	5	74.3	0.679	0.773	0.754	0.7	Medium	Medium	Acceptable	1.08	4.99	1.01	4.74	2.02	5.56	48.62	5.36	74.58
6	6G04	mixed_ali-delim-fl	271	2	1	1	74.7	0.704	0.797	0.778	0.67	Medium	Medium	Acceptable	1.21	7.43	1.04	7.06	3.05	8.11	50.46	5.17	75.42
6	6G04	mixed_ali-delim-fl	271	2	3	3	80.3	0.752	0.774	0.77	0.7	Medium	Medium	Acceptable	1.1	4.74	1.06	4.5	2.03	5.54	49.54	5.26	74.58
6	6G04	mixed_ali-delim-fl	271	2	5	2	76.9	0.74	0.781	0.773	0.69	Medium	Medium	Acceptable	1.09	4.91	1.04	4.67	2.1	5.68	48.62	5.36	74.58
6	6G04	mixed_ali-delim-fl	271	3	2	1	81.3	0.783	0.819	0.812	0.66	Medium	Medium	Acceptable	1.26	7.48	1.04	7.1	3.05	8.13	49.54	5.26	74.58
6	6G04	mixed_ali-delim-fl	271	3	3	2	80.7	0.773	0.79	0.787	0.66	Medium	Medium	Acceptable	1.22	7.35	1.05	6.97	3.03	8.06	48.62	5.36	76.27
6	6G04	mixed_ali-delim-fl	271	3	1	3	75.1	0.704	0.8	0.781	0.66	Medium	Medium	Acceptable	1.2	7.41	1.06	7.04	3.02	8.09	49.54	5.26	76.27
6	6G04	mixed_ali-delim-fl	271	3	4	5	71.9	0.665	0.779	0.756	0.69	Medium	Medium	Acceptable	1.08	5.03	1.01	4.77	2.06	5.61	46.79	5.56	74.58
6	6G04	mixed_ali-delim-fl	271	3	5	4	76.7	0.735	0.789	0.778	0.67	Medium	Medium	Acceptable	1.21	7.39	1.06	7.01	3.04	8.12	50.46	8.33	75.42
6	6G04	mixed_ali-delim-fl	271	4	1	1	71.8	0.651	0.803	0.773	0.7	Medium	Medium	Acceptable	1.08	4.63	1.03	4.4	1.95	5.27	48.62	5.36	75.42
6	6G04	mixed_ali-delim-fl	271	4	3	2	80	0.751	0.77	0.766	0.69	Medium	Medium	Acceptable	1.11	4.71	1.05	4.48	2.04	5.46	48.62	5.36	75.42
6	6G04	mixed_ali-delim-fl	271	4	4	4	73.5	0.672	0.772	0.752	0.69	Medium	Medium	Acceptable	1.08	4.96	1.01	4.71	2.07	5.56	46.79	5.56	76.27
6	6G04	mixed_ali-delim-fl	271	4	2	5	76.4	0.68	0.75	0.736	0.7	Medium	Medium	Acceptable	1.08	4.72	1.01	4.49	1.96	5.25	49.54	5.26	74.58
6	6G04	mixed_ali-delim-fl	271	4	5	3	71.8	0.661	0.783	0.759	0.7	Medium	Medium	Acceptable	1.08	4.84	1.02	4.6	2.09	5.59	48.62	7.02	73.73
6	6G04	mixed_ali-delim-fl	271	5	1	1	71.8	0.671	0.816	0.787	0.7	Medium	Medium	Acceptable	1.09	4.63	1.03	4.4	1.93	5.23	49.54	5.26	73.73
6	6G04	mixed_ali-delim-fl	271	5	5	5	73.9	0.682	0.774	0.756	0.7	Medium	Medium	Acceptable	1.08	4.92	1.01	4.67	2.06	5.6	50.46	5.17	75.42
6	6G04	mixed_ali-delim-fl	271	5	3	2	80.7	0.757	0.784	0.779	0.69	Medium	Medium	Acceptable	1.09	4.79	1.05	4.55	2.03	5.49	48.62	5.36	77.12
6	6G04	mixed_ali-delim-fl	271	5	2	3	79.2	0.753	0.762	0.76	0.66	Medium	Medium	Acceptable	1.21	7.23	1.04	6.86	2.94	7.86	47.71	5.45	74.58
6	6G04	mixed_ali-delim-fl	271	5	4	4	74.1	0.678	0.775	0.756	0.69	Medium	Medium	Acceptable	1.08	5.06	1.01	4.81	2.08	5.66	46.79	5.56	75.42
6	6G04	unpaired_ali-delim-delim	172	1	2	4	87.4	0.826	0.776	0.786	0.55	Medium	Medium	Acceptable	1.81	4.55	2.15	4.43	3.53	7.05	40.37	8.33	71.19
6	6G04	unpaired_ali-delim-delim	172	1	1	2	91.9	0.867	0.897	0.891	0.7	Medium	Medium	Medium	1.14	4.29	1.06	4.08	1.85	5.07	51.38	5.08	74.58
6	6G04	unpaired_ali-delim-delim	172	1	4	1	91.7	0.869	0.901	0.895	0.7	Medium	Medium	Medium	1.11	4.65	1.05	4.42	1.96	5.37	50.46	5.17	75.42
6	6G04	unpaired_ali-delim-delim	172	1	3	5	87.4	0.832	0.743	0.761	0.52	Medium	Medium	Incorrect	2.03	4.43	2.33	4.38	4.13	8.33	39.45	15.69	68.64
6	6G04	unpaired_ali-delim-delim	172	1	5	3	88	0.83	0.827	0.828	0.68	Medium	Medium	Acceptable	1.21	4.77	1.15	4.55	2.41	6.18	50.46	3.51	70.34
6	6G04	unpaired_ali-delim-delim	172	2	3	5	88.4	0.844	0.736	0.758	0.54	Medium	Medium	Acceptable	1.9	4.44	2.22	4.35	3.73	7.02	40.37	8.33	70.34
6	6G04	unpaired_ali-delim-delim	172	2	5	2	88.8	0.838	0.828	0.83	0.69	Medium	Medium	Acceptable	1.22	4.55	1.15	4.35	2.32	5.95	52.29	5	70.34
6	6G04	unpaired_ali-delim-delim	172	2	4	3	88.5	0.839	0.789	0.799	0.55	Medium	Medium	Acceptable	1.89	4.65	2.25	4.53	3.58	6.91	41.28	15.09	72.03
6	6G04	unpaired_ali-delim-delim	172	2	1	1	92.1	0.869	0.896	0.891	0.69	Medium	Medium	Medium	1.16	4.27	1.07	4.06	1.89	5.08	50.46	6.78	73.73
6	6G04	unpaired_ali-delim-delim	172	2	2	4	88.7	0.842	0.777	0.79	0.57	Medium	Medium	Acceptable	1.78	4.58	2.13	4.45	3.46	6.99	42.2	9.8	71.19
6	6G04	unpaired_ali-delim-delim	172	3	2	2	88.2	0.836	0.783	0.794	0.57	Medium	Medium	Acceptable	1.78	4.54	2.19	4.41	3.41	6.42	42.2	9.8	72.03
6	6G04	unpaired_ali-delim-delim	172	3	5	3	87.7	0.83	0.772	0.784	0.57	Medium	Medium	Acceptable	1.76	4.61	2.24	4.47	3.4	6.85	43.12	9.62	72.03
6	6G04	unpaired_ali-delim-delim	172	3	3	4	87.7	0.837	0.749	0.767	0.53	Medium	Medium	Acceptable	1.95	4.38	2.34	4.3	3.82	6.8	39.45	12.24	69.49
6	6G04	unpaired_ali-delim-delim	172	3	4	1	89.4	0.85	0.81	0.818	0.56	Medium	Medium	Acceptable	1.82	4.69	2.24	4.55	3.41	6.37	42.2	14.81	72.88
6	6G04	unpaired_ali-delim-delim	172	3	1	5	88.3	0.83	0.737	0.756	0.49	Acceptable	Medium	Incorrect	2.2	4.23	2.54	4.27	4.71	9.97	38.53	4.55	66.1
6	6G04	unpaired_ali-delim-delim	172	4	2	4	87.6	0.831	0.776	0.787	0.56	Medium	Medium	Acceptable	1.81	4.49	2.22	4.38	3.53	6.68	41.28	10	72.03
6	6G04	unpaired_ali-delim-delim	172	4	3	5	88.1	0.84	0.746	0.765	0.54	Medium	Medium	Acceptable	1.95	4.43	2.33	4.35	3.82	6.97	42.2	9.8	69.49
6	6G04	unpaired_ali-delim-delim	172	4	1	1	92	0.87	0.893	0.888	0.69	Medium	Medium	Acceptable	1.16	4.28	1.09	4.07	1.92	5.14	49.54	5.26	72.88
6	6G04	unpaired_ali-delim-delim	172	4	5	3	87.9	0.829	0.821	0.823	0.69	Medium	Medium	Acceptable	1.22	4.69	1.16	4.48	2.36	6	52.29	3.39	71.19
6	6G04	unpaired_ali-delim-delim	172	4	4	2	90.2	0.859	0.817	0.825	0.56	Medium	Medium	Acceptable	1.81	4.7	2.26	4.55	3.4	6.28	42.2	14.81	73.73
6	6G04	unpaired_ali-delim-delim	172	5	2	3	88.1	0.839	0.791	0.801	0.57	Medium	Medium	Acceptable	1.75	4.67	2.12	4.52	3.38	6.46	42.2	9.8	72.88
6	6G04	unpaired_ali-delim-delim	172	5	1	1	92	0.869	0.896	0.891	0.7	Medium	Medium	Medium	1.14	4.32	1.06	4.1	1.86	5.05	50.46	5.17	74.58
6	6G04	unpaired_ali-delim-delim	172	5	5	5	86.2	0.814	0.733	0.749	0.52	Medium	Medium	Acceptable	1.95	4.64	2.35	4.57	4.11	8.71	38.53	8.7	68.64
6	6G04	unpaired_ali-delim-delim	172	5	4	2	87.8	0.837	0.796	0.804	0.55	Medium	Medium	Acceptable	1.9	4.94	2.31	4.8	3.64	6.98	43.12	14.55	72.03
6	6G04	unpaired_ali-delim-delim	172	5	3	4	87.6	0.837	0.746	0.764	0.52	Medium	Medium	Acceptable	1.99	4.58	2.35	4.49	3.98	7.33	38.53	12.5	68.64
6	6G04	unpaired_ali-delim-fl	271	1	5	5	77.7	0.746	0.765	0.761	0.67	Medium	Medium	Acceptable	1.23	7.38	1.09	7.01	3.06	8.14	51.38	11.11	76.27
6	6G04	unpaired_ali-delim-fl	271	1	3	1	81.1	0.778	0.797	0.793	0.66	Medium	Medium	Acceptable	1.21	7.43	1.03	7.05	2.94	8.05	48.62	5.36	74.58
6	6G04	unpaired_ali-delim-fl	271	1	1	2	72.8	0.665	0.817	0.787	0.7	Medium	Medium	Acceptable	1.1	4.43	1.05	4.21	1.9	5.03	48.62	5.36	74.58
6	6G04	unpaired_ali-delim-fl	271	1	4	4	74.1	0.681	0.784	0.763	0.69	Medium	Medium	Acceptable	1.08	5.04	1.01	4.79	2.02	5.61	46.79	5.56	73.73
6	6G04	unpaired_ali-delim-fl	271	1	2	3	79.9	0.772	0.788	0.785	0.65	Medium	Medium	Acceptable	1.25	7.41	1.06	7.04	3.04	8.06	47.71	5.45	74.58
6	6G04	unpaired_ali-delim-fl	271	2	3	1	80	0.768	0.795	0.79	0.55	Medium	Medium	Acceptable	1.76	7.34	2.72	7.01	3.91	8.03	41.28	13.46	77.12
6	6G04	unpaired_ali-delim-fl	271	2	1	2	72	0.661	0.806	0.777	0.7	Medium	Medium	Acceptable	1.09	4.59	1.04	4.37	1.92	5.19	48.62	5.36	75.42
6	6G04	unpaired_ali-delim-fl	271	2	5	3	77.8	0.749	0.78	0.774	0.66	Medium	Medium	Acceptable	1.22	7.33	1.11	6.97	3.12	8.15	50.46	9.84	75.42
6	6G04	unpaired_ali-delim-fl	271	2	4	4	74.9	0.717	0.77	0.759	0.65	Medium	Medium	Acceptable	1.25	7.63	1.03	7.25	3.08	8.3	47.71	5.45	73.73
6	6G04	unpaired_ali-delim-fl	271	2	2	5	75.3	0.676	0.755	0.739	0.7	Medium	Medium	Acceptable	1.08	4.91	1	4.66	1.9	5.37	48.62	5.36	75.42
6	6G04	unpaired_ali-delim-fl	271	3	5	5	78.4	0.748	0.774	0.769	0.7	Medium	Medium	Acceptable	1.12	4.99	1.09	4.75	2.25	5.92	52.29	9.52	76.27
6	6G04	unpaired_ali-delim-fl	271	3	4	3	79.2	0.76	0.784	0.779	0.69	Medium	Medium	Acceptable	1.11	4.8	1.05	4.56	2.06	5.5	47.71	5.45	72.88
6	6G04	unpaired_ali-delim-fl	271	3	1	4	78	0.733	0.786	0.775	0.7	Medium	Medium	Acceptable	1.11	4.71	1.06	4.47	1.98	5.41	49.54	5.26	76.27
6	6G04	unpaired_ali-delim-fl	271	3	3	1	81.8	0.782	0.805	0.8	0.67	Medium	Medium	Acceptable	1.15	7.37	1.04	7	3.01	8.04	48.62	7.02	75.42
6	6G04	unpaired_ali-delim-fl	271	3	2	2	79.9	0.775	0.791	0.788	0.65	Medium	Medium	Acceptable	1.27	7.43	1.07	7.05	3.04	8.07	46.79	5.56	73.73
6	6G04	unpaired_ali-delim-fl	271	4	1	3	76.3	0.726	0.787	0.775	0.66	Medium	Medium	Acceptable	1.2	7.48	1.05	7.1	3.02	8.14	48.62	5.36	74.58
6	6G04	unpaired_ali-delim-fl	271	4	5	4	77.6	0.74	0.773	0.766	0.7	Medium	Medium	Acceptable	1.12	4.88	1.09	4.65	2.24	5.83	51.38	12.5	77.12
6	6G04	unpaired_ali-delim-fl	271	4	3	1	81.2	0.782	0.8	0.796	0.66	Medium	Medium	Acceptable	1.21	7.42	1.04	7.04	2.98	8.07	47.71	5.45	76.27
6	6G04	unpaired_ali-delim-fl	271	4	2	2	80.1	0.777	0.79	0.787	0.65	Medium	Medium	Acceptable	1.29	7.45	1.05	7.07	3.03	8.08	48.62	5.36	74.58
6	6G04	unpaired_ali-delim-fl	271	4	4	5	76.9	0.739	0.755	0.752	0.69	Medium	Medium	Acceptable	1.11	5.09	1.03	4.83	2.1	5.74	46.79	5.56	74.58
6	6G04	unpaired_ali-delim-fl	271	5	5	4	78.3	0.745	0.768	0.763	0.7	Medium	Medium	Acceptable	1.11	4.96	1.09	4.72	2.24	5.88	51.38	9.68	76.27
6	6G04	unpaired_ali-delim-fl	271	5	1	2	74	0.663	0.81	0.781	0.69	Medium	Medium	Acceptable	1.1	4.6	1.03	4.37	1.93	5.24	47.71	5.45	75.42
6	6G04	unpaired_ali-delim-fl	271	5	3	1	82.1	0.776	0.782	0.781	0.69	Medium	Medium	Acceptable	1.08	5.01	1.03	4.76	2.05	5.66	46.79	7.27	77.12
6	6G04	unpaired_ali-delim-fl	271	5	4	5	72.8	0.668	0.784	0.761	0.66	Medium	Medium	Acceptable	1.23	7.64	1.01	7.25	2.96	8.28	47.71	5.45	72.88
6	6G04	unpaired_ali-delim-fl	271	5	2	3	79.7	0.772	0.779	0.778	0.65	Medium	Medium	Acceptable	1.25	7.41	1.06	7.04	3.02	8.05	47.71	5.45	73.73
6	6G04	mixed_ali-delim-200	271	1	5	4	75.7	0.726	0.777	0.767	0.7	Medium	Medium	Acceptable	1.08	4.85	1.01	4.61	2.02	5.51	50.46	5.17	76.27
6	6G04	mixed_ali-delim-200	271	1	4	5	73.2	0.67	0.779	0.757	0.69	Medium	Medium	Acceptable	1.07	4.98	1	4.73	2.01	5.54	47.71	5.45	74.58
6	6G04	mixed_ali-delim-200	271	1	2	1	80	0.77	0.791	0.787	0.66	Medium	Medium	Acceptable	1.24	7.43	1.03	7.04	2.95	8.03	49.54	5.26	74.58
6	6G04	mixed_ali-delim-200	271	1	1	2	72.8	0.659	0.804	0.775	0.7	Medium	Medium	Acceptable	1.08	4.69	1.02	4.45	1.89	5.26	48.62	5.36	74.58
6	6G04	mixed_ali-delim-200	271	1	3	3	79.9	0.751	0.775	0.77	0.7	Medium	Medium	Acceptable	1.09	4.79	1.03	4.54	1.97	5.46	48.62	5.36	75.42
6	6G04	mixed_ali-delim-200	271	2	5	4	75.8	0.729	0.78	0.77	0.7	Medium	Medium	Acceptable	1.08	6.23	1.03	5.91	2.45	6.93	52.29	9.52	75.42
6	6G04	mixed_ali-delim-200	271	2	4	5	73.2	0.676	0.765	0.747	0.69	Medium	Medium	Acceptable	1.08	5.01	1	4.76	2.05	5.6	46.79	5.56	73.73
6	6G04	mixed_ali-delim-200	271	2	2	1	80.7	0.779	0.803	0.798	0.66	Medium	Medium	Acceptable	1.24	7.47	1.04	7.09	3.02	8.1	49.54	5.26	73.73
6	6G04	mixed_ali-delim-200	271	2	1	3	74.7	0.706	0.799	0.78	0.66	Medium	Medium	Acceptable	1.21	7.52	1.03	7.14	3.04	8.18	49.54	5.26	74.58
6	6G04	mixed_ali-delim-200	271	2	3	2	81	0.775	0.784	0.782	0.66	Medium	Medium	Acceptable	1.21	7.49	1.05	7.11	3.02	8.19	47.71	5.45	75.42
6	6G04	mixed_ali-delim-200	271	3	4	5	72	0.663	0.773	0.751	0.69	Medium	Medium	Acceptable	1.09	4.9	1.01	4.66	2.05	5.52	46.79	5.56	74.58
6	6G04	mixed_ali-delim-200	271	3	1	1	73.4	0.679	0.8	0.776	0.7	Medium	Medium	Acceptable	1.09	4.77	1.03	4.53	1.92	5.37	49.54	5.26	75.42
6	6G04	mixed_ali-delim-200	271	3	3	2	80.6	0.759	0.773	0.77	0.69	Medium	Medium	Acceptable	1.1	4.77	1.05	4.53	2.01	5.49	47.71	5.45	75.42
6	6G04	mixed_ali-delim-200	271	3	5	3	76.1	0.73	0.778	0.768	0.69	Medium	Medium	Acceptable	1.09	4.9	1.04	4.65	2.12	5.69	48.62	5.36	75.42
6	6G04	mixed_ali-delim-200	271	3	2	4	79.1	0.757	0.76	0.759	0.66	Medium	Medium	Acceptable	1.23	7.39	1.03	7.01	2.96	8.03	48.62	5.36	74.58
6	6G04	mixed_ali-delim-200	271	4	2	1	80.3	0.775	0.794	0.79	0.65	Medium	Medium	Acceptable	1.3	7.48	1.04	7.1	3.03	8.12	49.54	5.26	74.58
6	6G04	mixed_ali-delim-200	271	4	1	2	72.5	0.671	0.811	0.783	0.7	Medium	Medium	Acceptable	1.09	4.59	1.04	4.36	1.91	5.21	48.62	5.36	72.88
6	6G04	mixed_ali-delim-200	271	4	5	4	77	0.74	0.782	0.774	0.7	Medium	Medium	Acceptable	1.08	4.88	1.01	4.64	2.01	5.56	50.46	5.17	76.27
6	6G04	mixed_ali-delim-200	271	4	4	5	74.2	0.681	0.781	0.761	0.69	Medium	Medium	Acceptable	1.08	5.04	1.01	4.78	2.02	5.63	46.79	5.56	75.42
6	6G04	mixed_ali-delim-200	271	4	3	3	80.3	0.754	0.781	0.776	0.7	Medium	Medium	Acceptable	1.09	4.72	1.05	4.48	1.98	5.44	48.62	5.36	76.27
6	6G04	mixed_ali-delim-200	271	5	4	5	72.6	0.667	0.778	0.756	0.69	Medium	Medium	Acceptable	1.08	4.92	0.99	4.67	1.97	5.44	47.71	5.45	74.58
6	6G04	mixed_ali-delim-200	271	5	2	3	78.8	0.731	0.768	0.761	0.7	Medium	Medium	Acceptable	1.1	4.7	1.03	4.46	1.94	5.27	49.54	8.47	76.27
6	6G04	mixed_ali-delim-200	271	5	5	4	71.6	0.664	0.783	0.759	0.7	Medium	Medium	Medium	1.08	4.76	1.01	4.52	2	5.46	50.46	5.17	73.73
6	6G04	mixed_ali-delim-200	271	5	3	2	80.8	0.755	0.786	0.78	0.7	Medium	Medium	Acceptable	1.09	4.65	1.04	4.42	1.97	5.36	49.54	5.26	77.12
6	6G04	mixed_ali-delim-200	271	5	1	1	72.7	0.671	0.818	0.789	0.7	Medium	Medium	Acceptable	1.09	4.56	1.03	4.33	1.9	5.18	49.54	5.26	74.58
6	6G04	mixed_ali-delim-100	271	1	1	1	75.2	0.709	0.797	0.779	0.66	Medium	Medium	Acceptable	1.2	7.45	1.04	7.07	2.99	8.12	49.54	5.26	74.58
6	6G04	mixed_ali-delim-100	271	1	5	3	76	0.72	0.781	0.769	0.71	Medium	Medium	Acceptable	1.1	4.92	1.05	4.68	2.13	5.72	52.29	8.06	77.12
6	6G04	mixed_ali-delim-100	271	1	3	2	80.9	0.763	0.782	0.778	0.69	Medium	Medium	Acceptable	1.1	4.75	1.05	4.51	2.02	5.5	47.71	5.45	74.58
6	6G04	mixed_ali-delim-100	271	1	4	5	72.3	0.665	0.773	0.751	0.69	Medium	Medium	Acceptable	1.08	5	1.01	4.74	2.07	5.62	46.79	5.56	73.73
6	6G04	mixed_ali-delim-100	271	1	2	4	79.5	0.752	0.754	0.754	0.69	Medium	Medium	Acceptable	1.1	5.09	1.04	4.83	2.05	5.72	47.71	5.45	75.42
6	6G04	mixed_ali-delim-100	271	2	4	5	73.5	0.673	0.777	0.756	0.69	Medium	Medium	Acceptable	1.07	5.03	1	4.77	2.04	5.58	46.79	5.56	74.58
6	6G04	mixed_ali-delim-100	271	2	1	2	73.1	0.67	0.792	0.768	0.7	Medium	Medium	Acceptable	1.1	4.71	1.05	4.47	1.93	5.32	49.54	5.26	76.27
6	6G04	mixed_ali-delim-100	271	2	5	4	75.9	0.718	0.775	0.764	0.7	Medium	Medium	Acceptable	1.1	4.92	1.06	4.68	2.16	5.76	50.46	8.33	76.27
6	6G04	mixed_ali-delim-100	271	2	2	3	79.7	0.762	0.767	0.766	0.67	Medium	Medium	Acceptable	1.2	7.07	1.04	6.71	2.89	7.7	49.54	5.26	73.73
6	6G04	mixed_ali-delim-100	271	2	3	1	80.7	0.762	0.773	0.771	0.69	Medium	Medium	Acceptable	1.1	4.78	1.05	4.54	2	5.49	48.62	5.36	76.27
6	6G04	mixed_ali-delim-100	271	3	2	2	79.9	0.766	0.785	0.781	0.66	Medium	Medium	Acceptable	1.23	7.42	1.04	7.04	3.03	8.06	48.62	5.36	72.88
6	6G04	mixed_ali-delim-100	271	3	3	4	80.6	0.761	0.768	0.767	0.69	Medium	Medium	Acceptable	1.11	4.72	1.06	4.49	2.04	5.46	47.71	5.45	76.27
6	6G04	mixed_ali-delim-100	271	3	4	5	72	0.662	0.777	0.754	0.69	Medium	Medium	Acceptable	1.09	4.98	1.01	4.73	2.06	5.58	47.71	5.45	76.27
6	6G04	mixed_ali-delim-100	271	3	5	3	76.8	0.73	0.781	0.771	0.7	Medium	Medium	Acceptable	1.1	4.87	1.06	4.63	2.17	5.74	50.46	8.33	76.27
6	6G04	mixed_ali-delim-100	271	3	1	1	71.6	0.661	0.813	0.783	0.7	Medium	Medium	Acceptable	1.1	4.6	1.05	4.37	1.95	5.27	49.54	5.26	74.58
6	6G04	mixed_ali-delim-100	271	4	3	3	80	0.761	0.773	0.771	0.66	Medium	Medium	Acceptable	1.2	7.38	1.06	7	3.08	8.11	49.54	5.26	73.73
6	6G04	mixed_ali-delim-100	271	4	4	5	74.1	0.672	0.778	0.757	0.69	Medium	Medium	Acceptable	1.08	5.07	1	4.81	2.06	5.63	46.79	5.56	76.27
6	6G04	mixed_ali-delim-100	271	4	5	4	72.9	0.675	0.778	0.757	0.7	Medium	Medium	Acceptable	1.06	4.95	1	4.71	2.07	5.65	50.46	5.17	73.73
6	6G04	mixed_ali-delim-100	271	4	2	1	80.7	0.775	0.802	0.797	0.66	Medium	Medium	Acceptable	1.24	7.49	1.04	7.11	3.06	8.14	49.54	5.26	72.88
6	6G04	mixed_ali-delim-100	271	4	1	2	72.5	0.669	0.814	0.785	0.7	Medium	Medium	Acceptable	1.08	4.56	1.03	4.33	1.93	5.17	49.54	5.26	74.58
6	6G04	mixed_ali-delim-100	271	5	3	2	80.9	0.763	0.776	0.773	0.69	Medium	Medium	Acceptable	1.1	4.8	1.05	4.56	2.04	5.51	47.71	5.45	77.12
6	6G04	mixed_ali-delim-100	271	5	5	4	77.1	0.732	0.782	0.772	0.7	Medium	Medium	Acceptable	1.1	4.91	1.05	4.67	2.15	5.77	51.38	8.2	77.12
6	6G04	mixed_ali-delim-100	271	5	1	3	74.4	0.683	0.795	0.773	0.7	Medium	Medium	Acceptable	1.1	4.91	1.04	4.66	2	5.54	49.54	5.26	77.12
6	6G04	mixed_ali-delim-100	271	5	2	1	80.4	0.772	0.79	0.786	0.66	Medium	Medium	Acceptable	1.25	7.43	1.04	7.06	3.03	8.07	49.54	5.26	73.73
6	6G04	mixed_ali-delim-100	271	5	4	5	74.3	0.678	0.783	0.762	0.69	Medium	Medium	Acceptable	1.08	5.04	1	4.79	2.08	5.66	46.79	5.56	73.73
6	6G04	single_pep-delim-100	271	1	3	1	68.4	0.647	0.79	0.761	0.72	Medium	Medium	Medium	1.04	4.66	1.01	4.43	1.9	5.05	53.21	4.92	76.27
6	6G04	single_pep-delim-100	271	1	1	5	61.1	0.576	0.173	0.254	0.01	Incorrect	Incorrect	Incorrect	27.23	4.43	5.39	23.68	75.49	73.99	0	0	0
6	6G04	single_pep-delim-100	271	1	2	4	61	0.574	0.196	0.272	0	Incorrect	Incorrect	Incorrect	29.35	4.55	6.82	25.41	81.08	76.94	0	0	0
6	6G04	single_pep-delim-100	271	1	5	2	62.9	0.597	0.303	0.362	0.01	Incorrect	Incorrect	Incorrect	27.69	4.63	5.25	23.66	76.03	72.3	0	0	0
6	6G04	single_pep-delim-100	271	1	4	3	61	0.575	0.2	0.275	0.01	Incorrect	Incorrect	Incorrect	26.61	4.85	5.82	23.37	73.59	75.32	0	0	0
6	6G04	single_pep-delim-100	271	2	5	4	61.6	0.589	0.198	0.276	0.01	Incorrect	Incorrect	Incorrect	26.91	4.6	5.01	23.02	74.25	68.31	0	0	0
6	6G04	single_pep-delim-100	271	2	4	2	68.3	0.644	0.493	0.523	0.01	Incorrect	Incorrect	Incorrect	24.19	4.82	3.58	20.81	64.17	71.3	0	0	0
6	6G04	single_pep-delim-100	271	2	1	5	60.9	0.561	0.142	0.226	0.01	Incorrect	Incorrect	Incorrect	27.41	4.43	3.54	23.64	75.4	74.99	0	0	0
6	6G04	single_pep-delim-100	271	2	2	3	62.1	0.609	0.319	0.377	0	Incorrect	Incorrect	Incorrect	29.15	4.63	6.07	25.42	80.46	76.92	0	0	0
6	6G04	single_pep-delim-100	271	2	3	1	70.2	0.644	0.773	0.747	0.72	Medium	Medium	Medium	1.04	4.61	1	4.38	1.86	4.98	53.21	6.45	77.12
6	6G04	single_pep-delim-100	271	3	5	3	62.7	0.601	0.222	0.298	0	Incorrect	Incorrect	Incorrect	29.16	4.66	5.9	24.99	80.53	75.81	0	0	0
6	6G04	single_pep-delim-100	271	3	1	5	60.7	0.565	0.146	0.23	0.01	Incorrect	Incorrect	Incorrect	25.8	4.39	4.71	21.82	68.26	69.99	0	0	0
6	6G04	single_pep-delim-100	271	3	3	1	71.1	0.658	0.779	0.755	0.72	Medium	Medium	Medium	1.04	4.68	1	4.44	1.88	5.05	53.21	6.45	75.42
6	6G04	single_pep-delim-100	271	3	4	4	61.7	0.576	0.186	0.264	0	Incorrect	Incorrect	Incorrect	29.25	4.84	4.92	25.44	81.03	77.15	0	0	0
6	6G04	single_pep-delim-100	271	3	2	2	62.5	0.602	0.33	0.384	0	Incorrect	Incorrect	Incorrect	28.79	4.66	5.76	25.08	79.77	75.75	0	0	0
6	6G04	single_pep-delim-100	271	4	4	3	64.1	0.591	0.225	0.298	0.01	Incorrect	Incorrect	Incorrect	24.72	4.91	3.86	21.25	65.73	71.93	0	0	0
6	6G04	single_pep-delim-100	271	4	5	1	67.4	0.648	0.795	0.766	0.73	Medium	Medium	Medium	1.04	4.61	0.98	4.37	1.75	4.96	55.96	4.69	78.81
6	6G04	single_pep-delim-100	271	4	2	4	60.6	0.591	0.202	0.28	0	Incorrect	Incorrect	Incorrect	28.01	4.65	5.69	24.42	76.74	74.34	0	0	0
6	6G04	single_pep-delim-100	271	4	3	2	67.9	0.643	0.776	0.749	0.71	Medium	Medium	Medium	1.05	4.74	1	4.5	1.91	5.12	52.29	5	75.42
6	6G04	single_pep-delim-100	271	4	1	5	62.5	0.58	0.177	0.258	0.01	Incorrect	Incorrect	Incorrect	24.8	4.42	3.11	21.1	64.66	71.42	0	0	0
6	6G04	single_pep-delim-100	271	5	3	2	68.6	0.643	0.787	0.758	0.72	Medium	Medium	Medium	1.04	4.78	1	4.54	1.93	5.18	53.21	6.45	77.12
6	6G04	single_pep-delim-100	271	5	2	5	60.4	0.582	0.178	0.259	0.01	Incorrect	Incorrect	Incorrect	23.05	4.62	5.45	19.85	63.11	59.5	0	0	0
6	6G04	single_pep-delim-100	271	5	1	4	61.3	0.58	0.187	0.266	0.02	Incorrect	Incorrect	Incorrect	12.76	4.45	4.17	11.3	33.74	34.53	0	100	13.56
6	6G04	single_pep-delim-100	271	5	5	3	61.1	0.587	0.196	0.274	0	Incorrect	Incorrect	Incorrect	28.09	4.7	5.09	23.81	76.85	72.58	0	0	0
6	6G04	single_pep-delim-100	271	5	4	1	68.1	0.646	0.791	0.762	0.71	Medium	Medium	Medium	1.06	5.02	0.97	4.76	1.95	5.46	52.29	5	77.12
6	6G04	single_pep-delim-200	271	1	1	1	68.2	0.642	0.801	0.769	0.71	Medium	Medium	Acceptable	1.13	4.43	1.06	4.22	2.06	5.04	53.21	4.92	77.12
6	6G04	single_pep-delim-200	271	1	3	3	68.1	0.644	0.779	0.752	0.72	Medium	Medium	Medium	1.05	4.64	1	4.41	1.91	5.05	52.29	5	76.27
6	6G04	single_pep-delim-200	271	1	4	5	62	0.576	0.179	0.258	0.01	Incorrect	Incorrect	Incorrect	26.49	4.83	4.58	22.6	69.59	76.34	0	0	0
6	6G04	single_pep-delim-200	271	1	5	2	66.2	0.638	0.781	0.752	0.72	Medium	Medium	Medium	1.09	4.53	0.97	4.31	1.98	5.2	55.05	10.45	78.81
6	6G04	single_pep-delim-200	271	1	2	4	58.9	0.603	0.479	0.504	0.21	Incorrect	Incorrect	Incorrect	4.54	4.68	2.56	5.56	10.76	11.36	14.68	48.39	59.32
6	6G04	single_pep-delim-200	271	2	4	3	62.1	0.577	0.182	0.261	0.01	Incorrect	Incorrect	Incorrect	25.37	4.94	4.24	21.77	67.03	73.31	0	0	0
6	6G04	single_pep-delim-200	271	2	2	4	60.1	0.583	0.179	0.26	0	Incorrect	Incorrect	Incorrect	30.7	4.68	7.14	26.52	84.78	80.19	0	0	0
6	6G04	single_pep-delim-200	271	2	5	2	63	0.604	0.291	0.354	0	Incorrect	Incorrect	Incorrect	28.7	4.71	5.2	24.63	79.33	73.18	0	0	0
6	6G04	single_pep-delim-200	271	2	1	5	60.7	0.568	0.156	0.238	0.01	Incorrect	Incorrect	Incorrect	26.8	4.43	3.46	23.2	74.25	71.14	0	0	0
6	6G04	single_pep-delim-200	271	2	3	1	68.1	0.646	0.79	0.761	0.72	Medium	Medium	Medium	1.05	4.74	1.01	4.5	1.92	5.12	53.21	4.92	76.27
6	6G04	single_pep-delim-200	271	3	5	4	61.4	0.586	0.191	0.27	0.01	Incorrect	Incorrect	Incorrect	27.44	4.6	4.62	23.45	75.58	70.7	0	0	0
6	6G04	single_pep-delim-200	271	3	4	2	65	0.59	0.232	0.304	0.01	Incorrect	Incorrect	Incorrect	24.84	4.8	3.91	21.33	66.02	72.07	0	0	0
6	6G04	single_pep-delim-200	271	3	3	1	70.5	0.649	0.785	0.758	0.72	Medium	Medium	Medium	1.04	4.63	0.99	4.39	1.87	5	53.21	6.45	77.12
6	6G04	single_pep-delim-200	271	3	2	3	61.6	0.599	0.211	0.289	0	Incorrect	Incorrect	Incorrect	29.11	4.62	6.48	25.07	78.71	74.12	0	0	0
6	6G04	single_pep-delim-200	271	3	1	5	60.7	0.554	0.13	0.215	0	Incorrect	Incorrect	Incorrect	28.77	4.43	3.23	24.84	79.37	78.6	0	0	0
6	6G04	single_pep-delim-200	271	4	1	4	63.8	0.589	0.195	0.274	0.01	Incorrect	Incorrect	Incorrect	22.97	4.45	2.94	19.68	60.88	65.79	0	0	0
6	6G04	single_pep-delim-200	271	4	5	3	62.9	0.598	0.304	0.363	0	Incorrect	Incorrect	Incorrect	28.64	4.66	5.96	24.47	78.51	74.52	0	0	0
6	6G04	single_pep-delim-200	271	4	2	2	61.9	0.603	0.329	0.384	0	Incorrect	Incorrect	Incorrect	29.52	4.59	6.73	25.68	81.29	80.9	0	0	0
6	6G04	single_pep-delim-200	271	4	4	5	61.3	0.575	0.187	0.265	0	Incorrect	Incorrect	Incorrect	29.01	4.93	4.7	24.97	80.08	75.95	0	0	0
6	6G04	single_pep-delim-200	271	4	3	1	69.2	0.641	0.764	0.739	0.72	Medium	Medium	Medium	1.05	4.68	1	4.45	1.91	5.07	53.21	6.45	76.27
6	6G04	single_pep-delim-200	271	5	2	2	72.5	0.663	0.81	0.781	0.73	Medium	Medium	Medium	1.08	4.61	0.99	4.37	1.79	4.95	55.96	4.69	79.66
6	6G04	single_pep-delim-200	271	5	5	4	62.2	0.586	0.195	0.273	0	Incorrect	Incorrect	Incorrect	28.39	4.67	6.22	24.15	77.73	73.99	0	0	0
6	6G04	single_pep-delim-200	271	5	1	1	68.8	0.638	0.821	0.784	0.72	Medium	Medium	Medium	1.09	4.44	1.04	4.22	1.91	4.86	55.05	4.76	77.97
6	6G04	single_pep-delim-200	271	5	3	3	68.1	0.642	0.783	0.755	0.72	Medium	Medium	Medium	1.05	4.69	1	4.45	1.93	5.08	53.21	6.45	76.27
6	6G04	single_pep-delim-200	271	5	4	5	61.3	0.555	0.161	0.24	0	Incorrect	Incorrect	Incorrect	28.66	5.13	3.8	25.05	79.33	76.31	0	0	0
7	6ICV	mixed_ali-delim-delim	526	1	1	3	90.7	0.87	0.17	0.31	0.02	Incorrect	Incorrect	Incorrect	11.34	1.22	8.67	6.74	36.42	54.78	0	0	3.18
7	6ICV	mixed_ali-delim-delim	526	1	5	2	90.6	0.872	0.203	0.337	0.03	Incorrect	Incorrect	Incorrect	10.14	1.22	8.32	6.11	32.94	57.83	0	0	1.91
7	6ICV	mixed_ali-delim-delim	526	1	3	4	90.9	0.872	0.165	0.306	0.02	Incorrect	Incorrect	Incorrect	10.95	1.22	8.63	6.5	35.07	51.74	0	0	0.64
7	6ICV	mixed_ali-delim-delim	526	1	2	1	91.4	0.877	0.241	0.368	0.02	Incorrect	Incorrect	Incorrect	11.54	1.24	8.84	6.88	37.22	57.73	0	0	3.82
7	6ICV	mixed_ali-delim-delim	526	1	4	5	91.3	0.875	0.164	0.306	0.02	Incorrect	Incorrect	Incorrect	11.03	1.22	8.69	6.58	35.56	51.91	0	100	3.18
7	6ICV	mixed_ali-delim-delim	526	2	3	4	90.9	0.873	0.198	0.333	0.03	Incorrect	Incorrect	Incorrect	10.17	1.21	8.7	6.07	32.68	54.91	0	0	3.18
7	6ICV	mixed_ali-delim-delim	526	2	1	2	90.6	0.871	0.233	0.361	0.03	Incorrect	Incorrect	Incorrect	10.16	1.2	8.85	6.08	32.79	56.65	0	0	4.46
7	6ICV	mixed_ali-delim-delim	526	2	4	5	91.2	0.873	0.192	0.328	0.03	Incorrect	Incorrect	Incorrect	10.68	1.18	8.81	6.38	34.47	54.99	0	0	3.82
7	6ICV	mixed_ali-delim-delim	526	2	5	3	90.6	0.872	0.228	0.357	0.03	Incorrect	Incorrect	Incorrect	9.8	1.22	8.87	5.92	31.85	59.24	0	0	1.27
7	6ICV	mixed_ali-delim-delim	526	2	2	1	91.1	0.875	0.255	0.379	0.02	Incorrect	Incorrect	Incorrect	10.82	1.23	8.86	6.47	34.94	58.37	0	0	3.18
7	6ICV	mixed_ali-delim-delim	526	3	3	3	90.8	0.872	0.206	0.339	0.03	Incorrect	Incorrect	Incorrect	10.19	1.19	8.73	6.07	32.71	52.02	0	0	0.64
7	6ICV	mixed_ali-delim-delim	526	3	1	4	90.8	0.87	0.204	0.337	0.02	Incorrect	Incorrect	Incorrect	11.34	1.2	8.75	6.74	36.49	56.05	0	0	3.82
7	6ICV	mixed_ali-delim-delim	526	3	4	5	91.4	0.874	0.177	0.316	0.02	Incorrect	Incorrect	Incorrect	11.34	1.23	8.76	6.76	36.59	54.9	0	0	3.82
7	6ICV	mixed_ali-delim-delim	526	3	2	1	91.3	0.877	0.248	0.374	0.02	Incorrect	Incorrect	Incorrect	11.16	1.24	8.87	6.64	35.87	52.24	0	0	1.91
7	6ICV	mixed_ali-delim-delim	526	3	5	2	90.5	0.871	0.218	0.349	0.03	Incorrect	Incorrect	Incorrect	10.48	1.21	8.72	6.3	34.05	60.14	0	0	0
7	6ICV	mixed_ali-delim-delim	526	4	4	5	91.3	0.875	0.188	0.325	0.02	Incorrect	Incorrect	Incorrect	11.03	1.18	8.78	6.58	35.57	55.92	0	0	3.18
7	6ICV	mixed_ali-delim-delim	526	4	5	3	90.7	0.872	0.22	0.35	0.03	Incorrect	Incorrect	Incorrect	10.24	1.2	8.78	6.16	33.25	59.19	0	0	0
7	6ICV	mixed_ali-delim-delim	526	4	1	2	90.6	0.87	0.222	0.352	0.03	Incorrect	Incorrect	Incorrect	10.29	1.18	8.84	6.14	33.16	56.16	0	100	3.82
7	6ICV	mixed_ali-delim-delim	526	4	3	4	90.8	0.873	0.206	0.339	0.03	Incorrect	Incorrect	Incorrect	10.25	1.18	8.69	6.1	32.9	52.92	0	0	1.27
7	6ICV	mixed_ali-delim-delim	526	4	2	1	91.1	0.875	0.249	0.374	0.02	Incorrect	Incorrect	Incorrect	11.35	1.18	8.86	6.75	36.55	57.28	0	0	3.82
7	6ICV	mixed_ali-delim-delim	526	5	1	2	90.6	0.871	0.234	0.361	0.03	Incorrect	Incorrect	Incorrect	10.1	1.2	8.81	6.05	32.58	55.84	0	0	5.1
7	6ICV	mixed_ali-delim-delim	526	5	3	5	90.8	0.869	0.177	0.315	0.03	Incorrect	Incorrect	Incorrect	10.53	1.17	8.61	6.25	33.73	52.93	0	0	1.27
7	6ICV	mixed_ali-delim-delim	526	5	4	4	91.1	0.874	0.196	0.332	0.02	Incorrect	Incorrect	Incorrect	10.83	1.17	8.76	6.45	34.85	51.48	0	100	3.82
7	6ICV	mixed_ali-delim-delim	526	5	2	1	90.9	0.871	0.251	0.375	0.02	Incorrect	Incorrect	Incorrect	11.56	1.36	8.82	6.83	36.86	57.2	0	0	3.82
7	6ICV	mixed_ali-delim-delim	526	5	5	3	90.5	0.871	0.229	0.357	0.03	Incorrect	Incorrect	Incorrect	10.21	1.2	8.71	6.15	33.17	58.9	0	0	0
7	6ICV	single_pep-delim-delim	526	1	1	1	92.6	0.904	0.875	0.881	0.85	High	High	Medium	0.78	1.18	1.63	1.22	1.93	4.45	82.11	25.71	95.54
7	6ICV	single_pep-delim-delim	526	1	4	5	89.9	0.889	0.531	0.603	0.7	Medium	Medium	Acceptable	1.09	1.21	2.4	1.32	3.13	4.44	55.79	32.91	87.9
7	6ICV	single_pep-delim-delim	526	1	5	2	90.7	0.894	0.677	0.72	0.69	Medium	Medium	Acceptable	1.11	1.17	2.52	1.29	3.17	5.06	53.68	34.62	89.17
7	6ICV	single_pep-delim-delim	526	1	2	3	90.6	0.897	0.662	0.709	0.77	Medium	High	Medium	0.89	1.21	1.95	1.27	2.43	5.71	65.26	27.91	91.08
7	6ICV	single_pep-delim-delim	526	1	3	4	89.7	0.892	0.55	0.618	0.66	Medium	Medium	Acceptable	1.17	1.21	2.51	1.35	3.49	8.07	51.58	40.96	89.17
7	6ICV	single_pep-delim-delim	526	2	5	4	90.8	0.894	0.672	0.716	0.68	Medium	Medium	Acceptable	1.11	1.23	2.51	1.34	3.17	5.43	51.58	34.67	89.81
7	6ICV	single_pep-delim-delim	526	2	4	3	90.9	0.9	0.68	0.724	0.75	Medium	High	Medium	0.97	1.2	2.29	1.29	2.77	4.6	63.16	34.78	91.72
7	6ICV	single_pep-delim-delim	526	2	3	5	89.9	0.893	0.603	0.661	0.75	Medium	Medium	Acceptable	1.01	1.23	2.26	1.33	3.05	7.15	67.37	29.67	91.72
7	6ICV	single_pep-delim-delim	526	2	2	2	92.2	0.905	0.843	0.855	0.81	High	High	Medium	0.95	1.22	2.08	1.3	2.82	7.37	81.05	30	94.9
7	6ICV	single_pep-delim-delim	526	2	1	1	92.5	0.903	0.866	0.873	0.85	High	High	Medium	0.77	1.2	1.61	1.23	1.94	4.49	82.11	24.27	96.18
7	6ICV	single_pep-delim-delim	526	3	3	3	89.6	0.891	0.555	0.622	0.68	Medium	Medium	Acceptable	1.14	1.17	2.47	1.31	3.43	9.43	53.68	38.55	87.9
7	6ICV	single_pep-delim-delim	526	3	4	5	89.6	0.889	0.503	0.58	0.63	Medium	Medium	Acceptable	1.28	1.19	2.83	1.36	3.83	10.15	47.37	45.78	90.45
7	6ICV	single_pep-delim-delim	526	3	1	1	92.3	0.904	0.823	0.839	0.86	High	High	Medium	0.77	1.2	1.57	1.23	1.93	4.5	83.16	22.55	96.18
7	6ICV	single_pep-delim-delim	526	3	2	4	89.7	0.889	0.531	0.603	0.61	Medium	Medium	Acceptable	1.33	1.22	2.88	1.41	4.03	7.21	44.21	48.15	85.99
7	6ICV	single_pep-delim-delim	526	3	5	2	90.4	0.892	0.632	0.684	0.71	Medium	Medium	Acceptable	1.03	1.18	2.35	1.28	2.96	5.34	55.79	34.57	90.45
7	6ICV	single_pep-delim-delim	526	4	1	2	92.5	0.903	0.869	0.876	0.86	High	High	Medium	0.78	1.17	1.65	1.2	1.98	4.68	84.21	23.81	97.45
7	6ICV	single_pep-delim-delim	526	4	5	1	92.5	0.905	0.878	0.883	0.86	High	High	Medium	0.78	1.21	1.63	1.24	2.01	4.9	83.16	24.04	96.18
7	6ICV	single_pep-delim-delim	526	4	2	3	92.2	0.906	0.827	0.843	0.86	High	High	Medium	0.74	1.22	1.46	1.25	1.93	4.41	82.11	24.27	95.54
7	6ICV	single_pep-delim-delim	526	4	3	4	90.9	0.898	0.704	0.743	0.8	High	High	Medium	0.94	1.18	2.05	1.27	2.8	7.2	77.89	26.73	94.27
7	6ICV	single_pep-delim-delim	526	4	4	5	90.1	0.891	0.601	0.659	0.79	Medium	High	Medium	0.96	1.18	2.12	1.27	2.8	6.98	75.79	26.53	94.9
7	6ICV	single_pep-delim-delim	526	5	2	4	90.4	0.894	0.645	0.695	0.71	Medium	Medium	Acceptable	1.04	1.21	2.36	1.31	3.09	7.83	57.89	38.89	92.36
7	6ICV	single_pep-delim-delim	526	5	4	3	91.9	0.905	0.823	0.839	0.84	High	High	Medium	0.74	1.17	1.55	1.2	1.92	3.43	76.84	21.51	95.54
7	6ICV	single_pep-delim-delim	526	5	1	1	92.3	0.901	0.857	0.866	0.86	High	High	Medium	0.74	1.15	1.53	1.18	1.82	4.02	83.16	22.55	97.45
7	6ICV	single_pep-delim-delim	526	5	5	2	92.2	0.905	0.844	0.856	0.87	High	High	Medium	0.75	1.2	1.56	1.22	1.88	4.45	84.21	23.08	97.45
7	6ICV	single_pep-delim-delim	526	5	3	5	89.9	0.889	0.627	0.679	0.71	Medium	Medium	Acceptable	1.03	1.15	2.32	1.27	3.15	8.17	57.89	37.5	90.45
7	6ICV	mixed_ali-fl-fl	969	1	2	2	81.6	0.557	0.171	0.248	0.02	Incorrect	Incorrect	Incorrect	10.96	1.31	7.85	6.54	35.16	56.35	0	0	3.82
7	6ICV	mixed_ali-fl-fl	969	1	5	1	81.3	0.549	0.194	0.265	0.02	Incorrect	Incorrect	Incorrect	12.06	1.25	7.83	7.16	38.73	58.07	0	0	0.64
7	6ICV	mixed_ali-fl-fl	969	1	4	3	82.5	0.555	0.157	0.237	0.02	Incorrect	Incorrect	Incorrect	11.73	1.26	7.83	6.98	37.69	57.13	0	0	0
7	6ICV	mixed_ali-fl-fl	969	1	1	5	81.8	0.544	0.137	0.218	0.02	Incorrect	Incorrect	Incorrect	13.28	1.19	7.83	7.87	42.76	61.67	0	0	0
7	6ICV	mixed_ali-fl-fl	969	1	3	4	81.9	0.553	0.15	0.231	0.02	Incorrect	Incorrect	Incorrect	12.7	1.21	7.8	7.52	40.77	60.21	0	0	0.64
7	6ICV	mixed_ali-fl-fl	969	2	4	1	82.5	0.561	0.173	0.251	0.02	Incorrect	Incorrect	Incorrect	11.94	1.29	7.82	7.19	38.97	67.05	0	0	0
7	6ICV	mixed_ali-fl-fl	969	2	3	4	81.9	0.552	0.151	0.231	0.02	Incorrect	Incorrect	Incorrect	12.13	1.3	7.79	7.23	39.11	61.34	0	0	1.27
7	6ICV	mixed_ali-fl-fl	969	2	5	3	81.1	0.555	0.168	0.245	0.02	Incorrect	Incorrect	Incorrect	10.72	1.26	7.84	6.48	35	64.43	0	0	2.55
7	6ICV	mixed_ali-fl-fl	969	2	2	2	81.4	0.556	0.169	0.246	0.02	Incorrect	Incorrect	Incorrect	11.64	1.32	7.83	6.91	37.24	57.21	0	0	1.91
7	6ICV	mixed_ali-fl-fl	969	2	1	5	81.4	0.541	0.13	0.212	0.01	Incorrect	Incorrect	Incorrect	16.17	1.29	7.82	9.56	52.13	63.46	0	0	0
7	6ICV	mixed_ali-fl-fl	969	3	2	2	81.5	0.565	0.185	0.261	0.03	Incorrect	Incorrect	Incorrect	10.51	1.3	7.83	6.37	34.27	63.33	0	0	1.91
7	6ICV	mixed_ali-fl-fl	969	3	1	5	82.2	0.55	0.152	0.232	0.01	Incorrect	Incorrect	Incorrect	15.78	1.22	7.81	9.39	51.22	66.22	0	0	0
7	6ICV	mixed_ali-fl-fl	969	3	5	3	81.2	0.558	0.183	0.258	0.02	Incorrect	Incorrect	Incorrect	10.91	1.26	7.83	6.59	35.58	64.57	0	0	1.91
7	6ICV	mixed_ali-fl-fl	969	3	4	1	82.4	0.573	0.228	0.297	0.02	Incorrect	Incorrect	Incorrect	11.85	1.43	7.83	7.1	38.33	66.7	0	0	1.27
7	6ICV	mixed_ali-fl-fl	969	3	3	4	82	0.559	0.169	0.247	0.02	Incorrect	Incorrect	Incorrect	10.99	1.29	7.8	6.6	35.6	62.22	0	0	1.91
7	6ICV	mixed_ali-fl-fl	969	4	5	4	81.2	0.548	0.152	0.231	0.02	Incorrect	Incorrect	Incorrect	12.15	1.27	7.84	7.22	39.02	59.08	0	0	0.64
7	6ICV	mixed_ali-fl-fl	969	4	1	5	81.9	0.54	0.129	0.211	0.01	Incorrect	Incorrect	Incorrect	14.35	1.22	7.83	8.49	46.23	65.42	0	0	0.64
7	6ICV	mixed_ali-fl-fl	969	4	3	3	81.1	0.556	0.17	0.247	0.01	Incorrect	Incorrect	Incorrect	15.79	1.31	7.83	9.36	50.99	64.91	0	0	0
7	6ICV	mixed_ali-fl-fl	969	4	4	1	82.5	0.572	0.212	0.284	0.02	Incorrect	Incorrect	Incorrect	11.82	1.27	7.84	7.12	38.57	66.39	0	0	1.27
7	6ICV	mixed_ali-fl-fl	969	4	2	2	81.3	0.561	0.182	0.258	0.03	Incorrect	Incorrect	Incorrect	10.3	1.29	7.86	6.25	33.62	62.9	0	0	1.91
7	6ICV	mixed_ali-fl-fl	969	5	1	5	81.9	0.547	0.139	0.221	0.02	Incorrect	Incorrect	Incorrect	12.5	1.26	7.82	7.48	40.6	60.57	0	0	1.27
7	6ICV	mixed_ali-fl-fl	969	5	5	4	81.4	0.552	0.153	0.233	0.02	Incorrect	Incorrect	Incorrect	12.06	1.25	7.83	7.26	39.41	67.4	0	0	0.64
7	6ICV	mixed_ali-fl-fl	969	5	3	2	81.5	0.557	0.195	0.267	0.01	Incorrect	Incorrect	Incorrect	15.88	1.36	7.8	9.41	51.27	59.88	0	0	0.64
7	6ICV	mixed_ali-fl-fl	969	5	4	1	82.7	0.569	0.199	0.273	0.02	Incorrect	Incorrect	Incorrect	12.05	1.31	7.83	7.25	39.3	67.24	0	0	0
7	6ICV	mixed_ali-fl-fl	969	5	2	3	81	0.56	0.184	0.259	0.03	Incorrect	Incorrect	Incorrect	10.27	1.3	7.84	6.22	33.43	62.19	0	0	3.82
7	6ICV	mixed_ali-delim-fl	878	1	1	5	88.3	0.577	0.132	0.221	0.02	Incorrect	Incorrect	Incorrect	12.04	1.24	7.84	7.25	39.3	67.42	0	0	0
7	6ICV	mixed_ali-delim-fl	878	1	3	2	89.1	0.598	0.189	0.271	0.01	Incorrect	Incorrect	Incorrect	14.25	1.26	7.79	8.52	46.3	63.65	0	0	0
7	6ICV	mixed_ali-delim-fl	878	1	4	1	89.4	0.602	0.201	0.281	0.02	Incorrect	Incorrect	Incorrect	12.02	1.34	7.83	7.25	39.26	66.86	0	0	1.27
7	6ICV	mixed_ali-delim-fl	878	1	5	4	88.4	0.584	0.144	0.232	0.03	Incorrect	Incorrect	Incorrect	10.21	1.31	7.83	6.19	33.24	61.46	0	0	3.82
7	6ICV	mixed_ali-delim-fl	878	1	2	3	88	0.592	0.17	0.254	0.03	Incorrect	Incorrect	Incorrect	10.34	1.35	7.84	6.28	33.7	62.55	0	0	2.55
7	6ICV	mixed_ali-delim-fl	878	2	4	2	89	0.589	0.159	0.245	0.02	Incorrect	Incorrect	Incorrect	10.95	1.29	7.82	6.5	34.98	55.29	0	0	2.55
7	6ICV	mixed_ali-delim-fl	878	2	3	3	88.4	0.587	0.152	0.239	0.01	Incorrect	Incorrect	Incorrect	14.95	1.25	7.78	8.81	48.02	64.84	0	0	0
7	6ICV	mixed_ali-delim-fl	878	2	1	4	88	0.583	0.15	0.237	0.02	Incorrect	Incorrect	Incorrect	11.94	1.24	7.84	7.19	39	66.98	0	0	0.64
7	6ICV	mixed_ali-delim-fl	878	2	5	5	87.8	0.583	0.139	0.228	0.02	Incorrect	Incorrect	Incorrect	11.42	1.3	7.82	6.9	37.23	65.02	0	100	1.27
7	6ICV	mixed_ali-delim-fl	878	2	2	1	88.3	0.594	0.17	0.255	0.03	Incorrect	Incorrect	Incorrect	9.86	1.3	7.85	6	32.19	61.62	0	0	5.1
7	6ICV	mixed_ali-delim-fl	878	3	2	3	88.3	0.592	0.167	0.252	0.02	Incorrect	Incorrect	Incorrect	10.87	1.25	7.85	6.56	35.45	64.21	0	0	0
7	6ICV	mixed_ali-delim-fl	878	3	5	1	88.1	0.592	0.212	0.288	0.02	Incorrect	Incorrect	Incorrect	11.51	1.25	7.82	6.93	37.51	65.64	0	0	0.64
7	6ICV	mixed_ali-delim-fl	878	3	1	4	87.9	0.585	0.16	0.245	0.02	Incorrect	Incorrect	Incorrect	11.46	1.38	7.84	6.86	36.97	65.83	0	0	0.64
7	6ICV	mixed_ali-delim-fl	878	3	3	2	88.1	0.591	0.171	0.255	0.03	Incorrect	Incorrect	Incorrect	9.92	1.34	7.79	6.05	32.42	61.06	0	0	3.82
7	6ICV	mixed_ali-delim-fl	878	3	4	5	89.1	0.589	0.157	0.243	0.02	Incorrect	Incorrect	Incorrect	11.51	1.41	7.83	6.91	37.22	66.12	0	0	0.64
7	6ICV	mixed_ali-delim-fl	878	4	3	2	88.2	0.591	0.161	0.247	0.02	Incorrect	Incorrect	Incorrect	12.16	1.33	7.8	7.35	39.81	67.95	0	0	0
7	6ICV	mixed_ali-delim-fl	878	4	1	4	88.3	0.584	0.149	0.236	0.02	Incorrect	Incorrect	Incorrect	11.95	1.21	7.83	7.18	38.99	67	0	0	0
7	6ICV	mixed_ali-delim-fl	878	4	2	3	88.3	0.593	0.16	0.247	0.03	Incorrect	Incorrect	Incorrect	10.33	1.28	7.84	6.26	33.72	62.87	0	0	1.91
7	6ICV	mixed_ali-delim-fl	878	4	5	5	88.5	0.583	0.138	0.227	0.03	Incorrect	Incorrect	Incorrect	10.65	1.25	7.83	6.44	34.73	63.15	0	0	3.18
7	6ICV	mixed_ali-delim-fl	878	4	4	1	89.2	0.595	0.176	0.26	0.02	Incorrect	Incorrect	Incorrect	11.28	1.25	7.82	6.7	36.14	56.28	0	0	1.91
7	6ICV	mixed_ali-delim-fl	878	5	2	1	88.7	0.602	0.187	0.27	0.03	Incorrect	Incorrect	Incorrect	10.65	1.31	7.84	6.33	34.01	54.49	0	100	7.01
7	6ICV	mixed_ali-delim-fl	878	5	5	4	88.3	0.586	0.146	0.234	0.02	Incorrect	Incorrect	Incorrect	10.77	1.25	7.82	6.51	35.15	64.12	0	0	1.91
7	6ICV	mixed_ali-delim-fl	878	5	1	5	88.8	0.575	0.122	0.213	0.02	Incorrect	Incorrect	Incorrect	13.43	1.24	7.83	7.97	43.25	63.67	0	0	0
7	6ICV	mixed_ali-delim-fl	878	5	4	3	89.3	0.589	0.152	0.239	0.02	Incorrect	Incorrect	Incorrect	11.39	1.28	7.82	6.78	36.56	56.32	0	0	1.91
7	6ICV	mixed_ali-delim-fl	878	5	3	2	88.6	0.594	0.171	0.256	0.02	Incorrect	Incorrect	Incorrect	11.06	1.25	7.82	6.55	35.32	55.49	0	0	3.18
7	6ICV	unpaired_ali-delim-delim	526	1	4	3	90.5	0.88	0.232	0.362	0.08	Incorrect	Incorrect	Incorrect	5.6	1.3	8.79	3.51	17.95	18.13	0	100	20.38
7	6ICV	unpaired_ali-delim-delim	526	1	5	5	90.3	0.875	0.203	0.337	0.05	Incorrect	Incorrect	Incorrect	7.88	1.2	8.94	4.78	25.42	32.82	0	100	7.64
7	6ICV	unpaired_ali-delim-delim	526	1	1	4	90	0.873	0.233	0.361	0.08	Incorrect	Incorrect	Incorrect	5.68	1.2	8.8	3.48	17.96	17.53	0	0	17.83
7	6ICV	unpaired_ali-delim-delim	526	1	2	2	90.9	0.877	0.269	0.391	0.03	Incorrect	Incorrect	Incorrect	9.58	1.35	8.86	5.67	30.23	52.68	0	100	6.37
7	6ICV	unpaired_ali-delim-delim	526	1	3	1	90.5	0.877	0.316	0.428	0.08	Incorrect	Incorrect	Incorrect	5.93	1.37	8.71	3.76	19.31	21.92	1.05	90	33.76
7	6ICV	unpaired_ali-delim-delim	526	2	3	1	90.5	0.882	0.351	0.457	0.08	Incorrect	Incorrect	Incorrect	5.84	1.23	8.72	3.55	18.33	20.76	1.05	92.86	34.39
7	6ICV	unpaired_ali-delim-delim	526	2	2	4	90.6	0.88	0.275	0.396	0.05	Incorrect	Incorrect	Incorrect	7.83	1.25	9.08	4.74	25.09	40.71	0	0	8.28
7	6ICV	unpaired_ali-delim-delim	526	2	1	2	90	0.874	0.292	0.408	0.09	Incorrect	Incorrect	Incorrect	5.71	1.22	8.78	3.48	17.95	17.49	1.05	80	31.85
7	6ICV	unpaired_ali-delim-delim	526	2	5	5	90.5	0.876	0.214	0.346	0.04	Incorrect	Incorrect	Incorrect	8.88	1.23	8.67	5.36	28.66	42.76	0	0	5.73
7	6ICV	unpaired_ali-delim-delim	526	2	4	3	90.2	0.884	0.28	0.401	0.1	Incorrect	Incorrect	Incorrect	5.36	1.19	8.82	3.28	16.78	17.08	1.05	75	29.3
7	6ICV	unpaired_ali-delim-delim	526	3	4	2	90.3	0.883	0.303	0.419	0.1	Incorrect	Incorrect	Incorrect	5.26	1.17	8.84	3.22	16.5	18.05	2.11	80	35.67
7	6ICV	unpaired_ali-delim-delim	526	3	3	1	90.7	0.877	0.325	0.435	0.08	Incorrect	Incorrect	Incorrect	5.91	1.39	8.66	3.77	19.32	22.35	1.05	90	33.76
7	6ICV	unpaired_ali-delim-delim	526	3	2	4	90.7	0.879	0.255	0.38	0.04	Incorrect	Incorrect	Incorrect	8.41	1.2	9.2	5.05	26.99	35.94	0	100	5.73
7	6ICV	unpaired_ali-delim-delim	526	3	5	5	90.6	0.874	0.211	0.344	0.04	Incorrect	Incorrect	Incorrect	8.69	1.19	8.7	5.23	27.98	45.7	0	0	5.73
7	6ICV	unpaired_ali-delim-delim	526	3	1	3	90	0.873	0.265	0.387	0.08	Incorrect	Incorrect	Incorrect	5.75	1.18	8.8	3.5	18.12	17.56	1.05	75	28.66
7	6ICV	unpaired_ali-delim-delim	526	4	5	5	90.5	0.876	0.215	0.347	0.05	Incorrect	Incorrect	Incorrect	7.09	1.17	8.79	4.31	22.8	27.13	0	0	10.19
7	6ICV	unpaired_ali-delim-delim	526	4	3	1	90.3	0.876	0.335	0.443	0.08	Incorrect	Incorrect	Incorrect	5.91	1.29	8.71	3.71	19.18	21.87	1.05	90.91	35.03
7	6ICV	unpaired_ali-delim-delim	526	4	2	2	90.6	0.88	0.276	0.397	0.04	Incorrect	Incorrect	Incorrect	8.21	1.2	9.14	4.93	26.29	39.47	0	0	7.01
7	6ICV	unpaired_ali-delim-delim	526	4	1	4	90	0.874	0.266	0.388	0.08	Incorrect	Incorrect	Incorrect	5.79	1.17	8.7	3.51	18.22	19.64	1.05	75	32.48
7	6ICV	unpaired_ali-delim-delim	526	4	4	3	90.4	0.88	0.268	0.39	0.08	Incorrect	Incorrect	Incorrect	5.72	1.32	8.69	3.62	18.59	19.88	1.05	75	30.57
7	6ICV	unpaired_ali-delim-delim	526	5	3	1	90.6	0.88	0.343	0.45	0.09	Incorrect	Incorrect	Incorrect	5.67	1.2	8.66	3.46	17.83	20.48	1.05	93.75	35.67
7	6ICV	unpaired_ali-delim-delim	526	5	2	3	90.7	0.88	0.295	0.412	0.05	Incorrect	Incorrect	Incorrect	7.87	1.23	8.98	4.75	25.21	40.93	0	0	7.01
7	6ICV	unpaired_ali-delim-delim	526	5	5	5	90.3	0.874	0.261	0.384	0.08	Incorrect	Incorrect	Incorrect	5.88	1.21	8.66	3.6	18.66	18.67	0	100	22.93
7	6ICV	unpaired_ali-delim-delim	526	5	4	2	90.5	0.883	0.324	0.436	0.1	Incorrect	Incorrect	Incorrect	5.35	1.21	8.69	3.28	16.76	18	3.16	80	38.85
7	6ICV	unpaired_ali-delim-delim	526	5	1	4	90.1	0.874	0.282	0.4	0.09	Incorrect	Incorrect	Incorrect	5.71	1.19	8.81	3.47	17.95	18.13	1.05	80	34.39
7	6ICV	unpaired_ali-delim-fl	878	1	2	5	88	0.596	0.173	0.258	0.03	Incorrect	Incorrect	Incorrect	10.52	1.47	7.83	6.35	33.99	63.57	0	0	0.64
7	6ICV	unpaired_ali-delim-fl	878	1	5	2	88.3	0.605	0.255	0.325	0.02	Incorrect	Incorrect	Incorrect	11.32	1.46	7.82	6.76	36.35	65.17	0	0	0.64
7	6ICV	unpaired_ali-delim-fl	878	1	4	4	89.9	0.615	0.221	0.3	0.02	Incorrect	Incorrect	Incorrect	11.58	1.44	7.82	6.9	37.16	65.75	0	0	1.27
7	6ICV	unpaired_ali-delim-fl	878	1	1	1	88.7	0.631	0.287	0.356	0.02	Incorrect	Incorrect	Incorrect	11.23	1.52	7.84	6.72	36.09	64.9	0	0	1.27
7	6ICV	unpaired_ali-delim-fl	878	1	3	3	89	0.619	0.249	0.323	0.02	Incorrect	Incorrect	Incorrect	11.7	1.49	7.82	6.97	37.54	66.1	0	0	1.27
7	6ICV	unpaired_ali-delim-fl	878	2	1	4	88.1	0.599	0.193	0.274	0.02	Incorrect	Incorrect	Incorrect	10.88	1.18	7.83	6.51	35.23	64.09	0	0	3.82
7	6ICV	unpaired_ali-delim-fl	878	2	5	5	87.8	0.593	0.18	0.263	0.02	Incorrect	Incorrect	Incorrect	11.1	1.4	7.82	6.63	35.67	64.74	0	0	1.91
7	6ICV	unpaired_ali-delim-fl	878	2	4	3	89.2	0.618	0.24	0.316	0.02	Incorrect	Incorrect	Incorrect	11.57	1.61	7.82	6.93	37.16	65.84	0	0	1.27
7	6ICV	unpaired_ali-delim-fl	878	2	2	2	88.3	0.613	0.245	0.319	0.02	Incorrect	Incorrect	Incorrect	11.13	1.35	7.83	6.71	36.19	64.81	0	0	0
7	6ICV	unpaired_ali-delim-fl	878	2	3	1	89	0.624	0.256	0.33	0.02	Incorrect	Incorrect	Incorrect	11.47	1.36	7.81	6.83	36.86	65.37	0	0	1.91
7	6ICV	unpaired_ali-delim-fl	878	3	4	1	89.7	0.617	0.234	0.311	0.02	Incorrect	Incorrect	Incorrect	11.84	1.44	7.82	7.07	38.14	66.37	0	0	1.27
7	6ICV	unpaired_ali-delim-fl	878	3	2	2	87.9	0.607	0.215	0.293	0.02	Incorrect	Incorrect	Incorrect	11.05	1.31	7.83	6.68	36.05	64.77	0	0	0
7	6ICV	unpaired_ali-delim-fl	878	3	3	3	88.9	0.609	0.211	0.291	0.02	Incorrect	Incorrect	Incorrect	11.05	1.25	7.81	6.57	35.47	64.38	0	0	1.91
7	6ICV	unpaired_ali-delim-fl	878	3	5	4	88.2	0.597	0.211	0.288	0.02	Incorrect	Incorrect	Incorrect	11.57	1.33	7.83	6.88	37.17	65.56	0	0	1.91
7	6ICV	unpaired_ali-delim-fl	878	3	1	5	88.5	0.596	0.183	0.266	0.02	Incorrect	Incorrect	Incorrect	11.25	1.17	7.84	6.76	36.66	65.41	0	0	1.91
7	6ICV	unpaired_ali-delim-fl	878	4	4	5	88.8	0.592	0.157	0.244	0.03	Incorrect	Incorrect	Incorrect	10.85	1.53	7.84	6.5	34.69	57.95	0	0	3.18
7	6ICV	unpaired_ali-delim-fl	878	4	3	2	89.1	0.624	0.265	0.337	0.02	Incorrect	Incorrect	Incorrect	11.54	1.28	7.82	6.94	37.59	65.57	0	0	1.27
7	6ICV	unpaired_ali-delim-fl	878	4	5	3	88.1	0.599	0.255	0.324	0.02	Incorrect	Incorrect	Incorrect	11.33	1.22	7.82	6.77	36.66	64.88	0	0	2.55
7	6ICV	unpaired_ali-delim-fl	878	4	1	1	88.6	0.625	0.28	0.349	0.02	Incorrect	Incorrect	Incorrect	11.3	1.46	7.84	6.75	36.29	64.98	0	0	1.27
7	6ICV	unpaired_ali-delim-fl	878	4	2	4	88.4	0.614	0.235	0.311	0.02	Incorrect	Incorrect	Incorrect	11.14	1.54	7.81	6.69	35.83	64.9	0	0	0
7	6ICV	unpaired_ali-delim-fl	878	5	4	2	89.8	0.622	0.244	0.32	0.02	Incorrect	Incorrect	Incorrect	11.55	1.42	7.82	6.9	37.17	65.7	0	0	3.18
7	6ICV	unpaired_ali-delim-fl	878	5	2	5	88.4	0.603	0.199	0.28	0.02	Incorrect	Incorrect	Incorrect	11.34	1.34	7.84	6.82	36.83	65.44	0	0	0
7	6ICV	unpaired_ali-delim-fl	878	5	3	1	89.1	0.653	0.344	0.406	0.02	Incorrect	Incorrect	Incorrect	11.44	1.57	7.81	6.85	36.74	65.3	0	0	1.91
7	6ICV	unpaired_ali-delim-fl	878	5	5	3	88.1	0.608	0.223	0.3	0.02	Incorrect	Incorrect	Incorrect	11.05	1.33	7.82	6.61	35.67	64.71	0	0	1.91
7	6ICV	unpaired_ali-delim-fl	878	5	1	4	88.5	0.603	0.202	0.282	0.02	Incorrect	Incorrect	Incorrect	11.06	1.2	7.83	6.65	36.03	64.72	0	0	2.55
7	6ICV	mixed_ali-delim-200	725	1	2	2	89.1	0.687	0.208	0.304	0.01	Incorrect	Incorrect	Incorrect	14.82	1.24	7.82	8.84	48.14	64.81	0	0	0
7	6ICV	mixed_ali-delim-200	725	1	5	4	88.8	0.669	0.135	0.242	0.01	Incorrect	Incorrect	Incorrect	16.94	1.23	7.79	10.05	54.9	68.29	0	0	0
7	6ICV	mixed_ali-delim-200	725	1	3	1	89.1	0.688	0.226	0.318	0.01	Incorrect	Incorrect	Incorrect	14.71	1.22	7.81	8.75	47.66	64.92	0	0	0
7	6ICV	mixed_ali-delim-200	725	1	1	5	88.7	0.665	0.136	0.242	0.01	Incorrect	Incorrect	Incorrect	16.07	1.26	7.81	9.55	52.06	71.72	0	0	0
7	6ICV	mixed_ali-delim-200	725	1	4	3	89.3	0.673	0.137	0.244	0.01	Incorrect	Incorrect	Incorrect	14.83	1.41	7.8	8.9	48.34	70.66	0	0	0
7	6ICV	mixed_ali-delim-200	725	2	3	4	88.7	0.679	0.156	0.261	0.01	Incorrect	Incorrect	Incorrect	14.47	1.26	7.77	8.68	47.21	68.51	0	0	0
7	6ICV	mixed_ali-delim-200	725	2	2	1	88.9	0.684	0.173	0.275	0.01	Incorrect	Incorrect	Incorrect	16.29	1.25	7.79	9.64	52.65	64.86	0	0	0.64
7	6ICV	mixed_ali-delim-200	725	2	1	3	88.8	0.672	0.16	0.262	0.01	Incorrect	Incorrect	Incorrect	16.42	1.24	7.78	9.71	53.04	63.07	0	0	0
7	6ICV	mixed_ali-delim-200	725	2	4	2	89.2	0.682	0.161	0.265	0.01	Incorrect	Incorrect	Incorrect	16.12	1.27	7.77	9.55	52.14	65.97	0	0	0.64
7	6ICV	mixed_ali-delim-200	725	2	5	5	88.6	0.67	0.133	0.24	0.01	Incorrect	Incorrect	Incorrect	17.23	1.22	7.79	10.2	55.75	65.64	0	0	0
7	6ICV	mixed_ali-delim-200	725	3	1	3	88.7	0.672	0.151	0.255	0.01	Incorrect	Incorrect	Incorrect	16.53	1.27	7.79	9.78	53.38	62.88	0	0	0
7	6ICV	mixed_ali-delim-200	725	3	2	1	88.9	0.679	0.156	0.261	0.01	Incorrect	Incorrect	Incorrect	16.66	1.29	7.78	9.84	53.73	64.09	0	0	0.64
7	6ICV	mixed_ali-delim-200	725	3	5	5	87.9	0.672	0.144	0.25	0.01	Incorrect	Incorrect	Incorrect	15.66	1.23	7.79	9.3	50.77	68.56	0	0	0
7	6ICV	mixed_ali-delim-200	725	3	3	2	88.1	0.679	0.155	0.26	0.01	Incorrect	Incorrect	Incorrect	14.76	1.28	7.77	8.78	47.8	65.74	0	0	0
7	6ICV	mixed_ali-delim-200	725	3	4	4	89.4	0.678	0.148	0.254	0.01	Incorrect	Incorrect	Incorrect	16.77	1.29	7.79	9.92	54.18	66.15	0	0	0
7	6ICV	mixed_ali-delim-200	725	4	4	3	89.1	0.675	0.15	0.255	0.01	Incorrect	Incorrect	Incorrect	16.61	1.25	7.79	9.83	53.66	67.11	0	0	0
7	6ICV	mixed_ali-delim-200	725	4	5	5	88.6	0.672	0.141	0.247	0.01	Incorrect	Incorrect	Incorrect	16.93	1.25	7.8	10.04	54.82	67.55	0	0	0
7	6ICV	mixed_ali-delim-200	725	4	2	4	88.8	0.674	0.144	0.25	0.01	Incorrect	Incorrect	Incorrect	15.62	1.25	7.78	9.34	50.92	71.49	0	0	0
7	6ICV	mixed_ali-delim-200	725	4	1	1	88.8	0.672	0.16	0.262	0.01	Incorrect	Incorrect	Incorrect	16.52	1.24	7.79	9.76	53.31	63.68	0	0	0.64
7	6ICV	mixed_ali-delim-200	725	4	3	2	88.4	0.675	0.153	0.257	0.01	Incorrect	Incorrect	Incorrect	16.17	1.2	7.78	9.54	52.12	65.67	0	0	0
7	6ICV	mixed_ali-delim-200	725	5	2	2	88.6	0.68	0.169	0.271	0.01	Incorrect	Incorrect	Incorrect	15.02	1.27	7.81	8.98	48.88	66.92	0	0	0
7	6ICV	mixed_ali-delim-200	725	5	4	5	88.9	0.675	0.142	0.249	0.01	Incorrect	Incorrect	Incorrect	16.31	1.27	7.77	9.7	52.93	68.47	0	0	0
7	6ICV	mixed_ali-delim-200	725	5	5	3	88	0.671	0.146	0.251	0.01	Incorrect	Incorrect	Incorrect	15.77	1.25	7.78	9.38	51.19	69.22	0	0	0
7	6ICV	mixed_ali-delim-200	725	5	3	1	89	0.683	0.17	0.273	0.01	Incorrect	Incorrect	Incorrect	15.02	1.3	7.77	8.98	48.87	67.57	0	0	0
7	6ICV	mixed_ali-delim-200	725	5	1	4	88.8	0.67	0.145	0.25	0.01	Incorrect	Incorrect	Incorrect	16.36	1.26	7.79	9.68	52.85	58.1	0	0	0
7	6ICV	mixed_ali-delim-100	626	1	3	3	87.8	0.775	0.258	0.361	0.04	Incorrect	Incorrect	Incorrect	8.29	1.29	7.91	5.02	26.6	48.75	0	100	16.56
7	6ICV	mixed_ali-delim-100	626	1	2	4	88.1	0.777	0.239	0.347	0.03	Incorrect	Incorrect	Incorrect	9.45	1.28	7.87	5.7	30.54	50.98	0	0	9.55
7	6ICV	mixed_ali-delim-100	626	1	5	5	87.4	0.767	0.211	0.322	0.03	Incorrect	Incorrect	Incorrect	9.88	1.29	7.92	5.96	31.98	56.06	0	0	4.46
7	6ICV	mixed_ali-delim-100	626	1	4	1	88.8	0.787	0.288	0.388	0.04	Incorrect	Incorrect	Incorrect	8.36	1.26	7.86	5.07	26.9	53.04	0	100	16.56
7	6ICV	mixed_ali-delim-100	626	1	1	2	88.3	0.778	0.272	0.373	0.04	Incorrect	Incorrect	Incorrect	8.56	1.24	7.87	5.19	27.59	53.49	0	100	15.29
7	6ICV	mixed_ali-delim-100	626	2	5	5	87.7	0.766	0.212	0.323	0.02	Incorrect	Incorrect	Incorrect	11.31	1.26	7.88	6.8	36.8	64.69	0	0	0.64
7	6ICV	mixed_ali-delim-100	626	2	4	3	88.9	0.775	0.232	0.341	0.04	Incorrect	Incorrect	Incorrect	8.89	1.28	7.87	5.39	28.72	54.31	0	100	12.74
7	6ICV	mixed_ali-delim-100	626	2	1	1	88.4	0.774	0.256	0.36	0.03	Incorrect	Incorrect	Incorrect	9.06	1.23	7.87	5.49	29.31	54.48	0	100	11.46
7	6ICV	mixed_ali-delim-100	626	2	2	4	88	0.77	0.221	0.331	0.03	Incorrect	Incorrect	Incorrect	10.15	1.27	7.86	6.09	32.76	54.97	0	0	2.55
7	6ICV	mixed_ali-delim-100	626	2	3	2	87.6	0.771	0.239	0.345	0.04	Incorrect	Incorrect	Incorrect	9.05	1.26	7.89	5.45	29.1	50.45	0	0	12.1
7	6ICV	mixed_ali-delim-100	626	3	2	4	88.8	0.78	0.258	0.362	0.03	Incorrect	Incorrect	Incorrect	9.25	1.31	7.87	5.61	29.92	54.95	0	100	9.55
7	6ICV	mixed_ali-delim-100	626	3	1	5	88.6	0.774	0.246	0.352	0.04	Incorrect	Incorrect	Incorrect	8.89	1.25	7.86	5.38	28.72	54.08	0	100	12.1
7	6ICV	mixed_ali-delim-100	626	3	5	2	88	0.781	0.292	0.39	0.04	Incorrect	Incorrect	Incorrect	8.27	1.3	7.86	5.05	26.73	53.26	0	100	18.47
7	6ICV	mixed_ali-delim-100	626	3	3	3	87.7	0.779	0.261	0.365	0.02	Incorrect	Incorrect	Incorrect	10.93	1.26	7.86	6.59	35.61	63.87	0	0	4.46
7	6ICV	mixed_ali-delim-100	626	3	4	1	89	0.79	0.294	0.393	0.04	Incorrect	Incorrect	Incorrect	8.39	1.26	7.86	5.09	27.05	53.13	0	100	16.56
7	6ICV	mixed_ali-delim-100	626	4	5	1	88.3	0.797	0.384	0.467	0.04	Incorrect	Incorrect	Incorrect	8.13	1.39	7.83	4.96	26.06	52.7	0	100	17.83
7	6ICV	mixed_ali-delim-100	626	4	1	2	88.4	0.79	0.35	0.438	0.04	Incorrect	Incorrect	Incorrect	8.24	1.39	7.86	5	26.34	53	0	100	15.92
7	6ICV	mixed_ali-delim-100	626	4	2	3	88.2	0.789	0.323	0.416	0.04	Incorrect	Incorrect	Incorrect	8.29	1.49	7.86	5.06	26.54	53.17	0	100	14.01
7	6ICV	mixed_ali-delim-100	626	4	3	5	87.8	0.781	0.275	0.376	0.04	Incorrect	Incorrect	Incorrect	8.68	1.41	7.84	5.25	27.75	52.98	0	0	7.64
7	6ICV	mixed_ali-delim-100	626	4	4	4	88.9	0.79	0.304	0.401	0.04	Incorrect	Incorrect	Incorrect	8.25	1.48	7.86	5.04	26.38	53	0	100	15.29
7	6ICV	mixed_ali-delim-100	626	5	3	4	87.1	0.771	0.243	0.349	0.04	Incorrect	Incorrect	Incorrect	9	1.25	7.91	5.42	28.97	50	0	0	10.19
7	6ICV	mixed_ali-delim-100	626	5	5	5	88	0.76	0.182	0.298	0.02	Incorrect	Incorrect	Incorrect	10.79	1.23	7.86	6.54	35.38	49.55	0	0	0
7	6ICV	mixed_ali-delim-100	626	5	2	2	88.4	0.784	0.276	0.378	0.03	Incorrect	Incorrect	Incorrect	9.5	1.25	7.87	5.74	30.75	55.14	0	100	10.19
7	6ICV	mixed_ali-delim-100	626	5	4	1	89	0.795	0.331	0.424	0.04	Incorrect	Incorrect	Incorrect	8.33	1.22	7.84	5.04	26.77	52.67	0	100	15.92
7	6ICV	mixed_ali-delim-100	626	5	1	3	88.3	0.777	0.268	0.37	0.03	Incorrect	Incorrect	Incorrect	9.25	1.21	7.87	5.58	29.87	54.45	0	100	11.46
7	6ICV	single_pep-delim-100	626	1	3	1	76.8	0.782	0.267	0.37	0.05	Incorrect	Incorrect	Incorrect	7.21	1.2	6.19	4.37	23.06	33.37	0	100	19.75
7	6ICV	single_pep-delim-100	626	1	1	2	76.2	0.778	0.265	0.368	0.05	Incorrect	Incorrect	Incorrect	7.54	1.22	6.7	4.54	23.93	44.27	0	100	21.02
7	6ICV	single_pep-delim-100	626	1	2	5	77.2	0.777	0.242	0.349	0.05	Incorrect	Incorrect	Incorrect	7.74	1.24	6.46	4.67	24.69	36.36	0	100	10.19
7	6ICV	single_pep-delim-100	626	1	4	4	77	0.779	0.243	0.35	0.03	Incorrect	Incorrect	Incorrect	9.53	1.25	5.9	5.73	30.77	54.23	0	0	8.28
7	6ICV	single_pep-delim-100	626	1	5	3	76.3	0.78	0.264	0.367	0.1	Incorrect	Incorrect	Incorrect	5.31	1.3	4.98	3.31	16.8	51.3	3.16	86.96	52.23
7	6ICV	single_pep-delim-100	626	2	5	3	76.1	0.777	0.249	0.355	0.11	Incorrect	Incorrect	Incorrect	5.03	1.29	5.44	3.16	15.88	51.83	3.16	89.29	52.23
7	6ICV	single_pep-delim-100	626	2	2	4	76.7	0.775	0.238	0.345	0.07	Incorrect	Incorrect	Incorrect	6.4	1.25	5.79	3.94	20.5	30.41	1.05	88.89	24.2
7	6ICV	single_pep-delim-100	626	2	1	2	76	0.776	0.258	0.362	0.04	Incorrect	Incorrect	Incorrect	8.77	1.24	6.21	5.3	28.33	55.74	0	100	20.38
7	6ICV	single_pep-delim-100	626	2	4	5	76.7	0.776	0.233	0.342	0.04	Incorrect	Incorrect	Incorrect	8.24	1.25	5.59	5.03	26.83	54.14	0	100	15.29
7	6ICV	single_pep-delim-100	626	2	3	1	76.7	0.785	0.282	0.383	0.06	Incorrect	Incorrect	Incorrect	6.72	1.23	5.89	4.12	21.6	29.91	0	100	21.02
7	6ICV	single_pep-delim-100	626	3	4	5	77	0.777	0.24	0.347	0.04	Incorrect	Incorrect	Incorrect	8.5	1.24	5.49	5.22	27.89	55.78	0	100	11.46
7	6ICV	single_pep-delim-100	626	3	1	2	76.2	0.775	0.255	0.359	0.08	Incorrect	Incorrect	Incorrect	5.94	1.24	6.19	3.67	18.89	29.53	0	100	28.03
7	6ICV	single_pep-delim-100	626	3	3	1	76.7	0.784	0.281	0.382	0.06	Incorrect	Incorrect	Incorrect	6.79	1.24	6.77	4.15	21.72	32.34	0	100	15.92
7	6ICV	single_pep-delim-100	626	3	5	4	76.4	0.776	0.246	0.352	0.27	Acceptable	Incorrect	Incorrect	2.85	1.3	5.61	2.02	8.54	9.7	9.47	80.85	72.61
7	6ICV	single_pep-delim-100	626	3	2	3	76.7	0.779	0.248	0.354	0.21	Incorrect	Incorrect	Incorrect	3.21	1.28	5.22	2.21	9.88	13.44	3.16	82.35	54.14
7	6ICV	single_pep-delim-100	626	4	2	4	76.7	0.777	0.234	0.343	0.12	Incorrect	Incorrect	Incorrect	4.71	1.25	5.09	2.95	14.63	21.17	1.05	96.55	64.33
7	6ICV	single_pep-delim-100	626	4	4	1	77	0.778	0.374	0.455	0.06	Incorrect	Incorrect	Incorrect	6.8	1.22	5.71	4.16	21.79	31.93	0	100	22.29
7	6ICV	single_pep-delim-100	626	4	3	3	76.6	0.773	0.251	0.355	0.07	Incorrect	Incorrect	Incorrect	6.52	1.22	6.55	3.95	20.61	32.01	1.05	75	19.75
7	6ICV	single_pep-delim-100	626	4	5	5	76.2	0.77	0.216	0.327	0.17	Incorrect	Incorrect	Incorrect	3.66	1.27	5.93	2.49	11.81	12.03	3.16	78.57	38.22
7	6ICV	single_pep-delim-100	626	4	1	2	75.9	0.774	0.251	0.356	0.06	Incorrect	Incorrect	Incorrect	6.69	1.22	7.21	4.09	21.39	34.23	0	100	25.48
7	6ICV	single_pep-delim-100	626	5	2	5	77.2	0.777	0.241	0.348	0.05	Incorrect	Incorrect	Incorrect	7.29	1.24	6.3	4.42	23.3	34.03	0	100	10.19
7	6ICV	single_pep-delim-100	626	5	5	4	76.3	0.776	0.242	0.349	0.24	Acceptable	Incorrect	Incorrect	2.96	1.29	5.63	2.08	8.98	11.17	5.26	80.77	63.69
7	6ICV	single_pep-delim-100	626	5	4	3	76.8	0.779	0.245	0.352	0.04	Incorrect	Incorrect	Incorrect	8.56	1.23	6.02	5.2	27.7	53.49	0	100	19.11
7	6ICV	single_pep-delim-100	626	5	3	1	76.8	0.782	0.27	0.372	0.06	Incorrect	Incorrect	Incorrect	6.92	1.22	6.02	4.23	22.23	31.03	0	100	18.47
7	6ICV	single_pep-delim-100	626	5	1	2	76.1	0.778	0.265	0.368	0.07	Incorrect	Incorrect	Incorrect	6.2	1.21	6.01	3.82	19.89	28.55	0	100	25.48
7	6ICV	single_pep-delim-200	725	1	4	5	70	0.687	0.184	0.285	0.04	Incorrect	Incorrect	Incorrect	8.18	1.32	5.85	5.02	26.59	53.51	0	100	19.75
7	6ICV	single_pep-delim-200	725	1	3	2	70.3	0.694	0.218	0.313	0.03	Incorrect	Incorrect	Incorrect	9.1	1.42	6.73	5.56	29.55	59.99	0	100	6.37
7	6ICV	single_pep-delim-200	725	1	2	4	69.5	0.693	0.211	0.307	0.03	Incorrect	Incorrect	Incorrect	9.88	1.28	5.41	5.9	31.64	55.07	0	100	7.64
7	6ICV	single_pep-delim-200	725	1	5	3	68.9	0.694	0.214	0.31	0.06	Incorrect	Incorrect	Incorrect	6.88	1.34	4.96	4.28	22.36	55.55	1.05	90	23.57
7	6ICV	single_pep-delim-200	725	1	1	1	68.6	0.697	0.224	0.319	0.06	Incorrect	Incorrect	Incorrect	7.07	1.26	6.87	4.28	22.45	34.3	0	100	12.74
7	6ICV	single_pep-delim-200	725	2	1	1	68.8	0.696	0.218	0.314	0.03	Incorrect	Incorrect	Incorrect	9.25	1.29	5.61	5.53	29.62	46.35	0	100	8.92
7	6ICV	single_pep-delim-200	725	2	3	4	70.2	0.696	0.213	0.31	0.03	Incorrect	Incorrect	Incorrect	10.18	1.38	6.47	6.12	32.82	59.74	0	0	1.27
7	6ICV	single_pep-delim-200	725	2	4	5	69.8	0.693	0.197	0.296	0.04	Incorrect	Incorrect	Incorrect	8.85	1.33	5.58	5.35	28.46	50.65	0	100	13.38
7	6ICV	single_pep-delim-200	725	2	2	3	69.5	0.694	0.214	0.31	0.03	Incorrect	Incorrect	Incorrect	9.98	1.32	5.19	5.95	31.95	56.72	0	0	2.55
7	6ICV	single_pep-delim-200	725	2	5	2	69.2	0.696	0.216	0.312	0.04	Incorrect	Incorrect	Incorrect	8.24	1.35	6.01	5.04	26.7	56.19	0	100	7.64
7	6ICV	single_pep-delim-200	725	3	2	2	69.2	0.694	0.218	0.313	0.04	Incorrect	Incorrect	Incorrect	8.88	1.29	7.19	5.38	28.73	38.86	0	0	0
7	6ICV	single_pep-delim-200	725	3	5	4	68.8	0.695	0.213	0.309	0.06	Incorrect	Incorrect	Incorrect	6.98	1.32	4.62	4.29	22.5	54.99	0	100	33.76
7	6ICV	single_pep-delim-200	725	3	1	1	68.6	0.697	0.226	0.32	0.04	Incorrect	Incorrect	Incorrect	8.02	1.26	6.64	4.79	25.37	43.28	0	100	10.83
7	6ICV	single_pep-delim-200	725	3	4	5	69.8	0.692	0.196	0.295	0.03	Incorrect	Incorrect	Incorrect	9.22	1.31	5.61	5.54	29.57	48.83	0	100	6.37
7	6ICV	single_pep-delim-200	725	3	3	3	70.3	0.695	0.213	0.309	0.03	Incorrect	Incorrect	Incorrect	9.36	1.36	6.38	5.66	30.19	55.25	0	0	7.01
7	6ICV	single_pep-delim-200	725	4	1	1	68.6	0.694	0.216	0.312	0.04	Incorrect	Incorrect	Incorrect	8.92	1.26	5.82	5.33	28.52	43.29	0	100	9.55
7	6ICV	single_pep-delim-200	725	4	5	2	69.1	0.695	0.215	0.311	0.06	Incorrect	Incorrect	Incorrect	7.17	1.38	5.58	4.34	22.66	52.63	0	100	22.93
7	6ICV	single_pep-delim-200	725	4	3	3	69.9	0.695	0.213	0.309	0.03	Incorrect	Incorrect	Incorrect	10.53	1.35	4.03	6.29	33.77	53.73	0	100	13.38
7	6ICV	single_pep-delim-200	725	4	2	4	69.3	0.692	0.212	0.308	0.02	Incorrect	Incorrect	Incorrect	11.13	1.31	5.5	6.63	35.78	56.7	0	100	3.82
7	6ICV	single_pep-delim-200	725	4	4	5	69.7	0.689	0.184	0.285	0.04	Incorrect	Incorrect	Incorrect	8.51	1.32	6.05	5.12	27.23	43.22	0	100	10.19
7	6ICV	single_pep-delim-200	725	5	3	2	70.5	0.696	0.22	0.315	0.03	Incorrect	Incorrect	Incorrect	10.69	1.37	6.57	6.46	34.77	62.71	0	0	3.82
7	6ICV	single_pep-delim-200	725	5	2	1	69.3	0.699	0.226	0.321	0.05	Incorrect	Incorrect	Incorrect	7.26	1.31	5.71	4.45	23.42	35.25	0	100	15.29
7	6ICV	single_pep-delim-200	725	5	5	4	69.1	0.695	0.212	0.309	0.04	Incorrect	Incorrect	Incorrect	8.36	1.35	5.18	5.02	26.68	55.56	0	100	19.11
7	6ICV	single_pep-delim-200	725	5	4	5	69.8	0.691	0.188	0.289	0.04	Incorrect	Incorrect	Incorrect	8.29	1.34	5.35	5.08	26.94	56.84	0	100	12.1
7	6ICV	single_pep-delim-200	725	5	1	3	68.2	0.694	0.214	0.31	0.06	Incorrect	Incorrect	Incorrect	7.13	1.3	6.57	4.29	22.47	38.51	0	100	17.83
8	6IDX	mixed_ali-delim-delim	536	1	5	5	86.9	0.837	0.0915	0.241	0.01	Incorrect	Incorrect	Incorrect	23.69	2.99	7.84	13.46	61.9	63.01	0	0	0
8	6IDX	mixed_ali-delim-delim	536	1	1	3	87.3	0.844	0.115	0.261	0.01	Incorrect	Incorrect	Incorrect	18	3.28	6.83	10.36	46.37	54.63	0	100	8.51
8	6IDX	mixed_ali-delim-delim	536	1	4	4	87.2	0.84	0.112	0.258	0.01	Incorrect	Incorrect	Incorrect	18.61	3.29	6.33	10.75	48.39	45.33	0	100	2.13
8	6IDX	mixed_ali-delim-delim	536	1	3	2	87.1	0.837	0.13	0.271	0.02	Incorrect	Incorrect	Incorrect	16.01	3.48	4.79	9.39	41.27	41.22	0	0	1.42
8	6IDX	mixed_ali-delim-delim	536	1	2	1	87	0.837	0.135	0.275	0.01	Incorrect	Incorrect	Incorrect	24.09	3.21	4.38	13.79	63.04	76.59	0	100	11.35
8	6IDX	mixed_ali-delim-delim	536	2	2	3	87.5	0.843	0.124	0.268	0.01	Incorrect	Incorrect	Incorrect	23.67	3	6.57	13.4	61.42	69.68	0	100	7.8
8	6IDX	mixed_ali-delim-delim	536	2	3	2	86.9	0.84	0.136	0.277	0.02	Incorrect	Incorrect	Incorrect	14.54	3.43	5.42	8.5	36.83	36.07	0	0	1.42
8	6IDX	mixed_ali-delim-delim	536	2	1	1	87.6	0.853	0.206	0.335	0.04	Incorrect	Incorrect	Incorrect	10.26	3.41	12.36	6.36	25.41	24.69	0	100	28.37
8	6IDX	mixed_ali-delim-delim	536	2	4	4	87.4	0.844	0.103	0.251	0.01	Incorrect	Incorrect	Incorrect	18.67	3.32	6.54	10.59	47.42	52.05	0	0	1.42
8	6IDX	mixed_ali-delim-delim	536	2	5	5	86.9	0.839	0.0998	0.248	0.01	Incorrect	Incorrect	Incorrect	24.51	3.01	7.27	13.91	63.99	74.98	0	0	2.13
8	6IDX	mixed_ali-delim-delim	536	3	1	1	87.5	0.852	0.233	0.357	0.05	Incorrect	Incorrect	Incorrect	9.41	3.42	11.91	5.97	23.17	24.59	0	100	41.84
8	6IDX	mixed_ali-delim-delim	536	3	2	4	87	0.842	0.136	0.277	0.03	Incorrect	Incorrect	Incorrect	11.23	3.26	7.2	6.71	27.86	29.65	0	100	8.51
8	6IDX	mixed_ali-delim-delim	536	3	5	5	86.6	0.837	0.0875	0.237	0.01	Incorrect	Incorrect	Incorrect	21.41	3.01	8.65	12.19	55.81	57.88	0	0	0
8	6IDX	mixed_ali-delim-delim	536	3	4	2	87.1	0.839	0.143	0.282	0.01	Incorrect	Incorrect	Incorrect	17.07	3.45	6.18	9.96	44.18	44.22	0	100	3.55
8	6IDX	mixed_ali-delim-delim	536	3	3	3	86.9	0.842	0.141	0.281	0.02	Incorrect	Incorrect	Incorrect	13.64	3.41	6.65	8	34.28	33.15	0	100	4.26
8	6IDX	mixed_ali-delim-delim	536	4	4	5	87.3	0.842	0.089	0.24	0.01	Incorrect	Incorrect	Incorrect	20.05	3.32	7.81	11.33	51.15	53.45	0	0	0
8	6IDX	mixed_ali-delim-delim	536	4	5	4	86.9	0.838	0.106	0.252	0.01	Incorrect	Incorrect	Incorrect	22.04	3.05	7.47	12.54	57.44	61.28	0	0	0
8	6IDX	mixed_ali-delim-delim	536	4	1	1	87.5	0.848	0.181	0.314	0.02	Incorrect	Incorrect	Incorrect	13.44	3.43	11.81	7.98	34.04	46.95	0	100	13.48
8	6IDX	mixed_ali-delim-delim	536	4	2	3	87.6	0.841	0.122	0.266	0.01	Incorrect	Incorrect	Incorrect	24.41	3.29	7.71	13.89	63.55	72.41	0	100	6.38
8	6IDX	mixed_ali-delim-delim	536	4	3	2	87.5	0.842	0.146	0.285	0.02	Incorrect	Incorrect	Incorrect	16.05	3.6	6.89	9.42	41.22	46.8	0	0	2.84
8	6IDX	mixed_ali-delim-delim	536	5	5	5	87.3	0.843	0.0989	0.248	0.01	Incorrect	Incorrect	Incorrect	22.11	3.06	7	12.61	57.73	62.69	0	0	0.71
8	6IDX	mixed_ali-delim-delim	536	5	3	2	87.6	0.84	0.157	0.294	0.02	Incorrect	Incorrect	Incorrect	16.04	3.63	5.1	9.5	41.58	51.88	0	100	8.51
8	6IDX	mixed_ali-delim-delim	536	5	2	3	87.7	0.846	0.109	0.256	0.02	Incorrect	Incorrect	Incorrect	15.75	3.28	7.94	9.18	40.56	39.74	0	100	3.55
8	6IDX	mixed_ali-delim-delim	536	5	4	4	87.5	0.845	0.101	0.25	0.01	Incorrect	Incorrect	Incorrect	19.12	3.41	8.79	10.9	48.84	55.56	0	0	2.13
8	6IDX	mixed_ali-delim-delim	536	5	1	1	87.6	0.853	0.201	0.331	0.03	Incorrect	Incorrect	Incorrect	11.59	3.44	11.14	7.02	28.91	46.49	0	100	26.95
8	6IDX	single_pep-delim-delim	536	1	5	4	86.4	0.837	0.193	0.322	0.02	Incorrect	Incorrect	Incorrect	16.01	3.2	3.74	9.26	40.94	63.1	0	100	34.75
8	6IDX	single_pep-delim-delim	536	1	4	1	87.5	0.853	0.359	0.458	0.05	Incorrect	Incorrect	Incorrect	11.87	3.62	3.31	7.24	29.3	47.2	6.1	84.38	63.12
8	6IDX	single_pep-delim-delim	536	1	3	3	87	0.852	0.244	0.366	0.04	Incorrect	Incorrect	Incorrect	11.27	3.61	3.26	6.93	27.67	43.14	2.44	92.86	58.87
8	6IDX	single_pep-delim-delim	536	1	1	2	87.6	0.852	0.308	0.417	0.03	Incorrect	Incorrect	Incorrect	12.56	3.49	3.57	7.61	31.96	59.81	0	100	63.12
8	6IDX	single_pep-delim-delim	536	1	2	5	86.9	0.84	0.124	0.267	0.02	Incorrect	Incorrect	Incorrect	13.31	3.28	6.32	7.85	33.57	37.77	0	100	24.11
8	6IDX	single_pep-delim-delim	536	2	3	4	86.5	0.845	0.208	0.335	0.05	Incorrect	Incorrect	Incorrect	9.75	3.63	3.99	6.14	23.46	31.93	1.22	97.44	68.09
8	6IDX	single_pep-delim-delim	536	2	4	3	87.6	0.853	0.277	0.392	0.05	Incorrect	Incorrect	Incorrect	12.13	3.63	3.11	7.39	30.06	45.08	4.88	86.21	57.45
8	6IDX	single_pep-delim-delim	536	2	2	1	88.4	0.862	0.621	0.669	0.52	Medium	Medium	Incorrect	2.02	3.04	3.52	3.12	4.42	4.25	41.46	52.78	92.91
8	6IDX	single_pep-delim-delim	536	2	1	2	87.5	0.849	0.317	0.423	0.03	Incorrect	Incorrect	Incorrect	12.61	3.49	3.58	7.63	32.05	59.56	0	100	63.83
8	6IDX	single_pep-delim-delim	536	2	5	5	86.6	0.836	0.184	0.314	0.02	Incorrect	Incorrect	Incorrect	16.6	3.18	3.59	9.56	42.44	65.02	0	100	26.24
8	6IDX	single_pep-delim-delim	536	3	1	1	87.6	0.852	0.302	0.412	0.03	Incorrect	Incorrect	Incorrect	12.35	3.44	3.41	7.53	31.69	58.71	0	100	60.99
8	6IDX	single_pep-delim-delim	536	3	5	4	86.7	0.837	0.178	0.31	0.01	Incorrect	Incorrect	Incorrect	16.84	3.17	4.03	9.76	43.55	57.05	0	100	18.44
8	6IDX	single_pep-delim-delim	536	3	3	3	87.1	0.852	0.217	0.344	0.05	Incorrect	Incorrect	Incorrect	10.71	3.65	3.6	6.63	26	38.16	2.44	93.1	56.03
8	6IDX	single_pep-delim-delim	536	3	2	5	86.9	0.838	0.119	0.263	0.03	Incorrect	Incorrect	Incorrect	12.5	3.27	6.64	7.37	31.13	32.68	0	100	22.7
8	6IDX	single_pep-delim-delim	536	3	4	2	87.7	0.854	0.294	0.406	0.05	Incorrect	Incorrect	Incorrect	12.22	3.52	3.14	7.38	30.3	45.59	4.88	85.71	58.16
8	6IDX	single_pep-delim-delim	536	4	1	3	87.1	0.849	0.198	0.328	0.03	Incorrect	Incorrect	Incorrect	12.62	3.6	4.23	7.63	31.79	56.56	0	100	54.61
8	6IDX	single_pep-delim-delim	536	4	5	5	86.6	0.838	0.176	0.308	0.01	Incorrect	Incorrect	Incorrect	17.05	3.19	3.35	9.8	43.6	64.87	0	100	21.99
8	6IDX	single_pep-delim-delim	536	4	2	4	87.1	0.842	0.188	0.319	0.02	Incorrect	Incorrect	Incorrect	15.71	3.4	4.38	9.18	40.2	63.08	0	100	41.13
8	6IDX	single_pep-delim-delim	536	4	4	1	87.5	0.851	0.321	0.427	0.05	Incorrect	Incorrect	Incorrect	12.03	3.56	3.26	7.3	29.8	46.34	6.1	80.77	57.45
8	6IDX	single_pep-delim-delim	536	4	3	2	87	0.85	0.234	0.357	0.04	Incorrect	Incorrect	Incorrect	10.98	3.74	3.65	6.84	26.85	39.95	2.44	91.67	56.03
8	6IDX	single_pep-delim-delim	536	5	4	1	87.8	0.855	0.317	0.425	0.05	Incorrect	Incorrect	Incorrect	11.93	3.49	3.17	7.22	29.49	46.24	6.1	83.33	58.16
8	6IDX	single_pep-delim-delim	536	5	2	4	87.1	0.842	0.234	0.356	0.02	Incorrect	Incorrect	Incorrect	14.96	3.34	4.67	8.77	38.23	62.15	0	100	45.39
8	6IDX	single_pep-delim-delim	536	5	1	2	87.7	0.852	0.28	0.394	0.03	Incorrect	Incorrect	Incorrect	12.79	3.5	3.17	7.74	32.65	59.38	0	100	59.57
8	6IDX	single_pep-delim-delim	536	5	3	3	87	0.85	0.241	0.363	0.04	Incorrect	Incorrect	Incorrect	11.04	3.68	3.52	6.84	27.02	41.94	2.44	93.1	56.74
8	6IDX	single_pep-delim-delim	536	5	5	5	86.6	0.839	0.188	0.318	0.02	Incorrect	Incorrect	Incorrect	16.55	3.14	3.66	9.53	42.35	64.37	0	100	30.5
8	6IDX	mixed_ali-fl-fl	2302	1	1	3	56.1	0.353	0.176	0.211	0	Incorrect	Incorrect	Incorrect	68.32	2.51	8.12	39.23	184.02	174.99	0	0	0
8	6IDX	mixed_ali-fl-fl	2302	1	3	5	54	0.337	0.178	0.21	0	Incorrect	Incorrect	Incorrect	99.93	3.02	12.76	55.3	260.09	262.68	0	0	0
8	6IDX	mixed_ali-fl-fl	2302	1	5	2	50.9	0.34	0.18	0.212	0	Incorrect	Incorrect	Incorrect	60.23	2.67	8.29	33.6	157.67	160.28	0	0	0
8	6IDX	mixed_ali-fl-fl	2302	1	4	1	54.2	0.34	0.182	0.214	0	Incorrect	Incorrect	Incorrect	46.14	2.57	10.08	25.63	119.93	122.74	0	0	0
8	6IDX	mixed_ali-fl-fl	2302	1	2	4	47.5	0.344	0.177	0.21	0	Incorrect	Incorrect	Incorrect	32.56	2.57	11.8	18.15	84.83	94.96	0	0	0
8	6IDX	mixed_ali-fl-fl	2302	2	3	4	53.2	0.343	0.178	0.211	0	Incorrect	Incorrect	Incorrect	96	2.54	11.97	53.94	254.22	246.73	0	0	0
8	6IDX	mixed_ali-fl-fl	2302	2	5	2	51.2	0.34	0.18	0.212	0	Incorrect	Incorrect	Incorrect	41.26	2.57	9.61	22.77	106.46	113.91	0	0	0
8	6IDX	mixed_ali-fl-fl	2302	2	4	1	53.9	0.342	0.183	0.215	0	Incorrect	Incorrect	Incorrect	54.33	2.61	7.32	30.08	141.25	154.34	0	0	0
8	6IDX	mixed_ali-fl-fl	2302	2	1	3	54.5	0.352	0.177	0.212	0	Incorrect	Incorrect	Incorrect	44.6	2.21	9.97	25.38	118.89	122.65	0	0	0
8	6IDX	mixed_ali-fl-fl	2302	2	2	5	47.2	0.344	0.176	0.21	0.01	Incorrect	Incorrect	Incorrect	26.34	2.57	8.77	15.01	69.35	74.62	0	0	0
8	6IDX	mixed_ali-fl-fl	2302	3	5	2	51	0.34	0.179	0.211	0	Incorrect	Incorrect	Incorrect	43.03	2.49	12.4	24.06	112.57	111.99	0	0	0
8	6IDX	mixed_ali-fl-fl	2302	3	1	3	55	0.35	0.176	0.211	0	Incorrect	Incorrect	Incorrect	68	2.43	7.38	38.03	178.78	182.57	0	0	0
8	6IDX	mixed_ali-fl-fl	2302	3	2	5	48.7	0.343	0.176	0.209	0.01	Incorrect	Incorrect	Incorrect	22.49	2.53	9.63	12.64	58.22	63.03	0	0	0
8	6IDX	mixed_ali-fl-fl	2302	3	4	1	53.9	0.34	0.185	0.216	0	Incorrect	Incorrect	Incorrect	45.08	2.77	8.23	24.98	116.67	134.89	0	0	0
8	6IDX	mixed_ali-fl-fl	2302	3	3	4	52.2	0.34	0.178	0.21	0	Incorrect	Incorrect	Incorrect	98.8	2.47	7.58	55.46	261.4	254.32	0	0	0
8	6IDX	mixed_ali-fl-fl	2302	4	2	5	47.5	0.345	0.177	0.211	0	Incorrect	Incorrect	Incorrect	39.69	2.54	6.75	22.68	106.14	103.18	0	0	0
8	6IDX	mixed_ali-fl-fl	2302	4	4	1	53.7	0.344	0.183	0.215	0	Incorrect	Incorrect	Incorrect	48.49	2.37	11.29	26.91	126.02	141	0	0	0
8	6IDX	mixed_ali-fl-fl	2302	4	1	3	54.8	0.353	0.176	0.211	0	Incorrect	Incorrect	Incorrect	49.08	2.18	12.36	27.61	129.4	124.7	0	0	0
8	6IDX	mixed_ali-fl-fl	2302	4	3	4	53.1	0.344	0.178	0.211	0	Incorrect	Incorrect	Incorrect	108.22	2.56	13.83	60.95	287.39	277.24	0	0	0
8	6IDX	mixed_ali-fl-fl	2302	4	5	2	51.6	0.344	0.181	0.214	0.01	Incorrect	Incorrect	Incorrect	27.01	2.11	11.29	14.92	69.22	86.67	0	0	0
8	6IDX	mixed_ali-fl-fl	2302	5	4	1	52.7	0.347	0.195	0.225	0	Incorrect	Incorrect	Incorrect	47.77	2.38	9.34	26.75	125.67	133.55	0	0	0
8	6IDX	mixed_ali-fl-fl	2302	5	1	3	56	0.35	0.177	0.212	0	Incorrect	Incorrect	Incorrect	59.15	2.27	8.46	33.41	157.13	155.49	0	0	0
8	6IDX	mixed_ali-fl-fl	2302	5	3	4	53.1	0.343	0.177	0.21	0	Incorrect	Incorrect	Incorrect	107.88	2.43	11.66	61.54	289.53	292.34	0	0	0
8	6IDX	mixed_ali-fl-fl	2302	5	2	5	46.8	0.346	0.177	0.211	0.01	Incorrect	Incorrect	Incorrect	23.76	2.53	12.74	13.28	61.01	70.38	0	0	2.13
8	6IDX	mixed_ali-fl-fl	2302	5	5	2	50.5	0.343	0.179	0.212	0	Incorrect	Incorrect	Incorrect	40.36	2.13	14.65	22.84	106.85	100.87	0	0	0
8	6IDX	mixed_ali-delim-fl	2093	1	1	4	53.8	0.349	0.167	0.203	0.01	Incorrect	Incorrect	Incorrect	26.54	2.52	7.46	14.68	68.02	81.94	0	0	0
8	6IDX	mixed_ali-delim-fl	2093	1	5	3	50.7	0.344	0.171	0.206	0.01	Incorrect	Incorrect	Incorrect	19.77	2.57	12.57	10.95	49.69	63.93	0	0	1.42
8	6IDX	mixed_ali-delim-fl	2093	1	4	1	54.6	0.346	0.175	0.209	0	Incorrect	Incorrect	Incorrect	31.69	3.14	11.93	17.74	82.26	81.66	0	0	0
8	6IDX	mixed_ali-delim-fl	2093	1	3	2	54.7	0.341	0.174	0.207	0	Incorrect	Incorrect	Incorrect	102.77	3.11	11.92	57.01	267.95	276.04	0	0	0
8	6IDX	mixed_ali-delim-fl	2093	1	2	5	48.8	0.339	0.167	0.201	0	Incorrect	Incorrect	Incorrect	29.79	2.92	7.67	17.52	81.26	81.89	0	0	0
8	6IDX	mixed_ali-delim-fl	2093	2	1	4	53	0.349	0.166	0.203	0	Incorrect	Incorrect	Incorrect	32.69	2.63	8.19	18.7	86.96	87.91	0	0	0
8	6IDX	mixed_ali-delim-fl	2093	2	3	3	54.3	0.342	0.173	0.207	0	Incorrect	Incorrect	Incorrect	102.38	3.09	11.17	56.75	266.72	274.69	0	0	0
8	6IDX	mixed_ali-delim-fl	2093	2	2	5	48.8	0.341	0.167	0.202	0	Incorrect	Incorrect	Incorrect	33.69	2.9	9.83	18.94	88.02	94.88	0	0	0
8	6IDX	mixed_ali-delim-fl	2093	2	5	2	52.2	0.344	0.174	0.208	0	Incorrect	Incorrect	Incorrect	34.64	2.55	7.74	19.5	90.84	101.07	0	0	0
8	6IDX	mixed_ali-delim-fl	2093	2	4	1	54	0.348	0.177	0.211	0	Incorrect	Incorrect	Incorrect	38.34	3.01	10.3	21.31	99.61	94.92	0	0	0
8	6IDX	mixed_ali-delim-fl	2093	3	5	3	52.2	0.344	0.173	0.207	0	Incorrect	Incorrect	Incorrect	36.28	2.47	7.85	20.12	94.07	99.69	0	0	0
8	6IDX	mixed_ali-delim-fl	2093	3	2	5	48.2	0.341	0.166	0.201	0	Incorrect	Incorrect	Incorrect	36	2.98	12.04	20.27	94.27	96.13	0	0	0
8	6IDX	mixed_ali-delim-fl	2093	3	1	4	54.1	0.349	0.167	0.203	0.01	Incorrect	Incorrect	Incorrect	24.44	2.66	9.2	14	64.9	88.62	0	0	0
8	6IDX	mixed_ali-delim-fl	2093	3	3	2	53.7	0.341	0.175	0.208	0	Incorrect	Incorrect	Incorrect	104.56	3.13	11.05	58.08	272.98	271.56	0	0	0
8	6IDX	mixed_ali-delim-fl	2093	3	4	1	53.7	0.347	0.175	0.209	0	Incorrect	Incorrect	Incorrect	32.03	3.05	9.89	17.91	83.08	84.17	0	0	0
8	6IDX	mixed_ali-delim-fl	2093	4	1	4	53.7	0.349	0.167	0.203	0	Incorrect	Incorrect	Incorrect	33.36	2.59	7.96	19.45	90.64	92.82	0	0	0
8	6IDX	mixed_ali-delim-fl	2093	4	5	2	51	0.344	0.175	0.209	0.01	Incorrect	Incorrect	Incorrect	24.22	2.37	6.68	13.39	61.89	79.23	0	0	2.84
8	6IDX	mixed_ali-delim-fl	2093	4	2	5	48	0.342	0.168	0.203	0.01	Incorrect	Incorrect	Incorrect	27.74	2.86	10.07	15.79	72.79	80.9	0	0	0
8	6IDX	mixed_ali-delim-fl	2093	4	3	3	54.5	0.343	0.175	0.209	0	Incorrect	Incorrect	Incorrect	93.82	3.03	10.06	52.04	244.54	244.09	0	0	0
8	6IDX	mixed_ali-delim-fl	2093	4	4	1	53.9	0.348	0.18	0.214	0	Incorrect	Incorrect	Incorrect	32.47	2.99	11.02	18.32	84.9	94.86	0	0	0
8	6IDX	mixed_ali-delim-fl	2093	5	1	4	53.5	0.35	0.166	0.203	0	Incorrect	Incorrect	Incorrect	44.27	2.66	6.21	25.21	118.13	117.68	0	0	0
8	6IDX	mixed_ali-delim-fl	2093	5	2	5	49.1	0.343	0.167	0.202	0	Incorrect	Incorrect	Incorrect	43.04	2.86	10.24	23.79	111.16	111.69	0	0	0
8	6IDX	mixed_ali-delim-fl	2093	5	4	1	55.2	0.349	0.175	0.21	0.01	Incorrect	Incorrect	Incorrect	28.65	3.04	10.35	15.93	73.27	94.55	0	100	3.55
8	6IDX	mixed_ali-delim-fl	2093	5	5	3	50.9	0.345	0.171	0.206	0	Incorrect	Incorrect	Incorrect	32.76	2.56	9.64	18.09	84.16	98.35	0	0	0
8	6IDX	mixed_ali-delim-fl	2093	5	3	2	53.4	0.341	0.174	0.207	0	Incorrect	Incorrect	Incorrect	123.64	3.15	9.11	68.79	323.27	330.89	0	0	0
8	6IDX	unpaired_ali-delim-delim	536	1	1	3	88.2	0.858	0.226	0.352	0.01	Incorrect	Incorrect	Incorrect	24	3.51	5.33	13.93	63.33	72.51	0	100	16.31
8	6IDX	unpaired_ali-delim-delim	536	1	2	1	92.1	0.898	0.919	0.915	0.73	Medium	Medium	Acceptable	1.34	2.85	1.77	2.84	2.58	4.25	71.95	24.36	95.74
8	6IDX	unpaired_ali-delim-delim	536	1	3	2	87.7	0.862	0.316	0.425	0.42	Acceptable	Acceptable	Incorrect	2.89	3.63	3.71	3.72	5.28	7.55	32.93	43.75	85.11
8	6IDX	unpaired_ali-delim-delim	536	1	4	4	88	0.856	0.157	0.297	0.02	Incorrect	Incorrect	Incorrect	16.78	3.66	3.22	9.84	43.17	47.01	0	100	11.35
8	6IDX	unpaired_ali-delim-delim	536	1	5	5	87.4	0.853	0.101	0.251	0.01	Incorrect	Incorrect	Incorrect	22.32	3.1	3.83	12.62	57.62	65.84	0	0	0
8	6IDX	unpaired_ali-delim-delim	536	2	5	4	87.7	0.857	0.181	0.316	0.01	Incorrect	Incorrect	Incorrect	17.09	3.41	4.44	10.03	44.57	47.53	0	100	18.44
8	6IDX	unpaired_ali-delim-delim	536	2	3	2	89.8	0.883	0.696	0.733	0.58	Medium	Medium	Acceptable	1.82	3.17	2.99	3.19	3.56	9.1	48.78	39.39	94.33
8	6IDX	unpaired_ali-delim-delim	536	2	4	3	88.5	0.861	0.191	0.325	0.01	Incorrect	Incorrect	Incorrect	17.11	3.69	3.22	10	43.92	50.78	0	100	14.89
8	6IDX	unpaired_ali-delim-delim	536	2	1	5	87.8	0.86	0.135	0.28	0.01	Incorrect	Incorrect	Incorrect	20.3	3.67	3.74	11.72	52.39	64.73	0	100	16.31
8	6IDX	unpaired_ali-delim-delim	536	2	2	1	91.4	0.897	0.854	0.863	0.6	Medium	Medium	Acceptable	1.85	3.23	2.9	3.25	3.72	4.86	56.1	41.03	95.74
8	6IDX	unpaired_ali-delim-delim	536	3	1	3	88.6	0.862	0.244	0.368	0.01	Incorrect	Incorrect	Incorrect	23.7	3.61	5.96	13.8	62.57	72.07	0	100	17.02
8	6IDX	unpaired_ali-delim-delim	536	3	3	1	88.2	0.87	0.392	0.488	0.36	Acceptable	Acceptable	Incorrect	3.58	3.64	5.16	3.9	7.45	24.46	35.37	46.3	83.69
8	6IDX	unpaired_ali-delim-delim	536	3	5	5	87.4	0.853	0.0944	0.246	0.01	Incorrect	Incorrect	Incorrect	23.76	3.22	4.44	13.41	61.28	68.38	0	0	0
8	6IDX	unpaired_ali-delim-delim	536	3	2	2	89	0.864	0.305	0.417	0.02	Incorrect	Incorrect	Incorrect	13.54	3.56	3.38	8.11	34.42	60.76	0	100	50.35
8	6IDX	unpaired_ali-delim-delim	536	3	4	4	88.7	0.858	0.188	0.322	0.01	Incorrect	Incorrect	Incorrect	17.39	3.67	3.34	10.18	44.86	49.21	0	100	14.89
8	6IDX	unpaired_ali-delim-delim	536	4	4	3	89	0.861	0.17	0.308	0.01	Incorrect	Incorrect	Incorrect	17.39	3.76	3.74	10.21	44.9	47.97	0	100	7.8
8	6IDX	unpaired_ali-delim-delim	536	4	5	5	87.6	0.853	0.161	0.299	0.01	Incorrect	Incorrect	Incorrect	17.72	3.28	3.46	10.33	46.27	46.47	0	100	13.48
8	6IDX	unpaired_ali-delim-delim	536	4	3	1	88.4	0.871	0.414	0.505	0.42	Acceptable	Acceptable	Incorrect	3.1	3.76	4.18	3.9	6.13	18.73	41.46	45.16	86.52
8	6IDX	unpaired_ali-delim-delim	536	4	2	4	88.7	0.862	0.167	0.306	0.04	Incorrect	Incorrect	Incorrect	11.76	3.54	3.18	7.09	28.8	41.73	1.22	87.5	36.17
8	6IDX	unpaired_ali-delim-delim	536	4	1	2	88.4	0.86	0.217	0.346	0.01	Incorrect	Incorrect	Incorrect	24.07	3.57	4.42	13.98	63.5	72.26	0	100	17.02
8	6IDX	unpaired_ali-delim-delim	536	5	5	4	87.8	0.858	0.167	0.305	0.02	Incorrect	Incorrect	Incorrect	16.55	3.31	3.27	9.59	42.44	62.23	0	100	19.15
8	6IDX	unpaired_ali-delim-delim	536	5	1	1	88.8	0.864	0.251	0.374	0.01	Incorrect	Incorrect	Incorrect	23.74	3.67	4.81	13.81	62.54	71.76	0	100	16.31
8	6IDX	unpaired_ali-delim-delim	536	5	2	5	89.4	0.866	0.15	0.293	0.03	Incorrect	Incorrect	Incorrect	12.66	3.65	3.21	7.57	31.17	42.5	1.22	75	22.7
8	6IDX	unpaired_ali-delim-delim	536	5	3	3	88	0.861	0.18	0.316	0.02	Incorrect	Incorrect	Incorrect	15.29	3.9	3.69	9.13	39.09	42.87	0	100	21.28
8	6IDX	unpaired_ali-delim-delim	536	5	4	2	89.1	0.866	0.182	0.319	0.01	Incorrect	Incorrect	Incorrect	17.61	3.69	3.36	10.18	44.79	48.71	0	100	11.35
8	6IDX	unpaired_ali-delim-fl	2093	1	2	4	48.9	0.346	0.169	0.204	0.01	Incorrect	Incorrect	Incorrect	25.27	2.82	6.55	14.83	68.48	70.72	0	0	0
8	6IDX	unpaired_ali-delim-fl	2093	1	4	1	54	0.35	0.181	0.215	0.01	Incorrect	Incorrect	Incorrect	26.7	2.68	7.69	14.89	69.06	68.88	0	0	0
8	6IDX	unpaired_ali-delim-fl	2093	1	5	3	48.9	0.348	0.177	0.211	0.01	Incorrect	Incorrect	Incorrect	26.92	2.4	10.06	14.96	69.29	84.11	0	0	0
8	6IDX	unpaired_ali-delim-fl	2093	1	1	5	52.8	0.351	0.166	0.203	0	Incorrect	Incorrect	Incorrect	31.81	2.51	6.89	17.73	82.41	93.9	0	0	0
8	6IDX	unpaired_ali-delim-fl	2093	1	3	2	53.7	0.346	0.182	0.215	0	Incorrect	Incorrect	Incorrect	65.53	2.93	10.66	36.37	170.67	172.65	0	0	0
8	6IDX	unpaired_ali-delim-fl	2093	2	1	5	52.9	0.351	0.167	0.204	0	Incorrect	Incorrect	Incorrect	33.3	2.56	7.03	18.34	85.41	88.78	0	0	0
8	6IDX	unpaired_ali-delim-fl	2093	2	4	3	53.4	0.349	0.178	0.212	0	Incorrect	Incorrect	Incorrect	40.86	3.12	6.59	22.58	105.43	115.65	0	0	0
8	6IDX	unpaired_ali-delim-fl	2093	2	2	4	48.7	0.348	0.17	0.206	0	Incorrect	Incorrect	Incorrect	57.27	2.87	13.18	32.61	153.02	147.82	0	0	0
8	6IDX	unpaired_ali-delim-fl	2093	2	5	2	50	0.35	0.183	0.216	0.01	Incorrect	Incorrect	Incorrect	27.39	2.38	8.58	15.28	70.86	84.88	0	0	0
8	6IDX	unpaired_ali-delim-fl	2093	2	3	1	53.9	0.347	0.185	0.217	0	Incorrect	Incorrect	Incorrect	83.71	3.1	11	46.58	219.27	232.48	0	0	0
8	6IDX	unpaired_ali-delim-fl	2093	3	5	1	50.4	0.348	0.183	0.216	0.01	Incorrect	Incorrect	Incorrect	23.52	2.19	9.05	13.03	60.36	76.06	0	0	0
8	6IDX	unpaired_ali-delim-fl	2093	3	3	2	52.9	0.344	0.181	0.214	0	Incorrect	Incorrect	Incorrect	88.16	2.85	7.38	48.98	230.54	243.71	0	0	0
8	6IDX	unpaired_ali-delim-fl	2093	3	2	4	48.1	0.347	0.167	0.203	0	Incorrect	Incorrect	Incorrect	32.4	2.88	8.04	18.5	86.24	86.19	0	0	0
8	6IDX	unpaired_ali-delim-fl	2093	3	1	5	52.6	0.35	0.166	0.203	0	Incorrect	Incorrect	Incorrect	36.7	2.5	9.23	20.46	95.46	97.01	0	0	0
8	6IDX	unpaired_ali-delim-fl	2093	3	4	3	54.7	0.35	0.179	0.213	0.01	Incorrect	Incorrect	Incorrect	28	2.83	7.41	15.72	72.87	71.69	0	0	0
8	6IDX	unpaired_ali-delim-fl	2093	4	2	4	48.5	0.347	0.168	0.204	0	Incorrect	Incorrect	Incorrect	36.56	2.85	14.16	20.12	93.64	95.95	0	0	0
8	6IDX	unpaired_ali-delim-fl	2093	4	5	2	51.7	0.351	0.182	0.216	0	Incorrect	Incorrect	Incorrect	35.89	2.45	10.09	20	93.56	97.91	0	0	0
8	6IDX	unpaired_ali-delim-fl	2093	4	4	1	55.4	0.351	0.183	0.217	0	Incorrect	Incorrect	Incorrect	30.02	2.51	4.42	16.97	79.24	80.03	0	0	0
8	6IDX	unpaired_ali-delim-fl	2093	4	1	5	54.6	0.351	0.166	0.203	0	Incorrect	Incorrect	Incorrect	32.39	2.5	10.04	18.18	84.83	92.57	0	0	0
8	6IDX	unpaired_ali-delim-fl	2093	4	3	3	55	0.348	0.18	0.214	0	Incorrect	Incorrect	Incorrect	100.23	3	6.48	55.67	261.54	272.69	0	0	0
8	6IDX	unpaired_ali-delim-fl	2093	5	2	4	49.6	0.348	0.168	0.204	0	Incorrect	Incorrect	Incorrect	37.72	2.79	11.85	21.34	99.36	95.27	0	0	0
8	6IDX	unpaired_ali-delim-fl	2093	5	4	3	55.8	0.35	0.177	0.212	0.01	Incorrect	Incorrect	Incorrect	24.53	3.09	6.17	13.63	62.54	72.93	0	0	0
8	6IDX	unpaired_ali-delim-fl	2093	5	1	5	53	0.352	0.166	0.203	0	Incorrect	Incorrect	Incorrect	52.51	2.68	8.7	30.27	141.89	145.17	0	0	0
8	6IDX	unpaired_ali-delim-fl	2093	5	3	1	55.3	0.348	0.181	0.214	0	Incorrect	Incorrect	Incorrect	73.06	2.9	8.91	40.52	190.72	200.47	0	0	0
8	6IDX	unpaired_ali-delim-fl	2093	5	5	2	52	0.35	0.179	0.213	0.02	Incorrect	Incorrect	Incorrect	13.73	2.23	8.23	7.82	35.12	68.8	0	100	15.6
8	6IDX	mixed_ali-delim-200	736	1	1	5	72.5	0.653	0.0961	0.207	0.01	Incorrect	Incorrect	Incorrect	27.55	3.33	9.08	15.86	72.94	77.6	0	0	3.55
8	6IDX	mixed_ali-delim-200	736	1	5	4	71.3	0.657	0.0961	0.208	0.01	Incorrect	Incorrect	Incorrect	19.44	3.16	3.46	10.95	49.35	55.01	0	0	0
8	6IDX	mixed_ali-delim-200	736	1	4	3	71.3	0.661	0.108	0.219	0.02	Incorrect	Incorrect	Incorrect	16.95	3.43	3.3	9.66	42.54	49.98	0	0	2.84
8	6IDX	mixed_ali-delim-200	736	1	3	2	71.6	0.656	0.11	0.219	0.01	Incorrect	Incorrect	Incorrect	17.04	3.54	2.96	9.88	43.61	67.83	0	100	9.22
8	6IDX	mixed_ali-delim-200	736	1	2	1	71.5	0.661	0.111	0.221	0.02	Incorrect	Incorrect	Incorrect	14.47	3.5	3.15	8.62	37.3	55.81	0	100	12.06
8	6IDX	mixed_ali-delim-200	736	2	1	5	72.1	0.654	0.0886	0.202	0.01	Incorrect	Incorrect	Incorrect	20.27	3.46	3.81	11.44	51.44	60.18	0	0	2.84
8	6IDX	mixed_ali-delim-200	736	2	4	1	71.2	0.662	0.163	0.263	0.02	Incorrect	Incorrect	Incorrect	14.71	3.38	3.09	8.51	36.83	43.34	0	100	13.48
8	6IDX	mixed_ali-delim-200	736	2	2	2	72	0.665	0.14	0.245	0.03	Incorrect	Incorrect	Incorrect	12.69	3.34	3.59	7.47	31.23	52.61	1.22	75	33.33
8	6IDX	mixed_ali-delim-200	736	2	5	4	71.5	0.659	0.0955	0.208	0.01	Incorrect	Incorrect	Incorrect	18.4	3.15	3.28	10.46	47.04	72.26	0	0	2.84
8	6IDX	mixed_ali-delim-200	736	2	3	3	71.2	0.653	0.111	0.219	0.02	Incorrect	Incorrect	Incorrect	16.8	3.76	3.19	9.74	42.47	44.8	0	0	3.55
8	6IDX	mixed_ali-delim-200	736	3	5	2	71.5	0.658	0.118	0.226	0.02	Incorrect	Incorrect	Incorrect	16.14	3.08	3.24	9.13	40.4	60.59	0	100	8.51
8	6IDX	mixed_ali-delim-200	736	3	2	1	71.5	0.665	0.132	0.239	0.02	Incorrect	Incorrect	Incorrect	13.23	3.37	2.92	7.94	34.05	49.02	0	100	18.44
8	6IDX	mixed_ali-delim-200	736	3	1	5	72	0.655	0.0944	0.207	0.02	Incorrect	Incorrect	Incorrect	15.83	3.48	4.49	9.34	41.03	67.31	0	0	1.42
8	6IDX	mixed_ali-delim-200	736	3	3	3	71.6	0.652	0.106	0.215	0.02	Incorrect	Incorrect	Incorrect	16.83	3.71	3.69	9.78	42.8	44.89	0	100	2.13
8	6IDX	mixed_ali-delim-200	736	3	4	4	71.1	0.657	0.0958	0.208	0.01	Incorrect	Incorrect	Incorrect	21.78	3.37	3.15	12.3	55.8	69.78	0	0	0
8	6IDX	mixed_ali-delim-200	736	4	4	3	71.1	0.659	0.105	0.216	0.01	Incorrect	Incorrect	Incorrect	18.26	3.42	3.34	10.35	46.03	51.02	0	0	2.84
8	6IDX	mixed_ali-delim-200	736	4	1	1	71.8	0.658	0.118	0.226	0.06	Incorrect	Incorrect	Incorrect	8.96	3.39	7.56	5.65	21.27	32.76	0	100	27.66
8	6IDX	mixed_ali-delim-200	736	4	5	5	71.7	0.656	0.0937	0.206	0.01	Incorrect	Incorrect	Incorrect	19.61	3.12	4.08	11.08	50.09	56.92	0	0	0
8	6IDX	mixed_ali-delim-200	736	4	2	4	70.9	0.66	0.0948	0.208	0.01	Incorrect	Incorrect	Incorrect	20.78	3.41	5.87	11.64	52.37	77.11	0	0	4.26
8	6IDX	mixed_ali-delim-200	736	4	3	2	71.1	0.648	0.112	0.219	0.02	Incorrect	Incorrect	Incorrect	16.8	3.69	3.11	9.74	42.56	45.32	0	100	2.13
8	6IDX	mixed_ali-delim-200	736	5	3	2	71.1	0.649	0.101	0.211	0.01	Incorrect	Incorrect	Incorrect	18.04	3.63	3.71	10.42	46.16	47.56	0	0	2.84
8	6IDX	mixed_ali-delim-200	736	5	4	5	71.1	0.657	0.0908	0.204	0.01	Incorrect	Incorrect	Incorrect	23.11	3.38	4.03	13.01	59.2	79.23	0	0	0
8	6IDX	mixed_ali-delim-200	736	5	2	1	71	0.659	0.111	0.221	0.02	Incorrect	Incorrect	Incorrect	14.35	3.45	3.11	8.55	37.02	53.44	0	100	7.09
8	6IDX	mixed_ali-delim-200	736	5	1	4	71.9	0.656	0.0967	0.209	0.02	Incorrect	Incorrect	Incorrect	15.8	3.52	5.17	9.16	39.9	70.48	0	0	2.84
8	6IDX	mixed_ali-delim-200	736	5	5	3	72.1	0.655	0.0972	0.209	0.01	Incorrect	Incorrect	Incorrect	18.27	3.11	3.72	10.33	46.47	73.14	0	0	3.55
8	6IDX	mixed_ali-delim-100	636	1	4	4	79.5	0.743	0.1	0.229	0.01	Incorrect	Incorrect	Incorrect	17.76	3.54	3.27	10.17	45.04	47.79	0	0	0
8	6IDX	mixed_ali-delim-100	636	1	3	1	82.4	0.796	0.761	0.768	0.65	Medium	Medium	Acceptable	1.65	3.78	1.78	3.74	2.9	5.77	59.76	27.94	95.04
8	6IDX	mixed_ali-delim-100	636	1	5	5	78.9	0.736	0.0886	0.218	0.01	Incorrect	Incorrect	Incorrect	18.76	3.18	4.08	10.69	48.2	66.19	0	0	2.84
8	6IDX	mixed_ali-delim-100	636	1	1	3	79.5	0.739	0.105	0.232	0.05	Incorrect	Incorrect	Incorrect	10.45	3.42	6.78	6.34	25.05	36.97	2.44	60	20.57
8	6IDX	mixed_ali-delim-100	636	1	2	2	79.5	0.745	0.123	0.247	0.02	Incorrect	Incorrect	Incorrect	13.18	3.45	2.71	7.87	33.48	50.92	0	100	31.21
8	6IDX	mixed_ali-delim-100	636	2	2	1	81.6	0.786	0.65	0.677	0.75	Medium	Medium	Acceptable	1.23	2.66	1.83	2.64	2.32	7.17	71.95	21.33	96.45
8	6IDX	mixed_ali-delim-100	636	2	4	3	79.4	0.741	0.113	0.239	0.02	Incorrect	Incorrect	Incorrect	15.26	3.5	3.13	8.84	38.32	47.92	0	0	7.09
8	6IDX	mixed_ali-delim-100	636	2	5	5	79.3	0.737	0.0987	0.226	0.01	Incorrect	Incorrect	Incorrect	18.55	3.15	2.95	10.47	47.05	62.19	0	0	1.42
8	6IDX	mixed_ali-delim-100	636	2	1	4	79.2	0.74	0.105	0.232	0.02	Incorrect	Incorrect	Incorrect	14.94	3.51	3.81	8.75	37.92	52.17	0	100	5.67
8	6IDX	mixed_ali-delim-100	636	2	3	2	79.8	0.735	0.135	0.255	0.02	Incorrect	Incorrect	Incorrect	16.58	3.85	3.3	9.75	42.37	47.37	0	100	16.31
8	6IDX	mixed_ali-delim-100	636	3	1	1	79.9	0.745	0.124	0.248	0.09	Incorrect	Incorrect	Incorrect	7.37	3.39	8.14	4.98	17.29	28.64	3.66	82.35	48.23
8	6IDX	mixed_ali-delim-100	636	3	3	2	79.9	0.73	0.117	0.24	0.01	Incorrect	Incorrect	Incorrect	18.07	3.75	3.37	10.5	46.3	52.41	0	100	13.48
8	6IDX	mixed_ali-delim-100	636	3	2	3	80	0.742	0.11	0.236	0.02	Incorrect	Incorrect	Incorrect	14.27	3.34	3.86	8.26	35.65	43.51	0	0	9.93
8	6IDX	mixed_ali-delim-100	636	3	4	5	80.2	0.742	0.0857	0.217	0.01	Incorrect	Incorrect	Incorrect	21.46	3.44	3.78	12.14	55.03	60.84	0	0	0.71
8	6IDX	mixed_ali-delim-100	636	3	5	4	79.2	0.737	0.0925	0.221	0.01	Incorrect	Incorrect	Incorrect	19.62	3.12	3.74	11.07	50.02	56.17	0	0	0
8	6IDX	mixed_ali-delim-100	636	4	1	2	79.8	0.748	0.147	0.267	0.11	Incorrect	Incorrect	Incorrect	6.82	3.4	9.49	4.76	15.78	26.99	4.88	80.95	55.32
8	6IDX	mixed_ali-delim-100	636	4	5	4	79.3	0.737	0.0967	0.225	0.01	Incorrect	Incorrect	Incorrect	18.52	3.12	3.52	10.44	46.89	55.57	0	0	0
8	6IDX	mixed_ali-delim-100	636	4	2	1	80.7	0.755	0.28	0.375	0.05	Incorrect	Incorrect	Incorrect	11.53	3.38	3.51	6.92	28.15	51.54	4.88	89.19	61.7
8	6IDX	mixed_ali-delim-100	636	4	3	3	79.5	0.733	0.118	0.241	0.02	Incorrect	Incorrect	Incorrect	15.98	3.8	3.05	9.43	40.81	62.37	0	100	11.35
8	6IDX	mixed_ali-delim-100	636	4	4	5	79.2	0.74	0.0934	0.223	0.01	Incorrect	Incorrect	Incorrect	18.7	3.49	3.07	10.59	47.1	54.14	0	0	0
8	6IDX	mixed_ali-delim-100	636	5	4	4	79.8	0.739	0.0915	0.221	0.01	Incorrect	Incorrect	Incorrect	20.13	3.37	3.19	11.52	52.01	55.06	0	0	0.71
8	6IDX	mixed_ali-delim-100	636	5	5	3	79.1	0.736	0.0962	0.224	0.01	Incorrect	Incorrect	Incorrect	18.64	3.08	2.95	10.5	47.33	56.64	0	0	0.71
8	6IDX	mixed_ali-delim-100	636	5	3	1	78.6	0.735	0.113	0.237	0.02	Incorrect	Incorrect	Incorrect	16.39	3.64	3.59	9.51	41.55	58.28	0	100	9.22
8	6IDX	mixed_ali-delim-100	636	5	2	2	79.8	0.74	0.109	0.235	0.02	Incorrect	Incorrect	Incorrect	15.1	3.4	3.6	8.69	37.68	64.55	0	0	7.8
8	6IDX	mixed_ali-delim-100	636	5	1	5	80.1	0.735	0.0859	0.216	0.01	Incorrect	Incorrect	Incorrect	18.87	3.42	4.45	10.68	47.63	59.83	0	0	1.42
8	6IDX	single_pep-delim-100	636	1	2	5	78.9	0.733	0.0997	0.226	0.02	Incorrect	Incorrect	Incorrect	16.22	3.33	3.54	9.51	42.03	52.07	0	100	13.48
8	6IDX	single_pep-delim-100	636	1	5	4	77.8	0.735	0.142	0.261	0.03	Incorrect	Incorrect	Incorrect	12.83	3.05	3.25	7.41	31.6	48.41	0	100	35.46
8	6IDX	single_pep-delim-100	636	1	1	2	79.2	0.742	0.165	0.28	0.03	Incorrect	Incorrect	Incorrect	12.67	3.44	3.48	7.68	32.45	59.54	0	100	50.35
8	6IDX	single_pep-delim-100	636	1	3	3	78.6	0.739	0.15	0.268	0.03	Incorrect	Incorrect	Incorrect	12.92	3.48	3.21	7.76	32.8	60.17	0	100	46.1
8	6IDX	single_pep-delim-100	636	1	4	1	79.4	0.752	0.326	0.411	0.05	Incorrect	Incorrect	Incorrect	11.79	3.36	3.31	7.07	29.01	50.78	4.88	90.24	66.67
8	6IDX	single_pep-delim-100	636	2	4	1	79	0.744	0.268	0.363	0.04	Incorrect	Incorrect	Incorrect	11.66	3.39	3.51	7.01	28.64	51.47	1.22	96.67	63.83
8	6IDX	single_pep-delim-100	636	2	2	5	78.4	0.735	0.116	0.24	0.02	Incorrect	Incorrect	Incorrect	15.36	3.24	3.38	9.04	39.84	57.92	0	100	12.77
8	6IDX	single_pep-delim-100	636	2	5	4	77.3	0.73	0.132	0.252	0.03	Incorrect	Incorrect	Incorrect	13.01	3.07	3.22	7.53	32.14	46.32	0	100	31.91
8	6IDX	single_pep-delim-100	636	2	1	3	78.8	0.74	0.149	0.267	0.02	Incorrect	Incorrect	Incorrect	13.68	3.31	3.04	8.14	35.16	61.95	0	100	45.39
8	6IDX	single_pep-delim-100	636	2	3	2	78.8	0.741	0.172	0.286	0.03	Incorrect	Incorrect	Incorrect	12.48	3.5	3.4	7.59	31.81	59.93	0	100	50.35
8	6IDX	single_pep-delim-100	636	3	3	2	77.9	0.735	0.164	0.278	0.04	Incorrect	Incorrect	Incorrect	11.66	3.61	3.12	7.07	28.51	41.73	2.44	90.48	48.23
8	6IDX	single_pep-delim-100	636	3	2	4	78.6	0.732	0.13	0.25	0.03	Incorrect	Incorrect	Incorrect	13.05	3.31	3.4	7.67	32.31	49.45	2.44	77.78	38.3
8	6IDX	single_pep-delim-100	636	3	4	1	79.3	0.755	0.431	0.496	0.04	Incorrect	Incorrect	Incorrect	11.66	3.38	3.44	7.03	28.75	46.58	3.66	91.67	63.12
8	6IDX	single_pep-delim-100	636	3	1	3	79	0.741	0.159	0.275	0.02	Incorrect	Incorrect	Incorrect	13.21	3.33	3.48	7.9	33.83	60.43	0	100	39.01
8	6IDX	single_pep-delim-100	636	3	5	5	77.4	0.729	0.129	0.249	0.03	Incorrect	Incorrect	Incorrect	13.14	2.99	3.01	7.59	32.64	45.47	0	100	35.46
8	6IDX	single_pep-delim-100	636	4	5	4	77.4	0.729	0.141	0.259	0.03	Incorrect	Incorrect	Incorrect	12.95	3.07	3.38	7.47	31.89	50.58	0	100	34.04
8	6IDX	single_pep-delim-100	636	4	3	3	78.6	0.739	0.152	0.269	0.03	Incorrect	Incorrect	Incorrect	12.99	3.51	3.25	7.81	33	59.95	0	100	44.68
8	6IDX	single_pep-delim-100	636	4	1	2	79.3	0.742	0.17	0.284	0.02	Incorrect	Incorrect	Incorrect	13.05	3.32	3.38	7.88	33.8	56.78	0	100	46.1
8	6IDX	single_pep-delim-100	636	4	2	5	78.8	0.735	0.127	0.249	0.02	Incorrect	Incorrect	Incorrect	13.62	3.29	3.21	8.1	34.95	59.39	0	100	39.72
8	6IDX	single_pep-delim-100	636	4	4	1	79.5	0.751	0.326	0.411	0.04	Incorrect	Incorrect	Incorrect	11.69	3.28	3.41	6.98	28.73	53.67	3.66	91.67	64.54
8	6IDX	single_pep-delim-100	636	5	2	5	78.7	0.733	0.0987	0.226	0.01	Incorrect	Incorrect	Incorrect	17.14	3.28	3.66	10.06	44.91	67.64	0	100	9.93
8	6IDX	single_pep-delim-100	636	5	1	2	79.1	0.746	0.176	0.29	0.02	Incorrect	Incorrect	Incorrect	13.1	3.33	3.48	7.84	33.54	60.14	0	100	39.72
8	6IDX	single_pep-delim-100	636	5	5	4	77.3	0.729	0.131	0.251	0.03	Incorrect	Incorrect	Incorrect	13.2	3.04	3.17	7.62	32.69	44.6	0	100	32.62
8	6IDX	single_pep-delim-100	636	5	3	3	77.9	0.737	0.175	0.287	0.05	Incorrect	Incorrect	Incorrect	10.93	3.53	3.23	6.68	26.6	39.81	3.66	87.5	52.48
[truncated: 8,526 more rows]
