# Supplementary material for: From interaction networks to interfaces, scanning intrinsically disordered regions using AlphaFold2
Source: Nat Commun. 2024 Jan 18;15:597. doi: 10.1038/s41467-023-44288-7 (PMC10796318; doi:10.1038/s41467-023-44288-7)
Supplement: Supplementary file 4 — Supplementary Data 2 [file 41467_2023_44288_MOESM4_ESM.xlsx]

## Sheet: Feuil1
Supplementary Data 2. Table of the delimitations and scores obtained when scanning 100 amino acids long fragments overlapping by 30 amino acids along the sequences of the 42 test cases dataset.
# INDEX_PDB: Index and pdb code used in the study of the 42 non redundant PDB test cases
# DELIM_PDB: Delimitation of the bound ligand as experimentally assessed in the PDB structure
# SCORE_CORRECT_FRAGMENT: AlphaFold2 confidence score obtained for the fragment overlapping the region of the binding motif
# DELIM_CORRECT_FRAGMENT: Delimitation used for the model of the fragment overlapping the region of the binding motif
# ALL_OTHER_SCORES_WITH_DELIM: AlphaFold2 confidence scores and delimitations of all the fragments sampled for the target ranked by decreasing score value
# INDEX_PDB	DELIM_PDB	SCORE_CORRECT_FRAGMENT	DELIM_CORRECT_FRAGMENT	ALL_OTHER_SCORES_WITH_DELIM
1_5NCL	205-214	0.721	140-240	0.685(70-170);0.681(490-590);0.672(420-520);0.672(280-380);0.671(350-450);0.667(770-870);0.665(700-800);0.662(1-100);0.66(1150-1250);0.654(1120-1220);0.652(1050-1150);0.646(560-660);0.645(840-940);0.645(630-730);0.632(910-1010);0.624(980-1080)
2_5OJR	335-352	0.789	280-360	0.38(140-240);0.365(210-310);0.314(70-170);0.223(1-100)
3_5V1U	1-20	0.835	1-65	-
4_6A30	87-92	0.169	16-116	-
5_6DO3	85-91	0.292	1-93	-
6_6G04	100-119	0.851	1-100	-
7_6ICV	66-88	0.262	1-100	0.192(280-375);0.192(210-310);0.182(140-240)
8_6IDX	1471-1495	0.695	1482-1582	0.658(630-730);0.357(280-380);0.301(1260-1360);0.27(840-940);0.23(770-870);0.206(700-800);0.157(140-240);0.149(1-100);0.149(560-660);0.144(70-170);0.144(1050-1150);0.14(420-520);0.134(1190-1290);0.131(490-590);0.127(350-450);0.111(980-1080);0.106(1330-1430);0.105(210-310);0.1(1120-1220);0.0886(910-1010)
9_6IXQ	615-650	0.715	560-656	0.45(420-520);0.272(70-170);0.251(1-100);0.214(140-240);0.199(280-380);0.183(210-310);0.126(490-590);0.122(350-450)
10_6J0W	13-41	0.643	1-100	0.134(350-450);0.124(280-380);0.115(210-310);0.0962(70-170);0.0945(364-464);0.0935(140-240)
11_6J0X	22-37	0.697	1-100	0.564(280-380);0.56(210-310);0.286(140-240);0.26(350-450);0.201(1120-1220);0.18(840-940);0.151(1190-1290);0.145(630-730);0.131(1050-1150);0.125(910-1010);0.125(490-590);0.117(1354-1454);0.111(560-660);0.11(700-800);0.105(770-870);0.103(980-1080);0.0975(1260-1360);0.0973(1330-1430);0.0953(420-520);0.0846(70-170)
12_6JLH	154-170	0.718	106-206	0.148(1-100)
13_6JWJ	288-305	0.881	210-310	0.519(140-240);0.23(70-170);0.188(1-100)
14_6KPB	367-383	0.812	350-450	0.649(420-503);0.594(1-100);0.524(140-240);0.325(210-310);0.225(70-170)
15_6L0V	274-287	0.78	210-287	0.602(70-170);0.388(1-100);0.158(140-240)
16_6LPH	363-387	0.86	350-450	0.461(490-590);0.376(700-800);0.304(70-170);0.261(560-660);0.254(420-520);0.141(705-805);0.126(1-100);0.123(210-310);0.109(140-240);0.107(630-730)
17_6OCG	26-51	0.914	1-66	-
18_6PSD	287-311	0.904	210-310	0.235(1-100);0.149(140-240);0.122(70-170)
19_6PSE	433-458	0.744	423-523	0.384(1-100);0.38(140-240);0.362(280-380);0.361(210-310);0.351(70-170)
20_6RKO	1-29	0.399	1-29	-
21_6RKO	1-37	0.914	1-37	-
22_6SAT	433-442	0.915	350-442	0.62(210-310);0.556(1-100);0.535(70-170);0.522(140-240);0.516(280-380)
23_6TWN	207-223	0.13	140-240	0.181(70-170);0.111(210-297);0.0721(1-100)
24_6XFK	543-558	0.826	490-562	0.525(1-100);0.507(210-310);0.376(70-170);0.182(280-380);0.17(140-240);0.164(350-450);0.161(420-520)
25_6YN0	75-93	0.197	1-100	0.353(210-310);0.252(219-319);0.163(140-240);0.147(70-170)
26_7B1J	455-479	0.839	420-520	0.714(140-240);0.635(210-310);0.577(560-660);0.568(490-590);0.551(350-450);0.549(280-380);0.549(700-800);0.547(630-730);0.533(70-170);0.522(1-100);0.516(985-1085);0.516(910-1010);0.512(770-870);0.508(980-1080);0.507(840-940)
27_7CFC	63-78	0.707	1-100	0.578(560-660);0.493(280-380);0.37(140-240);0.317(770-867);0.243(700-800);0.199(490-590);0.163(630-730);0.159(350-450);0.126(420-520);0.11(210-310)
28_7CZM	173-185	0.836	140-240	0.717(490-577);0.634(210-310);0.347(1-100);0.336(350-450);0.309(420-520);0.25(70-170);0.128(280-380)
29_7F2D	468-472	0.146	372-472	0.448(280-380);0.379(70-170);0.159(350-450);0.134(210-310);0.132(1-100);0.118(140-240)
30_7MKK	83-109	0.789	70-170	0.0972(140-240);0.0916(420-520);0.0652(210-310);0.065(441-541);0.0575(350-450);0.0375(280-380)
31_7MU2	207-230	0.808	210-310	0.728(70-170);0.409(350-450);0.206(1-100);0.202(524-624);0.18(280-380);0.166(490-590);0.146(420-520)
32_7NW1	389-404	0.847	304-404	0.831(140-240);0.726(70-170);0.392(280-380);0.331(210-310);0.123(1-100)
33_7QDW	817-841	0.883	770-852	0.808(70-170);0.776(280-380);0.638(350-450);0.597(630-730);0.44(700-800);0.233(210-310);0.163(140-240);0.14(420-520);0.125(1-100);0.119(560-660);0.0848(490-590)
34_7RXQ	1594-1609	0.524	1540-1640	0.464(70-170);0.441(1470-1570);0.399(1-100);0.359(700-800);0.316(350-450);0.271(1050-1150);0.217(1610-1710);0.193(420-520);0.182(210-310);0.162(1773-1873);0.148(1330-1430);0.147(1400-1500);0.146(980-1080);0.141(1120-1220);0.138(1750-1850);0.134(770-870);0.133(560-660);0.116(910-1010);0.115(280-380);0.111(630-730);0.111(140-240);0.1(490-590);0.0913(1680-1780);0.081(1260-1360);0.0795(1190-1290);0.0…
35_7SID	727-754	0.488	654-754	0.219(280-380);0.218(70-170);0.218(350-450);0.218(1-100);0.216(420-520);0.216(140-240);0.215(490-590);0.215(560-660);0.215(210-310)
36_6J08	174-209	0.874	140-220	0.518(70-170);0.144(1-100)
37_6ZW0	140-169	0.728	141-241	0.216(1-100)
38_7N40	95-126	0.915	70-170	0.899(146-246);0.884(140-240)
39_7O6N	179-193	0.646	140-240	0.709(210-307);0.581(70-170);0.171(1-100)
40_5OW5	461-470	0.9	420-520	0.696(70-170);0.66(1-100);0.642(1120-1220);0.632(1152-1252);0.628(350-450);0.624(560-660);0.623(1050-1150);0.622(910-1010);0.621(770-870);0.619(980-1080);0.617(840-940);0.612(630-730);0.607(280-380);0.604(700-800);0.6(210-310);0.599(490-590);0.584(140-240)
41_6JMT	685-705	0.866	630-730	0.863(560-660);0.581(350-450);0.503(210-310);0.474(140-240);0.288(770-862);0.215(1-100);0.161(420-520);0.154(280-380);0.134(490-590);0.101(70-170)
42_6GP7	1-17	0.657	1-100	0.492(490-590);0.453(350-450);0.397(140-240);0.393(280-380);0.392(70-170);0.383(630-730);0.377(700-800);0.372(808-908);0.366(770-870);0.365(420-520);0.353(210-310);0.333(560-660)
