# Supplementary material for: From interaction networks to interfaces, scanning intrinsically disordered regions using AlphaFold2
Source: Nat Commun. 2024 Jan 18;15:597. doi: 10.1038/s41467-023-44288-7 (PMC10796318; doi:10.1038/s41467-023-44288-7)
Supplement: Supplementary file 5 — Supplementary Data 3 [file 41467_2023_44288_MOESM5_ESM.xlsx]

## Sheet: Info 923 ELMs evaluated
Supplementary Data 3. Table reporting general information, delimitations and scores of the best models evaluated for all the 1884 cases of the ELM database.
# ELM_INDEX	Index of the ELM tested case
# ELM_TYPE	ELM category of each case
# REF_PDB	Reference PDB used for evaluation
# RECEPTOR	UniProt identifier of the receptor (reference sequence used to generate the multiple sequence alignments)
# LIGAND	UniProt identifier of the ligand (reference sequence used to generate the multiple sequence alignments)
# ELM_REC_START	Index of the first receptor residue, as defined in the ELM database
# ELM_REC_STOP	Index of the last receptor residue , as defined in the ELM database
# ELM_LIG_START	Index of the first ligand residue, as defined in the ELM database
# ELM_LIG_STOP	Index of the last ligand residue, as defined in the ELM database
# AF2DELIM_REC_START	Index of the first receptor residue modeled in the delimited conditions as defined in the UniProt reference sequence
# AF2DELIM_REC_STOP	Index of the last receptor residue modeled in the delimited conditions as defined in the UniProt reference sequence
# AF2DELIM_LIG_START	Index of the first ligand residue modeled in the delimited conditions as defined in the UniProt reference sequence
# AF2DELIM_LIG_STOP	Index of the last ligand residue modeled in the delimited conditions as defined in the UniProt reference sequence
# AF2AD100_LIG_START	Index of the first ligand residue modeled in the conditions where the peptide is extended by 100 aa, as defined in the UniProt reference sequence
# AF2AD100_LIG_STOP	Index of the last ligand residue modeled in the conditions where the peptide is extended by 100 aa, as defined in the UniProt reference sequence
# AF2FULL_LIG_START	Index of the first ligand residue modeled in the full-length ligand conditions as defined in the UniProt reference sequence
# AF2FULL_LIG_STOP	Index of the last ligand residue modeled in the full-length ligand conditions as defined in the UniProt reference sequence
# IDENTICAL_REC_LIG	Indices of cases with identical receptor and ligand
# ELM_INDEX	ELM_TYPE	REF_PDB	RECEPTOR	LIGAND	ELM_REC_START	ELM_REC_STOP	ELM_LIG_START	ELM_LIG_STOP	AF2DELIM_REC_START	AF2DELIM_REC_STOP	AF2DELIM_LIG_START	AF2DELIM_LIG_STOP	AF2AD100_LIG_START	AF2AD100_LIG_STOP	AF2FULL_LIG_START	AF2FULL_LIG_STOP	IDENTICAL_REC_LIG
13	LIG_PDZ_Class_1	2ain	P55196	P11274	1008	1090	1266	1271	987	1103	1266	1271	1166	1271	1	1271	-
15	LIG_PDZ_Class_1	3diw	Q9DBG9	P35222	17	110	776	781	12	122	776	781	676	781	1	781	-
18	LIG_PDZ_Class_1	-	P51142	Q8QG92	254	339	819	824	251	339	819	824	719	824	1	824	-
20	LIG_PDZ_Class_1	-	Q9WV48	P97836	663	754	987	992	656	757	987	992	887	992	1	992	-
22	LIG_PDZ_Class_1	-	Q8R4T5	Q8R4T5	100	186	389	394	97	191	389	394	289	394	1	394	-
26	LIG_PDZ_Class_1	3gj9	O14907	P48050	17	110	440	445	12	122	440	445	340	445	1	445	-
33	LIG_PDZ_Class_1	3qjn	Q9WV48	O55043	663	754	641	646	656	757	641	646	541	646	1	646	-
37	LIG_PDZ_Class_2	1zub	Q9JIR4	Q811U3	619	703	943	948	598	705	943	948	843	948	1	948	37;1385
38	LIG_PDZ_Class_2	-	Q9EP80	P19491	22	101	878	883	17	109	878	883	778	883	1	883	-
39	LIG_PDZ_Class_2	2ejy	Q00013	P04921	71	149	123	128	69	149	123	128	23	128	1	128	-
41	LIG_PDZ_Class_2	1mfl	Q96RT1	P04626	1321	1407	1250	1255	1317	1409	1250	1255	1150	1255	1	1255	-
96	DOC_PP1_RVXF_1	-	P62138	O35867	57	252	455	461	8	295	455	461	405	511	1	1095	-
103	DOC_USP7_MATH_1	3mqs	Q93009	Q00987	57	197	397	401	57	197	397	401	347	451	1	491	103;1478
104	LIG_FAT_LD_1	3u3f	Q14289	P49023	870	1008	266	274	870	1008	266	274	216	324	1	591	-
105	LIG_FAT_LD_1	-	Q00944	P49023	915	1053	266	274	858	1053	266	274	216	324	1	591	-
106	LIG_FAT_LD_1	2l6g	Q00944	P49024	915	1053	145	153	858	1053	145	153	95	203	1	559	-
107	LIG_FAT_LD_1	-	Q05397	O43294	914	1052	158	166	914	1052	158	166	108	216	1	461	-
114	LIG_GYF	1l2z	O95400	P06729	281	338	295	303	281	338	295	303	243	351	1	351	-
116	LIG_SH2_SRC	-	P06241	Q14118	149	231	892	895	145	244	891	895	792	895	1	895	-
118	DOC_AGCK_PIF_1	-	O15530	P31749	82	341	469	474	82	383	469	474	375	480	1	480	-
119	DOC_AGCK_PIF_1	-	O15530	Q13464	82	341	394	399	82	383	394	399	344	449	1	1354	-
120	DOC_AGCK_PIF_1	-	O15530	P18654	82	341	382	387	82	383	382	387	332	437	1	740	-
121	DOC_AGCK_PIF_1	-	O15530	P67999	82	341	408	413	82	383	408	413	358	463	1	525	-
122	DOC_AGCK_PIF_1	-	O15530	O00141	82	341	418	423	82	383	418	423	326	431	1	431	-
123	DOC_AGCK_PIF_1	-	O15530	Q96BR1	82	341	482	487	82	383	482	487	391	496	1	496	-
124	DOC_AGCK_PIF_1	-	O15530	Q9ERE3	82	341	482	487	82	383	482	487	391	496	1	496	-
125	DOC_AGCK_PIF_1	3e8d	P31751	P31751	152	409	470	475	152	418	470	475	376	481	1	481	-
126	DOC_AGCK_PIF_1	-	Q03407	P11792	125	391	733	738	125	439	733	738	683	788	1	824	-
127	DOC_AGCK_PIF_2	-	O15530	P41743	82	341	579	584	82	383	579	584	491	596	1	596	-
128	DOC_AGCK_PIF_2	-	O15530	Q05513	82	341	575	580	82	383	575	580	487	592	1	592	-
129	DOC_AGCK_PIF_2	-	O15530	Q02956	82	341	575	580	82	383	575	580	487	592	1	592	-
130	DOC_AGCK_PIF_2	-	O15530	Q16512	82	341	932	937	82	383	932	937	837	942	1	942	-
131	DOC_AGCK_PIF_2	4rrv	O15530	Q16513	82	341	974	979	82	383	974	979	879	984	1	984	-
132	DOC_AGCK_PIF_3	-	O15530	P17612	82	341	348	351	82	383	347	351	248	351	1	351	-
133	DOC_AGCK_PIF_3	-	O15530	P05132	82	341	348	351	82	383	347	351	248	351	1	351	-
135	DOC_AGCK_PIF_3	-	Q03407	P06244	125	391	394	397	125	439	393	397	294	397	1	397	-
136	DOC_AGCK_PIF_3	-	Q5I6E8	Q5I6E9	48	315	697	700	48	324	696	700	597	700	1	700	-
137	DOC_AGCK_PIF_3	-	Q9XF67	Q9LSF1	44	311	418	421	30	330	417	421	318	421	1	421	-
144	LIG_Actin_WH2_2	-	P68135	Q6AWX6	4	377	757	774	4	377	757	774	704	821	1	821	-
145	LIG_Actin_WH2_2	-	P68135	Q5XPJ9	4	377	1336	1353	4	377	1336	1353	1282	1399	1	1399	-
146	LIG_Actin_WH2_2	-	P68135	Q9LP46	4	377	955	972	4	377	955	972	903	1020	1	1020	-
147	LIG_Actin_WH2_2	-	P68135	Q5XPJ6	4	377	1106	1123	4	377	1106	1123	1053	1170	1	1170	-
148	LIG_Actin_WH2_2	-	P68135	P18281	4	377	2	18	4	377	2	18	1	88	1	88	-
151	LIG_Actin_WH2_2	2d1k	P68135	O43312	4	377	728	744	4	377	728	744	639	755	1	755	-
152	LIG_Actin_WH2_2	3m3n	P68135	P20065	4	377	9	27	4	377	9	27	1	50	1	50	-
153	LIG_Actin_WH2_2	-	P68135	A2VCK8	4	377	3	21	4	377	3	21	1	44	1	44	-
154	LIG_Actin_WH2_2	-	P68135	Q9U1K1	4	377	400	417	4	377	400	417	350	467	1	1020	154;163
155	LIG_Actin_WH2_2	-	P10987	Q9U1K1	3	376	400	417	3	376	400	417	350	467	1	1020	155;164
159	LIG_Actin_WH2_2	-	P68139	Q9U1K1	4	377	400	417	4	377	400	417	350	467	1	1020	159;168
160	LIG_Actin_WH2_1	2a41	P68135	O43516	4	377	33	49	4	377	33	49	1	117	1	503	-
161	LIG_Actin_WH2_1	2a3z	P68135	P42768	4	377	431	447	4	377	431	447	381	497	1	502	-
162	LIG_Actin_WH2_1	2a40	P68135	Q9Y6W5	4	377	437	453	4	377	437	453	382	498	1	498	-
163	LIG_Actin_WH2_1	3ue5	P68135	Q9U1K1	4	377	464	480	4	377	464	480	414	530	1	1020	154;163
164	LIG_Actin_WH2_1	3mn7	P10987	Q9U1K1	3	376	464	480	3	376	464	480	414	530	1	1020	155;164
165	LIG_Actin_WH2_1	-	P02578	Q92558	2	375	498	514	2	375	498	514	443	559	1	559	-
166	LIG_Actin_WH2_1	4efh	P02578	Q9U1K1	2	375	464	480	2	375	464	480	414	530	1	1020	156;157;158;166
167	LIG_Actin_WH2_1	-	P68135	Q92558	4	377	498	514	4	377	498	514	443	559	1	559	-
168	LIG_Actin_WH2_1	-	P68139	Q9U1K1	4	377	464	480	4	377	464	480	414	530	1	1020	159;168
178	LIG_PDZ_Class_2	-	O35889	Q07310	1014	1097	1573	1578	992	1110	1573	1578	1473	1578	1	1578	-
181	DOC_PP1_RVXF_1	3n5u	P62136	P06400	57	252	871	878	8	324	871	878	821	928	1	928	-
182	LIG_LYPXL_L_2	-	Q8WUM4	P03347	408	702	495	504	360	713	495	504	403	512	1	512	-
184	LIG_LYPXL_S_1	-	Q8WUM4	Q83383	408	702	128	132	360	713	128	132	78	182	1	537	-
189	LIG_LYPXL_S_1	-	Q8WUM4	P03322	408	702	180	184	360	713	180	184	130	234	1	701	-
198	LIG_PAM2_1	3kut	P11940	Q9BPZ3	543	614	109	121	543	627	109	121	15	127	1	127	-
199	LIG_PAM2_1	-	O95071	Q9BPZ3	2376	2449	109	121	2360	2458	109	121	15	127	1	127	-
200	LIG_PAM2_1	-	P11940	Q9ULR5	543	614	108	120	543	627	108	120	11	123	1	123	-
201	LIG_PAM2_1	1jh4	P11940	Q9H074	543	614	126	138	543	627	126	138	76	188	1	479	-
202	LIG_PAM2_1	-	Q62671	Q9H074	499	571	126	138	499	571	126	138	76	188	1	479	-
207	LIG_PAM2_1	3ktr	P11940	Q99700	543	614	912	924	543	627	912	924	862	974	1	1313	-
208	LIG_PAM2_1	-	Q62671	Q99700	499	571	912	924	499	571	912	924	862	974	1	1313	-
209	LIG_PAM2_1	-	P21187	Q8SWR8	553	624	857	869	550	629	857	869	807	919	1	1084	-
210	LIG_PAM2_1	-	P11940	Q58A45	543	614	284	296	543	627	284	296	234	346	1	887	-
217	LIG_PAM2_1	-	P11940	Q12986	543	614	11	23	543	627	11	23	1	113	1	1120	-
218	LIG_PAM2_1	-	Q13310	Q12986	552	623	11	23	545	633	11	23	1	113	1	1120	-
219	LIG_PAM2_1	-	P11940	Q14694	543	614	81	93	543	627	81	93	31	143	1	798	-
220	LIG_PAM2_1	-	Q62671	Q14694	499	571	81	93	499	571	81	93	31	143	1	798	-
221	LIG_PAM2_1	-	P11940	P53804	543	614	1205	1217	543	627	1205	1217	1155	1267	1	2025	-
222	LIG_PAM2_1	-	Q62671	P53804	499	571	1205	1217	499	571	1205	1217	1155	1267	1	2025	-
223	LIG_PAM2_1	-	P11940	P23226	543	614	234	246	543	627	234	246	184	296	1	1185	-
224	LIG_PAM2_1	-	Q62671	P23226	499	571	234	246	499	571	234	246	184	296	1	1185	-
225	LIG_PAM2_1	3pkn	P11940	Q71RC2	543	614	13	25	543	627	13	25	1	113	1	724	-
226	LIG_PAM2_1	3pth	P11940	Q92615	543	614	54	66	543	627	54	66	4	116	1	738	-
227	LIG_PAM2_1	-	Q9M549	Q6ELF9	554	624	14	26	552	637	14	26	1	113	1	141	-
228	LIG_PAM2_1	-	Q9M549	Q6ELF8	554	624	10	22	552	637	10	22	1	110	1	110	-
229	LIG_PAM2_1	-	P42731	Q39096	540	611	9	21	539	615	9	21	1	113	1	163	-
230	LIG_PAM2_1	-	P21187	Q9VG13	553	624	103	115	550	629	103	115	12	124	1	124	-
231	LIG_SPRY_1	3f2o	Q96BD6	P09052	95	229	184	189	9	229	184	189	134	239	1	661	-
232	LIG_SPRY_1	-	Q7JUY1	P09052	167	301	184	189	167	301	184	189	134	239	1	661	-
233	LIG_SPRY_1	-	Q99619	Q96IZ0	86	220	68	73	28	220	68	73	18	123	1	340	-
234	LIG_SPRY_1	2jk9	Q96BD6	Q96IZ0	95	229	68	73	9	229	68	73	18	123	1	340	-
235	LIG_SPRY_1	-	Q96A44	Q96IZ0	95	229	68	73	34	229	68	73	18	123	1	340	-
236	LIG_PDZ_Class_2	-	O35889	Q9Y4C0	1014	1097	1638	1643	992	1110	1638	1643	1538	1643	1	1643	-
258	LIG_PDZ_Class_1	-	Q6P0Q8	P03524	1105	1188	519	524	1104	1192	519	524	419	524	1	524	-
264	LIG_SH2_SRC	4u1p	P06241	P03079	149	231	324	327	145	244	324	328	274	377	1	401	-
270	LIG_TRAF2_2	1czy	Q12933	P03230	358	498	204	209	352	498	204	209	154	259	1	386	-
272	LIG_TRAF6_MATH_1	-	Q9Y4K3	P10221	357	501	1097	1105	346	501	1097	1105	1015	1123	1	1123	-
320	DOC_SPAK_OSR1_1	-	Q9Z1W9	Q80UE6	463	494	996	1000	462	554	996	1000	946	1050	1	1222	-
321	DOC_SPAK_OSR1_1	-	Q9Z1W9	P55014	463	494	16	20	462	554	16	20	1	105	1	1095	-
326	DOC_SPAK_OSR1_1	-	Q9Z1W9	Q924N4	463	494	14	18	462	554	14	18	1	105	1	1150	-
329	DOC_SPAK_OSR1_1	2v3s	O95747	Q96J92	434	465	1016	1020	433	525	1016	1020	966	1070	1	1243	-
330	DOC_ANK_TNKS_1	3twr	Q9H2K2	P78314	525	557	414	421	490	796	414	421	364	471	1	561	-
331	DOC_ANK_TNKS_1	-	Q9H2K2	Q9NRI5	525	557	222	229	490	796	222	229	172	279	1	854	-
332	DOC_ANK_TNKS_1	-	Q9H2K2	O43815	525	557	301	308	490	796	301	308	251	358	1	780	-
335	DOC_ANK_TNKS_1	-	Q9H2K2	Q92698	525	557	690	697	490	796	690	697	640	747	1	747	-
336	DOC_ANK_TNKS_1	-	Q9H2K2	A9UF02	525	557	115	122	490	796	115	122	65	172	1	1644	-
339	DOC_ANK_TNKS_1	-	Q9H2K2	P54274	525	557	12	19	490	796	12	19	1	108	1	439	-
341	DOC_ANK_TNKS_1	-	Q9H2K2	Q14980	525	557	1742	1749	490	796	1742	1749	1692	1799	1	2115	-
342	DOC_ANK_TNKS_1	-	Q9H2K2	Q9UIQ6	525	557	95	102	490	796	95	102	45	152	1	1025	-
344	DOC_ANK_TNKS_1	-	Q9H2K2	Q96RU3	525	557	514	521	490	796	514	521	464	571	1	617	-
345	DOC_ANK_TNKS_1	3twu	Q9H2K2	Q07820	525	557	77	84	490	796	77	84	27	134	1	350	-
346	DOC_ANK_TNKS_1	-	Q9H2K2	O15169	525	557	21	28	490	796	21	28	1	108	1	862	-
350	DOC_ANK_TNKS_1	-	Q9H2K2	Q9C0C2	525	557	1507	1514	490	796	1507	1514	1457	1564	1	1729	-
435	LIG_EVH1_2	-	Q9Z214	Q08877	1	107	809	813	1	122	809	813	759	863	1	869	-
446	LIG_EVH1_2	-	Q9Z214	Q14643	1	107	49	53	1	122	49	53	1	105	1	2758	-
448	LIG_EVH1_2	-	Q9Z214	P23385	1	107	1152	1156	1	122	1152	1156	1095	1199	1	1199	-
449	LIG_EVH1_2	-	Q9Z214	Q13255	1	107	1147	1151	1	122	1147	1151	1090	1194	1	1194	-
450	LIG_EVH1_2	1ddv	Q9Z214	P31424	1	107	1156	1160	1	122	1156	1160	1099	1203	1	1203	-
542	LIG_eIF4E_1	-	P07260	Q04637	38	199	612	618	2	211	612	618	562	668	1	1599	-
543	LIG_eIF4E_1	-	P06730	O43432	38	200	624	630	30	215	624	630	574	680	1	1585	-
544	LIG_eIF4E_1	1rf8	P07260	P39935	38	199	452	458	2	211	452	458	402	508	1	952	-
545	LIG_eIF4E_1	-	P07260	P39936	38	199	423	429	2	211	423	429	373	479	1	914	-
546	LIG_eIF4E_1	5t48	P48598	O61380	82	242	621	627	81	257	621	627	571	677	1	1666	-
547	LIG_eIF4E_1	6fc3	P07260	P12962	38	199	4	10	2	211	4	10	1	107	1	161	-
548	LIG_eIF4E_1	5ekv	P06730	Q13541	38	200	54	60	30	215	54	60	4	110	1	118	-
549	LIG_eIF4E_1	3am7	P06730	Q13542	38	200	54	60	30	215	54	60	4	110	1	120	-
550	LIG_eIF4E_1	-	P29557	Q03387	41	200	66	72	40	213	66	72	16	122	1	788	-
551	LIG_eIF4E_1	-	P06730	O60516	38	200	40	46	30	215	40	46	1	100	1	100	-
552	LIG_eIF4E_1	-	P07260	Q8TEQ6	38	199	992	998	2	211	992	998	942	1048	1	1508	-
553	LIG_eIF4E_1	4axg	P48598	Q9VMA3	82	242	327	333	81	257	327	333	277	383	1	1117	-
554	LIG_eIF4E_1	-	P78954	Q10475	39	201	830	836	38	216	830	836	780	886	1	1403	-
560	DOC_SPAK_OSR1_1	-	O95747	P55017	434	465	19	23	433	525	19	23	1	105	1	1021	-
561	DOC_SPAK_OSR1_1	-	Q9UEW8	P55017	452	483	19	23	451	543	19	23	1	105	1	1021	-
576	LIG_PTB_Phospho_1	-	P29353	P03077	162	318	244	250	151	318	244	250	194	300	1	421	-
577	LIG_PTB_Phospho_1	-	Q9Y490	P05106	310	401	767	773	150	416	767	773	682	788	1	788	577;607;621
578	LIG_PTB_Phospho_1	-	Q99704	P05106	151	254	767	773	151	259	767	773	682	788	1	788	-
579	LIG_PTB_Phospho_1	-	Q9Y4H2	P06213	194	296	993	999	30	298	993	999	943	1049	1	1382	-
580	LIG_PTB_Phospho_1	5u1m	P35568	P06213	160	262	993	999	12	262	993	999	943	1049	1	1382	-
581	LIG_PTB_Phospho_1	-	P29353	P06213	162	318	993	999	151	318	993	999	943	1049	1	1382	-
583	LIG_PTB_Phospho_1	1shc	P29353	P04629	162	318	490	496	151	318	490	496	440	546	1	796	-
584	LIG_PTB_Phospho_1	1irs	P35568	P24394	160	262	491	497	12	262	491	497	441	547	1	825	-
590	LIG_PTB_Phospho_1	-	Q8WU20	P24394	17	109	491	497	17	124	491	497	441	547	1	825	-
591	LIG_PTB_Phospho_1	3ml4	Q18PE0	Q61006	110	204	547	553	6	204	547	553	497	603	1	868	-
593	LIG_PTB_Phospho_1	-	P29353	P35546	162	318	1057	1063	151	318	1057	1063	1007	1113	1	1115	-
594	LIG_PTB_Phospho_1	-	P29353	P14784	162	318	358	364	151	318	358	364	308	414	1	551	-
595	LIG_PTB_Phospho_1	-	P29353	P16144	162	318	1590	1596	151	318	1590	1596	1540	1646	1	1822	-
596	LIG_PTB_Phospho_1	-	P29353	P21860	162	318	1322	1328	151	318	1322	1328	1236	1342	1	1342	-
598	LIG_PTB_Apo_2	-	O75553	P05556	42	168	777	784	27	169	777	784	691	798	1	798	-
599	LIG_PTB_Apo_2	-	Q9Y490	P05556	310	401	777	784	150	416	777	784	691	798	1	798	-
600	LIG_PTB_Apo_2	-	P49757	P26010	39	172	772	779	17	174	772	779	691	798	1	798	-
601	LIG_PTB_Apo_2	-	Q99704	P26010	151	254	772	779	151	259	772	779	691	798	1	798	-
602	LIG_PTB_Apo_2	1x11	Q02410	P05067	461	618	756	763	451	637	756	763	663	770	1	770	-
604	LIG_PTB_Apo_2	-	O75553	P05067	42	168	756	763	27	169	756	763	663	770	1	770	-
605	LIG_PTB_Apo_2	1oqn	P97318	P08592	42	168	756	763	27	168	756	763	663	770	1	770	-
608	LIG_PTB_Apo_2	1mk9	P54939	P05106	310	401	767	774	150	406	767	774	681	788	1	788	-
611	LIG_PTB_Apo_2	-	O76337	Q9XWD6	61	194	959	966	0	194	959	966	909	1016	1	1111	-
613	LIG_PTB_Apo_2	-	P97318	Q14114	42	168	860	867	27	168	860	867	810	917	1	963	-
614	LIG_PTB_Apo_2	-	O75553	P01130	42	168	822	829	27	169	822	829	753	860	1	860	-
615	LIG_PTB_Apo_2	-	P49757	Q8TBB1	39	172	178	185	17	174	178	185	128	235	1	728	-
616	LIG_PTB_Apo_2	-	P16554	Q8TBB1	83	205	178	185	65	207	178	185	128	235	1	728	-
617	LIG_PTB_Apo_2	-	P49757	P16109	39	172	820	827	17	174	820	827	723	830	1	830	-
618	LIG_PTB_Apo_2	-	P16554	Q9U485	83	205	1439	1446	65	207	1439	1446	1383	1490	1	1490	-
619	LIG_PTB_Apo_2	-	Q9UBP9	Q9NY15	27	155	2536	2543	16	157	2536	2543	2463	2570	1	2570	-
620	LIG_PTB_Apo_2	-	P16554	Q8C351	83	205	374	381	65	207	374	381	274	381	1	381	-
662	LIG_PDZ_Class_1	-	Q3UHD6	P97288-2	41	131	382	387	39	139	382	387	282	387	1	387	-
668	LIG_EABR_CEP55_1	-	Q8BT07	Q7M6U3	171	205	788	798	109	346	788	798	738	848	1	1450	-
669	LIG_EABR_CEP55_1	3wuu	Q53EZ4	Q8IWB6	171	205	792	802	105	348	792	802	742	852	1	1497	-
670	LIG_EABR_CEP55_1	-	Q8BT07	Q9WU78	171	205	798	808	109	346	798	808	748	858	1	869	-
671	LIG_EABR_CEP55_1	3wuv	Q53EZ4	Q8WUM4	171	205	797	807	105	348	797	807	747	857	1	868	-
672	LIG_EABR_CEP55_1	-	Q8BT07	Q61187	171	205	155	165	109	346	155	165	105	215	1	391	-
673	LIG_EABR_CEP55_1	-	Q53EZ4	Q99816	171	205	154	164	105	348	154	164	104	214	1	390	-
674	LIG_MYND_1	-	P97443	P70670	52	90	1950	1954	8	249	1950	1954	1900	2004	1	2187	-
682	LIG_MYND_1	-	Q15326	P03255	563	598	113	117	557	600	113	117	63	167	1	289	-
701	LIG_PAM2_2	3ktp	P11940	Q9HCJ0	543	614	1385	1398	543	627	1385	1398	1335	1448	1	1690	-
702	LIG_PAM2_2	-	P11940	Q8NDV7	543	614	1608	1621	543	627	1608	1621	1558	1671	1	1962	-
703	LIG_PAM2_2	-	P11940	Q9UPQ9	543	614	1476	1489	543	627	1476	1489	1426	1539	1	1833	-
704	LIG_PAM2_2	-	P21187	Q8SY33	553	624	957	970	550	629	957	970	907	1020	1	1384	-
705	LIG_NBox_RRM_1	2kxh	Q9UHX1	Q96AE4	228	298	31	41	211	300	31	41	1	111	1	644	-
706	LIG_NBox_RRM_1	-	Q9UHX1	Q92945	228	298	74	84	211	300	74	84	24	134	1	711	-
729	LIG_SH2_GRB2like	1fyr	P62993	P08581	60	135	1356	1359	60	149	1356	1360	1287	1390	1	1390	-
747	LIG_PDZ_Class_1	-	Q9WVJ4	O55207-3	13	97	1288	1293	6	143	1288	1293	1188	1293	1	1293	-
753	LIG_PDZ_Class_1	-	Q9EP80	P22756-2	22	101	900	905	17	109	900	905	800	905	1	905	-
757	LIG_PDZ_Class_1	-	Q9Z0G0	Q66T02	133	212	1068	1073	58	214	1068	1073	968	1073	1	1073	-
763	LIG_PDZ_Class_1	-	O14745	P51790-2	154	231	861	866	152	249	861	866	761	866	1	866	-
782	DOC_PP1_SILK_1	-	P62139	P41236	57	252	12	17	8	295	12	17	1	106	1	205	-
783	DOC_PP1_SILK_1	-	P32598	P41236	56	251	12	17	7	294	12	17	1	106	1	205	-
784	DOC_PP1_SILK_1	2o8g	P63088	Q9DCL8	57	252	12	17	3	295	12	17	1	106	1	206	-
785	LIG_WD40_WDR5_VDV_1	2xl3	P61965	Q8BX09	33	331	374	377	33	331	374	378	324	427	1	538	-
789	LIG_WD40_WDR5_WIN_1	4erz	P61964	Q9UMN6	33	331	2509	2515	33	331	2509	2515	2459	2565	too_large	too_large	-
790	LIG_WD40_WDR5_WIN_1	4ewr	P61964	O15047	33	331	1493	1499	33	331	1493	1499	1443	1549	1	1707	-
791	LIG_WD40_WDR5_WIN_1	4es0	P61964	Q9UPS6	33	331	1746	1752	33	331	1746	1752	1696	1802	1	1966	-
847	LIG_LIR_LC3C_4	3vvw	Q9BXW4	Q13137	21	126	132	136	12	129	132	136	82	186	1	446	-
872	DOC_PP1_MyPhoNE_1	1s70	P62207	Q90623	56	251	10	17	7	294	10	17	1	108	1	1004	-
873	DOC_PP2B_PxIxI_1	4f0z	Q08209	O36972	83	285	205	211	27	333	205	211	133	239	1	239	-
874	LIG_WD40_WDR5_VDV_1	-	P61964	Q9H9L4	0	0	410	413	35	330	410	414	360	463	1	492	-
875	LIG_WD40_WDR5_VDV_1	-	Q9V3J8	Q9VAF4	0	0	159	162	61	358	159	163	109	212	1	484	-
876	LIG_WD40_WDR5_WIN_1	-	P61964	Q7Z3B3	0	0	590	596	35	330	590	596	540	646	1	1105	-
885	DOC_PP2A_KARD_1	-	Q15172	O60566	55	463	668	680	41	463	668	680	618	730	1	1050	885;1175
886	DOC_PP2A_KARD_1	5swf	Q13362	O60566	27	438	668	680	27	497	668	680	618	730	1	1050	886;1170
887	DOC_PP2A_KARD_1	-	Q16537	O60566	47	455	668	680	33	461	668	680	618	730	1	1050	-
888	DOC_PP2A_KARD_1	-	Q14738	O60566	102	514	668	680	102	564	668	680	618	730	1	1050	-
889	DOC_PP2A_KARD_1	-	Q15173	O60566	61	469	668	680	48	476	668	680	618	730	1	1050	-
933	DOC_GSK3_Axin_1	4nm7	P49841	O15169	56	340	383	399	56	382	383	399	333	449	1	862	-
934	DOC_GSK3_Axin_1	-	Q91757	Q9YGY0	56	340	383	399	56	379	383	399	333	449	1	842	-
935	LIG_CID_NIM_1	2mow	P53617	P53632	1	153	574	583	0	153	574	583	475	584	1	584	-
936	LIG_Pex14_3	4bxu	O75381	P50542	62	137	62	67	24	137	62	67	12	117	1	639	393;395;397;399;401;403;405;936
950	LIG_DCNL_PONY_1	4gba	Q8IWE4	Q969M7	161	277	1	4	161	289	1	5	1	104	1	185	-
951	LIG_DCNL_PONY_1	4p5o	Q96GG9	P61081	136	247	1	4	136	255	1	5	1	104	1	183	-
952	LIG_DCNL_PONY_1	4gao	Q6PH85	P61081	136	247	1	4	136	251	1	5	1	104	1	183	-
961	LIG_G3BP_FGDF_1	-	Q13283	Q14694	11	133	8	13	7	138	8	13	1	106	1	798	-
962	LIG_G3BP_FGDF_1	-	Q9UN86	Q14694	11	133	8	13	7	138	8	13	1	106	1	798	-
979	LIG_G3BP_FGDF_1	-	Q13283	P04296	11	133	1142	1147	7	138	1142	1147	1091	1196	1	1196	-
980	LIG_G3BP_FGDF_1	-	Q13283	P36384	11	133	1142	1147	7	138	1142	1147	1092	1197	1	1197	-
983	LIG_KLC1_WD_1	-	P37285	P68619	255	288	95	104	210	500	95	104	45	154	1	221	-
984	LIG_KLC1_WD_1	-	Q07866	Q80HX6	255	288	534	543	196	505	534	543	484	593	1	635	-
995	LIG_KLC1_WD_1	-	O88447	Q86WG3	253	286	116	125	208	509	116	125	66	175	1	371	-
996	LIG_KLC1_WD_1	-	O88447	Q8BHE3	253	286	116	125	208	509	116	125	66	175	1	372	-
997	LIG_KLC1_WD_1	-	O88447	Q1M168	253	286	116	125	208	509	116	125	66	175	1	372	-
999	LIG_KLC1_WD_1	-	Q07866	Q12982	255	288	95	104	196	505	95	104	45	154	1	314	-
1000	LIG_KLC1_WD_1	-	O88448	Q63HQ0	239	272	258	267	194	491	258	267	193	302	1	302	-
1001	DOC_MAPK_RevD_3	6tca	Q16539	P49137	24	308	370	386	24	308	370	386	284	400	1	400	-
1002	DOC_MAPK_RevD_3	-	P28482	P49137	25	313	370	386	25	313	370	386	284	400	1	400	-
1003	DOC_MAPK_RevD_3	-	Q16539	Q15418	24	308	712	726	24	308	712	726	621	735	1	735	-
1004	DOC_MAPK_RevD_3	5v62	P28482	Q15418	25	313	712	726	25	313	712	726	621	735	1	735	-
1005	DOC_MAPK_RevD_3	-	Q16539	Q9BUB5	24	308	434	448	24	308	434	448	351	465	1	465	-
1006	DOC_MAPK_RevD_3	2y9q	P28482	Q9BUB5	25	313	434	448	25	313	434	448	351	465	1	465	-
1007	DOC_MAPK_RevD_3	-	Q16539	O75582	24	308	730	744	24	308	730	744	680	794	1	802	-
1008	DOC_MAPK_RevD_3	-	P28482	O75582	25	313	730	744	25	313	730	744	680	794	1	802	-
1009	DOC_MAPK_RevD_3	-	Q16539	O75676	24	308	717	731	24	308	717	731	658	772	1	772	-
1010	DOC_MAPK_RevD_3	-	P28482	P18652	25	313	729	743	25	313	729	743	638	752	1	752	-
1011	LIG_ANK_PxLPxL_1	3v31	Q9H9E1	P56524	181	210	349	358	144	310	349	358	299	408	1	1084	-
1014	LIG_ANK_PxLPxL_1	-	Q9H9E1	Q9UQL6	181	210	367	376	144	310	367	376	317	426	1	1122	-
1015	LIG_ANK_PxLPxL_1	-	Q99PE2	Q9UQL6	180	209	367	376	143	310	367	376	317	426	1	1122	-
1016	LIG_ANK_PxLPxL_1	-	Q9H9E1	Q9Z2V6	181	210	358	367	144	310	358	367	308	417	1	1113	-
1021	LIG_ANK_PxLPxL_1	-	Q9H9E1	Q9UKV0	181	210	325	334	144	310	325	334	275	384	1	1011	-
1026	LIG_ANK_PxLPxL_1	-	Q9H9E1	P48382	181	210	173	180	144	310	173	180	123	230	1	616	-
1029	LIG_ANK_PxLPxL_1	4qqi	Q9H9E1	Q2KHR2	181	210	91	98	144	310	91	98	41	148	1	1363	-
1032	LIG_ANK_PxLPxL_1	4lg6	Q9H9E1	Q9H0W5	181	210	500	509	144	310	500	509	429	538	1	538	-
1033	LIG_ANK_PxLPxL_1	-	Q9H9E1	P00519-2	181	210	15	22	144	310	15	22	1	108	1	1149	-
1034	LIG_ANK_PxLPxL_1	-	Q9H9E1	P40238	181	210	530	539	144	310	530	539	480	589	1	635	-
1035	LIG_CSL_BTD_1	6py8	Q06330	P46531	179	328	1767	1770	163	334	1767	1771	1717	1820	1	2555	-
1036	LIG_CSL_BTD_1	-	Q06330	Q3KSV2	179	328	289	292	163	334	289	293	239	342	1	451	-
1039	LIG_CSL_BTD_1	-	Q06330	P03204	179	328	96	99	163	334	96	100	46	149	1	992	-
1052	DOC_MAPK_JIP1_4	-	P49187	O60239	64	359	343	349	47	406	343	349	293	399	1	455	-
1053	DOC_MAPK_JIP1_4	4h3b	P53779-2	O60239	64	359	343	349	47	406	343	349	293	399	1	455	-
1054	DOC_MAPK_JIP1_4	-	P45983-2	P17544	26	321	163	169	26	330	163	169	113	219	1	483	-
1055	DOC_MAPK_JIP1_4	-	P45983	O95996	26	321	963	969	26	330	963	969	913	1019	1	2303	-
1056	DOC_MAPK_JIP1_4	-	P45983	P17544	26	321	163	169	26	330	163	169	113	219	1	483	-
1057	DOC_MAPK_JIP1_4	-	P45983	P19419	26	321	315	321	26	330	315	321	265	371	1	428	-
1058	DOC_MAPK_JIP1_4	-	P45983	P35568	26	321	857	863	26	330	857	863	807	913	1	1242	-
1059	DOC_MAPK_JIP1_4	-	P45983	Q02779	26	321	877	883	26	330	877	883	827	933	1	954	-
1060	DOC_MAPK_JIP1_4	-	P45983	Q07343	26	321	73	79	26	330	73	79	23	129	1	736	-
1061	DOC_MAPK_JIP1_4	-	P45983	Q07820	26	321	137	143	26	330	137	143	87	193	1	350	-
1062	DOC_MAPK_JIP1_4	-	P45983	Q13459	26	321	1250	1256	26	330	1250	1256	1200	1306	1	2157	-
1063	DOC_MAPK_JIP1_4	-	P45983	Q13873	26	321	937	943	26	330	937	943	887	993	1	1038	-
1064	DOC_MAPK_JIP1_4	-	P45983	Q8WXG6	26	321	810	816	26	330	810	816	760	866	1	1647	-
1065	DOC_MAPK_JIP1_4	-	P45983	Q96N67	26	321	885	891	26	330	885	891	835	941	1	2140	-
1066	DOC_MAPK_JIP1_4	-	P45983	Q99767	26	321	280	286	26	330	280	286	230	336	1	749	-
1067	DOC_MAPK_JIP1_4	-	P45983	Q9H7D0	26	321	1763	1769	26	330	1763	1769	1713	1819	1	1870	-
1068	DOC_MAPK_JIP1_4	-	P45983	Q9UBK2	26	321	254	260	26	330	254	260	204	310	1	798	-
1069	DOC_MAPK_JIP1_4	-	P45983	Q9UPT6	26	321	204	210	26	330	204	210	154	260	1	1336	-
1070	DOC_MAPK_JIP1_4	-	P45983	Q9Y2H2	26	321	1010	1016	26	330	1010	1016	960	1066	1	1132	-
1071	DOC_MAPK_JIP1_4	-	P45983	Q9Y6W6	26	321	19	25	26	330	19	25	1	107	1	482	-
1076	DOC_MAPK_JIP1_4	-	P45984	Q5JR12	26	321	69	75	9	368	69	75	19	125	1	505	-
1077	DOC_MAPK_JIP1_4	-	P53779	Q5JR12	64	359	69	75	47	406	69	75	19	125	1	505	-
1078	DOC_MAPK_JIP1_4	-	P45983	Q5JR12	26	321	69	75	26	330	69	75	19	125	1	505	-
1079	DOC_MAPK_JIP1_4	-	P45983	Q8N103	26	321	436	442	26	330	436	442	386	492	1	731	-
1081	DOC_MAPK_JIP1_4	-	P45984	Q2TAL5	26	321	184	190	9	368	184	190	134	240	1	461	-
1082	DOC_MAPK_JIP1_4	-	P53779	Q2TAL5	64	359	184	190	47	406	184	190	134	240	1	461	-
1083	DOC_MAPK_JIP1_4	-	P45983	Q2TAL5	26	321	184	190	26	330	184	190	134	240	1	461	-
1084	DOC_MAPK_JIP1_4	-	P45983	Q8N2Y8	26	321	688	694	26	330	688	694	638	744	1	1516	-
1085	DOC_MAPK_JIP1_4	-	P45983	Q9Y566	26	321	2016	2022	26	330	2016	2022	1966	2072	1	2161	-
1086	DOC_MAPK_JIP1_4	5lw1	P45983	Q9UQF2	26	321	160	166	26	330	160	166	110	216	1	711	-
1087	DOC_MAPK_JIP1_4	-	P45983	P15336	26	321	165	171	26	330	165	171	115	221	1	505	-
1088	DOC_MAPK_JIP1_4	-	P45983-2	P19419	26	321	315	321	26	330	315	321	265	371	1	428	-
1089	DOC_MAPK_JIP1_4	-	P45984	P19419	26	321	315	321	9	368	315	321	265	371	1	428	-
1090	DOC_MAPK_NFAT4_5	-	P45984	P45985	26	321	41	49	9	368	41	49	1	109	1	399	-
1091	DOC_MAPK_NFAT4_5	-	P53779	P45985	64	359	41	49	47	406	41	49	1	109	1	399	-
1092	DOC_MAPK_NFAT4_5	-	P45983	P45985	26	321	41	49	26	330	41	49	1	109	1	399	-
1093	DOC_MAPK_NFAT4_5	-	P45983-2	P45985	26	321	41	49	26	330	41	49	1	109	1	399	-
1094	DOC_MAPK_NFAT4_5	-	Q61831	Q6NS57	64	359	1282	1290	47	406	1282	1290	1232	1340	1	1503	-
1095	DOC_MAPK_NFAT4_5	-	P45983	O60336	26	321	1293	1301	26	330	1293	1301	1243	1351	1	1514	-
1096	DOC_MAPK_NFAT4_5	-	Q9WTU6	P15066	26	321	52	60	26	330	52	60	2	110	1	341	-
1097	DOC_MAPK_NFAT4_5	-	P45983	P17535	26	321	47	55	26	330	47	55	1	109	1	347	-
1098	DOC_MAPK_NFAT4_5	-	P45983-2	Q13023	26	321	434	442	26	330	434	442	384	492	1	2319	-
1099	DOC_MAPK_NFAT4_5	-	P53779-2	Q13023	64	359	434	442	47	406	434	442	384	492	1	2319	-
1100	DOC_MAPK_NFAT4_5	-	P45983	Q13023	26	321	434	442	26	330	434	442	384	492	1	2319	-
1101	DOC_MAPK_NFAT4_5	-	P45984	Q12968	26	321	146	154	9	368	146	154	96	204	1	1075	-
1102	DOC_MAPK_NFAT4_5	2xs0	P45983	Q12968	26	321	146	154	26	330	146	154	96	204	1	1075	-
1103	DOC_MAPK_NFAT4_5	-	P45984	P05412	26	321	35	43	9	368	35	43	1	109	1	331	-
1104	DOC_MAPK_NFAT4_5	-	P45983	P05412	26	321	35	43	26	330	35	43	1	109	1	331	-
1105	DOC_MAPK_NFAT4_5	-	P45983	O43353	26	321	326	334	26	330	326	334	276	384	1	540	-
1106	DOC_MAPK_NFAT4_5	-	P45983	Q13233	26	321	1078	1086	26	330	1078	1086	1028	1136	1	1512	-
1107	DOC_MAPK_NFAT4_5	-	P45983	Q2V2M9	26	321	507	515	26	330	507	515	457	565	1	1422	-
1108	DOC_MAPK_NFAT4_5	-	P45983	Q63HK5	26	321	323	331	26	330	323	331	273	381	1	1081	-
1109	DOC_MAPK_NFAT4_5	-	P45983	Q63ZY3	26	321	245	253	26	330	245	253	195	303	1	851	-
1110	DOC_MAPK_NFAT4_5	-	P45983	Q68DA7	26	321	673	681	26	330	673	681	623	731	1	1419	-
1112	DOC_MAPK_NFAT4_5	-	P45983	Q9C0I3	26	321	574	582	26	330	574	582	524	632	1	900	-
1113	DOC_MAPK_NFAT4_5	-	P45983	Q9ULV5	26	321	206	214	26	330	206	214	156	264	1	492	-
1114	LIG_Rb_LxCxE_1	-	P06400	O39521	646	765	180	199	644	771	180	199	130	249	1	292	-
1115	LIG_Rb_LxCxE_1	-	P06400	O75150	646	765	106	127	644	771	106	127	56	177	1	1001	-
1116	LIG_Rb_LxCxE_1	-	P06400	O75884	646	765	62	76	644	771	62	76	12	126	1	186	-
1117	LIG_Rb_LxCxE_1	1gh6	P06400	P03070	646	765	101	119	644	771	101	119	51	169	1	708	-
1118	LIG_Rb_LxCxE_1	-	P06400	P03129	646	765	21	37	644	771	21	37	1	98	1	98	-
1119	LIG_Rb_LxCxE_1	-	P06400	P03255	646	765	118	140	644	771	118	140	68	190	1	289	108;109;1119
1120	LIG_Rb_LxCxE_1	-	P06400	P45973	646	765	54	75	644	771	54	75	4	125	1	191	-
1121	LIG_Rb_LxCxE_1	-	P06400	P06847	646	765	191	212	644	771	191	212	141	262	1	264	-
1122	LIG_Rb_LxCxE_1	-	P06400	P14990	646	765	197	216	644	771	197	216	147	266	1	272	-
1123	LIG_Rb_LxCxE_1	-	P06400	P0DOV1	646	765	418	434	644	771	418	434	309	425	1	425	-
1124	LIG_Rb_LxCxE_1	-	P06400	P16788	646	765	144	167	644	771	144	167	94	217	1	707	-
1125	LIG_Rb_LxCxE_1	-	P06400	P24385	646	765	2	19	644	771	2	19	1	118	1	295	-
1126	LIG_Rb_LxCxE_1	-	P06400	P29374	646	765	956	973	644	771	956	973	906	1023	1	1257	-
1127	LIG_Rb_LxCxE_1	-	P06400	P29375	646	765	1370	1388	644	771	1370	1388	1320	1438	1	1690	-
1128	LIG_Rb_LxCxE_1	-	P06400	P32519	646	765	47	67	644	771	47	67	1	121	1	619	-
1129	LIG_Rb_LxCxE_1	-	P06400	P35251	646	765	662	680	644	771	662	680	612	730	1	1148	-
1130	LIG_Rb_LxCxE_1	-	P06400	P35869	646	765	329	346	644	771	329	346	279	396	1	848	-
1131	LIG_Rb_LxCxE_1	-	P06400	P51531	646	765	1292	1308	644	771	1292	1308	1242	1358	1	1590	-
1132	LIG_Rb_LxCxE_1	-	P06400	Q12931	646	765	523	543	644	771	523	543	473	593	1	704	-
1133	LIG_Rb_LxCxE_1	-	P06400	Q13029	646	765	309	328	644	771	309	328	259	378	1	1718	-
1134	LIG_Rb_LxCxE_1	-	P06400	Q13107	646	765	458	472	644	771	458	472	408	522	1	963	-
1137	LIG_Rb_LxCxE_1	-	P06400	Q99708	646	765	152	169	644	771	152	169	102	219	1	897	-
1138	LIG_Rb_LxCxE_1	-	P06400	Q9R002	646	765	413	433	644	771	413	433	325	445	1	445	-
1139	LIG_Rb_LxCxE_1	-	P06400	Q9WIJ4	646	765	109	127	644	771	109	127	51	169	1	169	-
1140	LIG_Rb_LxCxE_1	-	P06400	Q9WKM8	646	765	110	126	644	771	110	126	13	129	1	129	-
1141	LIG_Rb_LxCxE_1	-	P06400	Q9Y6B2	646	765	175	187	644	771	175	187	75	187	1	187	-
1143	LIG_Rb_LxCxE_1	-	P06400	Q77J89	646	765	213	224	644	771	213	224	113	224	1	224	-
1144	LIG_Rb_LxCxE_1	-	P06400	Q77J94	646	765	214	226	644	771	214	226	114	226	1	226	-
1145	LIG_Rb_LxCxE_1	-	P06400	Q63928	646	765	730	746	644	771	730	746	680	796	1	1022	-
1146	LIG_Rb_LxCxE_1	-	P06400	P51532	646	765	1355	1371	644	771	1355	1371	1305	1421	1	1647	-
1147	LIG_Rb_LxCxE_1	-	P06400	Q62661	646	765	31	51	644	771	31	51	1	121	1	513	-
1148	LIG_Rb_LxCxE_1	-	P06400	Q13547	646	765	411	428	644	771	411	428	361	478	1	482	-
1149	LIG_Rb_LxCxE_1	-	P06400	Q92769	646	765	412	429	644	771	412	429	362	479	1	488	-
1150	LIG_Rb_LxCxE_1	-	P06400	O14777	646	765	229	245	644	771	229	245	179	295	1	642	-
1151	LIG_Rb_LxCxE_1	-	P06400	P17480	646	765	306	323	644	771	306	323	256	373	1	764	-
1152	LIG_Rb_LxCxE_1	-	P06400	P30279	646	765	2	17	644	771	2	17	1	116	1	289	-
1153	LIG_Rb_LxCxE_1	-	P06400	P30281	646	765	2	18	644	771	2	18	1	117	1	292	-
1154	LIG_Rb_LxCxE_1	-	P06400	P42751	646	765	21	40	644	771	21	40	1	120	1	339	-
1155	LIG_Rb_LxCxE_1	-	P06400	P42752	646	765	3	22	644	771	3	22	1	120	1	361	-
1156	LIG_Rb_LxCxE_1	-	P06400	P42753	646	765	20	38	644	771	20	38	1	119	1	376	-
1193	LIG_BH_BH3_1	6dco	Q07817	Q14457	90	188	108	124	2	229	108	124	58	174	1	450	-
1194	LIG_BH_BH3_1	-	Q64373	O54918-2	90	188	86	102	2	228	86	102	24	140	1	140	-
1195	LIG_BH_BH3_1	2rod	P97287	Q9JM54	194	293	19	35	147	327	19	35	1	103	1	103	-
1196	LIG_BH_BH3_1	2roc	P97287	Q99ML1	194	293	133	149	147	327	133	149	77	193	1	193	-
1197	LIG_BH_BH3_1	-	Q07817	O54918-2	90	188	86	102	2	229	86	102	24	140	1	140	-
1198	LIG_BH_BH3_1	-	P10415	O54918-2	97	195	86	102	10	235	86	102	24	140	1	140	-
1199	LIG_BH_BH3_1	-	P97287	O54918-2	194	293	86	102	147	327	86	102	24	140	1	140	-
1200	LIG_BH_BH3_1	-	Q07820	O43521-3	213	312	54	70	166	336	54	70	1	108	1	108	-
1201	LIG_BH_BH3_1	2nla	Q07820	Q9JM54	213	312	70	86	166	336	70	86	1	103	1	103	-
1202	LIG_BH_BH3_1	2vof	Q07440	Q99ML1	37	140	133	149	0	170	133	149	77	193	1	193	-
1203	LIG_BH_BH3_1	2vog	Q07440	Q91ZE9	37	140	130	146	0	170	130	146	69	185	1	185	-
1204	LIG_BH_BH3_1	2voi	Q07440	P70444	37	140	82	98	0	170	82	98	32	148	1	195	-
1206	LIG_BH_BH3_1	-	Q07817	O00198	90	188	29	45	2	229	29	45	1	91	1	91	-
1207	LIG_BH_BH3_1	-	P10415	Q13323	97	195	53	69	10	235	53	69	3	119	1	160	-
1208	LIG_BH_BH3_1	-	P10415	O70337	97	195	47	63	10	235	47	63	1	117	1	150	-
1209	LIG_BH_BH3_1	-	Q07817	O70337	90	188	47	63	2	229	47	63	1	117	1	150	-
1210	LIG_BH_BH3_1	1ty4	P41958	O61667	116	221	65	81	12	239	65	81	1	106	1	106	-
1211	LIG_BH_BH3_1	-	P10415	Q92934	97	195	106	122	10	235	106	122	52	168	1	168	-
1212	LIG_BH_BH3_1	1g5j	Q07817	Q92934	90	188	106	122	2	229	106	122	52	168	1	168	-
1213	LIG_BH_BH3_1	5fmk	Q07817	Q16611	90	188	70	86	2	229	70	86	20	136	1	211	-
1214	LIG_BH_BH3_1	2xa0	P10415	Q07813	97	195	55	71	10	235	55	71	5	121	1	192	-
1215	LIG_BH_BH3_1	-	Q9Z1P3	O88498-1	193	292	142	158	146	327	142	158	80	196	1	196	-
1216	LIG_BH_BH3_1	-	Q9Z1P3	O88498-3	193	292	56	72	146	327	56	72	1	110	1	110	-
1217	LIG_BH_BH3_1	-	Q9Z1P3	O88498-4	193	292	39	55	146	327	39	55	1	93	1	93	-
1293	DOC_MAPK_MEF2A_6	-	Q16539	O43353	24	308	327	335	24	308	327	335	277	385	1	540	-
1294	DOC_MAPK_MEF2A_6	-	Q16539	Q02078	24	308	270	277	24	308	270	277	220	327	1	507	-
1295	DOC_MAPK_MEF2A_6	-	Q00772	Q12224	23	318	317	326	23	337	317	326	267	376	1	676	-
1296	DOC_MAPK_MEF2A_6	-	Q39026	O80397	65	348	21	28	65	348	21	28	1	108	1	366	-
1297	DOC_MAPK_MEF2A_6	-	Q39023	O80397	41	324	21	28	41	324	21	28	1	108	1	366	-
1298	DOC_MAPK_MEF2A_6	-	Q39026	Q8RXG3	65	348	21	28	65	348	21	28	1	108	1	348	-
1299	DOC_MAPK_MEF2A_6	-	Q39023	Q8RXG3	41	324	21	28	41	324	21	28	1	108	1	348	-
1300	DOC_MAPK_MEF2A_6	-	Q39026	Q9LPQ3	65	348	7	16	65	348	7	16	1	110	1	307	-
1301	DOC_MAPK_MEF2A_6	-	Q39023	Q9LPQ3	41	324	7	16	41	324	7	16	1	110	1	307	-
1302	DOC_MAPK_MEF2A_6	-	Q39026	Q9FX43	65	348	7	16	65	348	7	16	1	110	1	310	-
1303	DOC_MAPK_MEF2A_6	-	Q39023	Q9FX43	41	324	7	16	41	324	7	16	1	110	1	310	-
1304	DOC_MAPK_MEF2A_6	-	Q16539	Q15750-1	24	308	402	411	24	308	402	411	352	461	1	504	-
1305	DOC_MAPK_MEF2A_6	4loq	P47811	Q8CF89	24	308	400	409	24	308	400	409	350	459	1	502	-
1306	DOC_MAPK_MEF2A_6	-	Q16539	O60583	24	308	501	509	24	308	501	509	451	559	1	730	-
1307	DOC_MAPK_MEF2A_6	-	Q16539	P23109	24	308	113	121	24	308	113	121	63	171	1	747	-
1308	DOC_MAPK_MEF2A_6	-	Q16539	P52564	24	308	7	15	24	308	7	15	1	109	1	334	-
1309	DOC_MAPK_MEF2A_6	-	Q16539	P57682	24	308	90	97	24	308	90	97	40	147	1	345	-
1310	DOC_MAPK_MEF2A_6	-	Q16539	Q01432	24	308	82	90	24	308	82	90	32	140	1	767	-
1311	DOC_MAPK_MEF2A_6	-	Q16539	Q63HK5	24	308	323	330	24	308	323	330	273	380	1	1081	-
1312	DOC_MAPK_MEF2A_6	-	Q16539	Q6VAB6	24	308	333	341	24	308	333	341	283	391	1	950	-
1313	DOC_MAPK_MEF2A_6	-	Q16539	Q86VZ6	24	308	79	88	24	308	79	88	29	138	1	243	-
1315	DOC_MAPK_MEF2A_6	-	Q16539	Q8WWW8	24	308	366	374	24	308	366	374	316	424	1	586	-
1316	DOC_MAPK_MEF2A_6	-	Q16539	Q9UGJ0	24	308	30	37	24	308	30	37	1	108	1	569	-
1317	DOC_MAPK_MEF2A_6	-	Q16539	Q9ULG1	24	308	1320	1329	24	308	1320	1329	1270	1379	1	1556	-
1318	DOC_MAPK_MEF2A_6	-	Q16539	P45985	24	308	41	48	24	308	41	48	1	108	1	399	-
1319	DOC_MAPK_DCC_7	-	P28482	O43497	25	313	1033	1041	25	313	1033	1041	983	1091	1	2377	-
1320	DOC_MAPK_DCC_7	3o71	P63086	Q63155	23	311	1146	1155	23	311	1146	1155	1096	1205	1	1445	-
1321	DOC_MAPK_DCC_7	-	P28482	P43146	25	313	1146	1155	25	313	1146	1155	1096	1205	1	1447	-
1322	DOC_MAPK_DCC_7	-	P14681	Q03373	13	313	102	110	13	313	102	110	52	160	1	323	-
1323	DOC_MAPK_DCC_7	-	P16892	Q03373	13	309	102	110	13	309	102	110	52	160	1	323	-
1324	DOC_MAPK_DCC_7	-	Q8H0B4	D2KU33	46	330	52	61	46	330	52	61	2	111	1	538	-
1325	DOC_MAPK_DCC_7	-	B3IWK6	D2KU33	63	346	52	61	63	353	52	61	2	111	1	538	-
1326	DOC_MAPK_DCC_7	-	B3IWK5	D2KU33	63	345	52	61	63	352	52	61	2	111	1	538	-
1327	DOC_MAPK_DCC_7	-	P16892	Q03063	13	309	98	107	13	309	98	107	48	157	1	452	1046;1327
1328	DOC_MAPK_DCC_7	-	P14681	Q03063	13	313	98	107	13	313	98	107	48	157	1	452	1047;1328
1329	DOC_MAPK_DCC_7	-	P28482	Q13480	25	313	527	536	25	313	527	536	477	586	1	694	-
1330	DOC_MAPK_DCC_7	-	P28482	Q6PJG2	25	313	603	611	25	313	603	611	553	661	1	1045	-
1331	DOC_MAPK_DCC_7	-	P28482	Q96PN7	25	313	655	663	25	313	655	663	605	713	1	1200	-
1332	DOC_MAPK_DCC_7	-	P28482	Q13191	25	313	491	499	25	313	491	499	441	549	1	982	-
1333	DOC_MAPK_DCC_7	-	P16892	P21268	13	309	73	82	13	309	73	82	23	132	1	830	-
1334	DOC_MAPK_HePTP_8	-	P28482	Q96CC6	25	313	12	24	25	313	12	24	1	113	1	855	-
1335	DOC_MAPK_HePTP_8	-	P28482	Q6PJF5	25	313	19	31	25	313	19	31	1	113	1	856	-
1336	DOC_MAPK_HePTP_8	-	P16892	P06784	13	309	7	19	13	309	7	19	1	113	1	515	-
1337	DOC_MAPK_HePTP_8	-	P14681	P06784	13	313	7	19	13	313	7	19	1	113	1	515	-
1338	DOC_MAPK_HePTP_8	-	P16892	P38590	13	309	26	38	13	309	26	38	1	113	1	489	-
1339	DOC_MAPK_HePTP_8	-	P63086	P06784	23	311	7	19	23	311	7	19	1	113	1	515	-
1340	DOC_MAPK_HePTP_8	-	P63085	Q62132	23	311	332	344	23	311	332	344	282	394	1	656	-
1341	DOC_MAPK_HePTP_8	-	Q63844	Q62132	43	331	332	344	43	331	332	344	282	394	1	656	-
1342	DOC_MAPK_HePTP_8	-	P63085	P54829	23	311	239	251	23	311	239	251	189	301	1	565	-
1343	DOC_MAPK_HePTP_8	-	Q63844	P54829	43	331	239	251	43	331	239	251	189	301	1	565	-
1344	DOC_MAPK_HePTP_8	-	Q16539	P54829	24	308	239	251	24	308	239	251	189	301	1	565	-
1345	DOC_MAPK_HePTP_8	-	Q16539	Q15256	24	308	333	345	24	308	333	345	283	395	1	657	-
1346	DOC_MAPK_HePTP_8	-	P28482	P15822	25	313	1422	1437	25	313	1422	1437	1372	1487	too_large	too_large	-
1347	DOC_MAPK_HePTP_8	-	Q16539	P15822	24	308	1422	1437	24	308	1422	1437	1372	1487	too_large	too_large	-
1348	DOC_MAPK_HePTP_8	2gph	P63086	P35236	23	311	38	50	23	311	38	50	1	113	1	360	-
1349	DOC_MAPK_HePTP_8	-	P32485	P08018	23	302	217	234	23	302	217	234	167	284	1	668	-
1354	LIG_14-3-3_ChREBP_3	5f74	Q9CQV8	Q8VIP2	11	231	120	135	4	237	120	135	70	185	1	865	-
1355	DOC_MAPK_MEF2A_6	4h3q	P28482	P36507	25	313	6	14	25	313	6	14	1	109	1	400	-
1356	DOC_MAPK_MEF2A_6	-	P28482	Q8VSP9	25	313	5	12	25	313	5	12	1	108	1	239	-
1357	DOC_MAPK_MEF2A_6	-	P28482	P0A2M9	25	313	5	12	25	313	5	12	1	108	1	241	-
1358	DOC_MAPK_MEF2A_6	-	Q13164	P0A2M9	55	347	5	12	35	390	5	12	1	108	1	241	-
1359	LIG_Actin_WH2_1	-	P68133	Q87GE5	4	377	205	223	4	377	205	223	155	273	1	484	1359;1363;1364
1362	LIG_Actin_WH2_2	3m1f	P68135	Q87GE5	4	377	135	151	4	377	135	151	85	201	1	484	-
1365	LIG_Actin_WH2_2	-	P68133	C5IZN1	4	377	210	226	4	377	210	226	160	276	1	530	1360;1361;1365
1366	LIG_Actin_WH2_2	-	P68133	B4Y9V9	4	377	57	74	4	377	57	74	7	124	1	365	-
1367	LIG_REV1ctd_RIR_1	4gk5	Q9UBZ9	Q9UBT6	1167	1248	565	576	1164	1248	565	576	515	626	1	870	-
1368	LIG_REV1ctd_RIR_1	6c8c	Q920Q2	Q9QUG2	1165	1246	564	575	1162	1246	564	575	514	625	1	852	-
1371	LIG_REV1ctd_RIR_1	-	Q9UBZ9	Q9UNA4	1167	1248	569	579	1164	1248	569	579	519	629	1	740	-
1372	LIG_REV1ctd_RIR_1	2n1g	Q9UBZ9	Q15054	1167	1248	236	245	1164	1248	236	245	186	295	1	466	-
1373	LIG_REV1ctd_RIR_1	-	Q9UBZ9	Q9H040	1167	1248	418	428	1164	1248	418	428	368	478	1	489	-
1374	LIG_REV1ctd_RIR_1	-	Q9UBZ9	Q60596	1167	1248	191	200	1164	1248	191	200	141	250	1	631	-
1375	LIG_IBAR_NPY_1	2ykt	Q9UQB8	C6UYL8	17	237	456	458	0	237	455	459	406	508	1	558	-
1376	LIG_IBAR_NPY_1	-	Q9UHR4	C6UYL8	16	236	456	458	4	238	455	459	406	508	1	558	-
1385	LIG_PDZ_Wminus1_1	1zub	Q9JIR4	Q811U3	619	703	946	948	598	705	944	948	846	948	1	948	37;1385
1386	LIG_PDZ_Wminus1_1	-	Q9JIR4	Q00975	619	703	2337	2339	598	705	2335	2339	2237	2339	1	2339	-
1387	LIG_PDZ_Wminus1_1	-	Q9JIR4	P97445	619	703	2366	2368	598	705	2364	2368	2266	2368	1	2368	-
1388	LIG_PDZ_Wminus1_1	-	Q96RT1	O00192	1321	1407	960	962	1317	1409	958	962	860	962	1	962	-
1389	LIG_PDZ_Wminus1_1	-	Q96RT1	Q9UQB3	1321	1407	1223	1225	1317	1409	1221	1225	1123	1225	1	1225	-
1390	LIG_PDZ_Wminus1_1	-	Q96RT1	Q99569	1321	1407	1190	1192	1317	1409	1188	1192	1090	1192	1	1192	-
1391	LIG_PDZ_Wminus1_1	-	Q96NW7	Q9UQB3	1448	1532	1223	1225	1443	1533	1221	1225	1123	1225	1	1225	-
1392	LIG_PDZ_Wminus1_1	-	Q24008	A3RLX3	584	661	2379	2381	579	666	2377	2381	2279	2381	1	2381	-
1393	LIG_PDZ_Wminus1_1	3shw	Q07157	P36383	422	501	394	396	421	588	392	396	294	396	1	396	-
1394	LIG_PDZ_Wminus1_1	-	Q15599	Q9EPK5	12	88	393	395	8	109	391	395	293	395	1	395	-
1395	LIG_PDZ_Wminus1_1	-	Q925T6	Q8VHY0	1003	1082	2325	2327	981	1086	2323	2327	2225	2327	1	2327	-
1396	LIG_PDZ_Wminus1_1	-	Q8TBB1	Q9NTI7	274	356	295	297	263	356	293	297	195	297	1	297	-
1397	LIG_PDZ_Wminus1_1	-	Q8TBB1	O00192	274	356	960	962	263	356	958	962	860	962	1	962	-
1398	LIG_PDZ_Wminus1_1	-	O14641	Q6VVB1	267	352	393	395	263	352	391	395	293	395	1	395	-
1399	LIG_PDZ_Wminus1_1	-	P70587	Q9UQB3	1401	1485	1223	1225	1396	1486	1221	1225	1123	1225	1	1225	-
1400	LIG_PDZ_Wminus1_1	-	P70587	Q99569	1401	1485	1190	1192	1396	1486	1188	1192	1090	1192	1	1192	-
1401	LIG_PDZ_Wminus1_1	-	Q96RT1	Q96DL1-3	1321	1407	363	365	1317	1409	361	365	263	365	1	365	-
1402	LIG_PDZ_Wminus1_1	-	Q96RT1	Q8NHY3	1321	1407	878	880	1317	1409	876	880	778	880	1	880	-
1403	LIG_PDZ_Wminus1_1	-	Q96RT1	A3EX99	1321	1407	80	82	1317	1409	78	82	1	82	1	82	-
1404	LIG_PDZ_Wminus1_1	-	Q96RT1	A3EXD5	1321	1407	80	82	1317	1409	78	82	1	82	1	82	-
1405	LIG_PDZ_Wminus1_1	-	Q96RT1	Q9IDV3	1321	1407	72	74	1317	1409	70	74	1	74	1	74	-
1406	LIG_PDZ_Wminus1_1	-	Q96RT1	Q1A244	1321	1407	77	79	1317	1409	75	79	1	79	1	79	-
1407	LIG_PDZ_Wminus1_1	-	Q12923	Q16513	1501	1585	982	984	1498	1585	980	984	882	984	1	984	-
1408	LIG_PDZ_Wminus1_1	-	O14641	Q9GZV5	267	352	398	400	263	352	396	400	298	400	1	400	-
1446	LIG_FXI_DFP_1	7qot	P03951	P01042	110	193	603	607	110	193	603	607	540	644	1	644	-
1447	LIG_FXI_DFP_1	7qox	P03952	P01042	111	194	603	607	111	194	603	607	540	644	1	644	-
1450	LIG_FXI_DFP_1	-	P03951	P20908	110	193	1646	1650	110	193	1646	1650	1596	1700	1	1838	-
1451	LIG_FXI_DFP_1	-	P03951	P12107	110	193	1614	1618	110	193	1614	1618	1564	1668	1	1806	-
1452	LIG_MLH1_MIPbox_1	4fmn	P38920	Q08214	510	769	23	27	510	769	23	27	1	105	1	380	-
1453	LIG_MLH1_MIPbox_1	4fmo	P38920	P39875	510	769	444	448	510	769	444	448	394	498	1	702	-
1454	LIG_MLH1_MIPbox_1	-	P38920	P35187	510	769	1382	1386	510	769	1382	1386	1332	1436	1	1447	-
1455	LIG_MLH1_MIPbox_1	-	P40692	Q9UQ84	502	756	503	507	502	756	503	507	453	557	1	846	-
1456	LIG_MLH1_MIPbox_1	-	P40692	P54132	502	756	1322	1326	502	756	1322	1326	1272	1376	1	1417	-
1457	LIG_MLH1_MIPbox_1	-	P38920	P25336	510	769	7	11	510	769	7	11	1	105	1	1018	-
1476	DOC_USP7_UBL2_3	-	Q93009	P54253	620	865	745	749	620	887	745	749	695	799	1	815	-
1477	DOC_USP7_UBL2_3	-	Q93009	P04637	620	865	382	386	620	887	382	386	289	393	1	393	-
1478	DOC_USP7_UBL2_3	-	Q93009	Q00987	620	865	334	338	620	887	334	338	284	388	1	491	103;1478
1479	DOC_USP7_UBL2_3	5c56	Q93009	P08393	620	865	620	624	620	887	620	624	570	674	1	775	-
1480	DOC_USP7_UBL2_3	4z97	Q93009	P26358	620	865	1111	1115	620	887	1111	1115	1061	1165	1	1616	-
1481	DOC_USP7_UBL2_3	5c6d	Q93009	Q96T88	620	865	646	650	620	887	646	650	596	700	1	793	-
1482	DOC_USP7_UBL2_3	-	Q93009	P49915	620	865	321	325	620	887	321	325	271	375	1	693	-
1483	LIG_SH2_GRB2like	3wa4	P62993	P10747	60	135	191	194	60	149	191	195	117	220	1	220	-
1484	LIG_SH2_GRB2like	-	P62993	P05067-4	60	135	682	685	60	149	682	686	592	695	1	695	-
1485	LIG_SH2_GRB2like	-	P62993	P29353-2	60	135	317	320	60	149	317	321	267	370	1	473	-
1486	LIG_SH2_GRB2like	-	P62993	P11274	60	135	177	180	60	149	177	181	127	230	1	1271	-
1487	LIG_SH2_GRB2like	-	O89100	P10747	58	132	191	194	58	132	191	195	117	220	1	220	-
1488	LIG_SH2_GRB2like	-	O75791	P30203	58	132	629	632	58	132	629	633	565	668	1	668	-
1489	LIG_SH2_GRB2like	-	P62993	P30203	60	135	629	632	60	149	629	633	565	668	1	668	-
1490	LIG_SH2_GRB2like	-	P62993	P35568	60	135	896	899	60	149	896	900	846	949	1	1242	-
1495	LIG_SH2_GRB2like	-	P62993	Q06124	60	135	584	587	60	149	584	588	490	593	1	593	-
1496	LIG_SH2_GRB2like	2l4k	Q14451	P04626	431	512	1139	1142	424	525	1139	1143	1089	1192	1	1255	-
1497	LIG_SH2_GRB2like	-	Q14451	Q61526	431	512	1259	1262	424	525	1259	1263	1209	1312	1	1339	-
1498	LIG_SH2_GRB2like	-	Q60631	Q02858	60	135	1100	1103	60	136	1100	1104	1019	1122	1	1122	-
1499	LIG_SH2_GRB2like	-	Q03160	Q02858	434	515	1100	1103	385	528	1100	1104	1019	1122	1	1122	-
1500	LIG_SH2_GRB2like	-	P62993	P10230	60	135	633	636	60	149	633	637	583	686	1	718	-
1503	LIG_SH2_STAP1	3maz	Q9ULZ2	Q9GZY6	179	256	136	140	179	259	136	140	86	190	1	243	-
1504	LIG_SH2_STAP1	-	Q9ULZ2	Q8TF42	179	256	546	550	179	259	546	550	496	600	1	649	-
1505	LIG_SH2_STAP1	-	Q9ULZ2	Q9UBC2	179	256	564	568	179	259	564	568	514	618	1	864	-
1506	LIG_SH2_STAP1	-	Q9ULZ2	Q6Q0C0	179	256	275	279	179	259	275	279	225	329	1	670	-
1507	LIG_SH2_STAP1	-	Q9ULZ2	Q13191	179	256	802	806	179	259	802	806	752	856	1	982	-
1508	LIG_SH2_STAP1	-	Q9ULZ2	O75582	179	256	423	427	179	259	423	427	373	477	1	802	-
1509	LIG_SH2_STAP1	-	Q9ULZ2	P14317	179	256	397	401	179	259	397	401	347	451	1	486	-
1510	LIG_SH2_STAP1	-	Q9ULZ2	Q9UDY8	179	256	470	474	179	259	470	474	420	524	1	824	-
1511	LIG_SH2_STAP1	-	Q9ULZ2	Q13114	179	256	482	486	179	259	482	486	432	536	1	568	-
1514	LIG_SH2_CRK	-	P46108	P16234	13	104	762	766	9	116	762	766	712	816	1	1089	-
1515	LIG_SH2_CRK	-	P46108	P09619	13	104	771	775	9	116	771	775	721	825	1	1106	-
1516	LIG_SH2_CRK	-	P46108	P22681	13	104	774	778	9	116	774	778	724	828	1	906	-
1517	LIG_SH2_CRK	1ju5	P46108	Q64010	13	104	221	225	9	116	221	225	171	275	1	304	-
1525	LIG_SH2_CRK	-	Q64010	P08069	13	104	973	977	9	116	973	977	923	1027	1	1367	-
1532	LIG_SH2_CRK	-	P46108	P56945	13	104	362	366	9	116	362	366	312	416	1	870	-
1541	LIG_SH2_CRK	-	P46108	P49023	13	104	118	122	9	116	118	122	68	172	1	591	-
1542	LIG_SH2_CRK	-	P46108	P19174	13	104	1253	1257	9	116	1253	1257	1186	1290	1	1290	-
1543	LIG_SH2_CRK	2eyz	P46108	P46108	13	104	221	225	9	116	221	225	171	275	1	304	-
1544	LIG_SH2_CRK	-	P46108	O15197	13	104	635	639	9	116	635	639	585	689	1	1021	-
1545	LIG_SH2_CRK	-	P46108	Q01973	13	104	789	793	9	116	789	793	739	843	1	937	-
1549	LIG_SH2_GRB2like	-	P62993	P10721	60	135	936	939	60	149	936	940	873	976	1	976	-
1550	LIG_SH2_GRB2like	-	Q14451	P10721	431	512	936	939	424	525	936	940	873	976	1	976	-
1608	LIG_SH2_NCK_1	2ci9	P16333	B7UM99	282	356	474	478	282	374	474	478	424	528	1	550	-
1609	LIG_SH2_NCK_1	2cia	O43639	B7UM99	285	359	474	478	285	377	474	478	424	528	1	550	-
1610	LIG_SH2_NCK_1	-	P16333	P09619	282	356	1009	1013	282	374	1009	1013	959	1063	1	1106	-
1611	LIG_SH2_NCK_1	-	O43639	P09619	285	359	1009	1013	285	377	1009	1013	959	1063	1	1106	-
1612	LIG_SH2_NCK_1	-	P16333	P98172	282	356	317	321	282	374	317	321	242	346	1	346	-
1613	LIG_SH2_NCK_1	-	O43639	P98172	285	359	317	321	285	377	317	321	242	346	1	346	-
1614	LIG_SH2_NCK_1	-	P16333	P68619	282	356	112	116	282	374	112	116	62	166	1	221	-
1615	LIG_SH2_NCK_1	-	O43639	P68619	285	359	112	116	285	377	112	116	62	166	1	221	-
1622	LIG_SH2_NCK_1	-	O43639	P52799	285	359	304	308	285	377	304	308	229	333	1	333	-
1623	LIG_SH2_NCK_1	-	Q99M51	Q9Z2B5	282	356	561	565	282	374	561	565	511	615	1	1114	-
1624	LIG_SH2_NCK_1	-	P16333	Q9NP31	282	356	280	284	282	374	280	284	230	334	1	389	-
1625	LIG_SH2_NCK_1	-	P16333	Q14247	282	356	421	425	282	374	421	425	371	475	1	550	-
1626	LIG_SH2_NCK_1	-	P16333	P14317	282	356	378	382	282	374	378	382	328	432	1	486	-
1627	LIG_SH2_NCK_1	-	Q99M51	B7UM99	282	356	474	478	282	374	474	478	424	528	1	550	-
1628	LIG_SH2_NCK_1	-	O55033	B7UM99	285	359	474	478	285	377	474	478	424	528	1	550	-
1629	LIG_PCNA_APIM_2	5yd8	P12004	Q5FWF4	127	254	1072	1078	127	254	1072	1078	973	1079	1	1079	1629;1652
1630	LIG_PCNA_APIM_2	-	P12004	Q6NS38	127	254	1	7	127	254	1	7	1	107	1	261	-
1631	LIG_ARL_BART_1	3dof	Q9Y2Y0	P36404	20	134	1	10	5	134	1	10	1	110	1	184	-
1632	LIG_ARL_BART_1	4zi3	Q8C6E0	Q9WUL7	8	122	1	10	0	138	1	10	1	110	1	182	-
1633	LIG_ARL_BART_1	-	Q8C6E0	P36404	8	122	1	10	0	138	1	10	1	110	1	184	-
1637	LIG_SH2_STAP1	-	Q9ULZ2	Q8WUK0	179	256	75	79	179	259	75	79	25	129	1	201	-
1638	LIG_SH2_STAP1	-	Q9ULZ2	P42224	179	256	22	26	179	259	22	26	1	105	1	750	-
1639	LIG_SH2_STAP1	-	Q9ULZ2	Q9UIB8-3	179	256	262	266	179	259	262	266	212	316	1	328	-
1640	LIG_SH2_STAP1	-	Q9ULZ2	P07949-1	179	256	1096	1100	179	259	1096	1100	1010	1114	1	1114	-
1641	LIG_SH2_STAP1	-	Q9ULZ2	P31994	179	256	292	296	179	259	292	296	206	310	1	310	-
1642	LIG_SH2_STAP1	-	Q9ULZ2	Q86UK7	179	256	159	163	179	259	159	163	109	213	1	904	-
1643	LIG_SH2_STAP1	-	Q9ULZ2	O75106	179	256	465	469	179	259	465	469	415	519	1	756	-
1644	LIG_SH2_STAP1	-	Q9ULZ2	Q93073-1	179	256	874	878	179	259	874	878	824	928	1	1101	-
1645	LIG_SH2_STAP1	-	Q9ULZ2	P13942	179	256	344	348	179	259	344	348	294	398	1	1736	-
1646	LIG_SH2_STAP1	-	Q9ULZ2	O60500	179	256	1217	1221	179	259	1217	1221	1137	1241	1	1241	-
1647	LIG_IRF3_LxIS_1	7jfm	P70671	P70671	196	373	383	388	185	416	383	388	314	419	1	419	-
1648	LIG_IRF3_LxIS_1	-	P70671	Q3TBT3	196	373	360	365	185	416	360	365	273	378	1	378	-
1649	LIG_PCNA_PIPBox_1	5iy4	P12004	Q9H040	127	254	325	334	127	254	325	334	275	384	1	489	-
1650	LIG_PCNA_PIPBox_1	6gws	P12004	Q15004	127	254	62	71	127	254	62	71	2	111	1	111	-
1651	LIG_PCNA_PIPBox_1	3p87	P12004	Q5TBB1	127	254	294	303	127	254	294	303	203	312	1	312	-
1652	LIG_PCNA_PIPBox_1	5mlo	P12004	Q5FWF4	127	254	519	528	127	254	519	528	469	578	1	1079	1629;1652
1653	LIG_PCNA_PIPBox_1	4ztd	P12004	Q9BWF2	127	254	460	469	127	254	460	469	360	469	1	469	-
1654	LIG_PCNA_PIPBox_1	-	P12004	Q9UBZ4	127	254	390	399	127	254	390	399	340	449	1	518	-
1655	LIG_PCNA_PIPBox_1	-	P12004	Q9UQ84	127	254	788	797	127	254	788	797	737	846	1	846	-
1656	LIG_PCNA_PIPBox_1	-	P12004	Q9UIF7	127	254	523	532	127	254	523	532	437	546	1	546	-
1657	LIG_PCNA_PIPBox_1	-	P12004	Q9Y253	127	254	701	710	127	254	701	710	604	713	1	713	-
1658	LIG_PCNA_PIPBox_1	-	P12004	P20585	127	254	21	30	127	254	21	30	1	110	1	1137	-
1659	LIG_PCNA_PIPBox_1	-	P12004	O94762	127	254	964	973	127	254	964	973	882	991	1	991	-
1660	LIG_PCNA_PIPBox_1	-	P12004	Q15054	127	254	456	465	127	254	456	465	357	466	1	466	-
1661	LIG_PCNA_PIPBox_1	6k3a	P12004	P26358	127	254	164	173	127	254	164	173	114	223	1	1616	-
1662	LIG_PCNA_PIPBox_1	7qo1	P12004	P39748	127	254	337	346	127	254	337	346	271	380	1	380	-
1663	LIG_PCNA_PIPBox_1	-	P12004	P18858	127	254	2	11	127	254	2	11	1	110	1	919	-
1664	LIG_PCNA_PIPBox_1	-	P12004	P52701	127	254	4	13	127	254	4	13	1	110	1	1360	-
1670	DOC_CDC14_PxL_1	6g85	Q00684	P53894	12	151	82	90	9	352	82	90	32	140	1	756	-
1671	DOC_CDC14_PxL_1	-	Q00684	P32526	12	151	504	512	9	352	504	512	454	562	1	644	-
1672	DOC_CDC14_PxL_1	6g86	Q00684	P38634	12	151	52	60	9	352	52	60	2	110	1	284	-
1676	LIG_NRP_CendR_1	-	O14786	Q00731-2	290	421	187	190	276	427	186	190	87	190	1	190	-
1677	LIG_NRP_CendR_1	-	O14786	Q00731-3	290	421	143	146	276	427	142	146	43	146	1	146	-
1678	LIG_NRP_CendR_1	-	O60462	Q00731-2	292	424	187	190	278	427	186	190	87	190	1	190	-
1679	LIG_NRP_CendR_1	-	O60462	Q13275	292	424	778	779	278	427	777	781	684	785	1	785	-
1680	LIG_NRP_CendR_1	-	O14786	Q13275	290	421	778	779	276	427	777	781	684	785	1	785	-
1681	LIG_NRP_CendR_1	-	O14786	Q9GZP0	290	421	367	370	276	427	366	370	267	370	1	370	-
1682	LIG_NRP_CendR_1	-	P97333	Q2F842	290	421	127	130	276	424	127	131	30	133	1	133	-
1683	LIG_NRP_CendR_1	-	O14786	P23064	290	421	309	312	276	427	309	313	259	362	1	488	-
1684	LIG_NRP_CendR_1	6tjt	O60462	P49767	292	424	226	227	278	427	225	229	176	277	1	419	-
1685	LIG_NRP_CendR_1	-	P97333	P04202	290	421	275	278	276	424	275	279	225	328	1	390	-
1686	LIG_NRP_CendR_1	-	Q9QWJ9	P01858	290	421	2	4	276	427	1	4	1	4	1	4	-
1687	LIG_NRP_CendR_1	-	P97333	O08665	290	421	554	555	276	424	553	557	504	605	1	772	-
1688	LIG_NRP_CendR_1	-	O60462	P15692-4	292	424	188	191	278	427	187	191	88	191	1	191	-
1689	LIG_NRP_CendR_1	7jjc	O14786	P0DTC2	290	421	682	685	276	427	682	686	632	735	1	1273	-
1697	LIG_DLG_GKlike_1	-	Q63622	P97836	661	839	378	386	650	846	378	386	328	436	1	992	-
1699	LIG_DLG_GKlike_1	-	O88382	P97836	120	191	409	417	10	201	409	417	359	467	1	992	-
1703	LIG_DLG_GKlike_1	-	P31007	P97836	779	957	349	357	768	964	349	357	299	407	1	992	-
1704	LIG_DLG_GKlike_1	-	P31016	P97837	533	711	437	445	529	718	437	445	387	495	1	1059	-
1705	LIG_DLG_GKlike_1	-	Q62696	P97837	720	898	437	445	709	905	437	445	387	495	1	1059	-
1706	LIG_DLG_GKlike_1	-	Q62936	P97837	658	836	437	445	647	843	437	445	387	495	1	1059	-
1707	LIG_DLG_GKlike_1	-	P31007	P97837	779	957	437	445	768	964	437	445	387	495	1	1059	-
1708	LIG_DLG_GKlike_1	-	P31016	P97838	533	711	497	505	529	718	497	505	447	555	1	977	-
1709	LIG_DLG_GKlike_1	-	Q62696	P97838	720	898	497	505	709	905	497	505	447	555	1	977	-
1710	LIG_DLG_GKlike_1	-	Q62936	P97838	658	836	497	505	647	843	497	505	447	555	1	977	-
1711	LIG_DLG_GKlike_1	-	P31007	P97838	779	957	497	505	768	964	497	505	447	555	1	977	-
1712	LIG_DLG_GKlike_1	-	P31016	P97839	533	711	394	402	529	718	394	402	344	452	1	992	-
1713	LIG_DLG_GKlike_1	-	Q62696	P97839	720	898	394	402	709	905	394	402	344	452	1	992	-
1714	LIG_DLG_GKlike_1	-	Q62936	P97839	658	836	394	402	647	843	394	402	344	452	1	992	-
1715	LIG_DLG_GKlike_1	-	P31007	P97839	779	957	394	402	768	964	394	402	344	452	1	992	-
1717	LIG_DLG_GKlike_1	-	Q62696	O14490	720	898	372	380	709	905	372	380	322	430	1	977	-
1719	LIG_DLG_GKlike_1	-	P31016	O95886	533	711	393	401	529	718	393	401	343	451	1	979	-
1720	LIG_DLG_GKlike_1	-	P31016	O88881	533	711	596	604	529	718	596	604	503	611	1	611	-
1721	LIG_DLG_GKlike_1	-	Q62696	O88881	720	898	596	604	709	905	596	604	503	611	1	611	-
1722	LIG_DLG_GKlike_1	-	P31007	O88881	779	957	596	604	768	964	596	604	503	611	1	611	-
1723	LIG_DLG_GKlike_1	3tvt	P31007	Q9VB22	779	957	433	440	768	964	433	440	383	490	1	658	-
1724	LIG_DLG_GKlike_1	-	Q62696	Q8VDU0	720	898	405	412	709	905	405	412	355	462	1	679	-
1725	LIG_DLG_GKlike_1	-	P31016	Q8VDU0	533	711	405	412	529	718	405	412	355	462	1	679	-
1726	LIG_DLG_GKlike_1	-	P31016	O43166	533	711	1629	1637	529	718	1629	1637	1579	1687	1	1804	-
1727	LIG_DLG_GKlike_1	-	P31016	Q6P1M3	533	711	642	650	529	718	642	650	592	700	1	1020	-
1728	LIG_DLG_GKlike_1	-	Q62696	Q6P1M3	720	898	642	650	709	905	642	650	592	700	1	1020	-
1729	LIG_LSD1_SNAG_1	-	Q6ZQ88	O70237	289	827	1	9	289	827	1	9	1	109	1	330	-
1730	LIG_LSD1_SNAG_1	-	Q6ZQ88	P70338	289	827	1	9	289	827	1	9	1	109	1	423	-
1731	LIG_LSD1_SNAG_1	-	O60341	Q5VTD9-2	288	826	1	9	288	826	1	9	1	109	1	284	-
1732	LIG_LSD1_SNAG_1	-	Q6ZQ88	Q63ZV0	289	827	1	9	289	827	1	9	1	109	1	521	-
1733	LIG_LSD1_SNAG_1	-	O60341	O43623	288	826	1	10	288	826	1	10	1	110	1	268	-
1734	LIG_LSD1_SNAG_1	2y48	O60341	O95863	288	826	1	10	288	826	1	10	1	110	1	264	-
1810	LIG_LYPXL_L_2	2r05	Q8WUM4	P35962	412	701	483	492	360	713	483	492	391	500	1	500	-
1812	LIG_LYPXL_SIV_4	2xs1	Q8WUM4	P05893	412	701	487	495	360	713	487	495	398	506	1	506	-
1813	LIG_LYPXL_SIV_4	2xs8	Q8WUM4	Q02843	412	701	467	475	360	713	467	475	405	513	1	513	-
1814	LIG_LYPXL_SIV_4	-	Q8WUM4	Q8Q7J5-1	412	701	499	507	360	713	499	507	409	517	1	517	-
1815	LIG_LYPXL_L_2	-	Q8WUM4	P04591	412	701	483	492	360	713	483	492	391	500	1	500	-
1819	LIG_Integrin_RGD_TGFB_3	-	P06756	P01137	252	286	244	250	32	466	244	250	194	300	1	390	-
1820	LIG_Integrin_RGD_TGFB_3	5ffo	P18564	P01137	128	375	244	250	128	375	244	250	194	300	1	390	-
1821	LIG_Integrin_RGD_TGFB_3	7y1t	P26012	P01137	142	388	244	250	142	388	244	250	194	300	1	390	-
1822	LIG_Integrin_RGD_TGFB_3	-	P05106	P01137	133	381	244	250	133	381	244	250	194	300	1	390	-
1823	LIG_Integrin_RGD_TGFB_3	-	P53708	P01137	321	363	244	250	40	482	244	250	194	300	1	390	-
1824	LIG_Integrin_RGD_TGFB_3	-	P05556	P01137	138	382	244	250	138	382	244	250	194	300	1	390	-
1825	LIG_Integrin_RGD_TGFB_3	4um9	P06756	P10600	252	286	261	267	32	466	261	267	211	317	1	412	-
1826	LIG_Integrin_RGD_TGFB_3	4um9	P18564	P10600	128	375	261	267	128	375	261	267	211	317	1	412	-
1827	LIG_Integrin_RGD_TGFB_3	-	P05106	P10600	133	381	261	267	133	381	261	267	211	317	1	412	-
1828	LIG_Integrin_RGD_TGFB_3	-	P26012	P10600	142	388	261	267	142	388	261	267	211	317	1	412	-
1829	LIG_Integrin_RGD_TGFB_3	5ner	P06756	Q98W00	252	286	145	151	32	466	145	151	95	201	1	213	-
1830	LIG_Integrin_RGD_TGFB_3	5ner	P18564	Q98W00	128	375	145	151	128	375	145	151	95	201	1	213	-
1831	LIG_Integrin_RGD_TGFB_3	-	P06756	Q6PMW3	252	286	869	875	32	466	869	875	819	925	1	2332	-
1832	LIG_Integrin_RGD_TGFB_3	5neu	P18564	Q6PMW3	128	375	869	875	128	375	869	875	819	925	1	2332	-
1833	LIG_Integrin_RGD_TGFB_3	-	P06756	O25272	252	286	76	82	32	466	76	82	26	132	1	237	-
1834	LIG_Integrin_RGD_TGFB_3	-	P18564	O25272	128	375	76	82	128	375	76	82	26	132	1	237	-
1835	LIG_Integrin_RGD_TGFB_3	-	P26012	O25272	142	388	76	82	142	388	76	82	26	132	1	237	-
1836	LIG_Integrin_RGD_TGFB_3	-	P05106	O25272	133	381	76	82	133	381	76	82	26	132	1	237	-
1837	LIG_Integrin_RGD_TGFB_3	-	P08648	O25272	326	368	76	82	46	488	76	82	26	132	1	237	-
1838	LIG_Integrin_RGD_TGFB_3	-	P05556	O25272	138	382	76	82	138	382	76	82	26	132	1	237	-
1839	LIG_Integrin_RGD_TGFB_3	-	P18084	O25272	133	382	76	82	133	382	76	82	26	132	1	237	-
1840	LIG_ActinCP_CPI_1	-	P47754	Q9JIY0	17	282	149	167	17	282	149	167	99	217	1	408	-
1841	LIG_ActinCP_CPI_1	-	P47757	Q9JIY0	6	240	149	167	0	242	149	167	99	217	1	408	-
1842	LIG_ActinCP_CPI_1	-	P13127	Q6JBY9	17	282	153	172	17	282	153	172	103	222	1	416	-
1843	LIG_ActinCP_CPI_1	-	P14315	Q6JBY9	6	240	153	172	0	242	153	172	103	222	1	416	-
1844	LIG_ActinCP_CPI_1	-	Q5RKN9	Q6JBY9	17	282	153	172	17	282	153	172	103	222	1	416	-
1845	LIG_ActinCP_CPI_1	-	Q923G3	Q6JBY9	6	240	153	172	0	242	153	172	103	222	1	416	-
1846	LIG_ActinCP_CPI_1	-	P52907	Q96B97	17	282	476	494	17	282	476	494	426	544	1	665	-
1847	LIG_ActinCP_CPI_1	-	P47756	Q96B97	6	240	476	494	0	242	476	494	426	544	1	665	-
1848	LIG_ActinCP_CPI_1	-	P13127	Q96B97	17	282	476	494	17	282	476	494	426	544	1	665	-
1849	LIG_ActinCP_CPI_1	-	P14315	Q96B97	6	240	476	494	0	242	476	494	426	544	1	665	-
1850	LIG_ActinCP_CPI_1	-	Q5RKN9	Q96B97	17	282	476	494	17	282	476	494	426	544	1	665	-
1851	LIG_ActinCP_CPI_1	-	Q923G3	Q96B97	6	240	476	494	0	242	476	494	426	544	1	665	-
1852	LIG_ActinCP_CPI_1	-	Q9W2N0	Q9VA36	15	282	591	610	15	282	591	610	541	660	1	882	-
1853	LIG_ActinCP_CPI_1	-	P48603	Q9VA36	6	240	591	610	0	242	591	610	541	660	1	882	-
1854	LIG_ActinCP_CPI_1	-	Q5RKN9	Q8ND23	17	282	971	988	17	282	971	988	921	1038	1	1372	-
1855	LIG_ActinCP_CPI_1	-	Q923G3	Q8ND23	6	240	971	988	0	242	971	988	921	1038	1	1372	-
1856	LIG_ActinCP_CPI_1	-	P52907	Q5VZK9	17	282	982	999	17	282	982	999	932	1049	1	1371	-
1857	LIG_ActinCP_CPI_1	-	P47756	Q5VZK9	6	240	982	999	0	242	982	999	932	1049	1	1371	-
1858	LIG_ActinCP_CPI_1	-	P13127	Q5VZK9	17	282	982	999	17	282	982	999	932	1049	1	1371	-
1859	LIG_ActinCP_CPI_1	3lk3	P14315	Q5VZK9	6	240	982	999	0	242	982	999	932	1049	1	1371	-
1860	LIG_ActinCP_CPI_1	-	P47754	Q5VZK9	17	282	982	999	17	282	982	999	932	1049	1	1371	-
1861	LIG_ActinCP_CPI_1	-	P47757	Q5VZK9	6	240	982	999	0	242	982	999	932	1049	1	1371	-
1862	LIG_ActinCP_CPI_1	-	Q5RKN9	Q5VZK9	17	282	982	999	17	282	982	999	932	1049	1	1371	-
1863	LIG_ActinCP_CPI_1	-	Q923G3	Q5VZK9	6	240	982	999	0	242	982	999	932	1049	1	1371	-
1864	LIG_ActinCP_CPI_1	-	P13127	Q6EDY6	17	282	986	1003	17	282	986	1003	936	1053	1	1374	-
1865	LIG_ActinCP_CPI_1	3aae	P14315	Q6EDY6	6	240	986	1003	0	242	986	1003	936	1053	1	1374	-
1866	LIG_ActinCP_CPI_1	-	P47754	Q6EDY6	17	282	986	1003	17	282	986	1003	936	1053	1	1374	-
1867	LIG_ActinCP_CPI_1	-	P47757	Q6EDY6	6	240	986	1003	0	242	986	1003	936	1053	1	1374	-
1868	LIG_ActinCP_CPI_1	-	P47754	Q9Y4E1	17	282	1003	1020	17	282	1003	1020	953	1070	1	1341	-
1869	LIG_ActinCP_CPI_1	-	P47757	Q9Y4E1	6	240	1003	1020	0	242	1003	1020	953	1070	1	1341	-
1870	LIG_ActinCP_CPI_1	-	Q5RKN9	Q9Y4E1	17	282	1003	1020	17	282	1003	1020	953	1070	1	1341	-
1871	LIG_ActinCP_CPI_1	-	Q923G3	Q9Y4E1	6	240	1003	1020	0	242	1003	1020	953	1070	1	1341	-
1872	LIG_ActinCP_CPI_1	-	P52907	Q6F5E8	17	282	1016	1037	17	282	1016	1037	966	1087	1	1435	-
1873	LIG_ActinCP_CPI_1	-	P47756	Q6F5E8	6	240	1016	1037	0	242	1016	1037	966	1087	1	1435	-
1874	LIG_ActinCP_CPI_1	-	P47754	Q6F5E8	17	282	1016	1037	17	282	1016	1037	966	1087	1	1435	-
1875	LIG_ActinCP_CPI_1	-	P47757	Q6F5E8	6	240	1016	1037	0	242	1016	1037	966	1087	1	1435	-
1876	LIG_ActinCP_CPI_1	-	P13022	Q95VZ3	11	278	1023	1041	11	278	1023	1041	932	1050	1	1050	-
1877	LIG_ActinCP_CPI_1	-	P13021	Q95VZ3	6	242	1023	1041	0	244	1023	1041	932	1050	1	1050	-
1878	LIG_ActinCP_CPI_1	-	P13127	Q641Q2	17	282	1024	1041	17	282	1024	1041	974	1091	1	1341	-
1879	LIG_ActinCP_CPI_1	-	P14315	Q641Q2	6	240	1024	1041	0	242	1024	1041	974	1091	1	1341	-
1880	LIG_ActinCP_CPI_1	-	P52907	Q641Q2	17	282	1024	1041	17	282	1024	1041	974	1091	1	1341	-
1881	LIG_ActinCP_CPI_1	-	P47756	Q641Q2	6	240	1024	1041	0	242	1024	1041	974	1091	1	1341	-
1882	LIG_ActinCP_CPI_1	-	P47754	Q641Q2	17	282	1024	1041	17	282	1024	1041	974	1091	1	1341	-
1883	LIG_ActinCP_CPI_1	-	P47757	Q641Q2	6	240	1024	1041	0	242	1024	1041	974	1091	1	1341	-
1884	LIG_ActinCP_CPI_1	-	L8H1E5	P90630	13	267	1091	1108	13	267	1091	1108	1004	1121	1	1121	-
1885	LIG_ActinCP_CPI_1	-	L8HJ59	P90630	5	246	1091	1108	3	248	1091	1108	1004	1121	1	1121	-
1886	LIG_ActinCP_CPI_1	-	P13022	Q552E2	11	278	1201	1218	11	278	1201	1218	1151	1268	1	1479	-
1887	LIG_ActinCP_CPI_1	-	P13021	Q552E2	6	242	1201	1218	0	244	1201	1218	1151	1268	1	1479	-
1888	LIG_ActinCP_CPI_1	-	P13127	Q53GL0	17	282	150	168	17	282	150	168	100	218	1	409	-
1889	LIG_ActinCP_CPI_1	3aa1	P14315	Q53GL0	6	240	150	168	0	242	150	168	100	218	1	409	-
1890	LIG_ActinCP_CPI_1	-	P52907	Q53GL0	17	282	150	168	17	282	150	168	100	218	1	409	-
1891	LIG_ActinCP_CPI_1	-	P47756	Q53GL0	6	240	150	168	0	242	150	168	100	218	1	409	-
1892	LIG_ActinCP_CPI_1	-	Q5RKN9	Q53GL0	17	282	150	168	17	282	150	168	100	218	1	409	-
1893	LIG_ActinCP_CPI_1	-	Q923G3	Q53GL0	6	240	150	168	0	242	150	168	100	218	1	409	-
1894	LIG_ActinCP_CPI_1	-	P13127	Q9Y5K6	17	282	486	503	17	282	486	503	436	553	1	639	-
1895	LIG_ActinCP_CPI_1	7ds8	P14315	Q9Y5K6	6	240	486	503	0	242	486	503	436	553	1	639	-
1896	LIG_ActinCP_CPI_1	-	P52907	Q9Y5K6	17	282	486	503	17	282	486	503	436	553	1	639	-
1897	LIG_ActinCP_CPI_1	-	P47756	Q9Y5K6	6	240	486	503	0	242	486	503	436	553	1	639	-
1898	LIG_ActinCP_CPI_1	-	P47754	Q9Y5K6	17	282	486	503	17	282	486	503	436	553	1	639	-
1899	LIG_ActinCP_CPI_1	-	P47757	Q9Y5K6	6	240	486	503	0	242	486	503	436	553	1	639	-
1900	LIG_ActinCP_CPI_1	-	Q5RKN9	Q9Y5K6	17	282	486	503	17	282	486	503	436	553	1	639	-
1901	LIG_ActinCP_CPI_1	-	Q923G3	Q9Y5K6	6	240	486	503	0	242	486	503	436	553	1	639	-
1902	LIG_ActinCP_TwfCPI_2	-	P47753	Q12792	17	282	323	333	17	282	323	333	240	350	1	350	-
1903	LIG_ActinCP_TwfCPI_2	-	P47757	Q12792	6	240	323	333	0	242	323	333	240	350	1	350	-
1904	LIG_ActinCP_TwfCPI_2	-	P47753	Q91YR1	17	282	323	333	17	282	323	333	240	350	1	350	-
1905	LIG_ActinCP_TwfCPI_2	-	P47757	Q91YR1	6	240	323	333	0	242	323	333	240	350	1	350	-
1906	LIG_ActinCP_TwfCPI_2	-	P13127	Q91YR1	17	282	323	333	17	282	323	333	240	350	1	350	-
1907	LIG_ActinCP_TwfCPI_2	7dsb	P14315	Q91YR1	6	240	323	333	0	242	323	333	240	350	1	350	-
1908	LIG_ActinCP_TwfCPI_2	-	P28495	P53250	10	263	320	330	2	263	320	330	222	332	1	332	-
1909	LIG_ActinCP_TwfCPI_2	-	P13517	P53250	6	257	320	330	0	257	320	330	222	332	1	332	-
1910	LIG_ActinCP_TwfCPI_2	-	P47753	Q9Z0P5	17	282	323	333	17	282	323	333	239	349	1	349	-
1911	LIG_ActinCP_TwfCPI_2	-	P47757	Q9Z0P5	6	240	323	333	0	242	323	333	239	349	1	349	-
1912	LIG_ActinCP_TwfCPI_2	-	P13127	Q9Z0P5	17	282	323	333	17	282	323	333	239	349	1	349	-
1913	LIG_ActinCP_TwfCPI_2	7ds3	P14315	Q9Z0P5	6	240	323	333	0	242	323	333	239	349	1	349	-
1963	DOC_CDC14_PxL_1	-	Q00684	P25558	12	151	1208	1216	9	352	1208	1216	1158	1266	1	1636	-
1964	DOC_CDC14_PxL_1	-	Q00684	P38283	12	151	668	676	9	352	668	676	590	698	1	698	-
1965	DOC_CDC14_PxL_1	-	Q00684	P21192	12	151	516	524	9	352	516	524	466	574	1	770	-
1966	DOC_CDC14_PxL_1	-	Q00684	P38041	12	151	378	386	9	352	378	386	328	436	1	980	-
1967	DOC_CDC14_PxL_1	-	Q00684	Q06616	12	151	196	204	9	352	196	204	113	221	1	221	-
1968	DOC_CDC14_PxL_1	-	Q00684	P53901	12	151	158	166	9	352	158	166	108	216	1	409	-
1969	DOC_CDC14_PxL_1	-	Q00684	P53197	12	151	75	83	9	352	75	83	25	133	1	566	-
1990	LIG_Integrin_KxxGD_FGGC_5	2vdr	P08514	P02679-2	320	362	432	437	33	480	432	437	332	437	1	437	-
1991	LIG_Integrin_KxxGD_FGGC_5	2vdr	P05106	P02679-2	133	381	432	437	133	381	432	437	332	437	1	437	-
1992	LIG_Integrin_KxxGD_FGGC_5	-	P08514	P02680-2	320	362	432	437	33	480	432	437	332	437	1	437	-
1993	LIG_Integrin_KxxGD_FGGC_5	-	P05106	P02680-2	133	381	432	437	133	381	432	437	332	437	1	437	-
1994	LIG_Integrin_KxxGD_FGGC_5	-	P08514	Q8VCM7	320	362	431	436	33	480	431	436	331	436	1	436	-
1995	LIG_Integrin_KxxGD_FGGC_5	-	P05106	Q8VCM7	133	381	431	436	133	381	431	436	331	436	1	436	-
2091	LIG_SH3_CIN85_PxpxPR_1	-	Q96B97	O94850	6	54	143	148	1	55	143	148	93	198	1	711	-
2106	LIG_SH3_CIN85_PxpxPR_1	-	Q9JLQ0	P08920	6	55	320	325	1	56	320	325	239	344	1	344	-
2122	LIG_SH3_CIN85_PxpxPR_1	-	Q9Y5K6	P27986	6	55	85	90	1	56	85	90	35	140	1	724	-
2123	LIG_SH3_CIN85_PxpxPR_1	-	Q96B97	P78314	6	54	208	213	1	55	208	213	158	263	1	561	-
2150	LIG_SH3_CIN85_PxpxPR_1	-	Q96B97	Q6ISU1	6	54	211	216	1	55	211	216	161	266	1	281	-
2151	LIG_SH3_CIN85_PxpxPR_1	-	Q9Y5K6	Q6ISU1	6	55	211	216	1	56	211	216	161	266	1	281	-
2158	LIG_SH3_CIN85_PxpxPR_1	-	Q925Q9	Q6TLK4	105	153	448	453	100	153	448	453	398	503	1	869	-
2183	LIG_SH3_CIN85_PxpxPR_1	-	Q9Y5K6	Q96EY5	6	55	155	160	1	56	155	160	105	210	1	273	-
2184	LIG_SH3_CIN85_PxpxPR_1	-	Q96B97	Q96EY5	6	54	155	160	1	55	155	160	105	210	1	273	-
2185	LIG_SH3_CIN85_PxpxPR_1	-	Q96B97	Q96J02	6	54	260	265	1	55	260	265	210	315	1	903	-
2194	LIG_SH3_CIN85_PxpxPR_1	-	Q9JLQ0	Q9QWY8	6	55	1073	1078	1	56	1073	1078	1023	1128	1	1147	-
2195	LIG_SH3_CIN85_PxpxPR_1	-	Q925Q9	Q9QZA2	105	153	744	749	100	153	744	749	694	799	1	873	-
2196	LIG_SH3_CIN85_PxpxPR_1	-	Q96B97	Q9UHD8	6	54	143	148	1	55	143	148	93	198	1	586	-
2212	LIG_SH3_CIN85_PxpxPR_1	2j7i	Q9Y5K6	P06729	6	55	327	332	1	56	327	332	246	351	1	351	-
2216	LIG_SH3_CIN85_PxpxPR_1	2j6f	Q9Y5K6	Q13191	6	55	906	911	1	56	906	911	856	961	1	982	-
2220	LIG_SH3_CIN85_PxpxPR_1	-	Q9Y5K6	P22681	115	163	824	829	111	164	824	829	774	879	1	906	-
2221	DOC_MIT_MIM_1	4wzx	Q6PHR2	P53990	376	442	351	362	363	457	351	362	253	364	1	364	-
2222	DOC_MIT_MIM_1	4u7y	O75351	P53990	8	74	351	362	5	83	351	362	253	364	1	364	-
2223	DOC_MIT_MIM_1	2v6x	P52917	P36108	7	72	220	230	2	82	220	230	122	232	1	232	-
2224	DOC_MIT_MIM_1	2jq9	Q9UN37	Q9HD42	6	72	185	195	4	80	185	195	86	196	1	196	-
2225	DOC_MIT_MIM_1	4a5x	Q8WV92	Q9HD42	13	77	185	195	9	84	185	195	86	196	1	196	-
2226	LIG_LIR_Nem_3	-	Q09490	Q22436	13	116	491	495	3	116	491	495	441	545	1	693	-
2227	LIG_LIR_Nem_3	-	Q23536	Q22436	25	130	491	495	16	130	491	495	441	545	1	693	-
2232	LIG_LIR_Nem_3	-	Q09490	Q22342	13	116	1021	1026	3	116	1021	1026	971	1076	1	1338	-
2234	LIG_LIR_Nem_3	-	Q23536	Q95XR4	25	130	60	64	16	130	60	64	10	114	1	690	-
2236	LIG_LIR_Nem_3	5azg	Q09490	Q23023	13	116	357	361	3	116	357	361	307	411	1	856	-
2237	LIG_LIR_Nem_3	-	Q23536	Q10931	25	130	87	93	16	130	87	93	12	118	1	118	-
2238	LIG_LIR_Nem_3	-	Q09490	Q17740	13	116	435	440	3	116	435	440	385	490	1	641	-
2239	LIG_LIR_Nem_3	-	Q09490	Q9U389	13	116	12	16	3	116	12	16	1	105	1	402	-
2240	LIG_LIR_Gen_1	-	M1C146	D0NBE6	14	117	377	381	5	117	377	381	277	381	1	381	-
2241	LIG_LIR_Gen_1	-	O95166	O15040	13	116	1407	1411	3	116	1407	1411	1307	1411	1	1411	-
2242	LIG_LIR_Gen_1	-	Q9GZQ8	O95197	15	120	246	256	6	123	246	256	196	306	1	1032	-
2243	LIG_LIR_Gen_1	-	Q9BXW4	Q9H6L5-1	21	126	454	463	12	129	454	463	388	497	1	497	-
2244	LIG_LIR_Gen_1	-	Q9H492	Q15154-5	15	120	1954	1963	6	120	1954	1963	1904	2013	1	2016	-
2245	LIG_LIR_Gen_1	-	Q9GZQ8	O15040	15	120	1407	1411	6	123	1407	1411	1307	1411	1	1411	-
2246	LIG_LIR_Gen_1	-	Q9H0R8	O15040	13	116	1407	1411	3	116	1407	1411	1307	1411	1	1411	-
2247	LIG_LIR_Gen_1	-	Q9GZQ8	Q9Y4G2	15	120	634	641	6	123	634	641	584	691	1	1056	-
2248	LIG_LIR_Gen_1	5dpt	Q9H0R8	Q9Y4G2	13	116	634	641	3	116	634	641	584	691	1	1056	-
2249	LIG_LIR_Gen_1	-	Q9GZQ8	O60238	15	120	35	41	6	123	35	41	1	107	1	219	-
2250	LIG_LIR_Gen_1	5yiq	Q9CQV6	O70511	15	120	1988	1997	6	122	1988	1997	1938	2047	1	2622	-
2251	LIG_LIR_Gen_1	-	Q9H492	O15040	15	120	1407	1411	6	120	1407	1411	1307	1411	1	1411	-
2252	LIG_LIR_Gen_1	5yip	Q8R3R8	O70511	13	116	1988	1997	3	116	1988	1997	1938	2047	1	2622	-
2253	LIG_LIR_Gen_1	-	Q9BXW4	O15040	21	126	1407	1411	12	129	1407	1411	1307	1411	1	1411	-
2254	LIG_LIR_Gen_1	7bru	O95166	O95197	13	116	246	256	3	116	246	256	196	306	1	1032	-
2255	LIG_LIR_Gen_1	-	P60520	O95197	13	116	246	256	3	116	246	256	196	306	1	1032	-
2256	LIG_LIR_Gen_1	-	Q9H0R8	O95197	13	116	246	256	3	116	246	256	196	306	1	1032	-
2257	LIG_LIR_Gen_1	-	Q9H0R8	O75143	13	116	443	452	3	116	443	452	393	502	1	517	-
2258	LIG_LIR_Gen_1	-	Q9H492	O95197	15	120	246	256	6	120	246	256	196	306	1	1032	-
2259	LIG_LIR_Gen_1	-	O95166	P17302	13	116	3	11	3	116	3	11	1	109	1	382	-
2260	LIG_LIR_Gen_1	-	Q9GZQ8	P17302	15	120	3	11	6	123	3	11	1	109	1	382	-
2261	LIG_LIR_Gen_1	5azf	Q09490	P35193	13	116	411	415	3	116	411	415	311	415	1	415	-
2262	LIG_LIR_Gen_1	-	Q23536	P35193	25	130	411	415	16	130	411	415	311	415	1	415	-
2263	LIG_LIR_Gen_1	-	Q9GZQ8	P46934-4	15	120	264	274	6	123	264	274	214	324	1	900	-
2264	LIG_LIR_Gen_1	-	Q9GZQ8	P49023	15	120	39	48	6	123	39	48	1	110	1	591	-
2265	LIG_LIR_Gen_1	7bv4	O95166	P56962	13	116	171	180	3	116	171	180	121	230	1	302	-
2266	LIG_LIR_Gen_1	-	P60520	Q15154-5	13	116	1954	1963	3	116	1954	1963	1904	2013	1	2016	-
2267	LIG_LIR_Gen_1	-	Q9H492	P56962	15	120	171	180	6	120	171	180	121	230	1	302	-
2268	LIG_LIR_Gen_1	-	Q9CQV6	P59017	15	120	272	280	6	122	272	280	222	330	1	434	-
2271	LIG_LIR_Gen_1	-	Q9GZQ8	Q13501	15	120	335	346	6	123	335	346	285	396	1	440	-
2272	LIG_LIR_Gen_1	-	O95166	Q13501	13	116	335	346	3	116	335	346	285	396	1	440	-
2273	LIG_LIR_Gen_1	-	P60520	Q13501	13	116	335	346	3	116	335	346	285	396	1	440	-
2274	LIG_LIR_Gen_1	-	Q9BXW4	Q13501	21	126	335	346	12	129	335	346	285	396	1	440	-
2275	LIG_LIR_Gen_1	-	Q9H0R8	Q13501	13	116	335	346	3	116	335	346	285	396	1	440	-
2276	LIG_LIR_Gen_1	-	Q9H492	Q13501	15	120	335	346	6	120	335	346	285	396	1	440	-
2277	LIG_LIR_Gen_1	-	Q9H492	Q14318	15	120	23	30	6	120	23	30	1	108	1	412	-
2278	LIG_LIR_Gen_1	-	Q9GZQ8	Q14457	15	120	96	103	6	123	96	103	46	153	1	450	-
2279	LIG_LIR_Gen_1	-	O95166	Q14457	13	116	96	103	3	116	96	103	46	153	1	450	-
2280	LIG_LIR_Gen_1	-	Q9BXW4	Q14457	21	126	96	103	12	129	96	103	46	153	1	450	-
2281	LIG_LIR_Gen_1	6hoi	Q9H0R8	Q14457	13	116	96	103	3	116	96	103	46	153	1	450	-
2282	LIG_LIR_Gen_1	-	Q9H492	Q14457	15	120	96	103	6	120	96	103	46	153	1	450	-
2283	LIG_LIR_Gen_1	-	Q9GZQ8	Q6ZNE5	15	120	434	443	6	123	434	443	383	492	1	492	-
2284	LIG_LIR_Gen_1	-	Q9H0R8	Q15154-5	13	116	1954	1963	3	116	1954	1963	1904	2013	1	2016	-
2285	LIG_LIR_Gen_1	-	Q9BXW4	Q6ZNE5	21	126	434	443	12	129	434	443	383	492	1	492	-
2286	LIG_LIR_Gen_1	-	Q9H492	Q99442	15	120	362	371	6	120	362	371	290	399	1	399	-
2287	LIG_LIR_Gen_1	6hol	Q9H0R8	Q6ZNE5	13	116	434	443	3	116	434	443	383	492	1	492	-
2288	LIG_LIR_Gen_1	-	Q9H492	Q6ZNE5	15	120	434	443	6	120	434	443	383	492	1	492	-
2289	LIG_LIR_Gen_1	-	Q9BXW4	Q7Z6L1	21	126	173	179	12	129	173	179	123	229	1	1165	-
2294	LIG_LIR_Gen_1	-	Q9GZQ8	Q8NEB9	15	120	248	258	6	123	248	258	198	308	1	887	-
2295	LIG_LIR_Gen_1	6hoh	O95166	Q8NEB9	13	116	248	258	3	116	248	258	198	308	1	887	-
2296	LIG_LIR_Gen_1	-	P60520	O75143	13	116	443	452	3	116	443	452	393	502	1	517	-
2297	LIG_LIR_Gen_1	-	Q9BXW4	Q8NEB9	21	126	248	258	12	129	248	258	198	308	1	887	-
2298	LIG_LIR_Gen_1	-	Q9H0R8	Q8NEB9	13	116	248	258	3	116	248	258	198	308	1	887	-
2299	LIG_LIR_Gen_1	-	Q9H492	Q8NEB9	15	120	248	258	6	120	248	258	198	308	1	887	-
2300	LIG_LIR_Gen_1	-	Q9GZQ8	Q8TDY2	15	120	701	710	6	123	701	710	651	760	1	1594	-
2301	LIG_LIR_Gen_1	-	O95166	Q8TDY2	13	116	701	710	3	116	701	710	651	760	1	1594	-
2302	LIG_LIR_Gen_1	-	P60520	Q8TDY2	13	116	701	710	3	116	701	710	651	760	1	1594	-
2303	LIG_LIR_Gen_1	-	Q9BXW4	Q8TDY2	21	126	701	710	12	129	701	710	651	760	1	1594	-
2304	LIG_LIR_Gen_1	-	Q9H0R8	Q8TDY2	13	116	701	710	3	116	701	710	651	760	1	1594	-
2305	LIG_LIR_Gen_1	-	Q9H492	Q8TDY2	15	120	701	710	6	120	701	710	651	760	1	1594	-
2306	LIG_LIR_Gen_1	-	Q9W2S2	Q95V81	13	116	303	311	3	116	303	311	253	361	1	873	-
2307	LIG_LIR_Gen_1	7brn	P38182	Q99325	13	116	241	249	3	116	241	249	148	256	1	256	-
2308	LIG_LIR_Gen_1	7brt	O95166	Q99442	13	116	362	371	3	116	362	371	290	399	1	399	-
2309	LIG_LIR_Gen_1	-	P60520	Q99442	13	116	362	371	3	116	362	371	290	399	1	399	-
2310	LIG_LIR_Gen_1	5d94	Q9GZQ8	Q9BQS8	15	120	1277	1288	6	123	1277	1288	1227	1338	1	1478	-
2311	LIG_LIR_Gen_1	-	Q9GZQ8	Q99442	15	120	362	371	6	123	362	371	290	399	1	399	-
2312	LIG_LIR_Gen_1	-	Q9H0R8	Q99442	13	116	362	371	3	116	362	371	290	399	1	399	-
2313	LIG_LIR_Gen_1	-	Q9GZQ8	Q9Y6I9	15	120	271	278	6	123	271	278	206	313	1	313	-
2314	LIG_LIR_Gen_1	-	Q9GZQ8	Q9C0C7-3	15	120	1017	1028	6	123	1017	1028	967	1078	1	1269	-
2315	LIG_LIR_Gen_1	-	O95166	Q9C0C7-3	13	116	1017	1028	3	116	1017	1028	967	1078	1	1269	-
2316	LIG_LIR_Gen_1	-	P60520	Q9C0C7-3	13	116	1017	1028	3	116	1017	1028	967	1078	1	1269	-
2317	LIG_LIR_Gen_1	6hym	O95166	Q15154-5	13	116	1954	1963	3	116	1954	1963	1904	2013	1	2016	-
2318	LIG_LIR_Gen_1	-	Q9BXW4	Q9C0C7-3	21	126	1017	1028	12	129	1017	1028	967	1078	1	1269	-
2319	LIG_LIR_Gen_1	-	P60520	Q9BQS8	13	116	1277	1288	3	116	1277	1288	1227	1338	1	1478	-
2320	LIG_LIR_Gen_1	-	Q9H492	Q9C0C7-3	15	120	1017	1028	6	120	1017	1028	967	1078	1	1269	-
2321	LIG_LIR_Gen_1	-	Q9W2S2	Q9GYV5	13	116	6	14	3	116	6	14	1	109	1	387	-
2322	LIG_LIR_Gen_1	7brq	O95166	Q9H6L5-1	13	116	454	463	3	116	454	463	388	497	1	497	-
2323	LIG_LIR_Gen_1	-	P60520	Q9H6L5-1	13	116	454	463	3	116	454	463	388	497	1	497	-
2324	LIG_LIR_Gen_1	-	P60520	O75385	13	116	356	365	3	116	356	365	306	415	1	1050	-
2325	LIG_LIR_Gen_1	-	O95166	Q9Y4G2	13	116	634	641	3	116	634	641	584	691	1	1056	-
2326	LIG_LIR_Gen_1	-	P60520	Q9Y4G2	13	116	634	641	3	116	634	641	584	691	1	1056	-
2327	LIG_LIR_Gen_1	5dpw	Q9BXW4	Q9Y4G2	21	126	634	641	12	129	634	641	584	691	1	1056	-
2328	LIG_LIR_Gen_1	-	Q9H0R8	Q9H6L5-1	13	116	454	463	3	116	454	463	388	497	1	497	-
2329	LIG_LIR_Gen_1	-	Q9H492	Q9H6L5-1	15	120	454	463	6	120	454	463	388	497	1	497	-
2330	LIG_LIR_Gen_1	5dpr	Q9H492	Q9Y4G2	15	120	634	641	6	120	634	641	584	691	1	1056	-
2331	LIG_LIR_Gen_1	-	Q9GZQ8	Q15154-5	15	120	1954	1963	6	123	1954	1963	1904	2013	1	2016	-
2332	LIG_LIR_Gen_1	-	Q9H0R8	Q9C0C7-3	13	116	1017	1028	3	116	1017	1028	967	1078	1	1269	-
2333	LIG_LIR_Gen_1	-	Q9BXW4	Q15154-5	21	126	1954	1963	12	129	1954	1963	1904	2013	1	2016	-
2334	LIG_LIR_Gen_1	5xad	Q9GZQ8	Q5ZUV9	15	120	15	23	6	123	15	23	1	109	1	502	-
2337	LIG_LIR_Gen_1	-	Q9H0R8	O75385	13	116	356	365	3	116	356	365	306	415	1	1050	-
2338	LIG_LIR_Gen_1	-	Q9GZQ8	O75385	15	120	356	365	6	123	356	365	306	415	1	1050	-
2339	LIG_LIR_Gen_1	6hyo	O95166	O75385	13	116	356	365	3	116	356	365	306	415	1	1050	-
2340	LIG_LIR_Gen_1	-	Q9BXW4	O75385	21	126	356	365	12	129	356	365	306	415	1	1050	-
2341	LIG_LIR_Gen_1	3wao	Q9GZQ8	O75143	15	120	443	452	6	123	443	452	393	502	1	517	-
2342	LIG_LIR_Gen_1	-	Q9H492	O75385	15	120	356	365	6	120	356	365	306	415	1	1050	-
2343	LIG_LIR_Gen_1	6hyn	O95166	O75143	13	116	443	452	3	116	443	452	393	502	1	517	-
2344	LIG_LIR_Gen_1	-	Q9BXW4	O75143	21	126	443	452	12	129	443	452	393	502	1	517	-
2345	LIG_LIR_Gen_1	-	O95166	Q6ZNE5	13	116	434	443	3	116	434	443	383	492	1	492	-
2346	LIG_LIR_Gen_1	-	Q9H492	O75143	15	120	443	452	6	120	443	452	393	502	1	517	-
2347	LIG_LIR_Gen_1	-	O95166	Q9BQS8	13	116	1277	1288	3	116	1277	1288	1227	1338	1	1478	-
2348	LIG_LIR_Gen_1	-	Q9BXW4	Q99442	21	126	362	371	12	129	362	371	290	399	1	399	-
2349	LIG_LIR_Gen_1	-	Q9BXW4	Q9BQS8	21	126	1277	1288	12	129	1277	1288	1227	1338	1	1478	-
2350	LIG_LIR_Gen_1	-	Q9H0R8	Q9BQS8	13	116	1277	1288	3	116	1277	1288	1227	1338	1	1478	-
2351	LIG_LIR_Gen_1	5cx3	Q9H492	Q9BQS8	15	120	1277	1288	6	120	1277	1288	1227	1338	1	1478	-
2352	LIG_LIR_Gen_1	-	Q9H492	Q8IYT8	15	120	351	360	6	120	351	360	301	410	1	1036	-
2353	LIG_LIR_Gen_1	-	O95166	Q8IYT8	13	116	351	360	3	116	351	360	301	410	1	1036	-
2354	LIG_LIR_Gen_1	-	Q9BXW4	Q8IYT8	21	126	351	360	12	129	351	360	301	410	1	1036	-
2355	LIG_LIR_Gen_1	-	Q9H0R8	Q8IYT8	13	116	351	360	3	116	351	360	301	410	1	1036	-
2356	LIG_LIR_Gen_1	-	P60520	Q8IYT8	13	116	351	360	3	116	351	360	301	410	1	1036	-
2357	LIG_LIR_Gen_1	-	Q9GZQ8	Q8IYT8	15	120	351	360	6	123	351	360	301	410	1	1036	-
2358	LIG_LIR_Gen_1	-	Q9GZQ8	Q12983	15	120	82	88	6	123	82	88	32	138	1	194	-
2359	LIG_LIR_Gen_1	-	P60520	Q12983	13	116	82	88	3	116	82	88	32	138	1	194	-
2360	LIG_LIR_Gen_1	-	Q9DCD6	Q3MII6	13	116	135	144	3	116	135	144	85	194	1	688	-
2361	LIG_LIR_Gen_1	-	Q9CQV6	Q3MII6	15	120	135	144	6	122	135	144	85	194	1	688	-
2362	LIG_LIR_Gen_1	-	P60521	Q3MII6	13	116	135	144	3	116	135	144	85	194	1	688	-
2363	LIG_LIR_Gen_1	2zzp	Q62625	Q9Y4P1	15	120	10	20	6	135	10	20	1	111	1	393	-
2364	LIG_LIR_Gen_1	-	P38182	P40344	13	116	269	277	3	116	269	277	202	310	1	310	-
2365	LIG_LIR_Gen_1	-	O95166	Q00610	13	116	511	522	3	116	511	522	461	572	1	1675	-
2372	LIG_LIR_Gen_1	-	Q9W2S2	Q8MQJ7	13	116	390	399	3	116	390	399	340	449	1	855	-
2373	LIG_LIR_Gen_1	3vxw	P38182	P40458	13	116	85	94	3	116	85	94	35	144	1	529	-
2374	LIG_LIR_Gen_1	-	Q9H0R8	Q96CV9	13	116	175	184	3	116	175	184	125	234	1	577	-
2375	LIG_LIR_Gen_1	3vtw	Q9GZQ8	Q96CV9	15	120	175	184	6	123	175	184	125	234	1	577	-
2376	LIG_LIR_Gen_1	-	Q9H492	Q96CV9	15	120	175	184	6	120	175	184	125	234	1	577	-
2377	LIG_LIR_Gen_1	-	P60520	Q96CV9	13	116	175	184	3	116	175	184	125	234	1	577	-
2378	LIG_LIR_Gen_1	-	O95166	Q96CV9	13	116	175	184	3	116	175	184	125	234	1	577	-
2379	LIG_LIR_Gen_1	-	O95166	Q14596	13	116	730	740	3	116	730	740	680	790	1	966	-
2380	LIG_LIR_Gen_1	-	P38182	Q14596	13	116	730	740	3	116	730	740	680	790	1	966	-
2381	LIG_LIR_Gen_1	2l8j	Q9H0R8	Q14596	13	116	730	740	3	116	730	740	680	790	1	966	-
2382	LIG_LIR_Gen_1	-	P60520	Q14596	13	116	730	740	3	116	730	740	680	790	1	966	-
2383	LIG_LIR_Gen_1	-	Q9GZQ8	Q14596	15	120	730	740	6	123	730	740	680	790	1	966	-
2384	LIG_LIR_Gen_1	-	Q9H492	Q14596	15	120	730	740	6	120	730	740	680	790	1	966	-
2385	LIG_LIR_Gen_1	-	Q9BXW4	Q14596	21	126	730	740	12	129	730	740	680	790	1	966	-
2387	LIG_TRAF6_MATH_1	-	P70196	P97300-2	359	508	363	371	352	508	363	371	289	397	1	397	-
2389	LIG_TRAF6_MATH_1	1lb6	Q9Y4K3	P25942	351	500	231	239	346	500	231	239	169	277	1	277	-
2390	LIG_TRAF6_MATH_1	-	Q9Y4K3	O35305	351	500	338	346	346	500	338	346	288	396	1	625	-
2394	LIG_TRAF6_MATH_1	-	Q3ZCC3	P29128	371	520	344	352	367	520	344	352	294	402	1	676	-
2395	LIG_TRAF6_MATH_1	-	P70196	Q15654	359	508	48	56	352	508	48	56	1	109	1	476	-
2396	LIG_TRAF6_MATH_1	6myd	Q6IWL4	E7F4N7	375	521	380	388	375	521	380	388	290	398	1	398	-
2397	LIG_TRAF6_MATH_1	6a33	Q9Y4K3	Q96CG3	351	500	174	182	346	500	174	182	76	184	1	184	-
2398	LIG_TRAF6_MATH_1	-	Q9Y4K3	Q8IU57-1	351	500	478	486	346	500	478	486	412	520	1	520	-
2399	LIG_TRAF6_MATH_1	-	Q9Y4K3	Q9YJQ8	351	500	3	11	346	500	3	11	1	109	1	269	-
2400	LIG_TRAF6_MATH_1	-	Q9Y4K3	Q96S59	351	500	319	327	346	500	319	327	269	377	1	729	-
2401	LIG_TRAF6_MATH_1	-	Q9Y4K3	Q9UDY8	351	500	802	810	346	500	802	810	716	824	1	824	-
2402	LIG_TRAF6_MATH_1	-	Q9Y4K3	Q9HAV5-2	351	500	270	278	346	500	270	278	210	318	1	318	-
2403	LIG_TRAF6_MATH_1	-	Q9Y4K3	Q66677	351	500	276	284	346	500	276	284	203	311	1	311	-
2404	LIG_TRAF6_MATH_1	1lb5	Q9Y4K3	Q9Y6Q6	351	500	342	350	346	500	342	350	292	400	1	616	-
2407	LIG_LYPXL_S_1	-	Q8WUM4	B5TVE8	412	701	394	398	360	713	394	398	304	408	1	408	-
2411	LIG_Menin_MBM1_1	3u86	O00255	P17535	1	614	27	36	1	614	27	36	1	110	1	347	-
2412	LIG_Menin_MBM1_1	-	O00255	Q9UMN6	1	614	14	24	1	614	14	24	1	111	too_large	too_large	-
2417	LIG_LEDGF_IBM_1	6emr	O75475	Q96ST2	349	449	473	491	335	449	473	491	423	541	1	819	-
2419	LIG_LEDGF_IBM_1	-	O75475	Q9UMN6	349	449	80	126	335	449	80	126	30	176	1	2715	-
2420	LIG_LEDGF_IBM_1	-	O75475	Q15648	349	449	878	898	335	449	878	898	828	948	1	1581	-
2421	LIG_LEDGF_IBM_1	6emp	O75475	Q7Z3K3	349	449	1384	1400	335	449	1384	1400	1294	1410	1	1410	-
2435	LIG_CaMK_CASK_1	-	O14936	Q02410	12	276	376	382	12	294	376	382	326	432	1	837	-
2436	LIG_CaMK_CASK_1	6lnm	Q62915	B2RUJ5	12	276	381	387	12	294	381	387	331	437	1	842	-
2437	LIG_CaMK_CASK_1	-	Q62915	O35430	12	276	378	384	12	294	378	384	328	434	1	839	-
2438	LIG_CaMK_CASK_1	6kmh	O14936	O35430	12	276	378	384	12	294	378	384	328	434	1	839	-
2439	LIG_CaMK_CASK_1	-	O14936	Q8WXD9	12	276	374	379	12	294	374	379	324	429	1	1431	-
2440	LIG_CaMK_CASK_1	-	Q62915	Q8VHK2	12	276	374	379	12	294	374	379	324	429	1	1430	-
2441	LIG_CaMK_CASK_1	-	O14936	Q13009	12	276	1572	1578	12	294	1572	1578	1485	1591	1	1591	-
2442	LIG_CaMK_CASK_1	3tac	O14936	O75334	12	276	977	984	12	294	977	984	927	1034	1	1257	-
2449	LIG_VCP_VBM_3	5epp	P55072	Q8TEB9	25	108	304	313	16	108	304	313	206	315	1	315	-
2450	LIG_VCP_VBM_3	-	P55072	P54252	25	108	281	290	16	108	281	290	231	340	1	361	-
2451	LIG_VCP_VBM_3	-	Q01853	Q9DBY1-1	25	108	598	607	16	108	598	607	503	612	1	612	-
2452	LIG_VCP_VIM_2	-	P25694	P38838	35	118	209	220	24	118	209	220	158	269	1	269	-
2453	LIG_VCP_VIM_2	-	P25694	Q04311	35	118	617	628	24	118	617	628	521	632	1	632	-
2454	LIG_VCP_VIM_2	-	P55072	Q8NHG7	25	108	22	33	16	108	22	33	1	77	1	77	-
2455	LIG_VCP_VIM_2	-	P55072	Q8WV99	25	108	143	152	16	108	143	152	93	202	1	257	-
2456	LIG_VCP_VIM_2	8fct	P55072	Q9BZV1	25	108	53	63	16	108	53	63	3	113	1	441	-
2457	LIG_VCP_VIM_2	-	P55072	Q9H8Y5	25	108	655	666	16	108	655	666	605	716	1	726	-
2458	LIG_VCP_VIM_2	-	Q01853	Q9R049	25	108	626	637	16	108	626	637	532	643	1	643	-
2459	LIG_VCP_VIM_2	3tiw	P55072	Q9UKV5	25	108	626	637	16	108	626	637	532	643	1	643	-

## Sheet: Results 923 ELMs evaluated
Supplementary Data 3. Table reporting general information, delimitations and scores of the best models evaluated for all the 1884 cases of the ELM database.
# ELM_INDEX	Index of the ELM tested case
# ELM_TYPE	ELM category of each case
# AF2_PROTOCOL	Definition of the protocol used to generate the concatenated multiple sequence alignment
# AF2_pTMSCORE	Intrinsic model accuracy estimate expressed as a global predicted TM-score calculated from the predicted aligned error (PAE).
# AF2_ipTMSCORE	pTM-score calculated from the predicted aligned error (PAE) restricted to residue pairs at the interface of the predicted model.
# AF2_MODEL_CONFIDENCE	Weighted combination of pTM and ipTM scores with a 20:80 ratio
# EVAL_REF_PDB	Reference PDB structure used for evaluation. The format is <pdbcode>-<elm index associated with this exact PDB reference>.
# EVAL_DOCKQ_SCORE	DockQ score ranging from 0 to 1
# EVAL_DOCKQ_RANK	Rank Incorrect/Acceptable/Medium/High inferred from the DockQ score
# EVAL_CAPRI_PROTEIN_RANK	Rank Incorrect/Acceptable/Medium/High inferred from the CAPRI criteria defined for protein-protein complexes
# EVAL_CAPRI_PEPTIDE_RANK	Rank Incorrect/Acceptable/Medium/High inferred from the CAPRI criteria defined for protein-peptide complexes
# EVAL_CAPRI_IRMS	Interface RMSD (root-mean-square displacement of the backbone of the interface residues only, in the predicted versus the reference complex.
# EVAL_CAPRI_RMSAvsA	Backbone root-mean-square displacement of the receptor chain residues only, in the predicted versus the reference.
# EVAL_CAPRI_RMSBvsB	Backbone root-mean-square displacement of the ligand chain residues only, in the predicted versus the reference.
# EVAL_CAPRI_RMSABvsAB	Backbone root-mean-square displacement of the global receptor-ligand complex in the predicted versus the reference structure
# EVAL_CAPRI_LRMSA	Backbone root-mean-square displacement of the receptor in the predicted versus the reference structure, after superposition of the ligand backbone residues
# EVAL_CAPRI_LRMSB	Backbone root-mean-square displacement of the ligand in the predicted versus the reference structure, after superposition of the receptor backbone residues
# EVAL_CAPRI_FRNAT	Fraction of native contacts, number of native residue-residue contacts in the predicted complex divided by the number of native contacts in the reference structure
# EVAL_CAPRI_FRNONAT	Fraction of non native contacts, number of non native residue-residue contacts in the predicted complex divided by the number of contacts in the predicted complex
# EVAL_CAPRI_FRIR	Fraction of correct interface residues, number of residues correctly predicted in the interface of the predicted model divided by the number interface residues in the reference structure
# ELM_INDEX	ELM_TYPE	AF2_PROTOCOL	AF2_pTMSCORE	AF2_ipTMSCORE	AF2_MODEL_CONFIDENCE	EVAL_REF_PDB	EVAL_DOCKQ_SCORE	EVAL_DOCKQ_RANK	EVAL_CAPRI_PROTEIN_RANK	EVAL_CAPRI_PEPTIDE_RANK	EVAL_CAPRI_IRMS	EVAL_CAPRI_RMSAvsA	EVAL_CAPRI_RMSBvsB	EVAL_CAPRI_RMSABvsAB	EVAL_CAPRI_LRMSA	EVAL_CAPRI_LRMSB	EVAL_CAPRI_FRNAT	EVAL_CAPRI_FRNONAT	EVAL_CAPRI_FRIR
13	LIG_PDZ_Class_1	mixed_ali-delim-delim	0.819	0.924	0.903	2ain-13	0.76	Medium	Medium	Medium	1.4	1.89	1.3	1.93	2.55	10.6	82.14	25.81	92.73
13	LIG_PDZ_Class_1	single_pep-delim-delim	0.808	0.908	0.888	2ain-13	0.77	Medium	Medium	Medium	1.4	1.89	1.34	1.93	2.54	9.96	85.71	22.58	94.55
13	LIG_PDZ_Class_1	unpaired_ali-delim-delim	0.817	0.917	0.897	2ain-13	0.78	Medium	Medium	Medium	1.42	1.9	1.32	1.94	2.57	10.42	89.29	26.47	92.73
13	LIG_PDZ_Class_1	mixed_ali-delim-100	0.511	0.646	0.619	2ain-13	0.81	High	Medium	Medium	1.24	1.88	0.94	1.86	1.62	3.75	85.71	20	94.55
13	LIG_PDZ_Class_1	mixed_ali-del-fl	0.434	0.224	0.266	2ain-13	0.01	Incorrect	Incorrect	Incorrect	22.63	2.26	2.94	17.55	76.22	70.11	0	0	0
13	LIG_PDZ_Class_1	combined	0.819	0.924	0.903	2ain-13	0.76	Medium	Medium	Medium	1.4	1.89	1.3	1.93	2.55	10.6	82.14	25.81	92.73
15	LIG_PDZ_Class_1	mixed_ali-delim-delim	0.871	0.926	0.915	3diw-15	0.95	High	High	High	0.51	1.31	0.49	1.28	0.78	3.54	97.56	2.44	95.95
15	LIG_PDZ_Class_1	single_pep-delim-delim	0.873	0.923	0.913	3diw-15	0.95	High	High	High	0.52	1.31	0.49	1.29	0.82	3.66	97.56	4.76	95.95
15	LIG_PDZ_Class_1	unpaired_ali-delim-delim	0.877	0.932	0.921	3diw-15	0.93	High	High	High	0.52	1.26	0.49	1.24	0.84	3.12	90.24	0	91.89
15	LIG_PDZ_Class_1	mixed_ali-delim-100	0.54	0.875	0.808	3diw-15	0.93	High	High	High	0.49	1.27	0.41	1.24	0.55	2.85	90.24	2.63	94.59
15	LIG_PDZ_Class_1	mixed_ali-del-fl	0.611	0.866	0.815	3diw-15	0.92	High	High	High	0.63	1.42	0.48	1.39	0.63	2.39	90.24	5.13	93.24
15	LIG_PDZ_Class_1	combined	0.877	0.932	0.921	3diw-15	0.93	High	High	High	0.52	1.26	0.49	1.24	0.84	3.12	90.24	0	91.89
18	LIG_PDZ_Class_1	mixed_ali-delim-delim	0.855	0.77	0.787	3gj9-26	0.58	Medium	Medium	Medium	4	5.02	0.76	4.86	1.2	5.15	62.16	14.81	67.61
18	LIG_PDZ_Class_1	single_pep-delim-delim	0.844	0.769	0.784	3gj9-26	0.58	Medium	Medium	Medium	3.98	5	0.63	4.84	1.06	5.25	62.16	23.33	69.01
18	LIG_PDZ_Class_1	unpaired_ali-delim-delim	0.862	0.847	0.85	3gj9-26	0.58	Medium	Medium	Medium	4.05	5.05	0.79	4.9	1.54	6.01	64.86	20	67.61
18	LIG_PDZ_Class_1	mixed_ali-delim-100	0.536	0.846	0.784	3gj9-26	0.52	Medium	Medium	Acceptable	4.57	5.53	1.8	5.39	2.85	7.04	56.76	43.24	73.24
18	LIG_PDZ_Class_1	mixed_ali-del-fl	0.234	0.869	0.742	3gj9-26	0.52	Medium	Medium	Acceptable	4.43	5.33	1.78	5.21	3.06	6.42	56.76	34.38	71.83
18	LIG_PDZ_Class_1	combined	0.862	0.847	0.85	3gj9-26	0.58	Medium	Medium	Medium	4.05	5.05	0.79	4.9	1.54	6.01	64.86	20	67.61
20	LIG_PDZ_Class_1	mixed_ali-delim-delim	0.882	0.942	0.93	3qjn-33	0.9	High	High	High	0.97	0.96	0.56	0.95	0.67	1.12	100	25	92.59
20	LIG_PDZ_Class_1	single_pep-delim-delim	0.887	0.942	0.931	3qjn-33	0.89	High	High	High	0.96	0.93	0.55	0.92	0.68	1.12	96.3	25.71	90.74
20	LIG_PDZ_Class_1	unpaired_ali-delim-delim	0.89	0.945	0.934	3qjn-33	0.89	High	High	High	0.97	0.97	0.56	0.96	0.71	1.22	96.3	23.53	92.59
20	LIG_PDZ_Class_1	mixed_ali-delim-100	0.543	0.893	0.823	3qjn-33	0.88	High	High	High	0.99	1.03	0.55	1.01	0.69	1.34	96.3	27.78	92.59
20	LIG_PDZ_Class_1	mixed_ali-del-fl	0.259	0.814	0.703	2ain-13	0.16	Incorrect	Incorrect	Incorrect	4.36	5.18	0.37	5.27	10.66	26.82	0	100	36.36
20	LIG_PDZ_Class_1	combined	0.89	0.945	0.934	3qjn-33	0.89	High	High	High	0.97	0.97	0.56	0.96	0.71	1.22	96.3	23.53	92.59
22	LIG_PDZ_Class_1	mixed_ali-delim-delim	0.845	0.9	0.889	3qjn-33	0.82	High	Medium	Medium	1.31	3.84	0.47	3.75	1.26	4.45	92.59	16.67	88.89
22	LIG_PDZ_Class_1	single_pep-delim-delim	0.848	0.908	0.896	3qjn-33	0.82	High	Medium	Medium	1.34	3.87	0.49	3.77	1.26	4.5	92.59	19.35	88.89
22	LIG_PDZ_Class_1	unpaired_ali-delim-delim	0.851	0.921	0.907	3qjn-33	0.81	High	Medium	Medium	1.33	3.88	0.48	3.8	1.39	4.64	88.89	17.24	88.89
22	LIG_PDZ_Class_1	mixed_ali-delim-100	0.466	0.571	0.55	3qjn-33	0.81	High	Medium	Medium	1.31	4.01	0.48	3.93	1.92	4.66	92.59	26.47	88.89
22	LIG_PDZ_Class_1	mixed_ali-del-fl	0.339	0.579	0.531	3qjn-33	0.81	High	Medium	Medium	1.42	3.83	0.66	3.74	1.17	4.26	92.59	13.79	88.89
22	LIG_PDZ_Class_1	combined	0.851	0.921	0.907	3qjn-33	0.81	High	Medium	Medium	1.33	3.88	0.48	3.8	1.39	4.64	88.89	17.24	88.89
26	LIG_PDZ_Class_1	mixed_ali-delim-delim	0.819	0.899	0.883	3gj9-26	0.94	High	High	High	0.45	1.08	0.51	1.07	0.76	1.61	91.89	8.11	94.37
26	LIG_PDZ_Class_1	single_pep-delim-delim	0.854	0.909	0.898	3gj9-26	0.94	High	High	High	0.42	0.78	0.51	0.77	0.62	1.51	89.19	5.71	92.96
26	LIG_PDZ_Class_1	unpaired_ali-delim-delim	0.85	0.92	0.906	3gj9-26	0.95	High	High	High	0.42	0.73	0.51	0.73	0.63	1.76	91.89	10.53	97.18
26	LIG_PDZ_Class_1	mixed_ali-delim-100	0.503	0.753	0.703	3gj9-26	0.94	High	High	High	0.47	1.01	0.59	1	0.86	1.83	91.89	8.11	98.59
26	LIG_PDZ_Class_1	mixed_ali-del-fl	0.461	0.551	0.533	3gj9-26	0.04	Incorrect	Incorrect	Incorrect	7.23	1.48	3.39	6.02	26.75	20.8	0	0	8.45
26	LIG_PDZ_Class_1	combined	0.85	0.92	0.906	3gj9-26	0.95	High	High	High	0.42	0.73	0.51	0.73	0.63	1.76	91.89	10.53	97.18
33	LIG_PDZ_Class_1	mixed_ali-delim-delim	0.895	0.945	0.935	3qjn-33	0.9	High	High	High	0.96	0.95	0.54	0.94	0.65	1.17	100	6.9	90.74
33	LIG_PDZ_Class_1	single_pep-delim-delim	0.889	0.944	0.933	3qjn-33	0.9	High	High	High	0.99	0.96	0.57	0.95	0.69	1.24	100	6.9	92.59
33	LIG_PDZ_Class_1	unpaired_ali-delim-delim	0.887	0.947	0.935	3qjn-33	0.9	High	High	High	0.94	0.93	0.55	0.92	0.65	1.16	100	3.57	90.74
33	LIG_PDZ_Class_1	mixed_ali-delim-100	0.476	0.356	0.38	3qjn-33	0.02	Incorrect	Incorrect	Incorrect	13.22	2.96	3.14	10.16	46.02	63.92	0	0	0
33	LIG_PDZ_Class_1	mixed_ali-del-fl	0.489	0.689	0.649	3qjn-33	0.01	Incorrect	Incorrect	Incorrect	21.68	3	2.39	16.64	78.25	79.99	0	0	0
33	LIG_PDZ_Class_1	combined	0.887	0.947	0.935	3qjn-33	0.9	High	High	High	0.94	0.93	0.55	0.92	0.65	1.16	100	3.57	90.74
37	LIG_PDZ_Class_2	mixed_ali-delim-delim	0.859	0.864	0.863	1zub-37	0.68	Medium	Medium	Acceptable	1.97	2.01	1.46	2.02	2.12	7.65	72.5	21.62	83.82
37	LIG_PDZ_Class_2	single_pep-delim-delim	0.844	0.869	0.864	1zub-37	0.68	Medium	Medium	Acceptable	2.01	2.01	1.36	2.01	2.01	6.25	72.5	21.62	85.29
37	LIG_PDZ_Class_2	unpaired_ali-delim-delim	0.861	0.861	0.861	1zub-37	0.7	Medium	Medium	Medium	1.92	2	1.22	1.98	1.54	2.42	75	18.92	83.82
37	LIG_PDZ_Class_2	mixed_ali-delim-100	0.512	0.807	0.748	1zub-37	0.65	Medium	Medium	Acceptable	2.12	2.07	1.8	2.08	2.37	6.94	67.5	20.59	83.82
37	LIG_PDZ_Class_2	mixed_ali-del-fl	0.213	0.878	0.745	1zub-37	0.68	Medium	Medium	Medium	1.99	1.96	1.46	1.95	1.76	3.29	72.5	17.14	85.29
37	LIG_PDZ_Class_2	combined	0.844	0.869	0.864	1zub-37	0.68	Medium	Medium	Acceptable	2.01	2.01	1.36	2.01	2.01	6.25	72.5	21.62	85.29
38	LIG_PDZ_Class_2	mixed_ali-delim-delim	0.834	0.769	0.782	1zub-37	0.42	Acceptable	Acceptable	Incorrect	6.21	6.2	1.72	6.13	5.21	9.15	47.5	38.71	72.06
38	LIG_PDZ_Class_2	single_pep-delim-delim	0.846	0.856	0.854	1zub-37	0.44	Acceptable	Medium	Acceptable	6.24	6.13	1.49	6.04	4.93	8.34	52.5	36.36	75
38	LIG_PDZ_Class_2	unpaired_ali-delim-delim	0.838	0.818	0.822	1zub-37	0.43	Acceptable	Acceptable	Acceptable	6.22	6.18	1.59	6.11	5.19	8.25	50	39.39	72.06
38	LIG_PDZ_Class_2	mixed_ali-delim-100	0.449	0.0939	0.165	2ejy-39	0.01	Incorrect	Incorrect	Incorrect	11.54	3.25	0.61	9.45	80.64	81.36	0	0	0
38	LIG_PDZ_Class_2	mixed_ali-del-fl	0.451	0.226	0.271	2ejy-39	0	Incorrect	Incorrect	Incorrect	15.96	3.23	0.61	12.99	114.25	120.06	0	0	0
38	LIG_PDZ_Class_2	combined	0.846	0.856	0.854	1zub-37	0.44	Acceptable	Medium	Acceptable	6.24	6.13	1.49	6.04	4.93	8.34	52.5	36.36	75
39	LIG_PDZ_Class_2	mixed_ali-delim-delim	0.812	0.842	0.836	2ejy-39	0.73	Medium	Medium	Medium	2	1.91	1.11	1.95	2.53	4.56	90.62	12.12	94.92
39	LIG_PDZ_Class_2	single_pep-delim-delim	0.83	0.83	0.83	2ejy-39	0.72	Medium	Medium	Medium	2.04	1.95	1.05	1.97	2.36	3.49	87.5	20	93.22
39	LIG_PDZ_Class_2	unpaired_ali-delim-delim	0.843	0.848	0.847	2ejy-39	0.69	Medium	Medium	Medium	2.06	1.99	1.1	2.03	2.64	4.42	81.25	16.13	89.83
39	LIG_PDZ_Class_2	mixed_ali-delim-100	0.462	0.757	0.698	2ejy-39	0.74	Medium	Medium	Medium	1.75	1.67	1.01	1.68	1.87	2.62	84.38	10	93.22
39	LIG_PDZ_Class_2	mixed_ali-del-fl	0.413	0.773	0.701	2ejy-39	0.74	Medium	Medium	Medium	1.73	1.65	1	1.66	1.8	2.63	84.38	12.9	93.22
39	LIG_PDZ_Class_2	combined	0.843	0.848	0.847	2ejy-39	0.69	Medium	Medium	Medium	2.06	1.99	1.1	2.03	2.64	4.42	81.25	16.13	89.83
41	LIG_PDZ_Class_2	mixed_ali-delim-delim	0.887	0.797	0.815	1mfl-41	0.92	High	High	Medium	0.62	0.6	0.92	0.65	1.32	4.41	93.1	25	96.43
41	LIG_PDZ_Class_2	single_pep-delim-delim	0.886	0.846	0.854	1mfl-41	0.93	High	High	High	0.53	0.54	0.57	0.55	0.74	2.21	89.66	10.34	96.43
41	LIG_PDZ_Class_2	unpaired_ali-delim-delim	0.886	0.816	0.83	1mfl-41	0.94	High	High	High	0.52	0.55	0.73	0.58	0.96	2.12	93.1	6.9	96.43
41	LIG_PDZ_Class_2	mixed_ali-delim-100	0.463	0.628	0.595	1mfl-41	0.87	High	High	Medium	0.84	0.82	0.92	0.85	1.35	2.26	86.21	13.79	96.43
41	LIG_PDZ_Class_2	mixed_ali-del-fl	0.503	0.338	0.371	1mfl-41	0.04	Incorrect	Incorrect	Incorrect	8.25	1.21	1.4	6.38	28.43	40.11	0	0	0
41	LIG_PDZ_Class_2	combined	0.886	0.846	0.854	1mfl-41	0.93	High	High	High	0.53	0.54	0.57	0.55	0.74	2.21	89.66	10.34	96.43
96	DOC_PP1_RVXF_1	mixed_ali-delim-delim	0.944	0.929	0.932	3n5u-181	0.84	High	High	Medium	0.87	0.49	1.08	0.6	2.47	5.39	86.21	19.35	98
96	DOC_PP1_RVXF_1	single_pep-delim-delim	0.947	0.927	0.931	3n5u-181	0.84	High	High	Medium	0.89	0.51	1.11	0.62	2.53	5.34	86.21	16.67	98
96	DOC_PP1_RVXF_1	unpaired_ali-delim-delim	0.946	0.936	0.938	3n5u-181	0.85	High	High	Medium	0.86	0.55	1.08	0.65	2.43	5.49	86.21	16.67	98
96	DOC_PP1_RVXF_1	mixed_ali-delim-100	0.865	0.91	0.901	3n5u-181	0.72	Medium	Medium	Acceptable	1.36	0.51	1.62	0.76	3.96	39.27	79.31	11.54	94
96	DOC_PP1_RVXF_1	mixed_ali-del-fl	0.427	0.957	0.851	3n5u-181	0.72	Medium	Medium	Acceptable	1.36	0.47	1.62	0.73	3.98	38.34	79.31	17.86	96
96	DOC_PP1_RVXF_1	combined	0.946	0.936	0.938	3n5u-181	0.85	High	High	Medium	0.86	0.55	1.08	0.65	2.43	5.49	86.21	16.67	98
103	DOC_USP7_MATH_1	mixed_ali-delim-delim	0.9	0.95	0.94	3mqs-103	0.96	High	High	High	0.4	0.65	0.22	0.65	0.45	1.74	95	17.39	100
103	DOC_USP7_MATH_1	single_pep-delim-delim	0.899	0.944	0.935	3mqs-103	0.96	High	High	High	0.41	0.64	0.49	0.64	0.57	1.23	95	20.83	100
103	DOC_USP7_MATH_1	unpaired_ali-delim-delim	0.898	0.948	0.938	3mqs-103	0.96	High	High	High	0.37	0.64	0.2	0.63	0.43	2.15	95	20.83	100
103	DOC_USP7_MATH_1	mixed_ali-delim-100	0.625	0.865	0.817	3mqs-103	0.96	High	High	High	0.38	0.64	0.25	0.64	0.48	1.92	95	13.64	100
103	DOC_USP7_MATH_1	mixed_ali-del-fl	0.333	0.858	0.753	3mqs-103	0.96	High	High	High	0.37	0.63	0.29	0.63	0.41	1.81	95	17.39	100
103	DOC_USP7_MATH_1	combined	0.9	0.95	0.94	3mqs-103	0.96	High	High	High	0.4	0.65	0.22	0.65	0.45	1.74	95	17.39	100
104	LIG_FAT_LD_1	mixed_ali-delim-delim	0.896	0.911	0.908	3u3f-104	0.96	High	High	High	0.5	1.87	0.37	1.83	0.87	2.78	100	26.09	97.67
104	LIG_FAT_LD_1	single_pep-delim-delim	0.892	0.917	0.912	3u3f-104	0.92	High	High	High	0.49	1.83	0.45	1.8	1.21	4.17	88	8.33	96.08
104	LIG_FAT_LD_1	unpaired_ali-delim-delim	0.916	0.921	0.92	3u3f-104	0.96	High	High	High	0.49	1.86	0.35	1.82	0.85	2.92	100	26.09	97.67
104	LIG_FAT_LD_1	mixed_ali-delim-100	0.669	0.839	0.805	3u3f-104	0.93	High	High	High	0.41	0.63	0.52	0.64	0.71	2.02	88	0	96.08
104	LIG_FAT_LD_1	mixed_ali-del-fl	0.458	0.898	0.81	3u3f-104	0.94	High	High	High	0.35	1.81	0.51	1.77	0.93	2.19	88	0	96.08
104	LIG_FAT_LD_1	combined	0.916	0.921	0.92	3u3f-104	0.96	High	High	High	0.49	1.86	0.35	1.82	0.85	2.92	100	26.09	97.67
105	LIG_FAT_LD_1	mixed_ali-delim-delim	0.684	0.929	0.88	3u3f-104	0.92	High	High	High	0.49	1.03	0.41	1.03	1.03	3.62	88	8.33	96.08
105	LIG_FAT_LD_1	single_pep-delim-delim	0.692	0.942	0.892	3u3f-104	0.91	High	High	Medium	0.57	1.04	0.41	1.05	1.24	4.51	88	4.35	96.08
105	LIG_FAT_LD_1	unpaired_ali-delim-delim	0.69	0.94	0.89	3u3f-104	0.92	High	High	High	0.5	1.02	0.43	1.02	1.09	3.38	88	8.33	96.08
105	LIG_FAT_LD_1	mixed_ali-delim-100	0.574	0.669	0.65	3u3f-104	0.93	High	High	High	0.48	1.01	0.59	0.99	0.76	1.42	88	0	98.04
105	LIG_FAT_LD_1	mixed_ali-del-fl	0.459	0.749	0.691	3u3f-104	0.92	High	High	High	0.43	1.03	0.55	1.01	0.61	1.31	84	4.55	96.08
105	LIG_FAT_LD_1	combined	0.692	0.942	0.892	3u3f-104	0.91	High	High	Medium	0.57	1.04	0.41	1.05	1.24	4.51	88	4.35	96.08
106	LIG_FAT_LD_1	mixed_ali-delim-delim	0.667	0.867	0.827	2l6g-106	0.03	Incorrect	Incorrect	Incorrect	9.91	3.99	0.32	7.88	28.74	15.93	0	100	28.26
106	LIG_FAT_LD_1	single_pep-delim-delim	0.691	0.936	0.887	2l6g-106	0.03	Incorrect	Incorrect	Incorrect	9.86	4.04	0.42	7.87	28.58	16.62	0	100	28.26
106	LIG_FAT_LD_1	unpaired_ali-delim-delim	0.692	0.927	0.88	2l6g-106	0.03	Incorrect	Incorrect	Incorrect	9.89	4.04	0.38	7.9	28.71	16.44	0	100	28.26
106	LIG_FAT_LD_1	mixed_ali-delim-100	0.552	0.667	0.644	2l6g-106	0.03	Incorrect	Incorrect	Incorrect	9.86	4.08	0.3	7.87	28.48	15.99	0	100	28.26
106	LIG_FAT_LD_1	mixed_ali-del-fl	0.457	0.732	0.677	2l6g-106	0.01	Incorrect	Incorrect	Incorrect	21.06	4.16	1.5	13.11	56.5	46.02	0	0	0
106	LIG_FAT_LD_1	combined	0.691	0.936	0.887	2l6g-106	0.03	Incorrect	Incorrect	Incorrect	9.86	4.04	0.42	7.87	28.58	16.62	0	100	28.26
107	LIG_FAT_LD_1	mixed_ali-delim-delim	0.882	0.912	0.906	3u3f-104	0.92	High	High	High	0.49	1.09	0.42	1.09	1.05	3.65	88	8.33	96.08
107	LIG_FAT_LD_1	single_pep-delim-delim	0.876	0.911	0.904	3u3f-104	0.91	High	High	Medium	0.56	1.06	0.4	1.07	1.2	4.27	88	4.35	96.08
107	LIG_FAT_LD_1	unpaired_ali-delim-delim	0.897	0.927	0.921	3u3f-104	0.92	High	High	Medium	0.52	1.08	0.41	1.08	1.14	4.39	88	8.33	96.08
107	LIG_FAT_LD_1	mixed_ali-delim-100	0.699	0.869	0.835	3u3f-104	0.93	High	High	High	0.45	1.02	0.54	1.01	0.68	1.72	88	8.33	98.04
107	LIG_FAT_LD_1	mixed_ali-del-fl	0.525	0.885	0.813	3u3f-104	0.93	High	High	High	0.43	1.03	0.54	1.01	0.56	1.12	88	0	98.04
107	LIG_FAT_LD_1	combined	0.897	0.927	0.921	3u3f-104	0.92	High	High	Medium	0.52	1.08	0.41	1.08	1.14	4.39	88	8.33	96.08
114	LIG_GYF	mixed_ali-delim-delim	0.72	0.435	0.492	1l2z-114	0.19	Incorrect	Incorrect	Incorrect	6.23	1.36	1.77	4.9	13.07	15.64	22.22	73.91	92.31
114	LIG_GYF	single_pep-delim-delim	0.737	0.557	0.593	1l2z-114	0.74	Medium	Medium	Acceptable	1.41	1.26	1.78	1.49	2.8	3.21	77.78	12.5	94.87
114	LIG_GYF	unpaired_ali-delim-delim	0.73	0.465	0.518	1l2z-114	0.72	Medium	Medium	Acceptable	1.46	1.41	1.56	1.61	2.87	5.08	74.07	13.04	94.87
114	LIG_GYF	mixed_ali-delim-100	0.412	0.637	0.592	1l2z-114	0.01	Incorrect	Incorrect	Incorrect	28.77	1.45	3.14	22.95	68.2	82.27	0	0	0
114	LIG_GYF	mixed_ali-del-fl	0.469	0.499	0.493	1l2z-114	0	Incorrect	Incorrect	Incorrect	29.4	1.26	3.12	23.63	77.2	67.12	0	0	0
114	LIG_GYF	combined	0.737	0.557	0.593	1l2z-114	0.74	Medium	Medium	Acceptable	1.41	1.26	1.78	1.49	2.8	3.21	77.78	12.5	94.87
116	LIG_SH2_SRC	mixed_ali-delim-delim	0.852	0.812	0.82	4u1p-264	0.17	Incorrect	Incorrect	Incorrect	2.4	0.68	0.04	1.69	15.54	25.04	0	100	75.56
116	LIG_SH2_SRC	single_pep-delim-delim	0.866	0.896	0.89	4u1p-264	0.17	Incorrect	Incorrect	Incorrect	2.43	0.67	0.05	1.71	15.75	25.45	0	100	75.56
116	LIG_SH2_SRC	unpaired_ali-delim-delim	0.889	0.914	0.909	4u1p-264	0.17	Incorrect	Incorrect	Incorrect	2.37	0.54	0.04	1.64	15.59	25.19	0	100	80
116	LIG_SH2_SRC	mixed_ali-delim-100	0.483	0.308	0.343	4u1p-264	0.02	Incorrect	Incorrect	Incorrect	9.1	0.8	0.05	6.08	60.24	69.8	0	0	0
116	LIG_SH2_SRC	mixed_ali-del-fl	0.326	0.581	0.53	4u1p-264	0.01	Incorrect	Incorrect	Incorrect	9.79	0.67	0.06	6.56	65.47	64.22	0	0	0
116	LIG_SH2_SRC	combined	0.889	0.914	0.909	4u1p-264	0.17	Incorrect	Incorrect	Incorrect	2.37	0.54	0.04	1.64	15.59	25.19	0	100	80
118	DOC_AGCK_PIF_1	mixed_ali-delim-delim	0.875	0.865	0.867	3e8d-125	0.72	Medium	Medium	Acceptable	1.18	1.81	1.63	1.86	3.35	25.14	68.75	15.38	92.86
118	DOC_AGCK_PIF_1	single_pep-delim-delim	0.869	0.894	0.889	3e8d-125	0.76	Medium	Medium	Acceptable	1.03	2.26	1.48	2.27	2.52	12.71	68.75	8.33	92.86
118	DOC_AGCK_PIF_1	unpaired_ali-delim-delim	0.869	0.844	0.849	3e8d-125	0.78	Medium	Medium	Acceptable	1.02	2.1	1.45	2.11	2.54	13.76	75	14.29	94.64
118	DOC_AGCK_PIF_1	mixed_ali-delim-100	0.687	0.177	0.279	3e8d-125	0.02	Incorrect	Incorrect	Incorrect	12.23	1.87	1.86	6.01	39.63	56.95	0	0	1.79
118	DOC_AGCK_PIF_1	mixed_ali-del-fl	0.483	0.248	0.295	3e8d-125	0.22	Incorrect	Acceptable	Incorrect	3.9	1.8	1.93	2.58	12.95	44.6	21.88	65	50
118	DOC_AGCK_PIF_1	combined	0.869	0.894	0.889	3e8d-125	0.76	Medium	Medium	Acceptable	1.03	2.26	1.48	2.27	2.52	12.71	68.75	8.33	92.86
119	DOC_AGCK_PIF_1	mixed_ali-delim-delim	0.869	0.874	0.873	3e8d-125	0.81	High	High	Medium	0.91	1.85	1.08	1.86	2.38	13.28	78.12	10.71	92.86
119	DOC_AGCK_PIF_1	single_pep-delim-delim	0.881	0.861	0.865	3e8d-125	0.59	Medium	Medium	Acceptable	1.68	1.86	1.48	1.97	4.82	18.85	56.25	30.77	82.14
119	DOC_AGCK_PIF_1	unpaired_ali-delim-delim	0.873	0.908	0.901	3e8d-125	0.81	High	High	Medium	0.93	1.85	1.06	1.86	2.3	11.89	78.12	13.79	92.86
119	DOC_AGCK_PIF_1	mixed_ali-delim-100	0.716	0.666	0.676	3e8d-125	0.82	High	High	Medium	0.84	2.3	1.12	2.29	1.9	13.47	75	14.29	94.64
119	DOC_AGCK_PIF_1	mixed_ali-del-fl	0.519	0.734	0.691	3e8d-125	0.05	Incorrect	Incorrect	Incorrect	7.74	1.81	1.15	4.12	25.3	73.97	0	0	0
119	DOC_AGCK_PIF_1	combined	0.873	0.908	0.901	3e8d-125	0.81	High	High	Medium	0.93	1.85	1.06	1.86	2.3	11.89	78.12	13.79	92.86
120	DOC_AGCK_PIF_1	mixed_ali-delim-delim	0.873	0.843	0.849	3e8d-125	0.78	Medium	Medium	Acceptable	1.1	1.86	1.48	1.89	2.87	5.85	78.12	13.79	85.71
120	DOC_AGCK_PIF_1	single_pep-delim-delim	0.875	0.825	0.835	3e8d-125	0.32	Acceptable	Acceptable	Incorrect	3.19	2.18	2.5	2.58	9.55	57.6	34.38	63.33	89.29
120	DOC_AGCK_PIF_1	unpaired_ali-delim-delim	0.873	0.898	0.893	3e8d-125	0.8	Medium	High	Medium	0.96	1.9	1.1	1.91	2.42	13.42	75	20	92.86
120	DOC_AGCK_PIF_1	mixed_ali-delim-100	0.715	0.575	0.603	3e8d-125	0.82	High	High	Medium	0.9	1.84	1.14	1.85	2.26	14.36	78.12	13.79	94.64
120	DOC_AGCK_PIF_1	mixed_ali-del-fl	0.423	0.633	0.591	3e8d-125	0.8	High	High	Medium	0.92	1.78	1.11	1.79	2.32	14.24	75	17.24	94.64
120	DOC_AGCK_PIF_1	combined	0.873	0.898	0.893	3e8d-125	0.8	Medium	High	Medium	0.96	1.9	1.1	1.91	2.42	13.42	75	20	92.86
121	DOC_AGCK_PIF_1	mixed_ali-delim-delim	0.876	0.906	0.9	3e8d-125	0.81	High	High	Medium	0.94	1.82	1.11	1.84	2.5	14.84	78.12	13.79	91.07
121	DOC_AGCK_PIF_1	single_pep-delim-delim	0.875	0.86	0.863	3e8d-125	0.64	Medium	Medium	Acceptable	1.52	1.95	1.69	2.03	4.21	16.78	62.5	31.03	82.14
121	DOC_AGCK_PIF_1	unpaired_ali-delim-delim	0.868	0.928	0.916	3e8d-125	0.81	High	High	Medium	0.88	2.19	1	2.19	2.01	10.51	75	14.29	92.86
121	DOC_AGCK_PIF_1	mixed_ali-delim-100	0.728	0.633	0.652	3e8d-125	0.82	High	High	Medium	0.88	1.78	1.15	1.8	2.3	14.61	78.12	10.71	94.64
121	DOC_AGCK_PIF_1	mixed_ali-del-fl	0.463	0.443	0.447	3e8d-125	0.03	Incorrect	Incorrect	Incorrect	10.05	1.8	1.16	5.08	33.07	52.35	0	0	5.36
121	DOC_AGCK_PIF_1	combined	0.868	0.928	0.916	3e8d-125	0.81	High	High	Medium	0.88	2.19	1	2.19	2.01	10.51	75	14.29	92.86
122	DOC_AGCK_PIF_1	mixed_ali-delim-delim	0.866	0.871	0.87	3e8d-125	0.75	Medium	Medium	Acceptable	1.06	2.22	1.44	2.23	2.77	21.13	68.75	12	92.86
122	DOC_AGCK_PIF_1	single_pep-delim-delim	0.873	0.763	0.785	3e8d-125	0.32	Acceptable	Acceptable	Incorrect	3.11	2.09	1.76	2.49	9.31	46.87	31.25	61.54	87.5
122	DOC_AGCK_PIF_1	unpaired_ali-delim-delim	0.868	0.908	0.9	3e8d-125	0.81	High	High	Medium	0.96	2.19	1.06	2.19	2.28	13.89	78.12	13.79	92.86
122	DOC_AGCK_PIF_1	mixed_ali-delim-100	0.7	0.565	0.592	3e8d-125	0.82	High	High	Medium	0.91	2.34	1.1	2.33	2.08	15.48	78.12	16.67	92.86
122	DOC_AGCK_PIF_1	mixed_ali-del-fl	0.47	0.625	0.594	3e8d-125	0.82	High	High	Medium	0.91	1.8	1.11	1.81	2.25	15.27	78.12	13.79	92.86
122	DOC_AGCK_PIF_1	combined	0.868	0.908	0.9	3e8d-125	0.81	High	High	Medium	0.96	2.19	1.06	2.19	2.28	13.89	78.12	13.79	92.86
123	DOC_AGCK_PIF_1	mixed_ali-delim-delim	0.862	0.887	0.882	3e8d-125	0.76	Medium	Medium	Acceptable	1.02	2.19	1.44	2.21	2.64	20.19	68.75	15.38	92.86
123	DOC_AGCK_PIF_1	single_pep-delim-delim	0.875	0.855	0.859	3e8d-125	0.28	Acceptable	Acceptable	Incorrect	3.21	2.29	2.16	2.67	9.6	38.8	21.88	74.07	89.29
123	DOC_AGCK_PIF_1	unpaired_ali-delim-delim	0.874	0.934	0.922	3e8d-125	0.82	High	High	Medium	0.87	2.22	0.89	2.22	1.94	8.69	75	11.11	92.86
123	DOC_AGCK_PIF_1	mixed_ali-delim-100	0.694	0.404	0.462	3e8d-125	0.57	Medium	Medium	Acceptable	1.78	2.3	1.79	2.39	5.04	17.48	56.25	33.33	82.14
123	DOC_AGCK_PIF_1	mixed_ali-del-fl	0.468	0.598	0.572	3e8d-125	0.82	High	High	Medium	0.85	2.03	1.1	2.03	2.06	14.33	75	17.24	92.86
123	DOC_AGCK_PIF_1	combined	0.874	0.934	0.922	3e8d-125	0.82	High	High	Medium	0.87	2.22	0.89	2.22	1.94	8.69	75	11.11	92.86
124	DOC_AGCK_PIF_1	mixed_ali-delim-delim	0.863	0.903	0.895	3e8d-125	0.75	Medium	Medium	Acceptable	1.1	2.35	1.42	2.36	2.85	21.15	68.75	12	92.86
124	DOC_AGCK_PIF_1	single_pep-delim-delim	0.87	0.85	0.854	3e8d-125	0.31	Acceptable	Acceptable	Incorrect	3.24	2.1	2.48	2.53	9.72	56.5	31.25	65.52	89.29
124	DOC_AGCK_PIF_1	unpaired_ali-delim-delim	0.87	0.925	0.914	3e8d-125	0.82	High	High	Medium	0.92	2.14	0.95	2.14	2.18	11.5	78.12	10.71	92.86
124	DOC_AGCK_PIF_1	mixed_ali-delim-100	0.714	0.464	0.514	3e8d-125	0.71	Medium	Medium	Acceptable	1.29	2.24	1.38	2.27	3.42	8.61	68.75	29.03	85.71
124	DOC_AGCK_PIF_1	mixed_ali-del-fl	0.47	0.58	0.558	3e8d-125	0.83	High	High	Medium	0.85	1.79	1.04	1.79	1.94	12.67	78.12	16.67	92.86
124	DOC_AGCK_PIF_1	combined	0.87	0.925	0.914	3e8d-125	0.82	High	High	Medium	0.92	2.14	0.95	2.14	2.18	11.5	78.12	10.71	92.86
125	DOC_AGCK_PIF_1	mixed_ali-delim-delim	0.925	0.86	0.873	3e8d-125	0.81	High	High	Medium	0.89	0.89	1.51	0.94	2.32	12.85	75	17.24	94.64
125	DOC_AGCK_PIF_1	single_pep-delim-delim	0.872	0.462	0.544	3e8d-125	0.79	Medium	High	Medium	0.99	1.01	1.71	1.05	2.19	11.83	75	20	94.64
125	DOC_AGCK_PIF_1	unpaired_ali-delim-delim	0.894	0.474	0.558	3e8d-125	0.05	Incorrect	Incorrect	Incorrect	7.22	0.98	2.12	3.47	22.86	39.11	0	100	51.79
125	DOC_AGCK_PIF_1	mixed_ali-delim-100	0.686	0.446	0.494	3e8d-125	0.85	High	High	Medium	0.79	2.01	1.36	2.02	2.34	11.57	84.38	12.9	94.64
125	DOC_AGCK_PIF_1	mixed_ali-del-fl	0.467	0.377	0.395	3e8d-125	0.72	Medium	Medium	Acceptable	1.14	1.04	1.39	1.12	3	19.69	62.5	20	91.07
125	DOC_AGCK_PIF_1	combined	0.925	0.86	0.873	3e8d-125	0.81	High	High	Medium	0.89	0.89	1.51	0.94	2.32	12.85	75	17.24	94.64
126	DOC_AGCK_PIF_1	mixed_ali-delim-delim	0.874	0.849	0.854	3e8d-125	0.63	Medium	Medium	Acceptable	2.03	3.81	1.53	3.81	3.74	24.72	68.75	18.52	89.29
126	DOC_AGCK_PIF_1	single_pep-delim-delim	0.876	0.781	0.8	3e8d-125	0.29	Acceptable	Acceptable	Incorrect	3.65	3.81	2.49	4.05	10.03	57.86	31.25	64.29	85.71
126	DOC_AGCK_PIF_1	unpaired_ali-delim-delim	0.883	0.903	0.899	3e8d-125	0.68	Medium	Medium	Acceptable	1.93	3.8	1.05	3.79	3.29	13.11	78.12	13.79	89.29
126	DOC_AGCK_PIF_1	mixed_ali-delim-100	0.755	0.68	0.695	3e8d-125	0.68	Medium	Medium	Acceptable	1.89	3.79	1.11	3.78	3.21	15.34	78.12	13.79	89.29
126	DOC_AGCK_PIF_1	mixed_ali-del-fl	0.597	0.712	0.689	3e8d-125	0.01	Incorrect	Incorrect	Incorrect	14.48	3.85	1.13	7.96	47.94	48.58	0	0	0
126	DOC_AGCK_PIF_1	combined	0.883	0.903	0.899	3e8d-125	0.68	Medium	Medium	Acceptable	1.93	3.8	1.05	3.79	3.29	13.11	78.12	13.79	89.29
127	DOC_AGCK_PIF_2	mixed_ali-delim-delim	0.867	0.922	0.911	4rrv-131	0.96	High	High	High	0.48	1.53	0.93	1.52	1.04	3.56	100	13.79	98.15
127	DOC_AGCK_PIF_2	single_pep-delim-delim	0.873	0.938	0.925	4rrv-131	0.97	High	High	High	0.47	1.48	0.9	1.47	0.99	2.73	100	13.79	100
127	DOC_AGCK_PIF_2	unpaired_ali-delim-delim	0.879	0.944	0.931	4rrv-131	0.95	High	High	Medium	0.56	1.13	0.92	1.13	1.15	3.74	100	10.71	100
127	DOC_AGCK_PIF_2	mixed_ali-delim-100	0.733	0.638	0.657	4rrv-131	0.95	High	High	High	0.56	1.16	0.91	1.15	1	2.45	100	7.41	100
127	DOC_AGCK_PIF_2	mixed_ali-del-fl	0.466	0.631	0.598	4rrv-131	0.04	Incorrect	Incorrect	Incorrect	8.64	1.29	0.88	4.25	28.83	39.5	0	100	25.93
127	DOC_AGCK_PIF_2	combined	0.879	0.944	0.931	4rrv-131	0.95	High	High	Medium	0.56	1.13	0.92	1.13	1.15	3.74	100	10.71	100
128	DOC_AGCK_PIF_2	mixed_ali-delim-delim	0.868	0.923	0.912	4rrv-131	0.96	High	High	High	0.48	1.49	0.89	1.49	1.04	3.67	100	13.79	98.15
128	DOC_AGCK_PIF_2	single_pep-delim-delim	0.875	0.935	0.923	4rrv-131	0.96	High	High	Medium	0.54	1.21	0.91	1.21	1.12	3.4	100	10.71	100
128	DOC_AGCK_PIF_2	unpaired_ali-delim-delim	0.881	0.941	0.929	4rrv-131	0.95	High	High	Medium	0.55	1.13	0.9	1.13	1.1	2.94	100	7.41	100
128	DOC_AGCK_PIF_2	mixed_ali-delim-100	0.727	0.602	0.627	4rrv-131	0.95	High	High	Medium	0.55	1.41	0.89	1.4	1.12	3.43	100	10.71	100
128	DOC_AGCK_PIF_2	mixed_ali-del-fl	0.494	0.654	0.622	4rrv-131	0.95	High	High	Medium	0.58	1.47	0.89	1.46	1.07	3.7	100	13.79	100
128	DOC_AGCK_PIF_2	combined	0.881	0.941	0.929	4rrv-131	0.95	High	High	Medium	0.55	1.13	0.9	1.13	1.1	2.94	100	7.41	100
129	DOC_AGCK_PIF_2	mixed_ali-delim-delim	0.877	0.862	0.865	4rrv-131	0.92	High	High	Medium	0.61	1.15	1.3	1.16	1.46	3.65	92	8	98.15
129	DOC_AGCK_PIF_2	single_pep-delim-delim	0.87	0.935	0.922	4rrv-131	0.96	High	High	Medium	0.53	1.18	0.94	1.17	1.11	3.27	100	7.41	100
129	DOC_AGCK_PIF_2	unpaired_ali-delim-delim	0.871	0.946	0.931	4rrv-131	0.95	High	High	Medium	0.56	1.32	0.94	1.32	1.09	4.17	100	10.71	100
129	DOC_AGCK_PIF_2	mixed_ali-delim-100	0.711	0.501	0.543	4rrv-131	0.79	Medium	High	Medium	0.93	1.09	1.22	1.16	2.78	16.87	76	24	90.74
129	DOC_AGCK_PIF_2	mixed_ali-del-fl	0.563	0.668	0.647	4rrv-131	0.95	High	High	Medium	0.58	1.35	0.89	1.34	1.12	3.78	100	13.79	100
129	DOC_AGCK_PIF_2	combined	0.871	0.946	0.931	4rrv-131	0.95	High	High	Medium	0.56	1.32	0.94	1.32	1.09	4.17	100	10.71	100
130	DOC_AGCK_PIF_2	mixed_ali-delim-delim	0.869	0.934	0.921	4rrv-131	0.97	High	High	High	0.41	1.36	0.28	1.35	0.69	5.42	100	10.71	96.3
130	DOC_AGCK_PIF_2	single_pep-delim-delim	0.871	0.846	0.851	4rrv-131	0.35	Acceptable	Acceptable	Incorrect	3.11	1.32	2.3	1.88	9.27	34.16	40	66.67	98.15
130	DOC_AGCK_PIF_2	unpaired_ali-delim-delim	0.879	0.929	0.919	4rrv-131	0.97	High	High	High	0.46	1.16	0.25	1.16	0.8	3.95	100	13.79	96.3
130	DOC_AGCK_PIF_2	mixed_ali-delim-100	0.725	0.68	0.689	4rrv-131	0.97	High	High	High	0.46	1.44	0.27	1.43	0.54	4.68	100	7.41	100
130	DOC_AGCK_PIF_2	mixed_ali-del-fl	0.487	0.522	0.515	4rrv-131	0.01	Incorrect	Incorrect	Incorrect	22.01	1.14	0.25	10.36	72.95	52.18	0	0	0
130	DOC_AGCK_PIF_2	combined	0.869	0.934	0.921	4rrv-131	0.97	High	High	High	0.41	1.36	0.28	1.35	0.69	5.42	100	10.71	96.3
131	DOC_AGCK_PIF_2	mixed_ali-delim-delim	0.878	0.938	0.926	4rrv-131	0.97	High	High	High	0.46	1.14	0.26	1.14	0.94	5.57	100	10.71	98.15
131	DOC_AGCK_PIF_2	single_pep-delim-delim	0.881	0.901	0.897	4rrv-131	0.96	High	High	High	0.48	1.16	0.37	1.16	1.01	4.03	100	10.71	96.3
131	DOC_AGCK_PIF_2	unpaired_ali-delim-delim	0.88	0.935	0.924	4rrv-131	0.97	High	High	High	0.47	1.17	0.24	1.16	0.74	4.2	100	7.41	100
131	DOC_AGCK_PIF_2	mixed_ali-delim-100	0.729	0.714	0.717	4rrv-131	0.96	High	High	High	0.51	1.19	0.26	1.18	0.75	3.98	100	10.71	98.15
131	DOC_AGCK_PIF_2	mixed_ali-del-fl	0.481	0.406	0.421	4rrv-131	0.01	Incorrect	Incorrect	Incorrect	22.4	1.2	0.26	10.67	75.11	52.43	0	0	0
131	DOC_AGCK_PIF_2	combined	0.878	0.938	0.926	4rrv-131	0.97	High	High	High	0.46	1.14	0.26	1.14	0.94	5.57	100	10.71	98.15
132	DOC_AGCK_PIF_3	mixed_ali-delim-delim	0.861	0.816	0.825	7v0g-134	0.76	Medium	Medium	Acceptable	1.05	1.6	0.99	1.66	3.63	6.54	75	10	100
132	DOC_AGCK_PIF_3	single_pep-delim-delim	0.869	0.884	0.881	7v0g-134	0.85	High	High	Medium	0.79	1.67	0.18	1.68	2.19	2.23	83.33	4.76	100
132	DOC_AGCK_PIF_3	unpaired_ali-delim-delim	0.866	0.886	0.882	7v0g-134	0.8	Medium	High	Medium	0.85	1.71	0.28	1.72	2.33	5.32	70.83	10.53	97.73
132	DOC_AGCK_PIF_3	mixed_ali-delim-100	0.7	0.375	0.44	7v0g-134	0.38	Acceptable	Acceptable	Incorrect	2.46	1.63	1.72	1.9	7.36	47.12	29.17	65	95.45
132	DOC_AGCK_PIF_3	mixed_ali-del-fl	0.586	0.226	0.298	7v0g-134	0.01	Incorrect	Incorrect	Incorrect	15.2	1.48	0.26	6.65	48.77	44.12	0	0	0
132	DOC_AGCK_PIF_3	combined	0.866	0.886	0.882	7v0g-134	0.8	Medium	High	Medium	0.85	1.71	0.28	1.72	2.33	5.32	70.83	10.53	97.73
133	DOC_AGCK_PIF_3	mixed_ali-delim-delim	0.867	0.827	0.835	7v0g-134	0.39	Acceptable	Acceptable	Incorrect	2.49	1.7	1.18	1.97	7.55	40.86	33.33	60	97.73
133	DOC_AGCK_PIF_3	single_pep-delim-delim	0.869	0.859	0.861	7v0g-134	0.82	High	High	Medium	0.87	1.65	0.32	1.67	2.65	5.1	79.17	5	100
133	DOC_AGCK_PIF_3	unpaired_ali-delim-delim	0.876	0.846	0.852	7v0g-134	0.81	High	High	Medium	0.79	1.74	0.33	1.75	2.23	2.82	70.83	5.56	100
133	DOC_AGCK_PIF_3	mixed_ali-delim-100	0.688	0.388	0.448	7v0g-134	0.38	Acceptable	Acceptable	Incorrect	2.51	1.76	1.67	2.02	7.36	46.77	29.17	58.82	97.73
133	DOC_AGCK_PIF_3	mixed_ali-del-fl	0.611	0.291	0.355	7v0g-134	0.02	Incorrect	Incorrect	Incorrect	13.16	1.5	0.5	5.84	42.59	42.85	0	0	0
133	DOC_AGCK_PIF_3	combined	0.869	0.859	0.861	7v0g-134	0.82	High	High	Medium	0.87	1.65	0.32	1.67	2.65	5.1	79.17	5	100
135	DOC_AGCK_PIF_3	mixed_ali-delim-delim	0.872	0.847	0.852	7v0g-134	0.81	High	High	Medium	0.84	3.44	0.52	3.42	2.41	5.53	75	5.26	100
135	DOC_AGCK_PIF_3	single_pep-delim-delim	0.882	0.882	0.882	7v0g-134	0.79	Medium	High	Medium	0.98	3.45	0.24	3.43	2.57	5.59	75	10	95.45
135	DOC_AGCK_PIF_3	unpaired_ali-delim-delim	0.887	0.872	0.875	7v0g-134	0.8	High	Medium	Medium	1.01	3.42	0.92	3.42	3.07	5.78	83.33	13.04	97.73
135	DOC_AGCK_PIF_3	mixed_ali-delim-100	0.7	0.18	0.284	7v0g-134	0.03	Incorrect	Incorrect	Incorrect	10.01	3.4	0.39	5.62	33.68	41.06	0	0	0
135	DOC_AGCK_PIF_3	mixed_ali-del-fl	0.533	0.203	0.269	7v0g-134	0.02	Incorrect	Incorrect	Incorrect	11.54	3.41	0.51	6.24	39.21	44.94	0	0	0
135	DOC_AGCK_PIF_3	combined	0.882	0.882	0.882	7v0g-134	0.79	Medium	High	Medium	0.98	3.45	0.24	3.43	2.57	5.59	75	10	95.45
136	DOC_AGCK_PIF_3	mixed_ali-delim-delim	0.91	0.855	0.866	7v0g-134	0.8	Medium	High	Medium	0.83	2.53	0.78	2.53	2.61	10.87	70.83	19.05	100
136	DOC_AGCK_PIF_3	single_pep-delim-delim	0.92	0.915	0.916	7v0g-134	0.82	High	High	Medium	0.72	2.56	0.67	2.56	2.28	8.2	70.83	22.73	100
136	DOC_AGCK_PIF_3	unpaired_ali-delim-delim	0.903	0.803	0.823	7v0g-134	0.87	High	High	Medium	0.76	2.56	0.68	2.55	2.19	11.83	87.5	4.55	100
136	DOC_AGCK_PIF_3	mixed_ali-delim-100	0.71	0.16	0.27	7v0g-134	0.04	Incorrect	Incorrect	Incorrect	8.89	2.57	1.46	4.61	28.79	23.55	0	100	20.45
136	DOC_AGCK_PIF_3	mixed_ali-del-fl	0.502	0.482	0.486	7v0g-134	0.02	Incorrect	Incorrect	Incorrect	11.07	2.55	0.71	5.61	37.97	32.02	0	0	0
136	DOC_AGCK_PIF_3	combined	0.92	0.915	0.916	7v0g-134	0.82	High	High	Medium	0.72	2.56	0.67	2.56	2.28	8.2	70.83	22.73	100
137	DOC_AGCK_PIF_3	mixed_ali-delim-delim	0.928	0.943	0.94	7v0g-134	0.88	High	High	Medium	0.87	2.63	0.73	2.63	2.53	12.67	95.83	28.12	100
137	DOC_AGCK_PIF_3	single_pep-delim-delim	0.928	0.788	0.816	7v0g-134	0.61	Medium	Medium	Acceptable	1.5	2.64	2.12	2.68	4.59	53.82	54.17	50	100
137	DOC_AGCK_PIF_3	unpaired_ali-delim-delim	0.927	0.942	0.939	7v0g-134	0.86	High	High	Medium	0.89	2.57	0.81	2.57	2.58	12.84	91.67	29.03	100
137	DOC_AGCK_PIF_3	mixed_ali-delim-100	0.728	0.148	0.264	7v0g-134	0.04	Incorrect	Incorrect	Incorrect	8.49	2.58	1.18	4.46	27.62	32.9	0	0	18.18
137	DOC_AGCK_PIF_3	mixed_ali-del-fl	0.482	0.447	0.454	7v0g-134	0.86	High	High	Medium	0.88	2.57	0.46	2.56	2.35	8.34	91.67	31.25	100
137	DOC_AGCK_PIF_3	combined	0.928	0.943	0.94	7v0g-134	0.88	High	High	Medium	0.87	2.63	0.73	2.63	2.53	12.67	95.83	28.12	100
144	LIG_Actin_WH2_2	mixed_ali-delim-delim	0.939	0.949	0.947	2d1k-151	0.91	High	High	Medium	0.76	1.52	1.19	1.52	1.64	4.93	97.5	27.78	95.12
144	LIG_Actin_WH2_2	single_pep-delim-delim	0.937	0.947	0.945	2d1k-151	0.9	High	High	Medium	0.77	1.57	1.15	1.58	1.85	5.19	95	34.48	95.12
144	LIG_Actin_WH2_2	unpaired_ali-delim-delim	0.943	0.953	0.951	2d1k-151	0.91	High	High	Medium	0.76	1.56	1.16	1.57	1.69	4.83	97.5	27.78	95.12
144	LIG_Actin_WH2_2	mixed_ali-delim-100	0.795	0.875	0.859	2d1k-151	0.91	High	High	Medium	0.77	1.52	1.19	1.52	1.66	4.44	97.5	30.36	95.12
144	LIG_Actin_WH2_2	mixed_ali-del-fl	0.424	0.919	0.82	2d1k-151	0.89	High	High	Medium	0.76	1.53	1.24	1.53	1.59	3.34	90	29.41	95.12
144	LIG_Actin_WH2_2	combined	0.943	0.953	0.951	2d1k-151	0.91	High	High	Medium	0.76	1.56	1.16	1.57	1.69	4.83	97.5	27.78	95.12
145	LIG_Actin_WH2_2	mixed_ali-delim-delim	0.934	0.844	0.862	2d1k-151	0.53	Medium	Acceptable	Acceptable	2.41	1.49	3.58	1.86	5.56	12.57	62.5	39.02	87.8
145	LIG_Actin_WH2_2	single_pep-delim-delim	0.926	0.846	0.862	2d1k-151	0.49	Acceptable	Acceptable	Acceptable	2.85	1.55	4.11	2.05	6.62	25.99	62.5	39.02	87.8
145	LIG_Actin_WH2_2	unpaired_ali-delim-delim	0.937	0.882	0.893	3m3n-152	0.08	Incorrect	Incorrect	Incorrect	4.89	1.2	1.59	1.89	19.99	18.3	0	100	50
145	LIG_Actin_WH2_2	mixed_ali-delim-100	0.779	0.794	0.791	2d1k-151	0.56	Medium	Acceptable	Acceptable	2.39	1.45	3.62	1.81	5.48	10.91	70	37.78	86.59
145	LIG_Actin_WH2_2	mixed_ali-del-fl	0.346	0.886	0.778	2d1k-151	0.58	Medium	Medium	Acceptable	2.01	1.44	2.85	1.71	4.66	10.58	62.5	47.92	91.46
145	LIG_Actin_WH2_2	combined	0.937	0.882	0.893	3m3n-152	0.08	Incorrect	Incorrect	Incorrect	4.89	1.2	1.59	1.89	19.99	18.3	0	100	50
146	LIG_Actin_WH2_2	mixed_ali-delim-delim	0.936	0.941	0.94	2d1k-151	0.89	High	High	Medium	0.74	1.48	1.21	1.48	1.45	3.39	90	29.41	92.68
146	LIG_Actin_WH2_2	single_pep-delim-delim	0.939	0.939	0.939	2d1k-151	0.91	High	High	Medium	0.77	1.45	1.17	1.45	1.62	4.6	97.5	29.09	95.12
146	LIG_Actin_WH2_2	unpaired_ali-delim-delim	0.941	0.946	0.945	2d1k-151	0.9	High	High	Medium	0.71	1.48	1.16	1.48	1.44	4.09	92.5	30.19	93.9
146	LIG_Actin_WH2_2	mixed_ali-delim-100	0.803	0.853	0.843	2d1k-151	0.9	High	High	Medium	0.76	1.51	1.19	1.51	1.58	4.08	95	29.63	95.12
146	LIG_Actin_WH2_2	mixed_ali-del-fl	0.386	0.901	0.798	2d1k-151	0.88	High	High	Medium	0.79	1.34	1.27	1.34	1.53	1.87	87.5	28.57	93.9
146	LIG_Actin_WH2_2	combined	0.941	0.946	0.945	2d1k-151	0.9	High	High	Medium	0.71	1.48	1.16	1.48	1.44	4.09	92.5	30.19	93.9
147	LIG_Actin_WH2_2	mixed_ali-delim-delim	0.937	0.947	0.945	2d1k-151	0.91	High	High	Medium	0.75	1.53	1.18	1.53	1.6	3.16	95	26.92	95.12
147	LIG_Actin_WH2_2	single_pep-delim-delim	0.926	0.771	0.802	3m1f-1362	0.39	Acceptable	Acceptable	Acceptable	3.93	1.27	2.6	2.09	8.07	31.4	51.11	52.08	83.54
147	LIG_Actin_WH2_2	unpaired_ali-delim-delim	0.942	0.957	0.954	2d1k-151	0.92	High	High	Medium	0.7	1.48	1.13	1.48	1.39	2.73	95	26.92	93.9
147	LIG_Actin_WH2_2	mixed_ali-delim-100	0.798	0.873	0.858	2d1k-151	0.89	High	High	Medium	0.74	1.53	1.19	1.53	1.61	2.48	90	30.77	93.9
147	LIG_Actin_WH2_2	mixed_ali-del-fl	0.37	0.51	0.482	3m3n-152	0.05	Incorrect	Incorrect	Incorrect	6.12	1.28	1.55	2.34	26.64	54.99	0	100	13.33
147	LIG_Actin_WH2_2	combined	0.942	0.957	0.954	2d1k-151	0.92	High	High	Medium	0.7	1.48	1.13	1.48	1.39	2.73	95	26.92	93.9
148	LIG_Actin_WH2_2	mixed_ali-delim-delim	0.938	0.948	0.946	2d1k-151	0.92	High	High	Medium	0.6	1.5	0.78	1.48	1.07	2.8	90	16.28	90.24
148	LIG_Actin_WH2_2	single_pep-delim-delim	0.936	0.916	0.92	2d1k-151	0.49	Medium	Acceptable	Acceptable	2.46	1.49	4.2	1.89	5.88	23.43	52.5	43.24	84.15
148	LIG_Actin_WH2_2	unpaired_ali-delim-delim	0.938	0.953	0.95	2d1k-151	0.91	High	High	High	0.57	1.51	0.78	1.49	0.96	2.51	87.5	14.63	91.46
148	LIG_Actin_WH2_2	mixed_ali-delim-100	0.852	0.817	0.824	3m3n-152	0.01	Incorrect	Incorrect	Incorrect	14.94	1.28	1.59	4.62	60.23	52.88	0	0	0
148	LIG_Actin_WH2_2	mixed_ali-del-fl	0.859	0.859	0.859	3m3n-152	0.01	Incorrect	Incorrect	Incorrect	14.05	1.31	1.62	4.43	57.46	45.2	0	0	0
148	LIG_Actin_WH2_2	combined	0.938	0.953	0.95	2d1k-151	0.91	High	High	High	0.57	1.51	0.78	1.49	0.96	2.51	87.5	14.63	91.46
151	LIG_Actin_WH2_2	mixed_ali-delim-delim	0.938	0.958	0.954	2d1k-151	0.93	High	High	Medium	0.53	1.54	0.65	1.52	1.11	2.07	92.5	15.91	95.12
151	LIG_Actin_WH2_2	single_pep-delim-delim	0.938	0.958	0.954	2d1k-151	0.93	High	High	Medium	0.57	1.49	0.72	1.48	1.16	2.13	92.5	17.78	95.12
151	LIG_Actin_WH2_2	unpaired_ali-delim-delim	0.941	0.966	0.961	2d1k-151	0.93	High	High	Medium	0.52	1.44	0.59	1.43	1.21	2.79	92.5	15.91	96.34
151	LIG_Actin_WH2_2	mixed_ali-delim-100	0.807	0.887	0.871	2d1k-151	0.93	High	High	Medium	0.56	1.5	0.66	1.48	1.14	2.18	92.5	15.91	93.9
151	LIG_Actin_WH2_2	mixed_ali-del-fl	0.423	0.903	0.807	2d1k-151	0.93	High	High	Medium	0.56	1.49	0.64	1.48	1.27	2.31	92.5	13.95	92.68
151	LIG_Actin_WH2_2	combined	0.941	0.966	0.961	2d1k-151	0.93	High	High	Medium	0.52	1.44	0.59	1.43	1.21	2.79	92.5	15.91	96.34
152	LIG_Actin_WH2_2	mixed_ali-delim-delim	0.936	0.946	0.944	3m3n-152	0.77	Medium	Medium	Medium	1.74	1.24	1.49	1.25	3	34.15	100	41.67	90
152	LIG_Actin_WH2_2	single_pep-delim-delim	0.94	0.96	0.956	3m3n-152	0.78	Medium	Medium	Medium	1.68	1.27	1.49	1.28	3.07	34.62	100	41.67	90
152	LIG_Actin_WH2_2	unpaired_ali-delim-delim	0.943	0.963	0.959	3m3n-152	0.78	Medium	Medium	Medium	1.7	1.16	1.49	1.18	2.76	34.24	100	46.15	93.33
152	LIG_Actin_WH2_2	mixed_ali-delim-100	0.93	0.875	0.886	3m3n-152	0.77	Medium	Medium	Medium	1.7	1.4	1.49	1.42	3.21	34.45	100	46.15	90
152	LIG_Actin_WH2_2	mixed_ali-del-fl	0.932	0.877	0.888	3m3n-152	0.76	Medium	Medium	Medium	1.77	1.41	1.48	1.43	3.22	34.32	100	41.67	90
152	LIG_Actin_WH2_2	combined	0.943	0.963	0.959	3m3n-152	0.78	Medium	Medium	Medium	1.7	1.16	1.49	1.18	2.76	34.24	100	46.15	93.33
153	LIG_Actin_WH2_2	mixed_ali-delim-delim	0.942	0.962	0.958	3m3n-152	0.77	Medium	Medium	Medium	1.77	1.28	1.49	1.29	2.96	34.24	100	87.93	96.67
153	LIG_Actin_WH2_2	single_pep-delim-delim	0.94	0.96	0.956	3m3n-152	0.78	Medium	Medium	Medium	1.71	1.23	1.5	1.25	2.94	34.23	100	88.14	96.67
153	LIG_Actin_WH2_2	unpaired_ali-delim-delim	0.943	0.963	0.959	3m3n-152	0.78	Medium	Medium	Medium	1.71	1.2	1.5	1.22	2.89	34.23	100	87.93	96.67
153	LIG_Actin_WH2_2	mixed_ali-delim-100	0.942	0.912	0.918	3m3n-152	0.77	Medium	Medium	Medium	1.72	1.4	1.49	1.42	3.18	34.18	100	88.33	96.67
153	LIG_Actin_WH2_2	mixed_ali-del-fl	0.939	0.914	0.919	3m3n-152	0.77	Medium	Medium	Medium	1.74	1.4	1.5	1.42	3.12	33.99	100	87.93	93.33
153	LIG_Actin_WH2_2	combined	0.943	0.963	0.959	3m3n-152	0.78	Medium	Medium	Medium	1.71	1.2	1.5	1.22	2.89	34.23	100	87.93	96.67
154	LIG_Actin_WH2_2	mixed_ali-delim-delim	0.94	0.97	0.964	2d1k-151	0.91	High	High	Medium	0.75	1.48	1.17	1.48	1.64	4.68	97.5	33.9	97.56
154	LIG_Actin_WH2_2	single_pep-delim-delim	0.931	0.846	0.863	2d1k-151	0.5	Medium	Acceptable	Acceptable	2.56	1.56	3.87	1.99	6.22	9.79	60	44.19	82.93
154	LIG_Actin_WH2_2	unpaired_ali-delim-delim	0.943	0.973	0.967	2d1k-151	0.92	High	High	Medium	0.75	1.42	1.17	1.43	1.49	4.45	97.5	33.9	96.34
154	LIG_Actin_WH2_2	mixed_ali-delim-100	0.793	0.873	0.857	2d1k-151	0.92	High	High	Medium	0.73	1.21	1.18	1.23	1.55	4.1	97.5	33.9	97.56
154	LIG_Actin_WH2_2	mixed_ali-del-fl	0.409	0.914	0.813	3m1f-1362	0.03	Incorrect	Incorrect	Incorrect	12.58	1.18	3.78	6.3	30.6	50.25	0	100	35.44
154	LIG_Actin_WH2_2	combined	0.943	0.973	0.967	2d1k-151	0.92	High	High	Medium	0.75	1.42	1.17	1.43	1.49	4.45	97.5	33.9	96.34
155	LIG_Actin_WH2_2	mixed_ali-delim-delim	0.939	0.969	0.963	2d1k-151	0.91	High	High	Medium	0.78	1.46	1.2	1.46	1.58	3.97	97.5	32.76	95.12
155	LIG_Actin_WH2_2	single_pep-delim-delim	0.929	0.854	0.869	3m1f-1362	0.47	Acceptable	Acceptable	Acceptable	3.19	1.29	3.87	1.78	6.04	8.94	57.78	39.53	88.61
155	LIG_Actin_WH2_2	unpaired_ali-delim-delim	0.942	0.972	0.966	2d1k-151	0.91	High	High	Medium	0.76	1.44	1.15	1.44	1.49	4.83	97.5	33.9	96.34
155	LIG_Actin_WH2_2	mixed_ali-delim-100	0.79	0.78	0.782	2d1k-151	0.91	High	High	Medium	0.75	1.52	1.18	1.52	1.56	4.55	95	33.33	95.12
155	LIG_Actin_WH2_2	mixed_ali-del-fl	0.399	0.909	0.807	3m1f-1362	0.03	Incorrect	Incorrect	Incorrect	12.5	1.16	3.09	6.4	31.29	57.65	0	100	22.78
155	LIG_Actin_WH2_2	combined	0.942	0.972	0.966	2d1k-151	0.91	High	High	Medium	0.76	1.44	1.15	1.44	1.49	4.83	97.5	33.9	96.34
159	LIG_Actin_WH2_2	mixed_ali-delim-delim	0.941	0.971	0.965	2d1k-151	0.91	High	High	Medium	0.74	1.46	1.17	1.47	1.63	4.31	97.5	33.9	97.56
159	LIG_Actin_WH2_2	single_pep-delim-delim	0.936	0.886	0.896	2d1k-151	0.49	Acceptable	Acceptable	Acceptable	2.62	1.53	3.89	2	6.39	10.51	57.5	45.24	86.59
159	LIG_Actin_WH2_2	unpaired_ali-delim-delim	0.943	0.973	0.967	2d1k-151	0.92	High	High	Medium	0.75	1.44	1.16	1.44	1.48	4.85	97.5	33.9	96.34
159	LIG_Actin_WH2_2	mixed_ali-delim-100	0.799	0.879	0.863	2d1k-151	0.9	High	High	Medium	0.76	1.23	1.2	1.24	1.59	4.19	95	32.14	97.56
159	LIG_Actin_WH2_2	mixed_ali-del-fl	0.403	0.913	0.811	3m1f-1362	0.03	Incorrect	Incorrect	Incorrect	12.4	1.2	4.13	6.23	30.24	46.82	0	100	35.44
159	LIG_Actin_WH2_2	combined	0.943	0.973	0.967	2d1k-151	0.92	High	High	Medium	0.75	1.44	1.16	1.44	1.48	4.85	97.5	33.9	96.34
160	LIG_Actin_WH2_1	mixed_ali-delim-delim	0.94	0.96	0.956	2a41-160	0.92	High	High	Medium	0.53	1.41	0.42	1.4	1.22	2.03	88.24	2.17	96.47
160	LIG_Actin_WH2_1	single_pep-delim-delim	0.94	0.96	0.956	2a41-160	0.92	High	High	High	0.5	1.65	0.36	1.63	1.25	2.44	88.24	2.17	96.47
160	LIG_Actin_WH2_1	unpaired_ali-delim-delim	0.943	0.968	0.963	2a41-160	0.92	High	High	Medium	0.52	1.64	0.39	1.62	1.25	2.39	88.24	2.17	97.65
160	LIG_Actin_WH2_1	mixed_ali-delim-100	0.834	0.899	0.886	2a41-160	0.92	High	High	High	0.46	1.37	0.29	1.36	1.34	2.32	88.24	2.17	96.47
160	LIG_Actin_WH2_1	mixed_ali-del-fl	0.529	0.909	0.833	2a41-160	0.92	High	High	Medium	0.53	1.37	0.26	1.37	1.34	2.47	90.2	0	97.65
160	LIG_Actin_WH2_1	combined	0.943	0.968	0.963	2a41-160	0.92	High	High	Medium	0.52	1.64	0.39	1.62	1.25	2.39	88.24	2.17	97.65
161	LIG_Actin_WH2_1	mixed_ali-delim-delim	0.938	0.963	0.958	2a3z-161	0.95	High	High	High	0.45	1.43	0.61	1.42	1.15	1.88	95.74	6.25	98.72
161	LIG_Actin_WH2_1	single_pep-delim-delim	0.936	0.951	0.948	2a3z-161	0.95	High	High	High	0.49	1.36	0.71	1.35	1.1	1.78	95.74	6.25	98.72
161	LIG_Actin_WH2_1	unpaired_ali-delim-delim	0.943	0.968	0.963	2a3z-161	0.95	High	High	High	0.45	1.35	0.61	1.34	1.02	2.01	95.74	6.25	98.72
161	LIG_Actin_WH2_1	mixed_ali-delim-100	0.791	0.896	0.875	2a3z-161	0.98	High	High	High	0.39	1.42	0.49	1.4	0.91	1.87	100	6	98.72
161	LIG_Actin_WH2_1	mixed_ali-del-fl	0.501	0.906	0.825	2a3z-161	0.95	High	High	High	0.46	1.32	0.62	1.3	1.02	2.11	95.74	8.16	98.72
161	LIG_Actin_WH2_1	combined	0.943	0.968	0.963	2a3z-161	0.95	High	High	High	0.45	1.35	0.61	1.34	1.02	2.01	95.74	6.25	98.72
162	LIG_Actin_WH2_1	mixed_ali-delim-delim	0.936	0.956	0.952	2a40-162	0.93	High	High	High	0.47	1.3	0.72	1.3	1.52	2.27	89.8	10.2	95.12
162	LIG_Actin_WH2_1	single_pep-delim-delim	0.927	0.847	0.863	2a40-162	0.51	Medium	Acceptable	Acceptable	2.34	1.29	3.55	1.75	5.83	8.37	57.14	33.33	87.8
162	LIG_Actin_WH2_1	unpaired_ali-delim-delim	0.941	0.966	0.961	2a40-162	0.92	High	High	High	0.47	1.34	0.71	1.34	1.48	2.5	87.76	12.24	96.34
162	LIG_Actin_WH2_1	mixed_ali-delim-100	0.808	0.883	0.868	2a40-162	0.92	High	High	High	0.47	1.41	0.68	1.41	1.58	2.44	87.76	15.69	97.56
162	LIG_Actin_WH2_1	mixed_ali-del-fl	0.51	0.895	0.818	2a40-162	0.92	High	High	High	0.47	1.28	0.74	1.28	1.4	2.1	87.76	14	98.78
162	LIG_Actin_WH2_1	combined	0.941	0.966	0.961	2a40-162	0.92	High	High	High	0.47	1.34	0.71	1.34	1.48	2.5	87.76	12.24	96.34
163	LIG_Actin_WH2_1	mixed_ali-delim-delim	0.941	0.966	0.961	3ue5-163	0.87	High	High	High	0.85	1.05	0.41	1.04	0.76	2.31	87.23	10.87	100
163	LIG_Actin_WH2_1	single_pep-delim-delim	0.926	0.846	0.862	3ue5-163	0.47	Acceptable	Acceptable	Acceptable	2.82	1.09	3.73	1.7	6.37	15.02	55.32	39.53	91.03
163	LIG_Actin_WH2_1	unpaired_ali-delim-delim	0.945	0.97	0.965	3ue5-163	0.88	High	High	High	0.86	1.03	0.42	1.02	0.74	2.33	89.36	6.67	98.72
163	LIG_Actin_WH2_1	mixed_ali-delim-100	0.815	0.885	0.871	3ue5-163	0.89	High	High	High	0.8	1.15	0.5	1.14	0.91	2.76	91.49	10.42	100
163	LIG_Actin_WH2_1	mixed_ali-del-fl
163	LIG_Actin_WH2_1	combined	0.945	0.97	0.965	3ue5-163	0.88	High	High	High	0.86	1.03	0.42	1.02	0.74	2.33	89.36	6.67	98.72
164	LIG_Actin_WH2_1	mixed_ali-delim-delim	0.939	0.964	0.959	3mn7-164	0.91	High	High	Medium	0.71	0.74	0.94	0.77	1.19	2.88	92.86	17.02	98.75
164	LIG_Actin_WH2_1	single_pep-delim-delim	0.93	0.83	0.85	3mn7-164	0.49	Acceptable	Acceptable	Acceptable	3.02	0.71	4.31	1.66	7.21	9.11	69.05	23.68	93.75
164	LIG_Actin_WH2_1	unpaired_ali-delim-delim	0.943	0.968	0.963	3mn7-164	0.91	High	High	Medium	0.74	0.61	0.97	0.66	1.35	3.16	95.24	13.04	98.75
164	LIG_Actin_WH2_1	mixed_ali-delim-100	0.813	0.878	0.865	3mn7-164	0.9	High	High	Medium	0.76	0.6	1.05	0.65	1.36	3.36	92.86	18.75	100
164	LIG_Actin_WH2_1	mixed_ali-del-fl
164	LIG_Actin_WH2_1	combined	0.943	0.968	0.963	3mn7-164	0.91	High	High	Medium	0.74	0.61	0.97	0.66	1.35	3.16	95.24	13.04	98.75
165	LIG_Actin_WH2_1	mixed_ali-delim-delim	0.936	0.961	0.956	4efh-166	0.93	High	High	High	0.48	1.05	0.51	1.05	0.86	1.54	89.58	12.24	95.12
165	LIG_Actin_WH2_1	single_pep-delim-delim	0.929	0.899	0.905	4efh-166	0.33	Acceptable	Acceptable	Incorrect	3.04	1.11	4.1	1.82	6.98	45.15	18.75	79.55	80.49
165	LIG_Actin_WH2_1	unpaired_ali-delim-delim	0.942	0.967	0.962	4efh-166	0.95	High	High	High	0.4	0.91	0.44	0.91	0.74	2	93.75	10	98.78
165	LIG_Actin_WH2_1	mixed_ali-delim-100	0.798	0.888	0.87	4efh-166	0.95	High	High	High	0.42	1.06	0.47	1.05	0.9	1.76	93.75	15.09	100
165	LIG_Actin_WH2_1	mixed_ali-del-fl	0.484	0.889	0.808	4efh-166	0.95	High	High	High	0.4	0.99	0.46	0.98	0.74	1.95	91.67	8.33	100
165	LIG_Actin_WH2_1	combined	0.942	0.967	0.962	4efh-166	0.95	High	High	High	0.4	0.91	0.44	0.91	0.74	2	93.75	10	98.78
166	LIG_Actin_WH2_1	mixed_ali-delim-delim	0.939	0.964	0.959	4efh-166	0.95	High	High	High	0.38	0.97	0.42	0.97	0.85	1.98	91.67	10.2	97.56
166	LIG_Actin_WH2_1	single_pep-delim-delim	0.933	0.888	0.897	4efh-166	0.5	Medium	Acceptable	Acceptable	2.47	1	3.89	1.57	5.92	10.87	56.25	32.5	87.8
166	LIG_Actin_WH2_1	unpaired_ali-delim-delim	0.944	0.969	0.964	4efh-166	0.95	High	High	High	0.38	0.81	0.37	0.81	0.7	1.93	91.67	0	98.78
166	LIG_Actin_WH2_1	mixed_ali-delim-100	0.818	0.878	0.866	4efh-166	0.95	High	High	High	0.39	0.89	0.47	0.89	0.93	2.17	91.67	6.38	98.78
166	LIG_Actin_WH2_1	mixed_ali-del-fl
166	LIG_Actin_WH2_1	combined	0.944	0.969	0.964	4efh-166	0.95	High	High	High	0.38	0.81	0.37	0.81	0.7	1.93	91.67	0	98.78
167	LIG_Actin_WH2_1	mixed_ali-delim-delim	0.938	0.963	0.958	4efh-166	0.94	High	High	High	0.41	1.05	0.43	1.04	0.82	1.76	89.58	14	96.34
167	LIG_Actin_WH2_1	single_pep-delim-delim	0.926	0.896	0.902	4efh-166	0.32	Acceptable	Acceptable	Incorrect	3.06	1.02	4.11	1.78	7.08	45.97	18.75	79.55	80.49
167	LIG_Actin_WH2_1	unpaired_ali-delim-delim	0.943	0.968	0.963	4efh-166	0.95	High	High	High	0.4	0.9	0.49	0.89	0.79	2.1	91.67	12	97.56
167	LIG_Actin_WH2_1	mixed_ali-delim-100	0.81	0.89	0.874	4efh-166	0.95	High	High	High	0.39	0.91	0.45	0.91	0.89	2.1	93.75	13.46	100
167	LIG_Actin_WH2_1	mixed_ali-del-fl	0.487	0.887	0.807	4efh-166	0.93	High	High	High	0.39	0.92	0.49	0.92	0.92	1.76	87.5	10.64	96.34
167	LIG_Actin_WH2_1	combined	0.943	0.968	0.963	4efh-166	0.95	High	High	High	0.4	0.9	0.49	0.89	0.79	2.1	91.67	12	97.56
168	LIG_Actin_WH2_1	mixed_ali-delim-delim	0.941	0.966	0.961	4efh-166	0.95	High	High	High	0.38	1.02	0.4	1.02	1.02	1.86	91.67	8.33	97.56
168	LIG_Actin_WH2_1	single_pep-delim-delim	0.928	0.868	0.88	3mn7-164	0.48	Acceptable	Acceptable	Acceptable	3.13	0.71	4.38	1.71	7.49	12.35	69.05	27.5	91.25
168	LIG_Actin_WH2_1	unpaired_ali-delim-delim	0.945	0.97	0.965	4efh-166	0.95	High	High	High	0.36	0.83	0.37	0.83	0.77	1.6	91.67	6.38	97.56
168	LIG_Actin_WH2_1	mixed_ali-delim-100	0.812	0.887	0.872	4efh-166	0.96	High	High	High	0.39	0.93	0.48	0.93	0.99	2.41	95.83	6.12	98.78
168	LIG_Actin_WH2_1	mixed_ali-del-fl
168	LIG_Actin_WH2_1	combined	0.945	0.97	0.965	4efh-166	0.95	High	High	High	0.36	0.83	0.37	0.83	0.77	1.6	91.67	6.38	97.56
178	LIG_PDZ_Class_2	mixed_ali-delim-delim	0.792	0.857	0.844	2ejy-39	0.64	Medium	Medium	Medium	2.98	3.17	1.08	3.14	2.95	4.23	81.25	18.75	88.14
178	LIG_PDZ_Class_2	single_pep-delim-delim	0.818	0.833	0.83	2ejy-39	0.53	Medium	Medium	Acceptable	3.13	3.13	1.12	3.21	4.51	4.78	62.5	13.04	83.05
178	LIG_PDZ_Class_2	unpaired_ali-delim-delim	0.804	0.864	0.852	2ejy-39	0.64	Medium	Medium	Medium	2.97	3.16	1.05	3.13	2.85	4.19	81.25	18.75	86.44
178	LIG_PDZ_Class_2	mixed_ali-delim-100	0.474	0.654	0.618	2ejy-39	0.62	Medium	Medium	Acceptable	2.89	3.09	1.17	3.06	2.81	4.01	75	25	88.14
178	LIG_PDZ_Class_2	mixed_ali-del-fl	0.504	0.754	0.704	2ejy-39	0.56	Medium	Medium	Acceptable	3.2	3.2	0.84	3.25	4.23	5.07	68.75	15.38	84.75
178	LIG_PDZ_Class_2	combined	0.804	0.864	0.852	2ejy-39	0.64	Medium	Medium	Medium	2.97	3.16	1.05	3.13	2.85	4.19	81.25	18.75	86.44
181	DOC_PP1_RVXF_1	mixed_ali-delim-delim	0.891	0.896	0.895	3n5u-181	0.89	High	High	Medium	0.64	0.51	0.89	0.56	1.7	7.41	86.21	13.79	96
181	DOC_PP1_RVXF_1	single_pep-delim-delim	0.89	0.895	0.894	3n5u-181	0.87	High	High	Medium	0.73	0.65	0.93	0.71	2.07	5.93	86.21	13.79	96
181	DOC_PP1_RVXF_1	unpaired_ali-delim-delim	0.896	0.911	0.908	3n5u-181	0.87	High	High	Medium	0.76	0.61	0.98	0.67	2.11	6.88	86.21	13.79	96
181	DOC_PP1_RVXF_1	mixed_ali-delim-100	0.78	0.7	0.716	3n5u-181	0.84	High	High	Medium	0.76	0.68	1.03	0.74	2.12	7.09	79.31	14.81	96
181	DOC_PP1_RVXF_1	mixed_ali-del-fl	0.594	0.549	0.558	3n5u-181	0.84	High	High	Medium	0.78	0.75	1.05	0.8	2.04	4.43	79.31	8	94
181	DOC_PP1_RVXF_1	combined	0.896	0.911	0.908	3n5u-181	0.87	High	High	Medium	0.76	0.61	0.98	0.67	2.11	6.88	86.21	13.79	96
182	LIG_LYPXL_L_2	mixed_ali-delim-delim	0.806	0.871	0.858	2r05-1810	0.84	High	Medium	Medium	1.14	1.83	0.72	1.86	2.49	7.95	96.67	19.44	96.2
182	LIG_LYPXL_L_2	single_pep-delim-delim	0.807	0.897	0.879	2r05-1810	0.84	High	Medium	Medium	1.17	1.93	0.67	1.95	2.57	7.34	96.67	19.44	96.2
182	LIG_LYPXL_L_2	unpaired_ali-delim-delim	0.798	0.878	0.862	2r05-1810	0.85	High	Medium	Medium	1.1	1.76	0.73	1.78	2.48	8.03	96.67	21.62	96.2
182	LIG_LYPXL_L_2	mixed_ali-delim-100	0.665	0.29	0.365	2r05-1810	0.34	Acceptable	Acceptable	Incorrect	2.63	1.7	1.78	2.12	7.74	21.75	23.33	82.05	82.28
182	LIG_LYPXL_L_2	mixed_ali-del-fl	0.436	0.616	0.58	2r05-1810	0.8	Medium	Medium	Medium	1.25	1.91	1.01	1.94	2.83	15.79	90	25	93.67
182	LIG_LYPXL_L_2	combined	0.807	0.897	0.879	2r05-1810	0.84	High	Medium	Medium	1.17	1.93	0.67	1.95	2.57	7.34	96.67	19.44	96.2
184	LIG_LYPXL_S_1	mixed_ali-delim-delim	0.823	0.938	0.915	2r03-183	0.91	High	High	Medium	0.84	1.74	0.52	1.74	1.07	4.64	100	4	96.77
184	LIG_LYPXL_S_1	single_pep-delim-delim	0.816	0.951	0.924	2r03-183	0.9	High	High	Medium	0.94	2.16	0.47	2.15	1.43	4.9	100	4	96.77
184	LIG_LYPXL_S_1	unpaired_ali-delim-delim	0.819	0.944	0.919	2r03-183	0.92	High	High	Medium	0.79	1.75	0.52	1.74	1.25	4.67	100	4	96.77
184	LIG_LYPXL_S_1	mixed_ali-delim-100	0.655	0.53	0.555	2r03-183	0.92	High	High	Medium	0.76	1.56	0.52	1.56	1.69	6.9	100	7.69	93.55
184	LIG_LYPXL_S_1	mixed_ali-del-fl	0.484	0.604	0.58	2r03-183	0.01	Incorrect	Incorrect	Incorrect	14.92	1.58	1.44	6.79	55.15	87.27	0	100	8.06
184	LIG_LYPXL_S_1	combined	0.816	0.951	0.924	2r03-183	0.9	High	High	Medium	0.94	2.16	0.47	2.15	1.43	4.9	100	4	96.77
189	LIG_LYPXL_S_1	mixed_ali-delim-delim	0.808	0.948	0.92	2r03-183	0.9	High	High	Medium	0.94	2.13	0.47	2.12	1.45	4.69	100	4	96.77
189	LIG_LYPXL_S_1	single_pep-delim-delim	0.814	0.944	0.918	2r03-183	0.89	High	High	Medium	0.99	2.24	0.48	2.23	1.52	4.91	100	4	96.77
189	LIG_LYPXL_S_1	unpaired_ali-delim-delim	0.819	0.944	0.919	2r03-183	0.91	High	High	Medium	0.87	1.8	0.52	1.79	1.23	4.11	100	11.11	96.77
189	LIG_LYPXL_S_1	mixed_ali-delim-100	0.721	0.751	0.745	2r03-183	0.88	High	Medium	Medium	1.04	2.12	0.69	2.11	1.75	6.63	100	4	98.39
189	LIG_LYPXL_S_1	mixed_ali-del-fl	0.4	0.74	0.672	2r03-183	0.88	High	Medium	Medium	1.03	2.03	0.69	2.02	1.89	7.14	100	7.69	98.39
189	LIG_LYPXL_S_1	combined	0.808	0.948	0.92	2r03-183	0.9	High	High	Medium	0.94	2.13	0.47	2.12	1.45	4.69	100	4	96.77
198	LIG_PAM2_1	mixed_ali-delim-delim	0.838	0.848	0.846	3kut-198	0.97	High	High	High	0.45	0.75	0.42	0.76	0.88	1.27	100	0	98.53
198	LIG_PAM2_1	single_pep-delim-delim	0.888	0.893	0.892	3kut-198	0.98	High	High	High	0.34	0.64	0.32	0.62	0.56	0.75	100	0	97.06
198	LIG_PAM2_1	unpaired_ali-delim-delim	0.858	0.863	0.862	3kut-198	0.97	High	High	High	0.4	0.68	0.42	0.69	0.83	1.17	100	0	98.53
198	LIG_PAM2_1	mixed_ali-delim-100	0.48	0.775	0.716	3kut-198	0.91	High	High	Medium	0.64	1.01	0.61	1.04	1.33	1.88	91.3	2.33	98.53
198	LIG_PAM2_1	mixed_ali-del-fl	0.457	0.792	0.725	3kut-198	0.92	High	High	Medium	0.59	0.9	0.59	0.94	1.25	1.69	91.3	2.33	98.53
198	LIG_PAM2_1	combined	0.888	0.893	0.892	3kut-198	0.98	High	High	High	0.34	0.64	0.32	0.62	0.56	0.75	100	0	97.06
199	LIG_PAM2_1	mixed_ali-delim-delim	0.724	0.229	0.328	1jh4-201	0.05	Incorrect	Incorrect	Incorrect	10.65	4.74	3.87	9.83	25.4	35.73	3.28	86.67	36.99
199	LIG_PAM2_1	single_pep-delim-delim	0.728	0.278	0.368	3pth-226	0.08	Incorrect	Incorrect	Incorrect	7.54	6.71	3.67	8.33	16.57	34.1	0	100	65.08
199	LIG_PAM2_1	unpaired_ali-delim-delim	0.766	0.266	0.366	1jh4-201	0.09	Incorrect	Incorrect	Incorrect	9.86	4.83	4.11	9.13	22.83	35.71	11.48	61.11	45.21
199	LIG_PAM2_1	mixed_ali-delim-100	0.626	0.831	0.79	3pth-226	0.01	Incorrect	Incorrect	Incorrect	23.95	6.99	1.69	22.27	67.42	59.21	0	0	0
199	LIG_PAM2_1	mixed_ali-del-fl	0.572	0.772	0.732	3pth-226	0.01	Incorrect	Incorrect	Incorrect	21.83	7.01	1.7	20.54	62.08	54.02	0	0	0
199	LIG_PAM2_1	combined	0.626	0.831	0.79	3pth-226	0.01	Incorrect	Incorrect	Incorrect	23.95	6.99	1.69	22.27	67.42	59.21	0	0	0
200	LIG_PAM2_1	mixed_ali-delim-delim	0.831	0.841	0.839	3kut-198	0.96	High	High	High	0.52	0.84	0.41	0.85	0.97	1.83	100	9.8	98.53
200	LIG_PAM2_1	single_pep-delim-delim	0.883	0.893	0.891	3kut-198	0.98	High	High	High	0.35	0.65	0.31	0.63	0.5	0.78	100	8	98.53
200	LIG_PAM2_1	unpaired_ali-delim-delim	0.851	0.856	0.855	3kut-198	0.96	High	High	High	0.43	0.72	0.4	0.73	0.91	1.47	97.83	10	98.53
200	LIG_PAM2_1	mixed_ali-delim-100	0.484	0.764	0.708	3kut-198	0.91	High	High	Medium	0.68	1.04	0.65	1.1	1.58	2.23	93.48	4.44	98.53
200	LIG_PAM2_1	mixed_ali-del-fl	0.475	0.78	0.719	3kut-198	0.95	High	High	High	0.48	0.8	0.53	0.81	0.93	1.15	95.65	6.38	97.06
200	LIG_PAM2_1	combined	0.883	0.893	0.891	3kut-198	0.98	High	High	High	0.35	0.65	0.31	0.63	0.5	0.78	100	8	98.53
201	LIG_PAM2_1	mixed_ali-delim-delim	0.867	0.877	0.875	1jh4-201	0.29	Acceptable	Incorrect	Incorrect	5.3	5.5	3.4	6.43	11.76	12.79	44.26	48.08	90.41
201	LIG_PAM2_1	single_pep-delim-delim	0.89	0.89	0.89	1jh4-201	0.28	Acceptable	Incorrect	Incorrect	5.36	5.64	3.33	6.57	11.96	12.11	44.26	46	90.41
201	LIG_PAM2_1	unpaired_ali-delim-delim	0.875	0.88	0.879	1jh4-201	0.29	Acceptable	Incorrect	Incorrect	5.31	5.49	3.38	6.41	11.73	12.58	44.26	48.08	90.41
201	LIG_PAM2_1	mixed_ali-delim-100	0.463	0.673	0.631	1jh4-201	0.27	Acceptable	Incorrect	Incorrect	5.02	4.94	2.87	5.84	10.97	10.26	36.07	56	93.15
201	LIG_PAM2_1	mixed_ali-del-fl	0.473	0.878	0.797	1jh4-201	0.29	Acceptable	Incorrect	Incorrect	5.23	5.81	2.96	6.64	11.73	11.05	45.9	46.15	90.41
201	LIG_PAM2_1	combined	0.89	0.89	0.89	1jh4-201	0.28	Acceptable	Incorrect	Incorrect	5.36	5.64	3.33	6.57	11.96	12.11	44.26	46	90.41
202	LIG_PAM2_1	mixed_ali-delim-delim	0.477	0.387	0.405	3pth-226	0.08	Incorrect	Incorrect	Incorrect	11.75	13.1	1.27	13.19	15.38	16.85	0	100	58.73
202	LIG_PAM2_1	single_pep-delim-delim	0.549	0.504	0.513	3pth-226	0.11	Incorrect	Incorrect	Incorrect	10.94	12.37	1.22	12.2	12.97	17.05	0	100	57.14
202	LIG_PAM2_1	unpaired_ali-delim-delim	0.54	0.53	0.532	3pth-226	0.18	Incorrect	Incorrect	Incorrect	11.11	12.35	1.2	12.05	8.01	16.23	0	100	60.32
202	LIG_PAM2_1	mixed_ali-delim-100	0.285	0.16	0.185	3pth-226	0.07	Incorrect	Incorrect	Incorrect	11.92	12.86	1.29	13.14	18.02	38.92	2.7	97.22	33.33
202	LIG_PAM2_1	mixed_ali-del-fl	0.545	0.475	0.489	3pkn-225	0.01	Incorrect	Incorrect	Incorrect	21.19	8.98	1.14	20.57	64.59	60.48	0	0	0
202	LIG_PAM2_1	combined	0.54	0.53	0.532	3pth-226	0.18	Incorrect	Incorrect	Incorrect	11.11	12.35	1.2	12.05	8.01	16.23	0	100	60.32
207	LIG_PAM2_1	mixed_ali-delim-delim	0.876	0.891	0.888	3ktr-207	0.97	High	High	High	0.34	0.41	0.55	0.45	0.64	0.69	95.74	2.17	100
207	LIG_PAM2_1	single_pep-delim-delim	0.888	0.898	0.896	3ktr-207	0.97	High	High	High	0.35	0.41	0.57	0.45	0.67	0.75	95.74	4.26	100
207	LIG_PAM2_1	unpaired_ali-delim-delim	0.888	0.903	0.9	3ktr-207	0.97	High	High	High	0.35	0.37	0.58	0.42	0.69	0.89	95.74	4.26	100
207	LIG_PAM2_1	mixed_ali-delim-100	0.462	0.697	0.65	3ktr-207	0.86	High	High	Medium	0.99	1.21	1.15	1.28	1.79	3.43	91.49	12.24	100
207	LIG_PAM2_1	mixed_ali-del-fl	0.216	0.931	0.788	3ktr-207	0.94	High	High	High	0.48	0.63	0.73	0.66	0.9	0.93	93.62	6.38	100
207	LIG_PAM2_1	combined	0.888	0.903	0.9	3ktr-207	0.97	High	High	High	0.35	0.37	0.58	0.42	0.69	0.89	95.74	4.26	100
208	LIG_PAM2_1	mixed_ali-delim-delim	0.448	0.318	0.344	3pth-226	0.08	Incorrect	Incorrect	Incorrect	12.54	14.12	6.4	14.5	19.36	31.62	5.41	94.74	53.97
208	LIG_PAM2_1	single_pep-delim-delim	0.476	0.326	0.356	3pth-226	0.15	Incorrect	Incorrect	Incorrect	11.26	13.04	2.69	12.55	10.85	24.98	5.41	93.33	57.14
208	LIG_PAM2_1	unpaired_ali-delim-delim	0.454	0.334	0.358	3pth-226	0.07	Incorrect	Incorrect	Incorrect	12.59	13.52	5.78	14.04	19.02	31.74	2.7	97.73	53.97
208	LIG_PAM2_1	mixed_ali-delim-100	0.252	0.0883	0.121	3kuj-203	0.22	Incorrect	Incorrect	Incorrect	5.97	8	0.68	7.79	6.86	19.16	0	100	30.56
208	LIG_PAM2_1	mixed_ali-del-fl	0.243	0.458	0.415	3kut-198	0.02	Incorrect	Incorrect	Incorrect	18.47	10.81	3.13	18.69	41.21	42.58	0	0	0
208	LIG_PAM2_1	combined	0.454	0.334	0.358	3pth-226	0.07	Incorrect	Incorrect	Incorrect	12.59	13.52	5.78	14.04	19.02	31.74	2.7	97.73	53.97
209	LIG_PAM2_1	mixed_ali-delim-delim	0.858	0.908	0.898	3kut-198	0.94	High	High	High	0.48	1.4	0.44	1.32	0.71	1.64	91.3	16	94.12
209	LIG_PAM2_1	single_pep-delim-delim	0.869	0.914	0.905	3kut-198	0.94	High	High	High	0.54	1.42	0.39	1.34	0.65	1.55	93.48	12.24	95.59
209	LIG_PAM2_1	unpaired_ali-delim-delim	0.867	0.907	0.899	3kut-198	0.94	High	High	High	0.5	1.41	0.45	1.34	0.74	1.68	91.3	12.5	94.12
209	LIG_PAM2_1	mixed_ali-delim-100	0.378	0.433	0.422	3ktr-207	0.83	High	Medium	Medium	1.14	1.51	1.4	1.54	1.75	3.7	89.36	19.23	96.97
209	LIG_PAM2_1	mixed_ali-del-fl	0.207	0.322	0.299	3pth-226	0.01	Incorrect	Incorrect	Incorrect	25.24	1.28	2.54	22.27	66.8	62.88	0	0	0
209	LIG_PAM2_1	combined	0.869	0.914	0.905	3kut-198	0.94	High	High	High	0.54	1.42	0.39	1.34	0.65	1.55	93.48	12.24	95.59
210	LIG_PAM2_1	mixed_ali-delim-delim	0.802	0.827	0.822	3kut-198	0.94	High	High	Medium	0.58	0.82	0.6	0.87	1.22	1.6	95.65	12	98.53
210	LIG_PAM2_1	single_pep-delim-delim	0.881	0.911	0.905	3kut-198	0.96	High	High	High	0.41	0.63	0.47	0.64	0.73	1.24	95.65	13.73	97.06
210	LIG_PAM2_1	unpaired_ali-delim-delim	0.85	0.86	0.858	3kut-198	0.94	High	High	High	0.48	0.73	0.53	0.76	1.02	1.21	93.48	15.69	100
210	LIG_PAM2_1	mixed_ali-delim-100	0.475	0.725	0.675	3kut-198	0.92	High	High	Medium	0.68	1	0.68	1.01	1.13	1.47	93.48	14	98.53
210	LIG_PAM2_1	mixed_ali-del-fl	0.471	0.781	0.719	3kut-198	0.86	High	High	Medium	0.73	0.94	0.72	0.99	1.34	2.22	78.26	23.4	100
210	LIG_PAM2_1	combined	0.881	0.911	0.905	3kut-198	0.96	High	High	High	0.41	0.63	0.47	0.64	0.73	1.24	95.65	13.73	97.06
217	LIG_PAM2_1	mixed_ali-delim-delim	0.846	0.831	0.834	3kut-198	0.95	High	High	High	0.49	0.74	0.48	0.75	0.85	1.27	95.65	8.33	98.53
217	LIG_PAM2_1	single_pep-delim-delim	0.88	0.9	0.896	3kut-198	0.95	High	High	High	0.48	0.72	0.48	0.73	0.84	1.45	95.65	8.33	97.06
217	LIG_PAM2_1	unpaired_ali-delim-delim	0.861	0.841	0.845	3kut-198	0.95	High	High	High	0.5	0.77	0.51	0.78	0.88	1.37	95.65	6.38	98.53
217	LIG_PAM2_1	mixed_ali-delim-100	0.47	0.72	0.67	3kut-198	0.89	High	High	Medium	0.76	1.06	0.74	1.08	1.22	1.91	89.13	16.33	100
217	LIG_PAM2_1	mixed_ali-del-fl	0.27	0.31	0.302	3pth-226	0.01	Incorrect	Incorrect	Incorrect	17.19	0.77	1.7	14.93	64.67	55.69	0	0	0
217	LIG_PAM2_1	combined	0.88	0.9	0.896	3kut-198	0.95	High	High	High	0.48	0.72	0.48	0.73	0.84	1.45	95.65	8.33	97.06
218	LIG_PAM2_1	mixed_ali-delim-delim	0.83	0.855	0.85	3ktr-207	0.95	High	High	High	0.48	0.46	0.75	0.54	0.98	0.84	95.74	6.25	100
218	LIG_PAM2_1	single_pep-delim-delim	0.85	0.905	0.894	3kut-198	0.95	High	High	High	0.51	0.77	0.47	0.78	0.88	1.48	95.65	8.33	97.06
218	LIG_PAM2_1	unpaired_ali-delim-delim	0.827	0.847	0.843	3kut-198	0.95	High	High	High	0.52	0.78	0.47	0.79	0.88	1.42	95.65	8.33	98.53
218	LIG_PAM2_1	mixed_ali-delim-100	0.472	0.717	0.668	3kut-198	0.92	High	High	High	0.64	0.89	0.66	0.9	0.99	1.41	93.48	15.69	100
218	LIG_PAM2_1	mixed_ali-del-fl	0.286	0.436	0.406	3pth-226	0.01	Incorrect	Incorrect	Incorrect	18.93	0.99	1.52	16.3	70.21	62.89	0	0	0
218	LIG_PAM2_1	combined	0.85	0.905	0.894	3kut-198	0.95	High	High	High	0.51	0.77	0.47	0.78	0.88	1.48	95.65	8.33	97.06
219	LIG_PAM2_1	mixed_ali-delim-delim	0.852	0.817	0.824	3kut-198	0.94	High	High	Medium	0.51	0.67	0.72	0.73	1.14	1.07	93.48	8.51	97.06
219	LIG_PAM2_1	single_pep-delim-delim	0.878	0.888	0.886	3kut-198	0.95	High	High	Medium	0.51	0.65	0.87	0.72	1.14	1.43	97.83	10	97.06
219	LIG_PAM2_1	unpaired_ali-delim-delim	0.842	0.822	0.826	3kut-198	0.95	High	High	High	0.46	0.69	0.54	0.72	0.92	1.25	93.48	12.24	97.06
219	LIG_PAM2_1	mixed_ali-delim-100	0.363	0.0693	0.128	3pth-226	0	Incorrect	Incorrect	Incorrect	26.66	1.22	2.39	23.56	78.42	75.24	0	0	0
219	LIG_PAM2_1	mixed_ali-del-fl	0.481	0.356	0.381	3pkn-225	0.06	Incorrect	Incorrect	Incorrect	7.19	1.43	3.24	6.49	21.23	20.76	0	0	29.23
219	LIG_PAM2_1	combined	0.878	0.888	0.886	3kut-198	0.95	High	High	Medium	0.51	0.65	0.87	0.72	1.14	1.43	97.83	10	97.06
220	LIG_PAM2_1	mixed_ali-delim-delim	0.433	0.163	0.217	3pth-226	0.08	Incorrect	Incorrect	Incorrect	12.1	13.95	2.92	14.76	21.22	35.58	8.11	90.32	47.62
220	LIG_PAM2_1	single_pep-delim-delim	0.47	0.435	0.442	3pth-226	0.09	Incorrect	Incorrect	Incorrect	11.56	13.54	2.41	13.41	15.21	21.39	2.7	97.67	66.67
220	LIG_PAM2_1	unpaired_ali-delim-delim	0.535	0.445	0.463	3pth-226	0.14	Incorrect	Incorrect	Incorrect	11.19	13.37	3.88	12.89	11.2	30.46	2.7	97.67	63.49
220	LIG_PAM2_1	mixed_ali-delim-100	0.252	0.127	0.152	3pkn-225	0.12	Incorrect	Incorrect	Incorrect	7.29	7.08	2.28	8	12.02	34.01	0	100	16.92
220	LIG_PAM2_1	mixed_ali-del-fl	0.512	0.437	0.452	3kut-198	0.03	Incorrect	Incorrect	Incorrect	15.51	10.26	3.21	15.79	32.03	34.66	0	0	0
220	LIG_PAM2_1	combined	0.535	0.445	0.463	3pth-226	0.14	Incorrect	Incorrect	Incorrect	11.19	13.37	3.88	12.89	11.2	30.46	2.7	97.67	63.49
221	LIG_PAM2_1	mixed_ali-delim-delim	0.835	0.855	0.851	3ktr-207	0.95	High	High	High	0.42	0.47	0.58	0.52	0.81	1.47	93.62	12	100
221	LIG_PAM2_1	single_pep-delim-delim	0.869	0.899	0.893	3kut-198	0.96	High	High	High	0.38	0.68	0.38	0.67	0.59	0.82	95.65	4.35	97.06
221	LIG_PAM2_1	unpaired_ali-delim-delim	0.865	0.88	0.877	3kut-198	0.95	High	High	High	0.39	0.68	0.36	0.68	0.71	1.36	93.48	12.24	97.06
221	LIG_PAM2_1	mixed_ali-delim-100	0.485	0.75	0.697	3ktr-207	0.92	High	High	Medium	0.67	0.61	0.88	0.75	1.39	2.86	95.74	11.76	100
221	LIG_PAM2_1	mixed_ali-del-fl	0.289	0.349	0.337	3kuj-204	0.02	Incorrect	Incorrect	Incorrect	12.03	1.07	0.98	10.33	47.5	49.02	0	0	0
221	LIG_PAM2_1	combined	0.869	0.899	0.893	3kut-198	0.96	High	High	High	0.38	0.68	0.38	0.67	0.59	0.82	95.65	4.35	97.06
222	LIG_PAM2_1	mixed_ali-delim-delim	0.47	0.365	0.386	3pth-226	0.07	Incorrect	Incorrect	Incorrect	12.34	13.2	1.4	13.41	17.62	19.35	0	100	47.62
222	LIG_PAM2_1	single_pep-delim-delim	0.457	0.297	0.329	3pth-226	0.04	Incorrect	Incorrect	Incorrect	12.2	14.07	1.33	15.11	26.36	31.14	0	100	47.62
222	LIG_PAM2_1	unpaired_ali-delim-delim	0.547	0.542	0.543	3pth-226	0.1	Incorrect	Incorrect	Incorrect	11.81	13.33	1.27	13.31	14.02	17.53	2.7	98.28	58.73
222	LIG_PAM2_1	mixed_ali-delim-100	0.277	0.192	0.209	3pkn-225	0.09	Incorrect	Incorrect	Incorrect	8.41	10.19	1.34	10.65	15.02	23.9	0	100	40
222	LIG_PAM2_1	mixed_ali-del-fl	0.308	0.358	0.348	3kuj-204	0.03	Incorrect	Incorrect	Incorrect	11.88	9.98	0.8	12.62	31.56	28.48	0	0	0
222	LIG_PAM2_1	combined	0.547	0.542	0.543	3pth-226	0.1	Incorrect	Incorrect	Incorrect	11.81	13.33	1.27	13.31	14.02	17.53	2.7	98.28	58.73
223	LIG_PAM2_1	mixed_ali-delim-delim	0.868	0.898	0.892	3kut-198	0.98	High	High	High	0.33	0.61	0.36	0.6	0.51	0.71	100	11.54	97.06
223	LIG_PAM2_1	single_pep-delim-delim	0.883	0.893	0.891	3kut-198	0.98	High	High	High	0.37	0.63	0.42	0.63	0.66	0.84	100	4.17	97.06
223	LIG_PAM2_1	unpaired_ali-delim-delim	0.872	0.897	0.892	3kut-198	0.98	High	High	High	0.33	0.61	0.35	0.59	0.51	0.68	100	11.54	97.06
223	LIG_PAM2_1	mixed_ali-delim-100	0.411	0.421	0.419	3ktr-207	0.81	High	Medium	Medium	1.09	1	1.55	1.2	2.2	3.57	82.98	15.22	98.48
223	LIG_PAM2_1	mixed_ali-del-fl	0.197	0.452	0.401	3pth-226	0.01	Incorrect	Incorrect	Incorrect	16.86	0.69	4.2	14.78	45.92	33.57	0	0	0
223	LIG_PAM2_1	combined	0.872	0.897	0.892	3kut-198	0.98	High	High	High	0.33	0.61	0.35	0.59	0.51	0.68	100	11.54	97.06
224	LIG_PAM2_1	mixed_ali-delim-delim	0.48	0.36	0.384	3pth-226	0.07	Incorrect	Incorrect	Incorrect	11.92	12.71	1.67	13.85	20.85	20.91	5.41	94.29	50.79
224	LIG_PAM2_1	single_pep-delim-delim	0.549	0.759	0.717	3pth-226	0.11	Incorrect	Incorrect	Incorrect	11.84	13.13	3.13	13.07	13.58	19.96	2.7	98.11	60.32
224	LIG_PAM2_1	unpaired_ali-delim-delim	0.514	0.624	0.602	3pth-226	0.08	Incorrect	Incorrect	Incorrect	12.35	14.82	2.67	14.79	18.8	19.2	5.41	94.59	53.97
224	LIG_PAM2_1	mixed_ali-delim-100	0.273	0.198	0.213	1jh4-201	0.06	Incorrect	Incorrect	Incorrect	8.85	10.56	3.93	12.35	22.52	20.94	1.64	95.45	34.25
224	LIG_PAM2_1	mixed_ali-del-fl	0.179	0.354	0.319	3pth-226	0.07	Incorrect	Incorrect	Incorrect	12.36	12.64	1.87	13.12	16.61	25.49	0	0	17.46
224	LIG_PAM2_1	combined	0.549	0.759	0.717	3pth-226	0.11	Incorrect	Incorrect	Incorrect	11.84	13.13	3.13	13.07	13.58	19.96	2.7	98.11	60.32
225	LIG_PAM2_1	mixed_ali-delim-delim	0.817	0.797	0.801	3pkn-225	0.86	High	High	Medium	0.82	0.74	0.81	0.88	1.69	1.81	85.71	16.28	96.92
225	LIG_PAM2_1	single_pep-delim-delim	0.872	0.857	0.86	3pkn-225	0.91	High	High	Medium	0.61	0.63	0.56	0.69	1.09	1.11	88.1	13.95	96.92
225	LIG_PAM2_1	unpaired_ali-delim-delim	0.856	0.831	0.836	3pkn-225	0.88	High	High	Medium	0.72	0.73	0.7	0.81	1.34	1.45	85.71	10	96.92
225	LIG_PAM2_1	mixed_ali-delim-100	0.46	0.6	0.572	3pkn-225	0.81	High	Medium	Medium	1.12	0.99	1.27	1.2	2.33	2.88	85.71	14.29	98.46
225	LIG_PAM2_1	mixed_ali-del-fl	0.238	0.233	0.234	3pkn-225	0.01	Incorrect	Incorrect	Incorrect	19.68	0.85	2	17.29	53.75	47.73	0	0	0
225	LIG_PAM2_1	combined	0.872	0.857	0.86	3pkn-225	0.91	High	High	Medium	0.61	0.63	0.56	0.69	1.09	1.11	88.1	13.95	96.92
226	LIG_PAM2_1	mixed_ali-delim-delim	0.86	0.825	0.832	3pth-226	0.93	High	High	High	0.66	0.71	0.66	0.72	0.77	1.41	94.59	5.41	100
226	LIG_PAM2_1	single_pep-delim-delim	0.875	0.87	0.871	3pth-226	0.92	High	High	High	0.67	0.7	0.67	0.72	0.87	1.29	94.59	5.41	98.41
226	LIG_PAM2_1	unpaired_ali-delim-delim	0.87	0.83	0.838	3pth-226	0.92	High	High	High	0.68	0.73	0.65	0.74	0.81	1.65	94.59	5.41	100
226	LIG_PAM2_1	mixed_ali-delim-100	0.461	0.606	0.577	3pth-226	0.78	Medium	Medium	Medium	1.38	1.11	2.19	1.48	2.96	3	91.89	30.61	100
226	LIG_PAM2_1	mixed_ali-del-fl	0.26	0.83	0.716	3pth-226	0.79	Medium	Medium	Medium	1.32	0.73	2.09	1.24	2.93	2.73	91.89	17.07	100
226	LIG_PAM2_1	combined	0.875	0.87	0.871	3pth-226	0.92	High	High	High	0.67	0.7	0.67	0.72	0.87	1.29	94.59	5.41	98.41
227	LIG_PAM2_1	mixed_ali-delim-delim	0.764	0.814	0.804	3ktr-207	0.88	High	High	High	0.74	1.43	0.68	1.38	0.99	2.05	85.11	18.37	100
227	LIG_PAM2_1	single_pep-delim-delim	0.796	0.871	0.856	3ktr-207	0.9	High	High	High	0.66	1.43	0.58	1.36	0.72	1.53	87.23	12.77	100
227	LIG_PAM2_1	unpaired_ali-delim-delim	0.777	0.812	0.805	3ktr-207	0.87	High	High	Medium	0.78	1.47	0.72	1.42	1.04	2.27	82.98	17.02	100
227	LIG_PAM2_1	mixed_ali-delim-100	0.509	0.764	0.713	3ktr-207	0.89	High	High	High	0.69	1.45	0.71	1.39	0.96	1.74	85.11	18.37	98.48
227	LIG_PAM2_1	mixed_ali-del-fl	0.478	0.833	0.762	3ktr-207	0.88	High	High	High	0.65	1.56	0.62	1.49	0.81	1.73	80.85	17.39	98.48
227	LIG_PAM2_1	combined	0.796	0.871	0.856	3ktr-207	0.9	High	High	High	0.66	1.43	0.58	1.36	0.72	1.53	87.23	12.77	100
228	LIG_PAM2_1	mixed_ali-delim-delim	0.778	0.833	0.822	3ktr-207	0.88	High	High	High	0.74	1.47	0.61	1.41	0.93	2.02	85.11	13.04	98.48
228	LIG_PAM2_1	single_pep-delim-delim	0.807	0.872	0.859	3ktr-207	0.89	High	High	High	0.66	1.42	0.56	1.35	0.69	1.5	85.11	13.04	100
228	LIG_PAM2_1	unpaired_ali-delim-delim	0.783	0.828	0.819	3ktr-207	0.9	High	High	High	0.64	1.42	0.58	1.34	0.73	1.57	85.11	14.89	100
228	LIG_PAM2_1	mixed_ali-delim-100	0.604	0.794	0.756	3ktr-207	0.9	High	High	High	0.6	1.37	0.56	1.3	0.68	1.51	82.98	17.02	100
228	LIG_PAM2_1	mixed_ali-del-fl	0.598	0.783	0.746	3ktr-207	0.9	High	High	High	0.6	1.37	0.57	1.3	0.71	1.54	82.98	17.02	100
228	LIG_PAM2_1	combined	0.807	0.872	0.859	3ktr-207	0.89	High	High	High	0.66	1.42	0.56	1.35	0.69	1.5	85.11	13.04	100
229	LIG_PAM2_1	mixed_ali-delim-delim	0.852	0.862	0.86	3kut-198	0.92	High	High	High	0.61	1.47	0.35	1.38	0.51	1.7	89.13	10.87	94.12
229	LIG_PAM2_1	single_pep-delim-delim	0.861	0.886	0.881	3kut-198	0.92	High	High	High	0.61	1.47	0.38	1.38	0.56	1.61	89.13	12.77	94.12
229	LIG_PAM2_1	unpaired_ali-delim-delim	0.87	0.875	0.874	3kut-198	0.91	High	High	High	0.62	1.51	0.35	1.42	0.55	1.76	89.13	12.77	94.12
229	LIG_PAM2_1	mixed_ali-delim-100	0.509	0.749	0.701	3ktr-207	0.87	High	High	Medium	0.85	1.55	0.94	1.54	1.6	2.73	89.36	12.5	95.45
229	LIG_PAM2_1	mixed_ali-del-fl	0.517	0.907	0.829	3kut-198	0.9	High	High	High	0.64	1.57	0.53	1.48	0.69	1.74	86.96	14.89	94.12
229	LIG_PAM2_1	combined	0.861	0.886	0.881	3kut-198	0.92	High	High	High	0.61	1.47	0.38	1.38	0.56	1.61	89.13	12.77	94.12
230	LIG_PAM2_1	mixed_ali-delim-delim	0.851	0.891	0.883	3kut-198	0.96	High	High	High	0.45	1.45	0.34	1.36	0.51	1.5	97.83	8.16	97.06
230	LIG_PAM2_1	single_pep-delim-delim	0.863	0.913	0.903	3kut-198	0.96	High	High	High	0.47	1.41	0.39	1.32	0.58	1.49	97.83	10	97.06
230	LIG_PAM2_1	unpaired_ali-delim-delim	0.869	0.889	0.885	3kut-198	0.96	High	High	High	0.45	1.45	0.36	1.36	0.52	1.49	97.83	8.16	97.06
230	LIG_PAM2_1	mixed_ali-delim-100	0.499	0.814	0.751	3ktr-207	0.96	High	High	High	0.43	1.28	0.68	1.23	0.79	1.39	97.87	6.12	96.97
230	LIG_PAM2_1	mixed_ali-del-fl	0.626	0.851	0.806	3kut-198	0.87	High	Medium	Medium	1.03	1.61	0.65	1.54	1.09	1.77	95.65	12	97.06
230	LIG_PAM2_1	combined	0.863	0.913	0.903	3kut-198	0.96	High	High	High	0.47	1.41	0.39	1.32	0.58	1.49	97.83	10	97.06
231	LIG_SPRY_1	mixed_ali-delim-delim	0.891	0.906	0.903	3f2o-231	0.81	High	High	Medium	0.9	0.45	1.59	0.61	2.57	6.13	77.42	11.11	95.12
231	LIG_SPRY_1	single_pep-delim-delim	0.875	0.925	0.915	3f2o-231	0.82	High	High	Medium	0.89	0.44	1.56	0.61	2.56	7.8	80.65	7.41	95.12
231	LIG_SPRY_1	unpaired_ali-delim-delim	0.877	0.812	0.825	3f2o-231	0.76	Medium	Medium	Acceptable	1.16	0.49	2.2	0.72	3.18	6.47	77.42	14.29	97.56
231	LIG_SPRY_1	mixed_ali-delim-100	0.649	0.259	0.337	3f2o-231	0.02	Incorrect	Incorrect	Incorrect	12.16	0.51	2.06	6.05	36.28	23.96	0	100	14.63
231	LIG_SPRY_1	mixed_ali-del-fl	0.678	0.773	0.754	3f2o-231	0.02	Incorrect	Incorrect	Incorrect	12.6	0.6	2.69	6.53	40.21	41.56	0	0	0
231	LIG_SPRY_1	combined	0.875	0.925	0.915	3f2o-231	0.82	High	High	Medium	0.89	0.44	1.56	0.61	2.56	7.8	80.65	7.41	95.12
232	LIG_SPRY_1	mixed_ali-delim-delim	0.447	0.207	0.255	3f2o-231	0.02	Incorrect	Incorrect	Incorrect	12.94	2.1	3.05	10.41	41.85	30.32	0	100	14.63
232	LIG_SPRY_1	single_pep-delim-delim	0.444	0.184	0.236	3f2o-231	0.15	Incorrect	Incorrect	Incorrect	7.05	1.5	3.28	4.05	14.04	28.54	12.9	89.19	34.15
232	LIG_SPRY_1	unpaired_ali-delim-delim	0.443	0.188	0.239	3f2o-231	0.02	Incorrect	Incorrect	Incorrect	11.95	2.47	2.08	9.65	38.91	48.16	0	100	14.63
232	LIG_SPRY_1	mixed_ali-delim-100	0.356	0.201	0.232	2jk9-234	0.18	Incorrect	Incorrect	Incorrect	5.04	2.84	2.72	3.89	10.82	30.69	6.67	0	25
232	LIG_SPRY_1	mixed_ali-del-fl	0.59	0.24	0.31	3f2o-231	0.05	Incorrect	Incorrect	Incorrect	7.56	1.75	2.5	5.7	23.67	24.3	0	0	7.32
232	LIG_SPRY_1	combined	0.447	0.207	0.255	3f2o-231	0.02	Incorrect	Incorrect	Incorrect	12.94	2.1	3.05	10.41	41.85	30.32	0	100	14.63
233	LIG_SPRY_1	mixed_ali-delim-delim	0.924	0.659	0.712	2jk9-234	0.34	Acceptable	Acceptable	Incorrect	2.73	1.51	3.48	1.95	7.48	18.34	23.33	70.83	95
233	LIG_SPRY_1	single_pep-delim-delim	0.911	0.406	0.507	2jk9-234	0.65	Medium	Medium	Acceptable	1.54	1.52	2.67	1.67	4.31	13.91	66.67	37.5	97.5
233	LIG_SPRY_1	unpaired_ali-delim-delim	0.916	0.566	0.636	2jk9-234	0.34	Acceptable	Acceptable	Incorrect	2.6	1.52	2.99	1.91	6.96	24.88	16.67	72.22	90
233	LIG_SPRY_1	mixed_ali-delim-100	0.656	0.446	0.488	3f2o-231	0.04	Incorrect	Incorrect	Incorrect	9.53	1.43	3.16	5	28.54	26.12	0	100	19.51
233	LIG_SPRY_1	mixed_ali-del-fl	0.444	0.779	0.712	3f2o-231	0	Incorrect	Incorrect	Incorrect	28.36	1.45	4.03	14.41	87.29	96.1	0	0	0
233	LIG_SPRY_1	combined	0.924	0.659	0.712	2jk9-234	0.34	Acceptable	Acceptable	Incorrect	2.73	1.51	3.48	1.95	7.48	18.34	23.33	70.83	95
234	LIG_SPRY_1	mixed_ali-delim-delim	0.875	0.865	0.867	2jk9-234	0.64	Medium	Medium	Acceptable	1.42	2.29	3.24	2.34	3.54	35.3	53.33	30.43	92.5
234	LIG_SPRY_1	single_pep-delim-delim	0.876	0.906	0.9	2jk9-234	0.85	High	High	Medium	0.83	2.28	1.44	2.28	2.33	8.49	86.67	7.14	95
234	LIG_SPRY_1	unpaired_ali-delim-delim	0.902	0.712	0.75	2jk9-234	0.34	Acceptable	Acceptable	Incorrect	2.73	2.26	2.75	2.56	7.6	49.58	23.33	68.18	90
234	LIG_SPRY_1	mixed_ali-delim-100	0.633	0.178	0.269	2jk9-234	0.04	Incorrect	Incorrect	Incorrect	9.07	2.32	2.71	5.22	29.06	33.28	0	0	2.5
234	LIG_SPRY_1	mixed_ali-del-fl	0.448	0.608	0.576	2jk9-234	0	Incorrect	Incorrect	Incorrect	31.28	2.29	3.95	16.48	98.73	96.94	0	0	0
234	LIG_SPRY_1	combined	0.876	0.906	0.9	2jk9-234	0.85	High	High	Medium	0.83	2.28	1.44	2.28	2.33	8.49	86.67	7.14	95
235	LIG_SPRY_1	mixed_ali-delim-delim	0.93	0.84	0.858	2jk9-234	0.73	Medium	Medium	Medium	1.33	0.9	2.49	1.1	3.87	10.19	80	20	95
235	LIG_SPRY_1	single_pep-delim-delim	0.935	0.885	0.895	2jk9-234	0.83	High	High	Medium	0.84	0.78	1.51	0.87	2.41	6.8	80	14.29	97.5
235	LIG_SPRY_1	unpaired_ali-delim-delim	0.92	0.625	0.684	2jk9-234	0.36	Acceptable	Acceptable	Incorrect	2.51	0.85	2.95	1.42	6.83	46.29	20	73.91	95
235	LIG_SPRY_1	mixed_ali-delim-100	0.661	0.181	0.277	3f2o-231	0.15	Incorrect	Incorrect	Incorrect	4.06	0.53	2.81	2.08	12.3	27.02	0	100	36.59
235	LIG_SPRY_1	mixed_ali-del-fl	0.433	0.598	0.565	3f2o-231	0	Incorrect	Incorrect	Incorrect	27.21	0.54	4.31	13.81	84.72	97.84	0	0	0
235	LIG_SPRY_1	combined	0.935	0.885	0.895	2jk9-234	0.83	High	High	Medium	0.84	0.78	1.51	0.87	2.41	6.8	80	14.29	97.5
236	LIG_PDZ_Class_2	mixed_ali-delim-delim	0.794	0.849	0.838	2ejy-39	0.63	Medium	Medium	Acceptable	2.97	3.16	1	3.12	2.76	4.2	78.12	19.35	88.14
236	LIG_PDZ_Class_2	single_pep-delim-delim	0.764	0.829	0.816	2ejy-39	0.63	Medium	Medium	Acceptable	2.93	3.13	1.05	3.09	2.58	4.1	78.12	28.57	88.14
236	LIG_PDZ_Class_2	unpaired_ali-delim-delim	0.804	0.859	0.848	2ejy-39	0.63	Medium	Medium	Medium	3	3.17	1.06	3.15	3.03	4.12	81.25	23.53	86.44
236	LIG_PDZ_Class_2	mixed_ali-delim-100	0.477	0.652	0.617	2ejy-39	0.61	Medium	Medium	Acceptable	2.89	3.09	1.13	3.06	2.8	4.01	71.88	28.12	88.14
236	LIG_PDZ_Class_2	mixed_ali-del-fl	0.513	0.743	0.697	2ejy-39	0.59	Medium	Medium	Acceptable	3.05	3.17	0.78	3.18	3.47	4.26	71.88	20.69	88.14
236	LIG_PDZ_Class_2	combined	0.804	0.859	0.848	2ejy-39	0.63	Medium	Medium	Medium	3	3.17	1.06	3.15	3.03	4.12	81.25	23.53	86.44
258	LIG_PDZ_Class_1	mixed_ali-delim-delim	0.834	0.859	0.854	3qjn-33	0.75	Medium	Medium	Medium	1.87	4.2	0.65	4.1	1.3	5.04	88.89	20	94.44
258	LIG_PDZ_Class_1	single_pep-delim-delim	0.83	0.855	0.85	3qjn-33	0.75	Medium	Medium	Medium	1.88	4.18	0.66	4.08	1.31	5.14	88.89	17.24	94.44
258	LIG_PDZ_Class_1	unpaired_ali-delim-delim	0.834	0.859	0.854	3qjn-33	0.75	Medium	Medium	Medium	1.88	4.16	0.66	4.06	1.3	5.14	88.89	25	94.44
258	LIG_PDZ_Class_1	mixed_ali-delim-100	0.445	0.24	0.281	3qjn-33	0	Incorrect	Incorrect	Incorrect	38.41	4.05	2.11	30	133.98	140.19	0	0	0
258	LIG_PDZ_Class_1	mixed_ali-del-fl	0.369	0.199	0.233	3qjn-33	0.01	Incorrect	Incorrect	Incorrect	20.59	3.8	1.24	16.27	72.46	72.72	0	0	0
258	LIG_PDZ_Class_1	combined	0.834	0.859	0.854	3qjn-33	0.75	Medium	Medium	Medium	1.88	4.16	0.66	4.06	1.3	5.14	88.89	25	94.44
264	LIG_SH2_SRC	mixed_ali-delim-delim	0.863	0.833	0.839	4u1p-264	0.9	High	High	High	0.46	0.6	0.41	0.62	0.91	2.06	81.25	43.48	95.56
264	LIG_SH2_SRC	single_pep-delim-delim	0.867	0.862	0.863	4u1p-264	0.91	High	High	High	0.43	0.6	0.33	0.6	0.7	2.23	81.25	43.48	97.78
264	LIG_SH2_SRC	unpaired_ali-delim-delim	0.862	0.847	0.85	4u1p-264	0.88	High	High	Medium	0.48	0.6	0.51	0.61	0.99	3.52	75	42.86	97.78
264	LIG_SH2_SRC	mixed_ali-delim-100	0.561	0.816	0.765	4u1p-264	0.01	Incorrect	Incorrect	Incorrect	14.09	0.55	1.09	9.9	52.53	46.46	0	0	0
264	LIG_SH2_SRC	mixed_ali-del-fl	0.298	0.733	0.646	4u1p-264	0.01	Incorrect	Incorrect	Incorrect	14.17	0.67	0.92	9.96	52.98	55.69	0	0	0
264	LIG_SH2_SRC	combined	0.867	0.862	0.863	4u1p-264	0.91	High	High	High	0.43	0.6	0.33	0.6	0.7	2.23	81.25	43.48	97.78
270	LIG_TRAF2_2	mixed_ali-delim-delim	0.909	0.889	0.893	1czy-270	0.96	High	High	High	0.4	0.74	0.65	0.75	0.85	1.42	94.74	5.26	98.39
270	LIG_TRAF2_2	single_pep-delim-delim	0.901	0.871	0.877	1czy-270	0.95	High	High	Medium	0.57	0.79	1.07	0.82	1.42	2.82	100	5	96.77
270	LIG_TRAF2_2	unpaired_ali-delim-delim	0.908	0.888	0.892	1czy-270	0.95	High	High	Medium	0.56	0.79	1.13	0.83	1.48	2.23	100	5	96.77
270	LIG_TRAF2_2	mixed_ali-delim-100	0.579	0.144	0.231	1czy-270	0.01	Incorrect	Incorrect	Incorrect	16.08	0.89	1.41	10.6	54.48	72.97	0	0	0
270	LIG_TRAF2_2	mixed_ali-del-fl	0.342	0.217	0.242	1czy-270	0.02	Incorrect	Incorrect	Incorrect	12.07	0.86	1.14	8.01	41.46	37.99	0	0	3.23
270	LIG_TRAF2_2	combined	0.909	0.889	0.893	1czy-270	0.96	High	High	High	0.4	0.74	0.65	0.75	0.85	1.42	94.74	5.26	98.39
272	LIG_TRAF6_MATH_1	mixed_ali-delim-delim	0.905	0.915	0.913	6a33-2397	0.94	High	High	Medium	0.56	0.71	1.09	0.77	1.5	3.24	97.37	13.95	96.77
272	LIG_TRAF6_MATH_1	single_pep-delim-delim	0.911	0.911	0.911	6a33-2397	0.94	High	High	Medium	0.53	0.69	1.03	0.73	1.31	3.19	94.74	18.18	98.39
272	LIG_TRAF6_MATH_1	unpaired_ali-delim-delim	0.915	0.91	0.911	6a33-2397	0.93	High	High	Medium	0.59	0.72	1.11	0.78	1.51	3.74	94.74	14.29	98.39
272	LIG_TRAF6_MATH_1	mixed_ali-delim-100	0.633	0.888	0.837	6a33-2397	0.93	High	High	Medium	0.64	0.7	1.23	0.79	1.72	3.43	97.37	17.78	100
272	LIG_TRAF6_MATH_1	mixed_ali-del-fl	0.59	0.84	0.79	1lb5-2404	0.85	High	Medium	Medium	1.03	2.42	0.8	2.38	1.64	2.89	89.74	25.53	100
272	LIG_TRAF6_MATH_1	combined	0.905	0.915	0.913	6a33-2397	0.94	High	High	Medium	0.56	0.71	1.09	0.77	1.5	3.24	97.37	13.95	96.77
320	DOC_SPAK_OSR1_1	mixed_ali-delim-delim	0.882	0.927	0.918	2v3s-329	0.95	High	High	Medium	0.51	1.41	0.79	1.4	1.22	7.01	96.15	3.85	100
320	DOC_SPAK_OSR1_1	single_pep-delim-delim	0.887	0.922	0.915	2v3s-329	0.94	High	High	Medium	0.54	1.42	0.81	1.42	1.27	8.03	96.15	10.71	89.8
320	DOC_SPAK_OSR1_1	unpaired_ali-delim-delim	0.895	0.93	0.923	2v3s-329	0.96	High	High	Medium	0.51	1.4	0.79	1.39	1.2	6.17	100	3.7	97.96
320	DOC_SPAK_OSR1_1	mixed_ali-delim-100	0.546	0.876	0.81	2v3s-329	0.94	High	High	Medium	0.55	1.42	0.85	1.41	1.28	5.27	96.15	10.71	97.96
320	DOC_SPAK_OSR1_1	mixed_ali-del-fl	0.328	0.908	0.792	2v3s-329	0.9	High	High	Medium	0.81	1.61	0.83	1.59	1.31	5.02	96.15	0	100
320	DOC_SPAK_OSR1_1	combined	0.895	0.93	0.923	2v3s-329	0.96	High	High	Medium	0.51	1.4	0.79	1.39	1.2	6.17	100	3.7	97.96
321	DOC_SPAK_OSR1_1	mixed_ali-delim-delim	0.879	0.919	0.911	2v3s-329	0.94	High	High	Medium	0.52	1.42	0.81	1.41	1.27	7.25	96.15	3.85	97.96
321	DOC_SPAK_OSR1_1	single_pep-delim-delim	0.88	0.915	0.908	2v3s-329	0.94	High	High	Medium	0.56	1.42	0.83	1.41	1.27	8.2	96.15	10.71	89.8
321	DOC_SPAK_OSR1_1	unpaired_ali-delim-delim	0.889	0.924	0.917	2v3s-329	0.94	High	High	Medium	0.52	1.41	0.82	1.4	1.24	6.94	96.15	0	97.96
321	DOC_SPAK_OSR1_1	mixed_ali-delim-100	0.519	0.839	0.775	2v3s-329	0.93	High	High	Medium	0.56	1.45	0.8	1.44	1.25	5.67	92.31	11.11	97.96
321	DOC_SPAK_OSR1_1	mixed_ali-del-fl	0.668	0.863	0.824	2v3s-329	0.92	High	High	Medium	0.69	1.58	0.8	1.57	1.41	5.84	96.15	13.79	100
321	DOC_SPAK_OSR1_1	combined	0.889	0.924	0.917	2v3s-329	0.94	High	High	Medium	0.52	1.41	0.82	1.4	1.24	6.94	96.15	0	97.96
326	DOC_SPAK_OSR1_1	mixed_ali-delim-delim	0.885	0.925	0.917	2v3s-329	0.94	High	High	Medium	0.52	1.45	0.78	1.44	1.21	6.42	96.15	3.85	93.88
326	DOC_SPAK_OSR1_1	single_pep-delim-delim	0.88	0.92	0.912	2v3s-329	0.94	High	High	Medium	0.53	1.42	0.79	1.41	1.2	7.45	96.15	10.71	91.84
326	DOC_SPAK_OSR1_1	unpaired_ali-delim-delim	0.888	0.928	0.92	2v3s-329	0.95	High	High	High	0.49	1.41	0.76	1.4	1.14	5.93	96.15	10.71	95.92
326	DOC_SPAK_OSR1_1	mixed_ali-delim-100	0.526	0.866	0.798	2v3s-329	0.96	High	High	Medium	0.54	1.43	0.72	1.42	1.17	6.11	100	7.14	95.92
326	DOC_SPAK_OSR1_1	mixed_ali-del-fl	0.576	0.866	0.808	2v3s-329	0.9	High	High	Medium	0.83	1.77	0.79	1.75	1.25	6.53	96.15	10.71	97.96
326	DOC_SPAK_OSR1_1	combined	0.888	0.928	0.92	2v3s-329	0.95	High	High	High	0.49	1.41	0.76	1.4	1.14	5.93	96.15	10.71	95.92
329	DOC_SPAK_OSR1_1	mixed_ali-delim-delim	0.87	0.93	0.918	2v3s-329	0.95	High	High	High	0.49	1.41	0.79	1.4	1.23	7.25	96.15	3.85	93.88
329	DOC_SPAK_OSR1_1	single_pep-delim-delim	0.883	0.928	0.919	2v3s-329	0.96	High	High	High	0.47	1.49	0.79	1.47	1.26	6.42	100	3.7	97.96
329	DOC_SPAK_OSR1_1	unpaired_ali-delim-delim	0.876	0.931	0.92	2v3s-329	0.96	High	High	High	0.47	1.46	0.77	1.45	1.21	5.74	100	10.34	97.96
329	DOC_SPAK_OSR1_1	mixed_ali-delim-100	0.544	0.879	0.812	2v3s-329	0.94	High	High	Medium	0.53	1.47	0.85	1.46	1.3	5.03	96.15	10.71	97.96
329	DOC_SPAK_OSR1_1	mixed_ali-del-fl	0.315	0.915	0.795	2v3s-329	0.89	High	High	Medium	0.83	1.63	0.88	1.67	2.33	5.78	96.15	13.79	100
329	DOC_SPAK_OSR1_1	combined	0.876	0.931	0.92	2v3s-329	0.96	High	High	High	0.47	1.46	0.77	1.45	1.21	5.74	100	10.34	97.96
330	DOC_ANK_TNKS_1	mixed_ali-delim-delim	0.942	0.932	0.934	3twr-330	0.95	High	High	High	0.48	0.49	0.41	0.53	1.13	1.25	97.14	8.11	97.14
330	DOC_ANK_TNKS_1	single_pep-delim-delim	0.943	0.928	0.931	3twr-330	0.96	High	High	High	0.37	0.47	0.29	0.49	0.72	1.12	94.29	2.94	100
330	DOC_ANK_TNKS_1	unpaired_ali-delim-delim	0.946	0.936	0.938	3twr-330	0.96	High	High	High	0.42	0.49	0.34	0.52	0.87	1.26	97.14	10.53	100
330	DOC_ANK_TNKS_1	mixed_ali-delim-100	0.651	0.836	0.799	3twr-330	0.96	High	High	High	0.45	0.49	0.41	0.53	1.07	1.26	97.14	8.11	97.14
330	DOC_ANK_TNKS_1	mixed_ali-del-fl	0.416	0.676	0.624	3twr-330	0.1	Incorrect	Incorrect	Incorrect	5.02	0.61	1.78	3.46	16.4	15.27	0	100	38.57
330	DOC_ANK_TNKS_1	combined	0.946	0.936	0.938	3twr-330	0.96	High	High	High	0.42	0.49	0.34	0.52	0.87	1.26	97.14	10.53	100
331	DOC_ANK_TNKS_1	mixed_ali-delim-delim	0.94	0.92	0.924	3twu-345	0.96	High	High	High	0.43	0.53	0.58	0.57	1.07	1.14	96.97	8.57	100
331	DOC_ANK_TNKS_1	single_pep-delim-delim	0.941	0.921	0.925	3twu-345	0.97	High	High	High	0.36	0.51	0.39	0.52	0.72	0.91	96.97	8.57	95.77
331	DOC_ANK_TNKS_1	unpaired_ali-delim-delim	0.943	0.923	0.927	3twr-330	0.96	High	High	High	0.4	0.52	0.37	0.53	0.77	1.95	94.29	5.71	100
331	DOC_ANK_TNKS_1	mixed_ali-delim-100	0.635	0.725	0.707	3twu-345	0.3	Acceptable	Acceptable	Incorrect	3.21	0.5	2.32	2.21	10.19	28.83	30.3	52.38	64.79
331	DOC_ANK_TNKS_1	mixed_ali-del-fl	0.356	0.356	0.356	3twu-345	0.01	Incorrect	Incorrect	Incorrect	24.14	0.55	1.84	16.57	79.26	85.62	0	0	0
331	DOC_ANK_TNKS_1	combined	0.943	0.923	0.927	3twr-330	0.96	High	High	High	0.4	0.52	0.37	0.53	0.77	1.95	94.29	5.71	100
332	DOC_ANK_TNKS_1	mixed_ali-delim-delim	0.935	0.87	0.883	3twu-345	0.92	High	High	High	0.46	0.48	0.74	0.53	1.17	2.14	87.88	14.71	100
332	DOC_ANK_TNKS_1	single_pep-delim-delim	0.94	0.915	0.92	3twu-345	0.93	High	High	High	0.47	0.47	0.81	0.53	1.21	2.93	90.91	18.92	100
332	DOC_ANK_TNKS_1	unpaired_ali-delim-delim	0.945	0.915	0.921	3twu-345	0.95	High	High	High	0.46	0.51	0.69	0.56	1.16	2.09	93.94	16.22	100
332	DOC_ANK_TNKS_1	mixed_ali-delim-100	0.628	0.278	0.348	3twu-345	0.39	Acceptable	Acceptable	Incorrect	2.21	0.45	3.52	1.55	6.91	26.38	24.24	63.64	74.65
332	DOC_ANK_TNKS_1	mixed_ali-del-fl	0.433	0.238	0.277	3twu-345	0	Incorrect	Incorrect	Incorrect	29.73	0.52	2.08	20.19	95.88	110.04	0	0	0
332	DOC_ANK_TNKS_1	combined	0.945	0.915	0.921	3twu-345	0.95	High	High	High	0.46	0.51	0.69	0.56	1.16	2.09	93.94	16.22	100
335	DOC_ANK_TNKS_1	mixed_ali-delim-delim	0.905	0.365	0.473	3twu-345	0.43	Acceptable	Acceptable	Incorrect	2.17	0.47	2.36	1.5	6.5	28.49	33.33	69.44	85.92
335	DOC_ANK_TNKS_1	single_pep-delim-delim	0.943	0.923	0.927	3twu-345	0.98	High	High	High	0.34	0.48	0.42	0.49	0.59	1.33	100	5.71	100
335	DOC_ANK_TNKS_1	unpaired_ali-delim-delim	0.911	0.441	0.535	3twu-345	0.51	Medium	Medium	Acceptable	1.96	0.49	2.11	1.38	5.94	19.31	48.48	46.67	91.55
335	DOC_ANK_TNKS_1	mixed_ali-delim-100	0.639	0.209	0.295	3twu-345	0.07	Incorrect	Incorrect	Incorrect	6.37	0.46	1.75	4.33	20.22	36.62	0	100	11.27
335	DOC_ANK_TNKS_1	mixed_ali-del-fl	0.488	0.268	0.312	3twu-345	0.02	Incorrect	Incorrect	Incorrect	12.66	0.64	1.62	8.7	40.49	38.92	0	0	0
335	DOC_ANK_TNKS_1	combined	0.943	0.923	0.927	3twu-345	0.98	High	High	High	0.34	0.48	0.42	0.49	0.59	1.33	100	5.71	100
336	DOC_ANK_TNKS_1	mixed_ali-delim-delim	0.936	0.911	0.916	3twu-345	0.95	High	High	High	0.41	0.5	0.69	0.54	1.03	1.64	93.94	16.22	98.59
336	DOC_ANK_TNKS_1	single_pep-delim-delim	0.937	0.907	0.913	3twu-345	0.96	High	High	High	0.43	0.5	0.7	0.54	1.12	1.97	96.97	17.95	100
336	DOC_ANK_TNKS_1	unpaired_ali-delim-delim	0.936	0.906	0.912	3twu-345	0.86	High	High	Medium	0.78	0.5	1.77	0.69	2.21	5.93	84.85	17.65	98.59
336	DOC_ANK_TNKS_1	mixed_ali-delim-100	0.639	0.664	0.659	3twr-330	0.02	Incorrect	Incorrect	Incorrect	11.48	0.52	1.65	7.62	41.16	46.22	0	0	0
336	DOC_ANK_TNKS_1	mixed_ali-del-fl	0.338	0.443	0.422	3twu-345	0	Incorrect	Incorrect	Incorrect	28.75	0.65	2.29	19.53	91.14	99.09	0	0	0
336	DOC_ANK_TNKS_1	combined	0.936	0.911	0.916	3twu-345	0.95	High	High	High	0.41	0.5	0.69	0.54	1.03	1.64	93.94	16.22	98.59
339	DOC_ANK_TNKS_1	mixed_ali-delim-delim	0.929	0.874	0.885	3twu-345	0.44	Acceptable	Acceptable	Acceptable	1.56	0.48	1.76	1.11	6.46	28.47	21.21	80.56	91.55
339	DOC_ANK_TNKS_1	single_pep-delim-delim	0.941	0.906	0.913	3twr-330	0.93	High	High	High	0.42	0.52	0.42	0.54	0.81	1.29	88.57	8.82	100
339	DOC_ANK_TNKS_1	unpaired_ali-delim-delim	0.938	0.888	0.898	3twu-345	0.4	Acceptable	Acceptable	Incorrect	1.64	0.45	1.69	1.14	6.73	29.03	12.12	89.47	91.55
339	DOC_ANK_TNKS_1	mixed_ali-delim-100	0.645	0.76	0.737	3twr-330	0.94	High	High	Medium	0.53	0.52	0.76	0.57	1.25	2.23	94.29	8.33	100
339	DOC_ANK_TNKS_1	mixed_ali-del-fl	0.424	0.824	0.744	3twr-330	0.9	High	High	Medium	0.72	0.53	1.21	0.67	2.02	3	94.29	8.33	98.57
339	DOC_ANK_TNKS_1	combined	0.941	0.906	0.913	3twr-330	0.93	High	High	High	0.42	0.52	0.42	0.54	0.81	1.29	88.57	8.82	100
341	DOC_ANK_TNKS_1	mixed_ali-delim-delim	0.94	0.93	0.932	3twu-345	0.94	High	High	High	0.48	0.48	0.85	0.54	1.18	1.18	93.94	18.42	97.18
341	DOC_ANK_TNKS_1	single_pep-delim-delim	0.923	0.708	0.751	3twu-345	0.46	Acceptable	Acceptable	Acceptable	2.4	0.48	4.06	1.65	7.22	18.8	51.52	51.43	98.59
341	DOC_ANK_TNKS_1	unpaired_ali-delim-delim	0.944	0.929	0.932	3twu-345	0.95	High	High	High	0.49	0.52	0.82	0.58	1.27	1.43	96.97	17.95	98.59
341	DOC_ANK_TNKS_1	mixed_ali-delim-100	0.63	0.43	0.47	3twu-345	0.01	Incorrect	Incorrect	Incorrect	21.38	0.45	2.01	14.49	68.04	86.31	0	0	0
341	DOC_ANK_TNKS_1	mixed_ali-del-fl	0.264	0.494	0.448	3twu-345	0.03	Incorrect	Incorrect	Incorrect	9.72	0.6	3.19	6.73	32.22	22.43	0	100	21.13
341	DOC_ANK_TNKS_1	combined	0.944	0.929	0.932	3twu-345	0.95	High	High	High	0.49	0.52	0.82	0.58	1.27	1.43	96.97	17.95	98.59
342	DOC_ANK_TNKS_1	mixed_ali-delim-delim	0.905	0.44	0.533	3twu-345	0.63	Medium	Medium	Acceptable	1.42	0.46	1.91	1.02	4.21	9.15	54.55	40	83.1
342	DOC_ANK_TNKS_1	single_pep-delim-delim	0.944	0.924	0.928	3twu-345	0.97	High	High	High	0.36	0.5	0.33	0.52	0.81	1.36	96.97	8.57	100
342	DOC_ANK_TNKS_1	unpaired_ali-delim-delim	0.932	0.852	0.868	3twu-345	0.96	High	High	High	0.41	0.48	0.54	0.51	0.91	1.32	96.97	13.51	100
342	DOC_ANK_TNKS_1	mixed_ali-delim-100	0.624	0.319	0.38	3twu-345	0.01	Incorrect	Incorrect	Incorrect	22.13	0.44	2.24	15.01	70.01	91.33	0	0	0
342	DOC_ANK_TNKS_1	mixed_ali-del-fl	0.786	0.526	0.578	3twu-345	0	Incorrect	Incorrect	Incorrect	26.75	0.61	2.11	18.27	86.19	104.71	0	0	0
342	DOC_ANK_TNKS_1	combined	0.944	0.924	0.928	3twu-345	0.97	High	High	High	0.36	0.5	0.33	0.52	0.81	1.36	96.97	8.57	100
344	DOC_ANK_TNKS_1	mixed_ali-delim-delim	0.936	0.886	0.896	3twr-330	0.42	Acceptable	Acceptable	Incorrect	2.47	0.55	4.69	1.69	7.31	21.25	42.86	55.88	97.14
344	DOC_ANK_TNKS_1	single_pep-delim-delim	0.944	0.924	0.928	3twu-345	0.98	High	High	High	0.37	0.51	0.32	0.53	0.79	1.08	100	10.81	100
344	DOC_ANK_TNKS_1	unpaired_ali-delim-delim	0.942	0.912	0.918	3twu-345	0.93	High	High	Medium	0.53	0.54	0.77	0.6	1.34	2.57	93.94	16.22	98.59
344	DOC_ANK_TNKS_1	mixed_ali-delim-100	0.623	0.328	0.387	3twu-345	0.6	Medium	Medium	Acceptable	1.55	0.47	3.31	1.11	4.65	15.21	54.55	28	80.28
344	DOC_ANK_TNKS_1	mixed_ali-del-fl	0.43	0.28	0.31	3twu-345	0.01	Incorrect	Incorrect	Incorrect	16.07	0.53	2.3	10.94	50.84	62.14	0	0	0
344	DOC_ANK_TNKS_1	combined	0.944	0.924	0.928	3twu-345	0.98	High	High	High	0.37	0.51	0.32	0.53	0.79	1.08	100	10.81	100
345	DOC_ANK_TNKS_1	mixed_ali-delim-delim	0.942	0.932	0.934	3twu-345	0.96	High	High	High	0.43	0.53	0.56	0.55	0.79	0.81	96.97	11.11	98.59
345	DOC_ANK_TNKS_1	single_pep-delim-delim	0.938	0.933	0.934	3twu-345	0.96	High	High	High	0.43	0.51	0.58	0.53	0.85	1.08	96.97	11.11	98.59
345	DOC_ANK_TNKS_1	unpaired_ali-delim-delim	0.943	0.933	0.935	3twu-345	0.96	High	High	High	0.47	0.49	0.54	0.52	0.86	1.39	96.97	11.11	97.18
345	DOC_ANK_TNKS_1	mixed_ali-delim-100	0.67	0.85	0.814	3twu-345	0.96	High	High	High	0.44	0.52	0.54	0.54	0.9	1.14	96.97	11.11	97.18
345	DOC_ANK_TNKS_1	mixed_ali-del-fl	0.429	0.849	0.765	3twu-345	0.96	High	High	High	0.41	0.45	0.57	0.47	0.81	1.46	96.97	11.11	97.18
345	DOC_ANK_TNKS_1	combined	0.943	0.933	0.935	3twu-345	0.96	High	High	High	0.47	0.49	0.54	0.52	0.86	1.39	96.97	11.11	97.18
346	DOC_ANK_TNKS_1	mixed_ali-delim-delim	0.941	0.906	0.913	3twu-345	0.91	High	High	Medium	0.51	0.49	0.9	0.55	1.22	2.88	84.85	15.15	91.55
346	DOC_ANK_TNKS_1	single_pep-delim-delim	0.937	0.917	0.921	3twu-345	0.89	High	High	Medium	0.47	0.51	0.62	0.55	1.07	2.6	78.79	10.34	87.32
346	DOC_ANK_TNKS_1	unpaired_ali-delim-delim	0.941	0.911	0.917	3twu-345	0.88	High	High	Medium	0.65	0.47	1.31	0.59	1.73	6.45	84.85	12.5	88.73
346	DOC_ANK_TNKS_1	mixed_ali-delim-100	0.665	0.835	0.801	3twu-345	0.95	High	High	High	0.38	0.47	0.55	0.47	0.64	0.75	90.91	9.09	91.55
346	DOC_ANK_TNKS_1	mixed_ali-del-fl	0.289	0.874	0.757	3twu-345	0.9	High	High	Medium	0.56	0.47	1.11	0.57	1.52	5.54	84.85	17.65	91.55
346	DOC_ANK_TNKS_1	combined	0.937	0.917	0.921	3twu-345	0.89	High	High	Medium	0.47	0.51	0.62	0.55	1.07	2.6	78.79	10.34	87.32
350	DOC_ANK_TNKS_1	mixed_ali-delim-delim	0.946	0.931	0.934	3twu-345	0.94	High	High	High	0.48	0.51	0.86	0.56	1.21	2.21	93.94	20.51	97.18
350	DOC_ANK_TNKS_1	single_pep-delim-delim	0.943	0.928	0.931	3twu-345	0.97	High	High	High	0.41	0.51	0.73	0.54	0.94	1.69	100	17.5	100
350	DOC_ANK_TNKS_1	unpaired_ali-delim-delim	0.947	0.937	0.939	3twu-345	0.95	High	High	High	0.47	0.52	0.78	0.56	1.13	1.26	96.97	17.95	97.18
350	DOC_ANK_TNKS_1	mixed_ali-delim-100	0.662	0.892	0.846	3twu-345	0.98	High	High	High	0.37	0.47	0.59	0.49	0.8	1.76	100	17.5	100
350	DOC_ANK_TNKS_1	mixed_ali-del-fl	0.25	0.51	0.458	3twu-345	0.01	Incorrect	Incorrect	Incorrect	14.96	0.49	2.64	10.32	49.61	67.5	0	0	0
350	DOC_ANK_TNKS_1	combined	0.947	0.937	0.939	3twu-345	0.95	High	High	High	0.47	0.52	0.78	0.56	1.13	1.26	96.97	17.95	97.18
435	LIG_EVH1_2	mixed_ali-delim-delim	0.824	0.644	0.68	1ddv-450	0.39	Acceptable	Acceptable	Incorrect	1.95	0.86	2.76	1.5	6.08	37.86	13.33	86.67	77.27
435	LIG_EVH1_2	single_pep-delim-delim	0.818	0.678	0.706	1ddv-450	0.59	Medium	Medium	Acceptable	1.65	0.76	2.69	1.3	5.23	7.99	60	59.09	97.73
435	LIG_EVH1_2	unpaired_ali-delim-delim	0.858	0.698	0.73	1ddv-450	0.59	Medium	Medium	Acceptable	1.67	0.71	2.76	1.27	5.23	6.77	60	57.14	97.73
435	LIG_EVH1_2	mixed_ali-delim-100	0.518	0.168	0.238	1ddv-450	0.35	Acceptable	Acceptable	Incorrect	2.42	0.83	2.6	1.74	7.28	36.58	20	81.25	97.73
435	LIG_EVH1_2	mixed_ali-del-fl	0.476	0.476	0.476	1ddv-450	0.01	Incorrect	Incorrect	Incorrect	17.03	1	3.28	11.35	55.97	55.27	0	0	0
435	LIG_EVH1_2	combined	0.858	0.698	0.73	1ddv-450	0.59	Medium	Medium	Acceptable	1.67	0.71	2.76	1.27	5.23	6.77	60	57.14	97.73
446	LIG_EVH1_2	mixed_ali-delim-delim	0.835	0.75	0.767	1ddv-450	0.32	Acceptable	Acceptable	Incorrect	3.04	0.77	1.98	2.13	9.72	27.86	33.33	73.68	79.55
446	LIG_EVH1_2	single_pep-delim-delim	0.85	0.56	0.618	1ddv-450	0.25	Acceptable	Acceptable	Incorrect	3.69	0.72	3.16	2.56	11.98	31.29	26.67	78.95	68.18
446	LIG_EVH1_2	unpaired_ali-delim-delim	0.854	0.854	0.854	1ddv-450	0.92	High	High	Medium	0.61	0.62	1.25	0.68	1.52	5.26	93.33	6.67	97.73
446	LIG_EVH1_2	mixed_ali-delim-100	0.563	0.208	0.279	1ddv-450	0.07	Incorrect	Incorrect	Incorrect	6.05	0.65	1.98	4.08	20.02	29.6	0	0	0
446	LIG_EVH1_2	mixed_ali-del-fl	0.66	0.475	0.512	1ddv-450	0.02	Incorrect	Incorrect	Incorrect	10.51	1.04	1.4	7.23	35.63	44.26	0	0	2.27
446	LIG_EVH1_2	combined	0.854	0.854	0.854	1ddv-450	0.92	High	High	Medium	0.61	0.62	1.25	0.68	1.52	5.26	93.33	6.67	97.73
448	LIG_EVH1_2	mixed_ali-delim-delim	0.783	0.458	0.523	1ddv-450	0.61	Medium	Medium	Acceptable	1.69	0.93	1.64	1.41	5.21	20.33	66.67	23.08	97.73
448	LIG_EVH1_2	single_pep-delim-delim	0.857	0.842	0.845	1ddv-450	0.58	Medium	Medium	Acceptable	1.7	0.69	2.85	1.3	5.46	7.61	60	59.09	97.73
448	LIG_EVH1_2	unpaired_ali-delim-delim	0.86	0.61	0.66	1ddv-450	0.15	Incorrect	Incorrect	Incorrect	4.69	0.72	2.48	3.26	15.65	22.81	13.33	90	54.55
448	LIG_EVH1_2	mixed_ali-delim-100	0.605	0.585	0.589	1ddv-450	0.95	High	High	Medium	0.57	0.82	0.46	0.85	1.47	3.1	100	0	97.73
448	LIG_EVH1_2	mixed_ali-del-fl	0.505	0.32	0.357	1ddv-450	0.4	Acceptable	Acceptable	Incorrect	2.2	0.8	2.48	1.58	6.56	13.12	26.67	20	52.27
448	LIG_EVH1_2	combined	0.857	0.842	0.845	1ddv-450	0.58	Medium	Medium	Acceptable	1.7	0.69	2.85	1.3	5.46	7.61	60	59.09	97.73
449	LIG_EVH1_2	mixed_ali-delim-delim	0.794	0.524	0.578	1ddv-450	0.58	Medium	Medium	Acceptable	1.71	0.88	2.67	1.4	5.38	12.11	60	55	97.73
449	LIG_EVH1_2	single_pep-delim-delim	0.864	0.864	0.864	1ddv-450	0.58	Medium	Medium	Acceptable	1.69	0.64	2.81	1.27	5.4	5.47	60	59.09	97.73
449	LIG_EVH1_2	unpaired_ali-delim-delim	0.867	0.697	0.731	1ddv-450	0.27	Acceptable	Acceptable	Incorrect	3.44	0.68	2.92	2.36	11.03	20.81	26.67	78.95	77.27
449	LIG_EVH1_2	mixed_ali-delim-100	0.663	0.618	0.627	1ddv-450	0.96	High	High	High	0.52	0.76	0.38	0.77	0.89	1.92	100	0	97.73
449	LIG_EVH1_2	mixed_ali-del-fl	0.515	0.36	0.391	1ddv-450	0.3	Acceptable	Acceptable	Incorrect	2.88	0.8	2.98	2.01	8.93	32.21	20	57.14	75
449	LIG_EVH1_2	combined	0.864	0.864	0.864	1ddv-450	0.58	Medium	Medium	Acceptable	1.69	0.64	2.81	1.27	5.4	5.47	60	59.09	97.73
450	LIG_EVH1_2	mixed_ali-delim-delim	0.84	0.78	0.792	1ddv-450	0.58	Medium	Medium	Acceptable	1.74	0.77	2.76	1.36	5.53	15.03	60	57.14	97.73
450	LIG_EVH1_2	single_pep-delim-delim	0.859	0.784	0.799	1ddv-450	0.57	Medium	Medium	Acceptable	1.79	0.66	2.83	1.34	5.78	7.26	60	60.87	97.73
450	LIG_EVH1_2	unpaired_ali-delim-delim	0.868	0.843	0.848	1ddv-450	0.58	Medium	Medium	Acceptable	1.74	0.64	2.75	1.3	5.58	8.43	60	57.14	97.73
450	LIG_EVH1_2	mixed_ali-delim-100	0.567	0.497	0.511	1ddv-450	0.88	High	High	Medium	0.8	0.77	0.29	0.89	2.31	6.15	93.33	0	97.73
450	LIG_EVH1_2	mixed_ali-del-fl	0.513	0.198	0.261	1ddv-450	0	Incorrect	Incorrect	Incorrect	26.9	0.7	2.99	17.9	89.87	83.43	0	0	0
450	LIG_EVH1_2	combined	0.868	0.843	0.848	1ddv-450	0.58	Medium	Medium	Acceptable	1.74	0.64	2.75	1.3	5.58	8.43	60	57.14	97.73
542	LIG_eIF4E_1	mixed_ali-delim-delim	0.802	0.952	0.922	6fc3-547	0.89	High	High	High	0.66	1.99	0.17	1.96	0.74	3.75	83.33	9.09	93.88
542	LIG_eIF4E_1	single_pep-delim-delim	0.783	0.553	0.599	6fc3-547	0.03	Incorrect	Incorrect	Incorrect	11.02	2.28	2.65	6.63	32.09	32.42	0	100	20.41
542	LIG_eIF4E_1	unpaired_ali-delim-delim	0.789	0.859	0.845	6fc3-547	0.89	High	High	Medium	0.69	1.96	0.18	1.93	1.13	4.41	87.5	8.7	93.88
542	LIG_eIF4E_1	mixed_ali-delim-100	0.68	0.785	0.764	6fc3-547	0.88	High	High	Medium	0.62	1.96	0.18	1.93	0.61	3.38	79.17	13.64	93.88
542	LIG_eIF4E_1	mixed_ali-del-fl	0.344	0.889	0.78	6fc3-547	0.9	High	High	High	0.67	2.02	0.16	1.98	0.79	3.32	87.5	12.5	93.88
542	LIG_eIF4E_1	combined	0.802	0.952	0.922	6fc3-547	0.89	High	High	High	0.66	1.99	0.17	1.96	0.74	3.75	83.33	9.09	93.88
543	LIG_eIF4E_1	mixed_ali-delim-delim	0.911	0.951	0.943	4axg-553	0.92	High	High	High	0.64	1.73	0.15	1.71	1	5.31	94.12	23.81	97.83
543	LIG_eIF4E_1	single_pep-delim-delim	0.895	0.54	0.611	6fc3-547	0.03	Incorrect	Incorrect	Incorrect	11.26	2.45	2.98	6.76	32.31	36.14	0	100	18.37
543	LIG_eIF4E_1	unpaired_ali-delim-delim	0.923	0.958	0.951	4axg-553	0.92	High	High	High	0.64	1.68	0.17	1.66	1	5.33	94.12	23.81	97.83
543	LIG_eIF4E_1	mixed_ali-delim-100	0.761	0.901	0.873	4axg-553	0.93	High	High	High	0.61	1.73	0.2	1.7	0.74	4.56	94.12	20	97.83
543	LIG_eIF4E_1	mixed_ali-del-fl	0.357	0.937	0.821	4axg-553	0.93	High	High	High	0.61	1.75	0.23	1.73	0.95	5.02	94.12	20	95.65
543	LIG_eIF4E_1	combined	0.923	0.958	0.951	4axg-553	0.92	High	High	High	0.64	1.68	0.17	1.66	1	5.33	94.12	23.81	97.83
544	LIG_eIF4E_1	mixed_ali-delim-delim	0.797	0.917	0.893	1rf8-544	0.35	Acceptable	Incorrect	Acceptable	5.09	12.8	0.35	12.73	10.51	18.8	57.69	28.57	80
544	LIG_eIF4E_1	single_pep-delim-delim	0.788	0.528	0.58	1rf8-544	0.03	Incorrect	Incorrect	Incorrect	11.18	12.68	2.47	13.41	27.77	33.8	0	100	14.55
544	LIG_eIF4E_1	unpaired_ali-delim-delim	0.774	0.819	0.81	1rf8-544	0.48	Acceptable	Acceptable	Acceptable	3.48	6.91	0.38	6.86	5.29	11.09	57.69	28.57	83.64
544	LIG_eIF4E_1	mixed_ali-delim-100	0.828	0.843	0.84	1rf8-544	0.47	Acceptable	Acceptable	Acceptable	2.86	8.62	0.39	8.56	6.51	13.19	57.69	28.57	83.64
544	LIG_eIF4E_1	mixed_ali-del-fl	0.333	0.888	0.777	1rf8-544	0.57	Medium	Medium	Acceptable	2.81	4.32	0.4	4.29	3.16	8.09	61.54	27.27	85.45
544	LIG_eIF4E_1	combined	0.797	0.917	0.893	1rf8-544	0.35	Acceptable	Incorrect	Acceptable	5.09	12.8	0.35	12.73	10.51	18.8	57.69	28.57	80
545	LIG_eIF4E_1	mixed_ali-delim-delim	0.8	0.92	0.896	6fc3-547	0.87	High	High	Medium	0.62	1.94	0.21	1.9	0.49	3.21	75	5.26	91.84
545	LIG_eIF4E_1	single_pep-delim-delim	0.787	0.527	0.579	6fc3-547	0.03	Incorrect	Incorrect	Incorrect	10.93	1.91	2.69	6.43	31.62	34.42	0	100	16.33
545	LIG_eIF4E_1	unpaired_ali-delim-delim	0.773	0.768	0.769	6fc3-547	0.88	High	High	Medium	0.59	1.92	0.19	1.89	0.75	3.63	79.17	17.39	91.84
545	LIG_eIF4E_1	mixed_ali-delim-100	0.817	0.837	0.833	6fc3-547	0.85	High	High	Medium	0.72	1.99	0.25	1.95	0.44	2.6	75	14.29	91.84
545	LIG_eIF4E_1	mixed_ali-del-fl	0.342	0.882	0.774	4axg-553	0.89	High	High	High	0.9	2.12	0.23	2.08	0.86	2.85	94.12	27.27	91.3
545	LIG_eIF4E_1	combined	0.8	0.92	0.896	6fc3-547	0.87	High	High	Medium	0.62	1.94	0.21	1.9	0.49	3.21	75	5.26	91.84
546	LIG_eIF4E_1	mixed_ali-delim-delim	0.92	0.945	0.94	5t48-546	0.93	High	High	High	0.46	0.68	0.15	0.68	0.8	1.55	88.89	5.88	96
546	LIG_eIF4E_1	single_pep-delim-delim	0.9	0.725	0.76	5t48-546	0.95	High	High	Medium	0.57	0.6	0.5	0.63	1.23	2.6	100	18.18	100
546	LIG_eIF4E_1	unpaired_ali-delim-delim	0.919	0.944	0.939	5t48-546	0.94	High	High	Medium	0.51	0.65	0.19	0.66	1.07	3.36	94.44	5.56	94
546	LIG_eIF4E_1	mixed_ali-delim-100	0.773	0.898	0.873	5t48-546	0.96	High	High	High	0.41	0.61	0.13	0.61	0.57	1.96	94.44	0	96
546	LIG_eIF4E_1	mixed_ali-del-fl	0.387	0.932	0.823	5t48-546	0.93	High	High	High	0.5	0.61	0.14	0.62	0.82	2.4	88.89	0	90
546	LIG_eIF4E_1	combined	0.92	0.945	0.94	5t48-546	0.93	High	High	High	0.46	0.68	0.15	0.68	0.8	1.55	88.89	5.88	96
547	LIG_eIF4E_1	mixed_ali-delim-delim	0.794	0.949	0.918	6fc3-547	0.94	High	High	High	0.57	1.91	0.12	1.88	0.68	2.59	95.83	0	100
547	LIG_eIF4E_1	single_pep-delim-delim	0.771	0.571	0.611	6fc3-547	0.04	Incorrect	Incorrect	Incorrect	9.42	1.91	0.56	5.74	28.44	25.76	0	100	28.57
547	LIG_eIF4E_1	unpaired_ali-delim-delim	0.8	0.95	0.92	6fc3-547	0.96	High	High	High	0.55	1.98	0.15	1.95	0.71	2.45	100	0	100
547	LIG_eIF4E_1	mixed_ali-delim-100	0.756	0.781	0.776	6fc3-547	0.95	High	High	High	0.53	2.01	0.11	1.97	0.44	2.46	95.83	0	100
547	LIG_eIF4E_1	mixed_ali-del-fl	0.682	0.792	0.77	6fc3-547	0.95	High	High	High	0.51	1.92	0.09	1.89	0.52	2.21	95.83	0	100
547	LIG_eIF4E_1	combined	0.8	0.95	0.92	6fc3-547	0.96	High	High	High	0.55	1.98	0.15	1.95	0.71	2.45	100	0	100
548	LIG_eIF4E_1	mixed_ali-delim-delim	0.912	0.947	0.94	5ekv-548	0.82	High	High	High	1.4	1.28	0.21	1.27	0.96	1.77	94.44	15	97.96
548	LIG_eIF4E_1	single_pep-delim-delim	0.898	0.603	0.662	5ekv-548	0.02	Incorrect	Incorrect	Incorrect	11.95	1.4	2.54	6.65	34.26	36.99	0	100	20.41
548	LIG_eIF4E_1	unpaired_ali-delim-delim	0.92	0.945	0.94	5ekv-548	0.81	High	Medium	Medium	1.45	1.3	0.21	1.29	1.21	2.2	94.44	19.05	97.96
548	LIG_eIF4E_1	mixed_ali-delim-100	0.759	0.904	0.875	5ekv-548	0.81	High	High	High	1.71	1.55	0.21	1.52	0.89	1.92	100	14.29	97.96
548	LIG_eIF4E_1	mixed_ali-del-fl	0.741	0.906	0.873	5ekv-548	0.81	High	High	High	1.67	1.55	0.21	1.53	0.96	1.97	100	14.29	97.96
548	LIG_eIF4E_1	combined	0.92	0.945	0.94	5ekv-548	0.81	High	Medium	Medium	1.45	1.3	0.21	1.29	1.21	2.2	94.44	19.05	97.96
549	LIG_eIF4E_1	mixed_ali-delim-delim	0.91	0.95	0.942	3am7-549	0.79	Medium	Medium	Medium	1.4	1.88	0.19	1.85	1.1	2.62	86.36	9.52	94.12
549	LIG_eIF4E_1	single_pep-delim-delim	0.896	0.581	0.644	3am7-549	0.03	Incorrect	Incorrect	Incorrect	11.57	1.84	2.49	6.57	33.71	37.59	0	100	17.65
549	LIG_eIF4E_1	unpaired_ali-delim-delim	0.918	0.948	0.942	3am7-549	0.79	Medium	Medium	Medium	1.39	1.76	0.19	1.75	1.28	2.46	86.36	13.64	96.08
549	LIG_eIF4E_1	mixed_ali-delim-100	0.762	0.902	0.874	3am7-549	0.86	High	High	Medium	0.91	1.61	0.17	1.59	1.15	2.27	86.36	9.52	96.08
549	LIG_eIF4E_1	mixed_ali-del-fl	0.726	0.906	0.87	3am7-549	0.86	High	High	Medium	0.93	1.63	0.17	1.61	1.19	2.4	86.36	9.52	96.08
549	LIG_eIF4E_1	combined	0.918	0.948	0.942	3am7-549	0.79	Medium	Medium	Medium	1.39	1.76	0.19	1.75	1.28	2.46	86.36	13.64	96.08
550	LIG_eIF4E_1	mixed_ali-delim-delim	0.895	0.93	0.923	5ekv-548	0.93	High	High	High	0.62	1.4	0.21	1.38	0.63	3.1	94.44	26.09	87.76
550	LIG_eIF4E_1	single_pep-delim-delim	0.879	0.504	0.579	6fc3-547	0.03	Incorrect	Incorrect	Incorrect	11.32	2.75	0.69	6.83	31.69	28.77	0	100	16.33
550	LIG_eIF4E_1	unpaired_ali-delim-delim	0.904	0.939	0.932	5ekv-548	0.93	High	High	High	0.6	1.42	0.23	1.39	0.54	2.87	94.44	22.73	89.8
550	LIG_eIF4E_1	mixed_ali-delim-100	0.706	0.871	0.838	5ekv-548	0.93	High	High	High	0.6	2.05	0.23	2.01	0.77	3	94.44	26.09	89.8
550	LIG_eIF4E_1	mixed_ali-del-fl	0.362	0.902	0.794	5ekv-548	0.93	High	High	High	0.62	1.54	0.25	1.51	0.4	2.9	94.44	26.09	89.8
550	LIG_eIF4E_1	combined	0.904	0.939	0.932	5ekv-548	0.93	High	High	High	0.6	1.42	0.23	1.39	0.54	2.87	94.44	22.73	89.8
551	LIG_eIF4E_1	mixed_ali-delim-delim	0.916	0.951	0.944	4axg-553	0.92	High	High	Medium	0.66	1.71	0.16	1.69	1.13	5.27	94.12	27.27	97.83
551	LIG_eIF4E_1	single_pep-delim-delim	0.902	0.652	0.702	6fc3-547	0.03	Incorrect	Incorrect	Incorrect	11.75	2.44	2.6	7	33.65	37.37	0	100	16.33
551	LIG_eIF4E_1	unpaired_ali-delim-delim	0.915	0.945	0.939	4axg-553	0.92	High	High	Medium	0.67	1.68	0.2	1.66	1.25	6.41	94.12	23.81	97.83
551	LIG_eIF4E_1	mixed_ali-delim-100	0.789	0.894	0.873	4axg-553	0.93	High	High	High	0.63	1.71	0.2	1.69	0.99	5.42	94.12	20	95.65
551	LIG_eIF4E_1	mixed_ali-del-fl	0.8	0.895	0.876	4axg-553	0.93	High	High	High	0.63	1.7	0.19	1.68	0.98	5.37	94.12	20	95.65
551	LIG_eIF4E_1	combined	0.916	0.951	0.944	4axg-553	0.92	High	High	Medium	0.66	1.71	0.16	1.69	1.13	5.27	94.12	27.27	97.83
552	LIG_eIF4E_1	mixed_ali-delim-delim	0.77	0.555	0.598	5t48-546	0.34	Acceptable	Acceptable	Incorrect	3.25	2.75	1.95	3.08	7.55	33.61	27.78	75	76
552	LIG_eIF4E_1	single_pep-delim-delim	0.778	0.503	0.558	6fc3-547	0.03	Incorrect	Incorrect	Incorrect	10.77	1.91	2.64	6.34	31.16	32.63	0	100	20.41
552	LIG_eIF4E_1	unpaired_ali-delim-delim	0.778	0.738	0.746	6fc3-547	0.38	Acceptable	Acceptable	Incorrect	2.19	2.65	1.95	2.84	6.05	33.96	16.67	80.95	77.55
552	LIG_eIF4E_1	mixed_ali-delim-100	0.573	0.158	0.241	3am7-549	0.07	Incorrect	Incorrect	Incorrect	7.15	2.88	1.84	4.64	19.43	32.59	0	100	23.53
552	LIG_eIF4E_1	mixed_ali-del-fl	0.685	0.255	0.341	1rf8-544	0.05	Incorrect	Incorrect	Incorrect	9.44	11.57	1.89	12.06	22.76	37.9	0	100	14.55
552	LIG_eIF4E_1	combined	0.778	0.738	0.746	6fc3-547	0.38	Acceptable	Acceptable	Incorrect	2.19	2.65	1.95	2.84	6.05	33.96	16.67	80.95	77.55
553	LIG_eIF4E_1	mixed_ali-delim-delim	0.911	0.746	0.779	4axg-553	0.92	High	High	High	0.49	1.45	0.5	1.44	1.35	5.08	88.24	31.82	100
553	LIG_eIF4E_1	single_pep-delim-delim	0.899	0.629	0.683	4axg-553	0.87	High	High	Medium	0.66	1.43	0.55	1.46	2.03	5.31	82.35	33.33	100
553	LIG_eIF4E_1	unpaired_ali-delim-delim	0.904	0.609	0.668	4axg-553	0.92	High	High	Medium	0.59	1.43	0.53	1.44	1.76	4.59	94.12	33.33	100
553	LIG_eIF4E_1	mixed_ali-delim-100	0.76	0.895	0.868	4axg-553	0.99	High	High	High	0.28	1.44	0.09	1.42	0.68	2.39	100	5.56	100
553	LIG_eIF4E_1	mixed_ali-del-fl	0.298	0.948	0.818	4axg-553	0.98	High	High	High	0.3	1.46	0.09	1.44	0.74	2.49	100	5.56	97.83
553	LIG_eIF4E_1	combined	0.76	0.895	0.868	4axg-553	0.99	High	High	High	0.28	1.44	0.09	1.42	0.68	2.39	100	5.56	100
554	LIG_eIF4E_1	mixed_ali-delim-delim	0.913	0.958	0.949	6fc3-547	0.93	High	High	High	0.41	2.59	0.2	2.54	0.45	2.77	87.5	4.55	91.84
554	LIG_eIF4E_1	single_pep-delim-delim	0.906	0.506	0.586	6fc3-547	0.03	Incorrect	Incorrect	Incorrect	11.41	2.64	2.91	6.84	32.32	36.16	0	100	20.41
554	LIG_eIF4E_1	unpaired_ali-delim-delim	0.915	0.96	0.951	6fc3-547	0.93	High	High	High	0.42	2.64	0.19	2.58	0.51	2.7	87.5	4.55	93.88
554	LIG_eIF4E_1	mixed_ali-delim-100	0.861	0.906	0.897	6fc3-547	0.95	High	High	High	0.42	2.63	0.26	2.58	0.53	2.86	91.67	8.33	93.88
554	LIG_eIF4E_1	mixed_ali-del-fl	0.311	0.956	0.827	6fc3-547	0.94	High	High	High	0.37	2.47	0.28	2.42	0.59	2.76	87.5	4.55	93.88
554	LIG_eIF4E_1	combined	0.915	0.96	0.951	6fc3-547	0.93	High	High	High	0.42	2.64	0.19	2.58	0.51	2.7	87.5	4.55	93.88
560	DOC_SPAK_OSR1_1	mixed_ali-delim-delim	0.868	0.918	0.908	2v3s-329	0.95	High	High	High	0.49	1.42	0.79	1.41	1.21	8.1	96.15	3.85	93.88
560	DOC_SPAK_OSR1_1	single_pep-delim-delim	0.877	0.917	0.909	2v3s-329	0.96	High	High	High	0.48	1.49	0.74	1.48	1.21	7.26	100	3.7	97.96
560	DOC_SPAK_OSR1_1	unpaired_ali-delim-delim	0.88	0.92	0.912	2v3s-329	0.96	High	High	High	0.5	1.48	0.76	1.47	1.24	7	100	7.14	97.96
560	DOC_SPAK_OSR1_1	mixed_ali-delim-100	0.514	0.824	0.762	2v3s-329	0.95	High	High	Medium	0.59	1.47	0.79	1.47	1.36	7.94	100	13.33	97.96
560	DOC_SPAK_OSR1_1	mixed_ali-del-fl	0.689	0.774	0.757	2v3s-329	0.89	High	High	Medium	0.8	1.68	0.84	1.67	1.58	5.56	92.31	20	97.96
560	DOC_SPAK_OSR1_1	combined	0.88	0.92	0.912	2v3s-329	0.96	High	High	High	0.5	1.48	0.76	1.47	1.24	7	100	7.14	97.96
561	DOC_SPAK_OSR1_1	mixed_ali-delim-delim	0.881	0.916	0.909	2v3s-329	0.94	High	High	Medium	0.53	1.41	0.81	1.4	1.22	8.24	96.15	0	97.96
561	DOC_SPAK_OSR1_1	single_pep-delim-delim	0.876	0.916	0.908	2v3s-329	0.94	High	High	Medium	0.56	1.45	0.8	1.44	1.24	8.97	96.15	10.71	89.8
561	DOC_SPAK_OSR1_1	unpaired_ali-delim-delim	0.878	0.918	0.91	2v3s-329	0.95	High	High	Medium	0.55	1.43	0.78	1.42	1.19	7.47	100	7.14	97.96
561	DOC_SPAK_OSR1_1	mixed_ali-delim-100	0.526	0.826	0.766	2v3s-329	0.91	High	High	Medium	0.58	1.45	0.81	1.45	1.38	6.05	88.46	8	95.92
561	DOC_SPAK_OSR1_1	mixed_ali-del-fl	0.683	0.783	0.763	2v3s-329	0.92	High	High	Medium	0.78	1.65	0.82	1.64	1.31	5.32	100	16.13	97.96
561	DOC_SPAK_OSR1_1	combined	0.878	0.918	0.91	2v3s-329	0.95	High	High	Medium	0.55	1.43	0.78	1.42	1.19	7.47	100	7.14	97.96
576	LIG_PTB_Phospho_1	mixed_ali-delim-delim	0.899	0.929	0.923	1shc-583	0.58	Medium	Medium	Acceptable	3.29	3.33	1.27	3.3	2.42	6.44	65.52	54.76	95.16
576	LIG_PTB_Phospho_1	single_pep-delim-delim	0.901	0.926	0.921	1shc-583	0.58	Medium	Medium	Acceptable	3.26	3.34	1.21	3.31	2.44	5.56	65.52	55.81	95.16
576	LIG_PTB_Phospho_1	unpaired_ali-delim-delim	0.901	0.931	0.925	1shc-583	0.58	Medium	Medium	Acceptable	3.28	3.33	1.25	3.3	2.41	5.96	65.52	54.76	95.16
576	LIG_PTB_Phospho_1	mixed_ali-delim-100	0.656	0.491	0.524	2l1c-592	0.46	Acceptable	Acceptable	Acceptable	3.32	3.64	0.35	3.62	2.32	18.76	27.78	74.36	63.75
576	LIG_PTB_Phospho_1	mixed_ali-del-fl	0.343	0.238	0.259	5u1m-580	0.01	Incorrect	Incorrect	Incorrect	27.47	8.85	1.66	24.39	65.49	64.25	0	0	0
576	LIG_PTB_Phospho_1	combined	0.901	0.931	0.925	1shc-583	0.58	Medium	Medium	Acceptable	3.28	3.33	1.25	3.3	2.41	5.96	65.52	54.76	95.16
577	LIG_PTB_Phospho_1	mixed_ali-delim-delim	0.829	0.344	0.441	2l1c-592	0.07	Incorrect	Incorrect	Incorrect	14.75	17.82	0.71	17.94	23.17	31.84	8.33	82.35	26.25
577	LIG_PTB_Phospho_1	single_pep-delim-delim	0.838	0.938	0.918	3ml4-591	0.69	Medium	Medium	Acceptable	1.52	15.28	0.29	15.05	3.71	16.03	75	38.24	89.36
577	LIG_PTB_Phospho_1	unpaired_ali-delim-delim	0.855	0.95	0.931	3ml4-591	0.67	Medium	Medium	Acceptable	1.54	15.25	0.3	15.03	3.94	16.16	71.43	35.48	87.23
577	LIG_PTB_Phospho_1	mixed_ali-delim-100	0.775	0.75	0.755	3ml4-591	0.56	Medium	Medium	Acceptable	1.79	15.32	0.82	15.1	4.87	17.1	50	48.15	74.47
577	LIG_PTB_Phospho_1	mixed_ali-del-fl	0.484	0.709	0.664	3ml4-591	0.59	Medium	Medium	Acceptable	1.73	14.75	0.81	14.54	4.74	15.93	57.14	42.86	74.47
577	LIG_PTB_Phospho_1	combined	0.855	0.95	0.931	3ml4-591	0.67	Medium	Medium	Acceptable	1.54	15.25	0.3	15.03	3.94	16.16	71.43	35.48	87.23
578	LIG_PTB_Phospho_1	mixed_ali-delim-delim	0.884	0.904	0.9	3ml4-591	0.63	Medium	High	Medium	2.38	3.34	0.43	3.24	0.87	3.59	60.71	48.48	85.11
578	LIG_PTB_Phospho_1	single_pep-delim-delim	0.853	0.523	0.589	3ml4-591	0.39	Acceptable	Acceptable	Incorrect	3.04	3.34	1.11	3.52	6.07	9.85	32.14	70.97	89.36
578	LIG_PTB_Phospho_1	unpaired_ali-delim-delim	0.848	0.408	0.496	3ml4-591	0.31	Acceptable	Acceptable	Incorrect	4.18	3.3	2.44	3.96	9.5	34.87	35.71	65.52	78.72
578	LIG_PTB_Phospho_1	mixed_ali-delim-100	0.559	0.749	0.711	3ml4-591	0.64	Medium	Medium	Medium	2.41	3.35	0.41	3.26	1.29	3.8	67.86	44.12	87.23
578	LIG_PTB_Phospho_1	mixed_ali-del-fl	0.526	0.736	0.694	3ml4-591	0.63	Medium	Medium	Medium	2.45	3.3	0.4	3.21	1.38	3.74	64.29	45.45	89.36
578	LIG_PTB_Phospho_1	combined	0.884	0.904	0.9	3ml4-591	0.63	Medium	High	Medium	2.38	3.34	0.43	3.24	0.87	3.59	60.71	48.48	85.11
579	LIG_PTB_Phospho_1	mixed_ali-delim-delim	0.758	0.953	0.914	5u1m-580	0.91	High	High	High	0.81	1.58	0.32	1.55	0.9	2	96.43	22.86	97.87
579	LIG_PTB_Phospho_1	single_pep-delim-delim	0.757	0.562	0.601	1irs-584	0.42	Acceptable	Acceptable	Incorrect	2.28	2.25	1.94	2.62	6.55	24.64	34.38	67.65	86.54
579	LIG_PTB_Phospho_1	unpaired_ali-delim-delim	0.757	0.947	0.909	5u1m-580	0.91	High	High	High	0.81	1.55	0.34	1.52	0.94	1.96	96.43	25	97.87
579	LIG_PTB_Phospho_1	mixed_ali-delim-100	0.631	0.631	0.631	5u1m-580	0.88	High	High	Medium	0.81	3.27	0.83	3.2	1.61	7.98	89.29	28.57	97.87
579	LIG_PTB_Phospho_1	mixed_ali-del-fl	0.392	0.632	0.584	5u1m-580	0.92	High	High	Medium	0.76	1.98	0.88	1.96	1.68	8.4	100	26.32	100
579	LIG_PTB_Phospho_1	combined	0.758	0.953	0.914	5u1m-580	0.91	High	High	High	0.81	1.58	0.32	1.55	0.9	2	96.43	22.86	97.87
580	LIG_PTB_Phospho_1	mixed_ali-delim-delim	0.798	0.958	0.926	5u1m-580	0.91	High	High	High	0.79	0.68	0.34	0.69	0.93	1.27	96.43	25	97.87
580	LIG_PTB_Phospho_1	single_pep-delim-delim	0.702	0.537	0.57	5u1m-580	0.43	Acceptable	Acceptable	Incorrect	2.31	0.65	1.92	1.68	7.07	7.92	39.29	70.27	93.62
580	LIG_PTB_Phospho_1	unpaired_ali-delim-delim	0.8	0.955	0.924	5u1m-580	0.91	High	High	High	0.78	0.67	0.32	0.68	0.85	1.34	96.43	28.95	97.87
580	LIG_PTB_Phospho_1	mixed_ali-delim-100	0.668	0.693	0.688	5u1m-580	0.93	High	High	Medium	0.63	0.53	0.73	0.6	1.34	5.6	96.43	20.59	100
580	LIG_PTB_Phospho_1	mixed_ali-del-fl	0.408	0.673	0.62	5u1m-580	0.93	High	High	Medium	0.66	0.7	0.85	0.75	1.42	5.18	96.43	28.95	100
580	LIG_PTB_Phospho_1	combined	0.798	0.958	0.926	5u1m-580	0.91	High	High	High	0.79	0.68	0.34	0.69	0.93	1.27	96.43	25	97.87
581	LIG_PTB_Phospho_1	mixed_ali-delim-delim	0.872	0.867	0.868	1shc-583	0.59	Medium	Medium	Acceptable	3.33	3.33	1	3.3	2.29	3.94	65.52	51.28	93.55
581	LIG_PTB_Phospho_1	single_pep-delim-delim	0.912	0.922	0.92	1shc-583	0.55	Medium	Medium	Acceptable	3.36	3.36	1.47	3.34	2.46	11.41	55.17	56.76	93.55
581	LIG_PTB_Phospho_1	unpaired_ali-delim-delim	0.895	0.905	0.903	1shc-583	0.55	Medium	Medium	Acceptable	3.33	3.29	1.11	3.26	2.24	5.11	55.17	57.89	91.94
581	LIG_PTB_Phospho_1	mixed_ali-delim-100	0.623	0.588	0.595	1shc-583	0.6	Medium	Medium	Acceptable	3.35	3.34	0.81	3.31	2.44	3.73	72.41	51.16	91.94
581	LIG_PTB_Phospho_1	mixed_ali-del-fl	0.416	0.261	0.292	2l1c-592	0.04	Incorrect	Incorrect	Incorrect	6.1	3.6	0.83	4.95	31.6	34.97	0	0	5
581	LIG_PTB_Phospho_1	combined	0.912	0.922	0.92	1shc-583	0.55	Medium	Medium	Acceptable	3.36	3.36	1.47	3.34	2.46	11.41	55.17	56.76	93.55
583	LIG_PTB_Phospho_1	mixed_ali-delim-delim	0.881	0.826	0.837	1shc-583	0.57	Medium	Medium	Acceptable	3.37	3.32	1.02	3.3	2.51	3.98	62.07	57.14	95.16
583	LIG_PTB_Phospho_1	single_pep-delim-delim	0.908	0.938	0.932	1shc-583	0.6	Medium	Medium	Acceptable	3.31	3.29	1.03	3.26	2.41	4.71	68.97	53.49	95.16
583	LIG_PTB_Phospho_1	unpaired_ali-delim-delim	0.881	0.901	0.897	1shc-583	0.6	Medium	Medium	Acceptable	3.33	3.3	1.09	3.26	2.16	5.5	68.97	53.49	95.16
583	LIG_PTB_Phospho_1	mixed_ali-delim-100	0.642	0.432	0.474	1shc-583	0.08	Incorrect	Incorrect	Incorrect	5.93	3.37	1.35	4.58	17.4	28.26	0	100	27.42
583	LIG_PTB_Phospho_1	mixed_ali-del-fl	0.45	0.75	0.69	1shc-583	0.01	Incorrect	Incorrect	Incorrect	14.37	3.39	1.25	9.38	48.44	50.57	0	0	0
583	LIG_PTB_Phospho_1	combined	0.908	0.938	0.932	1shc-583	0.6	Medium	Medium	Acceptable	3.31	3.29	1.03	3.26	2.41	4.71	68.97	53.49	95.16
584	LIG_PTB_Phospho_1	mixed_ali-delim-delim	0.788	0.428	0.5	1irs-584	0.28	Acceptable	Acceptable	Incorrect	3.16	1.54	3.56	2.54	8.96	22.64	18.75	82.35	90.38
584	LIG_PTB_Phospho_1	single_pep-delim-delim	0.787	0.777	0.779	1irs-584	0.77	Medium	Medium	Medium	1.3	1.5	0.91	1.57	2.54	4.3	81.25	23.53	92.31
584	LIG_PTB_Phospho_1	unpaired_ali-delim-delim	0.8	0.74	0.752	1irs-584	0.42	Acceptable	Acceptable	Incorrect	2.29	1.23	1.96	1.89	6.72	16.19	34.38	65.62	84.62
584	LIG_PTB_Phospho_1	mixed_ali-delim-100	0.642	0.757	0.734	1irs-584	0.8	High	Medium	Medium	1.13	1.54	0.55	1.55	1.7	3.25	81.25	25.71	94.23
584	LIG_PTB_Phospho_1	mixed_ali-del-fl	0.386	0.581	0.542	1irs-584	0	Incorrect	Incorrect	Incorrect	26.55	2.06	1.15	18.63	85.74	87.93	0	0	0
584	LIG_PTB_Phospho_1	combined	0.787	0.777	0.779	1irs-584	0.77	Medium	Medium	Medium	1.3	1.5	0.91	1.57	2.54	4.3	81.25	23.53	92.31
590	LIG_PTB_Phospho_1	mixed_ali-delim-delim	0.744	0.594	0.624	2l1c-592	0.13	Incorrect	Incorrect	Incorrect	8.84	9.25	0.38	9.36	11.65	14.36	2.78	96.67	22.5
590	LIG_PTB_Phospho_1	single_pep-delim-delim	0.722	0.802	0.786	3ml4-591	0.69	Medium	Medium	Medium	2.5	4.05	0.52	3.94	1.48	6.53	82.14	36.11	85.11
590	LIG_PTB_Phospho_1	unpaired_ali-delim-delim	0.698	0.538	0.57	3ml4-591	0.39	Acceptable	Acceptable	Incorrect	2.68	3.56	1.62	3.79	6.91	9.32	32.14	73.53	87.23
590	LIG_PTB_Phospho_1	mixed_ali-delim-100	0.491	0.656	0.623	1irs-584	0.11	Incorrect	Incorrect	Incorrect	5.55	5.36	1.65	6.16	14.37	17.8	0	100	59.62
590	LIG_PTB_Phospho_1	mixed_ali-del-fl	0.417	0.822	0.741	5u1m-580	0.01	Incorrect	Incorrect	Incorrect	17.11	4.8	1.56	12.83	53.58	60.76	0	0	0
590	LIG_PTB_Phospho_1	combined	0.722	0.802	0.786	3ml4-591	0.69	Medium	Medium	Medium	2.5	4.05	0.52	3.94	1.48	6.53	82.14	36.11	85.11
591	LIG_PTB_Phospho_1	mixed_ali-delim-delim	0.895	0.93	0.923	3ml4-591	0.89	High	High	Medium	0.62	1.09	0.55	1.12	1.79	5.08	85.71	33.33	100
591	LIG_PTB_Phospho_1	single_pep-delim-delim	0.9	0.93	0.924	3ml4-591	0.9	High	High	Medium	0.57	1.18	0.53	1.2	1.75	4.47	85.71	33.33	100
591	LIG_PTB_Phospho_1	unpaired_ali-delim-delim	0.903	0.938	0.931	3ml4-591	0.89	High	High	Medium	0.54	1.19	0.46	1.2	1.64	4.29	82.14	30.3	100
591	LIG_PTB_Phospho_1	mixed_ali-delim-100	0.767	0.702	0.715	3ml4-591	0.87	High	High	Medium	0.61	1.28	0.58	1.29	1.82	6.71	78.57	33.33	100
591	LIG_PTB_Phospho_1	mixed_ali-del-fl	0.477	0.827	0.757	3ml4-591	0.86	High	High	Medium	0.67	1.18	0.56	1.2	1.66	5.74	78.57	31.25	97.87
591	LIG_PTB_Phospho_1	combined	0.903	0.938	0.931	3ml4-591	0.89	High	High	Medium	0.54	1.19	0.46	1.2	1.64	4.29	82.14	30.3	100
593	LIG_PTB_Phospho_1	mixed_ali-delim-delim	0.893	0.908	0.905	1shc-583	0.58	Medium	Medium	Acceptable	3.29	3.3	1.08	3.27	2.13	6.98	62.07	56.1	95.16
593	LIG_PTB_Phospho_1	single_pep-delim-delim	0.909	0.944	0.937	1shc-583	0.58	Medium	Medium	Acceptable	3.28	3.33	1.09	3.29	2.15	6.54	62.07	55	95.16
593	LIG_PTB_Phospho_1	unpaired_ali-delim-delim	0.893	0.913	0.909	1shc-583	0.58	Medium	Medium	Acceptable	3.33	3.33	1.07	3.3	2.12	6.09	62.07	58.14	96.77
593	LIG_PTB_Phospho_1	mixed_ali-delim-100	0.632	0.317	0.38	5u1m-580	0.12	Incorrect	Incorrect	Incorrect	8.35	8.82	3.67	9.19	12.57	22.59	0	100	17.02
593	LIG_PTB_Phospho_1	mixed_ali-del-fl	0.479	0.374	0.395	3ml4-591	0.09	Incorrect	Incorrect	Incorrect	8.74	16.34	0.86	16.31	14.56	40.74	0	100	10.64
593	LIG_PTB_Phospho_1	combined	0.909	0.944	0.937	1shc-583	0.58	Medium	Medium	Acceptable	3.28	3.33	1.09	3.29	2.15	6.54	62.07	55	95.16
594	LIG_PTB_Phospho_1	mixed_ali-delim-delim	0.901	0.931	0.925	2l1c-592	0.52	Medium	Medium	Acceptable	3.39	3.62	2	3.59	2.68	15.56	47.22	59.52	83.75
594	LIG_PTB_Phospho_1	single_pep-delim-delim	0.907	0.912	0.911	2l1c-592	0.51	Medium	Medium	Acceptable	3.37	3.77	2	3.75	2.83	7.57	47.22	54.05	83.75
594	LIG_PTB_Phospho_1	unpaired_ali-delim-delim	0.899	0.934	0.927	2l1c-592	0.51	Medium	Medium	Acceptable	3.38	3.76	1.99	3.72	2.68	8.99	44.44	57.89	85
594	LIG_PTB_Phospho_1	mixed_ali-delim-100	0.622	0.292	0.358	2l1c-592	0.51	Medium	Medium	Acceptable	3.45	3.6	1.99	3.6	3.53	7.61	52.78	50	78.75
594	LIG_PTB_Phospho_1	mixed_ali-del-fl	0.366	0.256	0.278	1irs-584	0.07	Incorrect	Incorrect	Incorrect	9.15	8.57	1.21	9.7	17.91	33.28	0	100	5.77
594	LIG_PTB_Phospho_1	combined	0.899	0.934	0.927	2l1c-592	0.51	Medium	Medium	Acceptable	3.38	3.76	1.99	3.72	2.68	8.99	44.44	57.89	85
595	LIG_PTB_Phospho_1	mixed_ali-delim-delim	0.896	0.921	0.916	1shc-583	0.57	Medium	Medium	Acceptable	3.24	3.28	0.98	3.26	2.59	8.72	62.07	55	95.16
595	LIG_PTB_Phospho_1	single_pep-delim-delim	0.887	0.737	0.767	1shc-583	0.56	Medium	Medium	Acceptable	3.33	3.38	1.29	3.35	2.35	7.07	58.62	55.26	95.16
595	LIG_PTB_Phospho_1	unpaired_ali-delim-delim	0.9	0.935	0.928	1shc-583	0.57	Medium	Medium	Acceptable	3.19	3.26	0.98	3.24	2.53	8.34	62.07	56.1	93.55
595	LIG_PTB_Phospho_1	mixed_ali-delim-100	0.632	0.347	0.404	2l1c-592	0.14	Incorrect	Incorrect	Incorrect	4	3.74	0.38	3.99	13.43	19.26	0	100	17.5
595	LIG_PTB_Phospho_1	mixed_ali-del-fl	0.372	0.612	0.564	3ml4-591	0.02	Incorrect	Incorrect	Incorrect	14.37	16.42	3.21	17.33	41.92	78.5	0	0	0
595	LIG_PTB_Phospho_1	combined	0.9	0.935	0.928	1shc-583	0.57	Medium	Medium	Acceptable	3.19	3.26	0.98	3.24	2.53	8.34	62.07	56.1	93.55
596	LIG_PTB_Phospho_1	mixed_ali-delim-delim	0.888	0.868	0.872	1shc-583	0.56	Medium	Medium	Acceptable	3.35	3.32	1.06	3.29	2.27	4.65	58.62	55.26	93.55
596	LIG_PTB_Phospho_1	single_pep-delim-delim	0.913	0.943	0.937	1shc-583	0.57	Medium	Medium	Acceptable	3.34	3.34	1.27	3.31	2.36	7.13	62.07	56.1	93.55
596	LIG_PTB_Phospho_1	unpaired_ali-delim-delim	0.895	0.935	0.927	1shc-583	0.56	Medium	Medium	Acceptable	3.34	3.29	1.21	3.26	2.29	6.53	58.62	55.26	91.94
596	LIG_PTB_Phospho_1	mixed_ali-delim-100	0.613	0.178	0.265	5u1m-580	0.18	Incorrect	Incorrect	Incorrect	7.4	8.85	2.85	8.69	8.86	22.95	3.57	95.24	31.91
596	LIG_PTB_Phospho_1	mixed_ali-del-fl	0.368	0.598	0.552	5u1m-580	0.04	Incorrect	Incorrect	Incorrect	11.73	8.96	2.44	12.41	26.26	29.79	0	0	2.13
596	LIG_PTB_Phospho_1	combined	0.913	0.943	0.937	1shc-583	0.57	Medium	Medium	Acceptable	3.34	3.34	1.27	3.31	2.36	7.13	62.07	56.1	93.55
598	LIG_PTB_Apo_2	mixed_ali-delim-delim	0.879	0.419	0.511	1oqn-605	0.23	Acceptable	Acceptable	Incorrect	3.61	0.5	3.7	2.41	10.26	34.59	13.95	80.65	81.54
598	LIG_PTB_Apo_2	single_pep-delim-delim	0.917	0.932	0.929	1oqn-605	0.87	High	High	Medium	0.65	0.47	1.29	0.57	1.53	2.46	79.07	12.82	100
598	LIG_PTB_Apo_2	unpaired_ali-delim-delim	0.885	0.42	0.513	1oqn-605	0.27	Acceptable	Acceptable	Incorrect	3.28	0.53	3.97	2.21	9.32	35.88	18.6	69.23	78.46
598	LIG_PTB_Apo_2	mixed_ali-delim-100	0.593	0.663	0.649	1oqn-605	0.11	Incorrect	Incorrect	Incorrect	4.89	0.44	2.43	3.28	14.51	37.61	0	100	50.77
598	LIG_PTB_Apo_2	mixed_ali-del-fl	0.552	0.442	0.464	1x11-602	0.02	Incorrect	Incorrect	Incorrect	13.16	5.83	1.72	11.09	40.41	50.58	0	0	2.5
598	LIG_PTB_Apo_2	combined	0.917	0.932	0.929	1oqn-605	0.87	High	High	Medium	0.65	0.47	1.29	0.57	1.53	2.46	79.07	12.82	100
599	LIG_PTB_Apo_2	mixed_ali-delim-delim	0.824	0.389	0.476	1x11-602	0.04	Incorrect	Incorrect	Incorrect	17.1	17.07	3.81	18.06	29.21	34.75	2.22	93.75	30
599	LIG_PTB_Apo_2	single_pep-delim-delim	0.84	0.945	0.924	1mk9-608	0.52	Medium	Acceptable	Acceptable	3.01	2.09	2.64	2.45	6.71	37.54	75	60.53	97.22
599	LIG_PTB_Apo_2	unpaired_ali-delim-delim	0.832	0.952	0.928	1mk9-608	0.5	Medium	Acceptable	Acceptable	3.08	1.84	2.64	2.25	6.74	36.11	70	60	100
599	LIG_PTB_Apo_2	mixed_ali-delim-100	0.764	0.744	0.748	1mk9-608	0.47	Acceptable	Acceptable	Acceptable	2.93	1.85	2.58	2.27	6.84	39.14	60	57.14	94.44
599	LIG_PTB_Apo_2	mixed_ali-del-fl	0.492	0.752	0.7	1mk9-608	0.48	Acceptable	Acceptable	Acceptable	2.9	1.72	2.51	2.15	6.69	37.93	60	55.56	97.22
599	LIG_PTB_Apo_2	combined	0.832	0.952	0.928	1mk9-608	0.5	Medium	Acceptable	Acceptable	3.08	1.84	2.64	2.25	6.74	36.11	70	60	100
600	LIG_PTB_Apo_2	mixed_ali-delim-delim	0.862	0.592	0.646	1oqn-605	0.34	Acceptable	Acceptable	Incorrect	3.76	5.43	3.01	5.66	9.07	26.09	41.86	28	72.31
600	LIG_PTB_Apo_2	single_pep-delim-delim	0.892	0.917	0.912	1oqn-605	0.61	Medium	Medium	Acceptable	2.72	5.52	1.01	5.44	3.71	10.42	74.42	23.81	96.92
600	LIG_PTB_Apo_2	unpaired_ali-delim-delim	0.877	0.852	0.857	1oqn-605	0.57	Medium	Medium	Acceptable	2.77	5.55	1.7	5.48	4.14	11.51	67.44	19.44	95.38
600	LIG_PTB_Apo_2	mixed_ali-delim-100	0.612	0.737	0.712	1oqn-605	0.06	Incorrect	Incorrect	Incorrect	7.95	5.41	1.78	7.09	21.31	31.02	0	100	29.23
600	LIG_PTB_Apo_2	mixed_ali-del-fl	0.524	0.304	0.348	1x11-602	0.02	Incorrect	Incorrect	Incorrect	13.05	3.93	2.05	10.35	40.59	37.32	0	0	0
600	LIG_PTB_Apo_2	combined	0.892	0.917	0.912	1oqn-605	0.61	Medium	Medium	Acceptable	2.72	5.52	1.01	5.44	3.71	10.42	74.42	23.81	96.92
601	LIG_PTB_Apo_2	mixed_ali-delim-delim	0.86	0.64	0.684	1mk9-608	0.25	Acceptable	Acceptable	Incorrect	4.79	3.56	2.78	4.32	9.27	35.57	20	82.61	88.89
601	LIG_PTB_Apo_2	single_pep-delim-delim	0.834	0.444	0.522	1mk9-608	0.27	Acceptable	Acceptable	Incorrect	4.24	3.59	2.94	4.23	9.29	12.26	25	85.29	94.44
601	LIG_PTB_Apo_2	unpaired_ali-delim-delim	0.86	0.65	0.692	1x11-602	0.07	Incorrect	Incorrect	Incorrect	10.71	9.61	2.7	10.21	17.1	28.69	0	100	47.5
601	LIG_PTB_Apo_2	mixed_ali-delim-100	0.541	0.636	0.617	1x11-602	0.03	Incorrect	Incorrect	Incorrect	13.19	9.63	1.64	12.05	30.43	35.12	0	100	7.5
601	LIG_PTB_Apo_2	mixed_ali-del-fl	0.523	0.723	0.683	1mk9-608	0.43	Acceptable	Acceptable	Incorrect	3.31	3.5	2.31	3.73	5.98	12.55	45	67.86	94.44
601	LIG_PTB_Apo_2	combined	0.86	0.65	0.692	1x11-602	0.07	Incorrect	Incorrect	Incorrect	10.71	9.61	2.7	10.21	17.1	28.69	0	100	47.5
602	LIG_PTB_Apo_2	mixed_ali-delim-delim	0.829	0.939	0.917	1x11-602	0.63	Medium	Medium	Medium	4.3	3.76	0.36	3.66	1.29	4.23	80	18.18	90
602	LIG_PTB_Apo_2	single_pep-delim-delim	0.822	0.942	0.918	1x11-602	0.6	Medium	Medium	Acceptable	4.35	3.78	1.37	3.71	2.36	8.12	75.56	24.44	90
602	LIG_PTB_Apo_2	unpaired_ali-delim-delim	0.798	0.533	0.586	1x11-602	0.24	Acceptable	Acceptable	Incorrect	5.24	3.97	1.98	4.37	8.86	14.43	15.56	82.5	78.75
602	LIG_PTB_Apo_2	mixed_ali-delim-100	0.646	0.811	0.778	1x11-602	0.62	Medium	Medium	Medium	4.43	3.87	0.39	3.77	1.52	4.82	77.78	12.5	92.5
602	LIG_PTB_Apo_2	mixed_ali-del-fl	0.302	0.827	0.722	1x11-602	0.59	Medium	Medium	Medium	5.2	4.43	0.23	4.31	1.4	4.64	73.33	17.5	92.5
602	LIG_PTB_Apo_2	combined	0.822	0.942	0.918	1x11-602	0.6	Medium	Medium	Acceptable	4.35	3.78	1.37	3.71	2.36	8.12	75.56	24.44	90
604	LIG_PTB_Apo_2	mixed_ali-delim-delim	0.92	0.945	0.94	1oqn-605	0.92	High	High	High	0.5	0.46	0.87	0.5	0.93	2.46	86.05	9.76	100
604	LIG_PTB_Apo_2	single_pep-delim-delim	0.912	0.942	0.936	1oqn-605	0.92	High	High	High	0.5	0.47	0.82	0.5	0.89	1.93	88.37	9.52	100
604	LIG_PTB_Apo_2	unpaired_ali-delim-delim	0.924	0.949	0.944	1oqn-605	0.92	High	High	High	0.49	0.47	0.83	0.5	0.93	1.94	86.05	11.9	100
604	LIG_PTB_Apo_2	mixed_ali-delim-100	0.627	0.882	0.831	1oqn-605	0.87	High	High	Medium	0.72	0.48	1.25	0.63	1.85	7.15	83.72	7.69	100
604	LIG_PTB_Apo_2	mixed_ali-del-fl	0.303	0.913	0.791	1oqn-605	0.85	High	High	Medium	0.82	0.65	1.37	0.76	1.86	8.08	83.72	10	100
604	LIG_PTB_Apo_2	combined	0.924	0.949	0.944	1oqn-605	0.92	High	High	High	0.49	0.47	0.83	0.5	0.93	1.94	86.05	11.9	100
605	LIG_PTB_Apo_2	mixed_ali-delim-delim	0.917	0.947	0.941	1oqn-605	0.92	High	High	High	0.51	0.47	0.85	0.51	0.92	1.97	86.05	7.5	100
605	LIG_PTB_Apo_2	single_pep-delim-delim	0.919	0.944	0.939	1oqn-605	0.92	High	High	High	0.51	0.48	0.83	0.52	0.9	1.93	86.05	7.5	100
605	LIG_PTB_Apo_2	unpaired_ali-delim-delim	0.922	0.947	0.942	1oqn-605	0.9	High	High	High	0.52	0.48	0.86	0.52	0.96	1.99	81.4	18.6	100
605	LIG_PTB_Apo_2	mixed_ali-delim-100	0.627	0.887	0.835	1oqn-605	0.87	High	High	Medium	0.72	0.48	1.25	0.63	1.84	6.91	83.72	7.69	100
605	LIG_PTB_Apo_2	mixed_ali-del-fl	0.317	0.902	0.785	1oqn-605	0.86	High	High	Medium	0.85	0.58	1.46	0.74	2.1	7.32	88.37	11.63	100
605	LIG_PTB_Apo_2	combined	0.922	0.947	0.942	1oqn-605	0.9	High	High	High	0.52	0.48	0.86	0.52	0.96	1.99	81.4	18.6	100
608	LIG_PTB_Apo_2	mixed_ali-delim-delim	0.803	0.773	0.779	1mk9-608	0.04	Incorrect	Incorrect	Incorrect	10.1	1.61	1.95	5.2	26.43	35.64	0	0	19.44
608	LIG_PTB_Apo_2	single_pep-delim-delim	0.845	0.935	0.917	1mk9-608	0.52	Medium	Acceptable	Acceptable	2.98	2.03	2.53	2.4	6.64	34.39	75	51.61	100
608	LIG_PTB_Apo_2	unpaired_ali-delim-delim	0.842	0.947	0.926	1mk9-608	0.53	Medium	Acceptable	Acceptable	2.99	1.69	2.54	2.12	6.55	33.33	75	51.61	100
608	LIG_PTB_Apo_2	mixed_ali-delim-100	0.761	0.731	0.737	1mk9-608	0.47	Acceptable	Acceptable	Acceptable	2.92	1.88	2.52	2.29	6.77	36.79	60	53.85	100
608	LIG_PTB_Apo_2	mixed_ali-del-fl	0.487	0.712	0.667	1mk9-608	0.47	Acceptable	Acceptable	Acceptable	2.87	1.93	2.46	2.34	6.89	37.1	60	52	97.22
608	LIG_PTB_Apo_2	combined	0.842	0.947	0.926	1mk9-608	0.53	Medium	Acceptable	Acceptable	2.99	1.69	2.54	2.12	6.55	33.33	75	51.61	100
611	LIG_PTB_Apo_2	mixed_ali-delim-delim	0.754	0.959	0.918	1oqn-605	0.66	Medium	Medium	Medium	2.26	2.7	0.78	2.65	1.68	4.68	69.77	31.82	96.92
611	LIG_PTB_Apo_2	single_pep-delim-delim	0.791	0.956	0.923	1oqn-605	0.67	Medium	Medium	Medium	2.15	2.67	0.78	2.62	1.75	4.99	72.09	24.39	98.46
611	LIG_PTB_Apo_2	unpaired_ali-delim-delim	0.76	0.96	0.92	1oqn-605	0.66	Medium	Medium	Medium	2.2	2.67	0.77	2.62	1.71	4.74	69.77	28.57	96.92
611	LIG_PTB_Apo_2	mixed_ali-delim-100	0.586	0.681	0.662	1oqn-605	0.02	Incorrect	Incorrect	Incorrect	14.45	2.64	2.03	10.28	44.57	35.73	0	100	3.08
611	LIG_PTB_Apo_2	mixed_ali-del-fl	0.413	0.663	0.613	1oqn-605	0.64	Medium	Medium	Acceptable	2.36	2.67	1.04	2.65	2.34	5.87	69.77	33.33	98.46
611	LIG_PTB_Apo_2	combined	0.791	0.956	0.923	1oqn-605	0.67	Medium	Medium	Medium	2.15	2.67	0.78	2.62	1.75	4.99	72.09	24.39	98.46
613	LIG_PTB_Apo_2	mixed_ali-delim-delim	0.922	0.937	0.934	1oqn-605	0.84	High	High	Medium	0.77	0.47	1.39	0.65	2	8.16	76.74	17.5	100
613	LIG_PTB_Apo_2	single_pep-delim-delim	0.918	0.943	0.938	1oqn-605	0.9	High	High	High	0.52	0.47	0.82	0.52	1	1.33	81.4	18.6	100
613	LIG_PTB_Apo_2	unpaired_ali-delim-delim	0.927	0.947	0.943	1oqn-605	0.9	High	High	Medium	0.53	0.48	0.81	0.52	1.02	1.37	81.4	18.6	100
613	LIG_PTB_Apo_2	mixed_ali-delim-100	0.641	0.846	0.805	1oqn-605	0.89	High	High	Medium	0.55	0.47	0.86	0.51	1.01	1.9	81.4	16.67	100
613	LIG_PTB_Apo_2	mixed_ali-del-fl	0.493	0.818	0.753	1oqn-605	0.81	High	High	Medium	0.97	0.96	1.41	1.04	1.94	7.91	79.07	17.07	100
613	LIG_PTB_Apo_2	combined	0.927	0.947	0.943	1oqn-605	0.9	High	High	Medium	0.53	0.48	0.81	0.52	1.02	1.37	81.4	18.6	100
614	LIG_PTB_Apo_2	mixed_ali-delim-delim	0.919	0.939	0.935	1oqn-605	0.83	High	High	Medium	0.79	0.47	1.43	0.65	2.05	8.3	76.74	17.5	100
614	LIG_PTB_Apo_2	single_pep-delim-delim	0.918	0.943	0.938	1oqn-605	0.9	High	High	Medium	0.54	0.47	0.9	0.52	1.08	1.58	83.72	20	100
614	LIG_PTB_Apo_2	unpaired_ali-delim-delim	0.926	0.946	0.942	1oqn-605	0.9	High	High	High	0.52	0.48	0.81	0.52	0.99	1.79	81.4	16.67	100
614	LIG_PTB_Apo_2	mixed_ali-delim-100	0.642	0.827	0.79	1oqn-605	0.83	High	High	Medium	0.81	0.46	1.51	0.66	2.15	8.31	76.74	17.5	100
614	LIG_PTB_Apo_2	mixed_ali-del-fl	0.578	0.828	0.778	1oqn-605	0.84	High	High	Medium	0.84	0.66	1.37	0.79	2	7.09	81.4	12.5	100
614	LIG_PTB_Apo_2	combined	0.926	0.946	0.942	1oqn-605	0.9	High	High	High	0.52	0.48	0.81	0.52	0.99	1.79	81.4	16.67	100
615	LIG_PTB_Apo_2	mixed_ali-delim-delim	0.901	0.941	0.933	1oqn-605	0.62	Medium	Medium	Acceptable	2.66	5.48	1.4	5.37	2.83	10.56	72.09	18.42	93.85
615	LIG_PTB_Apo_2	single_pep-delim-delim	0.892	0.952	0.94	1oqn-605	0.64	Medium	Medium	Acceptable	2.54	5.49	0.83	5.37	2.32	6.5	74.42	20	92.31
615	LIG_PTB_Apo_2	unpaired_ali-delim-delim	0.902	0.947	0.938	1oqn-605	0.64	Medium	Medium	Acceptable	2.53	5.47	0.82	5.35	2.33	6.54	72.09	20.51	93.85
615	LIG_PTB_Apo_2	mixed_ali-delim-100	0.625	0.875	0.825	1oqn-605	0.64	Medium	Medium	Acceptable	2.54	5.46	0.8	5.33	2.33	6.45	74.42	20	92.31
615	LIG_PTB_Apo_2	mixed_ali-del-fl	0.427	0.722	0.663	1x11-602	0.01	Incorrect	Incorrect	Incorrect	23.48	3.85	3.27	18.54	76.14	69.19	0	0	0
615	LIG_PTB_Apo_2	combined	0.892	0.952	0.94	1oqn-605	0.64	Medium	Medium	Acceptable	2.54	5.49	0.83	5.37	2.32	6.5	74.42	20	92.31
616	LIG_PTB_Apo_2	mixed_ali-delim-delim	0.916	0.941	0.936	1oqn-605	0.65	Medium	Medium	Medium	2.53	4.04	0.82	3.93	1.12	4.27	72.09	22.5	92.31
616	LIG_PTB_Apo_2	single_pep-delim-delim	0.918	0.943	0.938	1oqn-605	0.65	Medium	Medium	Medium	2.58	4.06	0.84	3.95	1.29	4.41	72.09	26.19	93.85
616	LIG_PTB_Apo_2	unpaired_ali-delim-delim	0.916	0.941	0.936	1oqn-605	0.65	Medium	Medium	Medium	2.54	4.04	0.8	3.93	1.11	4.26	72.09	22.5	92.31
616	LIG_PTB_Apo_2	mixed_ali-delim-100	0.62	0.9	0.844	1oqn-605	0.65	Medium	Medium	Medium	2.54	4.04	0.8	3.93	1.06	4.36	72.09	20.51	92.31
616	LIG_PTB_Apo_2	mixed_ali-del-fl	0.425	0.405	0.409	1x11-602	0.01	Incorrect	Incorrect	Incorrect	15.57	4.69	2.97	12.51	49.83	48.05	0	0	0
616	LIG_PTB_Apo_2	combined	0.918	0.943	0.938	1oqn-605	0.65	Medium	Medium	Medium	2.58	4.06	0.84	3.95	1.29	4.41	72.09	26.19	93.85
617	LIG_PTB_Apo_2	mixed_ali-delim-delim	0.896	0.936	0.928	1oqn-605	0.6	Medium	Medium	Acceptable	2.6	5.45	0.86	5.35	3.09	7.61	67.44	25.64	92.31
617	LIG_PTB_Apo_2	single_pep-delim-delim	0.895	0.94	0.931	1oqn-605	0.61	Medium	Medium	Acceptable	2.58	5.47	0.84	5.37	2.98	7.28	67.44	23.68	92.31
617	LIG_PTB_Apo_2	unpaired_ali-delim-delim	0.904	0.939	0.932	1oqn-605	0.59	Medium	Medium	Acceptable	2.68	5.49	1.29	5.39	3.27	9.44	65.12	24.32	92.31
617	LIG_PTB_Apo_2	mixed_ali-delim-100	0.627	0.872	0.823	1oqn-605	0.62	Medium	Medium	Acceptable	2.54	5.44	0.93	5.33	2.94	7.4	69.77	23.08	92.31
617	LIG_PTB_Apo_2	mixed_ali-del-fl	0.301	0.891	0.773	1oqn-605	0.62	Medium	Medium	Acceptable	2.6	5.42	0.88	5.31	2.88	7.25	72.09	29.55	92.31
617	LIG_PTB_Apo_2	combined	0.904	0.939	0.932	1oqn-605	0.59	Medium	Medium	Acceptable	2.68	5.49	1.29	5.39	3.27	9.44	65.12	24.32	92.31
618	LIG_PTB_Apo_2	mixed_ali-delim-delim	0.91	0.91	0.91	1oqn-605	0.62	Medium	Medium	Acceptable	2.67	4.02	1.13	3.93	2.22	7.31	67.44	29.27	92.31
618	LIG_PTB_Apo_2	single_pep-delim-delim	0.917	0.927	0.925	1oqn-605	0.64	Medium	Medium	Medium	2.6	4.04	0.61	3.94	1.75	5.73	69.77	25	92.31
618	LIG_PTB_Apo_2	unpaired_ali-delim-delim	0.926	0.926	0.926	1oqn-605	0.62	Medium	Medium	Acceptable	2.64	4.05	1	3.96	2.11	6.73	67.44	27.5	92.31
618	LIG_PTB_Apo_2	mixed_ali-delim-100	0.673	0.908	0.861	1oqn-605	0.65	Medium	Medium	Medium	2.57	4.04	0.81	3.94	1.3	4.61	72.09	31.11	92.31
618	LIG_PTB_Apo_2	mixed_ali-del-fl	0.332	0.717	0.64	1x11-602	0.01	Incorrect	Incorrect	Incorrect	16.96	4.54	2.29	13.4	53.91	57.22	0	0	0
618	LIG_PTB_Apo_2	combined	0.926	0.926	0.926	1oqn-605	0.62	Medium	Medium	Acceptable	2.64	4.05	1	3.96	2.11	6.73	67.44	27.5	92.31
619	LIG_PTB_Apo_2	mixed_ali-delim-delim	0.914	0.939	0.934	1oqn-605	0.66	Medium	Medium	Medium	2.48	2.5	0.83	2.45	1.47	3.43	74.42	20	95.38
619	LIG_PTB_Apo_2	single_pep-delim-delim	0.911	0.931	0.927	1oqn-605	0.65	Medium	Medium	Medium	2.52	2.49	0.79	2.45	1.45	3.24	72.09	20.51	95.38
619	LIG_PTB_Apo_2	unpaired_ali-delim-delim	0.923	0.948	0.943	1oqn-605	0.67	Medium	Medium	Medium	2.49	2.5	0.8	2.45	1.37	3.42	76.74	21.43	95.38
619	LIG_PTB_Apo_2	mixed_ali-delim-100	0.646	0.856	0.814	1oqn-605	0.65	Medium	Medium	Medium	2.55	2.52	0.44	2.47	1.29	2.99	72.09	13.89	93.85
619	LIG_PTB_Apo_2	mixed_ali-del-fl	0.488	0.343	0.372	1x11-602	0.02	Incorrect	Incorrect	Incorrect	13.68	5.49	2.02	11.44	43.32	36.73	0	0	0
619	LIG_PTB_Apo_2	combined	0.923	0.948	0.943	1oqn-605	0.67	Medium	Medium	Medium	2.49	2.5	0.8	2.45	1.37	3.42	76.74	21.43	95.38
620	LIG_PTB_Apo_2	mixed_ali-delim-delim	0.92	0.93	0.928	1mk9-608	0.21	Incorrect	Incorrect	Incorrect	5.36	16.07	2.04	16.13	18.86	21.74	40	78.38	80.56
620	LIG_PTB_Apo_2	single_pep-delim-delim	0.912	0.902	0.904	1oqn-605	0.19	Incorrect	Incorrect	Incorrect	3.62	4.12	0.56	4.37	10.69	34.39	2.33	97.96	78.46
620	LIG_PTB_Apo_2	unpaired_ali-delim-delim	0.917	0.912	0.913	1mk9-608	0.21	Incorrect	Incorrect	Incorrect	5.35	16.07	1.99	16.13	18.88	22.42	40	77.14	80.56
620	LIG_PTB_Apo_2	mixed_ali-delim-100	0.62	0.8	0.764	1mk9-608	0.23	Acceptable	Incorrect	Incorrect	5.33	16.06	2.08	16.11	18.54	22.01	45	78.57	80.56
620	LIG_PTB_Apo_2	mixed_ali-del-fl	0.534	0.779	0.73	1oqn-605	0.04	Incorrect	Incorrect	Incorrect	7.4	4.12	1.54	6.13	31.18	43.53	0	0	1.54
620	LIG_PTB_Apo_2	combined	0.92	0.93	0.928	1mk9-608	0.21	Incorrect	Incorrect	Incorrect	5.36	16.07	2.04	16.13	18.86	21.74	40	78.38	80.56
662	LIG_PDZ_Class_1	mixed_ali-delim-delim	0.87	0.93	0.918	2ain-13	0.33	Acceptable	Acceptable	Incorrect	4.81	4.64	0.55	4.68	5.74	8.9	21.43	80.65	83.64
662	LIG_PDZ_Class_1	single_pep-delim-delim	0.85	0.915	0.902	2ain-13	0.33	Acceptable	Acceptable	Incorrect	4.77	4.6	0.54	4.64	5.58	8.27	21.43	80	83.64
662	LIG_PDZ_Class_1	unpaired_ali-delim-delim	0.882	0.937	0.926	2ain-13	0.33	Acceptable	Acceptable	Incorrect	4.83	4.66	0.56	4.7	5.81	8.74	21.43	80.65	81.82
662	LIG_PDZ_Class_1	mixed_ali-delim-100	0.536	0.791	0.74	2ain-13	0.33	Acceptable	Acceptable	Incorrect	4.76	4.6	0.49	4.65	5.78	8.78	21.43	82.35	81.82
662	LIG_PDZ_Class_1	mixed_ali-del-fl	0.671	0.356	0.419	3qjn-33	0.05	Incorrect	Incorrect	Incorrect	5.53	2.33	0.6	4.53	27.15	37.42	0	100	9.26
662	LIG_PDZ_Class_1	combined	0.882	0.937	0.926	2ain-13	0.33	Acceptable	Acceptable	Incorrect	4.83	4.66	0.56	4.7	5.81	8.74	21.43	80.65	81.82
668	LIG_EABR_CEP55_1	mixed_ali-delim-delim	0.83	0.825	0.826	3wuv-671	0.94	High	High	High	0.59	0.64	0.58	0.66	0.84	2	96.43	22.86	100
668	LIG_EABR_CEP55_1	single_pep-delim-delim	0.805	0.785	0.789	3wuv-671	0.66	Medium	Medium	Acceptable	1.64	1.17	2.32	1.65	4.18	6.79	71.43	33.33	91.94
668	LIG_EABR_CEP55_1	unpaired_ali-delim-delim	0.823	0.818	0.819	3wuv-671	0.95	High	High	Medium	0.59	0.96	0.51	0.96	1.03	2.09	100	22.22	100
668	LIG_EABR_CEP55_1	mixed_ali-delim-100	0.651	0.801	0.771	3wuv-671	0.96	High	High	High	0.53	0.8	0.47	0.79	0.75	1.27	100	22.22	100
668	LIG_EABR_CEP55_1	mixed_ali-del-fl	0.409	0.814	0.733	3wuv-671	0.85	High	Medium	Medium	1.14	2.26	0.53	2.25	2.3	3.42	100	31.71	100
668	LIG_EABR_CEP55_1	combined	0.83	0.825	0.826	3wuv-671	0.94	High	High	High	0.59	0.64	0.58	0.66	0.84	2	96.43	22.86	100
669	LIG_EABR_CEP55_1	mixed_ali-delim-delim	0.828	0.828	0.828	3wuu-669	0.88	High	High	Medium	0.81	7.79	1.11	7.46	2.52	8.22	93.94	20.51	100
669	LIG_EABR_CEP55_1	single_pep-delim-delim	0.807	0.792	0.795	3wuu-669	0.65	Medium	Medium	Acceptable	1.52	7.8	1.94	7.52	4.01	9.33	63.64	30	95.16
669	LIG_EABR_CEP55_1	unpaired_ali-delim-delim	0.826	0.821	0.822	3wuu-669	0.89	High	High	Medium	0.75	7.75	0.98	7.41	2.09	8.5	93.94	20.51	100
669	LIG_EABR_CEP55_1	mixed_ali-delim-100	0.66	0.81	0.78	3wuu-669	0.88	High	High	Medium	0.8	7.72	1.14	7.39	2.27	8.04	93.94	18.42	100
669	LIG_EABR_CEP55_1	mixed_ali-del-fl	0.406	0.821	0.738	3wuu-669	0.65	Medium	Medium	Acceptable	1.42	7.68	1.4	7.39	3.46	11.03	57.58	24	91.94
669	LIG_EABR_CEP55_1	combined	0.828	0.828	0.828	3wuu-669	0.88	High	High	Medium	0.81	7.79	1.11	7.46	2.52	8.22	93.94	20.51	100
670	LIG_EABR_CEP55_1	mixed_ali-delim-delim	0.809	0.804	0.805	3wuv-671	0.93	High	High	Medium	0.62	1.01	0.53	1.03	1.25	3.76	96.43	27.03	100
670	LIG_EABR_CEP55_1	single_pep-delim-delim	0.793	0.778	0.781	3wuv-671	0.79	Medium	Medium	Medium	1.26	0.84	1.95	1.22	3.15	4.78	89.29	24.24	100
670	LIG_EABR_CEP55_1	unpaired_ali-delim-delim	0.772	0.742	0.748	3wuv-671	0.74	Medium	Medium	Medium	1.41	0.71	2.17	1.23	3.5	4.97	82.14	23.33	98.39
670	LIG_EABR_CEP55_1	mixed_ali-delim-100	0.571	0.761	0.723	3wuv-671	0.93	High	High	Medium	0.64	0.74	0.59	0.8	1.25	3.59	96.43	25	100
670	LIG_EABR_CEP55_1	mixed_ali-del-fl	0.697	0.542	0.573	3wuv-671	0.01	Incorrect	Incorrect	Incorrect	26.62	1.24	3.71	20.83	73.07	85.46	0	0	0
670	LIG_EABR_CEP55_1	combined	0.809	0.804	0.805	3wuv-671	0.93	High	High	Medium	0.62	1.01	0.53	1.03	1.25	3.76	96.43	27.03	100
671	LIG_EABR_CEP55_1	mixed_ali-delim-delim	0.81	0.805	0.806	3wuv-671	0.93	High	High	Medium	0.65	0.67	0.57	0.72	1.1	4.05	96.43	22.86	100
671	LIG_EABR_CEP55_1	single_pep-delim-delim	0.793	0.783	0.785	3wuv-671	0.78	Medium	Medium	Medium	1.26	0.66	2	1.08	3.01	6.16	85.71	27.27	100
671	LIG_EABR_CEP55_1	unpaired_ali-delim-delim	0.76	0.73	0.736	3wuv-671	0.63	Medium	Medium	Acceptable	1.73	0.66	2.8	1.42	4.38	7.95	67.86	20.83	95.16
671	LIG_EABR_CEP55_1	mixed_ali-delim-100	0.603	0.773	0.739	3wuv-671	0.93	High	High	Medium	0.67	0.79	0.55	0.82	1.11	3.39	96.43	27.03	100
671	LIG_EABR_CEP55_1	mixed_ali-del-fl	0.67	0.62	0.63	3wuv-671	0.01	Incorrect	Incorrect	Incorrect	24.28	1.22	3.74	19.34	68.29	68.71	0	0	0
671	LIG_EABR_CEP55_1	combined	0.81	0.805	0.806	3wuv-671	0.93	High	High	Medium	0.65	0.67	0.57	0.72	1.1	4.05	96.43	22.86	100
672	LIG_EABR_CEP55_1	mixed_ali-delim-delim	0.772	0.747	0.752	3wuv-671	0.88	High	High	Medium	0.92	1.22	1.5	1.32	2.13	4.25	96.43	20.59	98.39
672	LIG_EABR_CEP55_1	single_pep-delim-delim	0.776	0.746	0.752	3wuv-671	0.64	Medium	Medium	Acceptable	1.52	1.31	2.57	1.67	3.8	5.44	60.71	43.33	93.55
672	LIG_EABR_CEP55_1	unpaired_ali-delim-delim	0.769	0.734	0.741	3wuv-671	0.68	Medium	Medium	Acceptable	1.53	1.25	2.39	1.63	3.87	7.53	71.43	44.44	98.39
672	LIG_EABR_CEP55_1	mixed_ali-delim-100	0.527	0.412	0.435	3wuv-671	0.16	Incorrect	Incorrect	Incorrect	5.57	1.38	2.42	4.34	13.86	43.69	14.29	85.19	83.87
672	LIG_EABR_CEP55_1	mixed_ali-del-fl	0.34	0.63	0.572	3wuv-671	0.02	Incorrect	Incorrect	Incorrect	14.87	1.4	2.98	11.94	42.94	46.54	0	0	0
672	LIG_EABR_CEP55_1	combined	0.776	0.746	0.752	3wuv-671	0.64	Medium	Medium	Acceptable	1.52	1.31	2.57	1.67	3.8	5.44	60.71	43.33	93.55
673	LIG_EABR_CEP55_1	mixed_ali-delim-delim	0.809	0.804	0.805	3wuv-671	0.91	High	High	Medium	0.66	0.68	0.51	0.74	1.22	3.25	92.86	27.78	100
673	LIG_EABR_CEP55_1	single_pep-delim-delim	0.79	0.77	0.774	3wuv-671	0.76	Medium	Medium	Acceptable	1.22	0.66	1.81	1.06	2.95	6.58	78.57	26.67	100
673	LIG_EABR_CEP55_1	unpaired_ali-delim-delim	0.773	0.743	0.749	3wuv-671	0.69	Medium	Medium	Acceptable	1.34	0.66	2.23	1.13	3.21	9.03	64.29	33.33	98.39
673	LIG_EABR_CEP55_1	mixed_ali-delim-100	0.546	0.696	0.666	3wuv-671	0.83	High	High	Medium	0.96	0.66	1.22	0.9	2.2	8.2	85.71	20	95.16
673	LIG_EABR_CEP55_1	mixed_ali-del-fl	0.339	0.624	0.567	3wuv-671	0.01	Incorrect	Incorrect	Incorrect	16.45	1.18	3.15	12.97	45.44	57.56	0	0	0
673	LIG_EABR_CEP55_1	combined	0.809	0.804	0.805	3wuv-671	0.91	High	High	Medium	0.66	0.68	0.51	0.74	1.22	3.25	92.86	27.78	100
674	LIG_MYND_1	mixed_ali-delim-delim	0.899	0.909	0.907	5hda-683	0.67	Medium	Medium	Medium	2.32	3.22	0.65	3.1	1.92	6.22	77.78	48.15	97.06
674	LIG_MYND_1	single_pep-delim-delim	0.908	0.893	0.896	5hda-683	0.67	Medium	Medium	Medium	2.35	3.24	0.65	3.12	1.85	6.27	77.78	48.15	94.12
674	LIG_MYND_1	unpaired_ali-delim-delim	0.907	0.937	0.931	5hda-683	0.67	Medium	Medium	Medium	2.34	3.23	0.61	3.11	1.96	7.27	77.78	48.15	94.12
674	LIG_MYND_1	mixed_ali-delim-100	0.72	0.815	0.796	5hda-683	0.68	Medium	Medium	Medium	2.25	3.2	0.67	3.07	1.61	8.62	77.78	50	94.12
674	LIG_MYND_1	mixed_ali-del-fl	0.294	0.899	0.778	5hda-683	0.68	Medium	Medium	Medium	2.28	3.21	0.65	3.07	1.64	8.29	77.78	46.15	97.06
674	LIG_MYND_1	combined	0.907	0.937	0.931	5hda-683	0.67	Medium	Medium	Medium	2.34	3.23	0.61	3.11	1.96	7.27	77.78	48.15	94.12
682	LIG_MYND_1	mixed_ali-delim-delim	0.594	0.339	0.39	5hda-683	0.56	Medium	Medium	Acceptable	3.09	3.83	0.82	3.75	3.3	8.5	61.11	35.29	97.06
682	LIG_MYND_1	single_pep-delim-delim	0.617	0.317	0.377	5hda-683	0.33	Acceptable	Acceptable	Incorrect	4.53	4.12	1.43	4.71	8.29	17.59	38.89	69.57	94.12
682	LIG_MYND_1	unpaired_ali-delim-delim	0.658	0.623	0.63	5hda-683	0.57	Medium	Medium	Acceptable	3.32	4.11	0.76	4.01	3.39	10.6	66.67	42.86	88.24
682	LIG_MYND_1	mixed_ali-delim-100	0.255	0.15	0.171	5hda-683	0.07	Incorrect	Incorrect	Incorrect	6.51	2.51	1.11	5.87	19.33	26.97	0	0	20.59
682	LIG_MYND_1	mixed_ali-del-fl	0.239	0.314	0.299	5hda-683	0.03	Incorrect	Incorrect	Incorrect	10.09	2.58	0.7	8.97	32.76	29.89	0	0	0
682	LIG_MYND_1	combined	0.658	0.623	0.63	5hda-683	0.57	Medium	Medium	Acceptable	3.32	4.11	0.76	4.01	3.39	10.6	66.67	42.86	88.24
701	LIG_PAM2_2	mixed_ali-delim-delim	0.873	0.883	0.881	3ktp-701	0.81	High	Medium	Medium	1.09	0.6	1.42	1.01	2.32	2.15	85.71	12.2	100
701	LIG_PAM2_2	single_pep-delim-delim	0.862	0.847	0.85	3ktp-701	0.79	Medium	Medium	Medium	1.07	0.72	1.53	0.99	2	1.63	76.19	21.95	96.83
701	LIG_PAM2_2	unpaired_ali-delim-delim	0.892	0.892	0.892	3ktp-701	0.79	Medium	Medium	Medium	1.12	0.66	1.44	1.03	2.3	2.07	80.95	15	96.83
701	LIG_PAM2_2	mixed_ali-delim-100	0.495	0.82	0.755	3ktp-701	0.78	Medium	Medium	Medium	1.29	0.85	1.31	1.19	2.56	2.38	83.33	10.26	100
701	LIG_PAM2_2	mixed_ali-del-fl	0.212	0.957	0.808	3ktp-701	0.82	High	High	Medium	0.97	0.51	1.69	0.87	1.94	1.61	80.95	22.73	98.41
701	LIG_PAM2_2	combined	0.892	0.892	0.892	3ktp-701	0.79	Medium	Medium	Medium	1.12	0.66	1.44	1.03	2.3	2.07	80.95	15	96.83
702	LIG_PAM2_2	mixed_ali-delim-delim	0.88	0.885	0.884	3ktp-701	0.84	High	High	Medium	0.92	0.68	1.17	0.87	1.66	1.81	83.33	16.67	98.41
702	LIG_PAM2_2	single_pep-delim-delim	0.876	0.871	0.872	3ktp-701	0.81	High	Medium	Medium	1.07	0.72	1.35	0.99	2.01	1.72	83.33	12.5	98.41
702	LIG_PAM2_2	unpaired_ali-delim-delim	0.891	0.896	0.895	3ktp-701	0.8	High	Medium	Medium	1.12	0.8	1.37	1.03	1.99	1.93	80.95	22.73	95.24
702	LIG_PAM2_2	mixed_ali-delim-100	0.477	0.772	0.713	3ktp-701	0.83	High	Medium	Medium	1.07	0.9	1.41	1.12	2.12	1.91	88.1	15.91	98.41
702	LIG_PAM2_2	mixed_ali-del-fl	0.22	0.43	0.388	3ktp-701	0.03	Incorrect	Incorrect	Incorrect	12.71	0.66	2.69	11.09	31.55	33.18	0	0	3.17
702	LIG_PAM2_2	combined	0.891	0.896	0.895	3ktp-701	0.8	High	Medium	Medium	1.12	0.8	1.37	1.03	1.99	1.93	80.95	22.73	95.24
703	LIG_PAM2_2	mixed_ali-delim-delim	0.873	0.863	0.865	3ktp-701	0.79	Medium	Medium	Acceptable	1.06	0.72	1.25	0.98	2.03	1.84	76.19	17.95	92.06
703	LIG_PAM2_2	single_pep-delim-delim	0.859	0.839	0.843	3ktp-701	0.79	Medium	Medium	Acceptable	1.09	0.72	1.35	1	2.08	2.21	78.57	19.51	96.83
703	LIG_PAM2_2	unpaired_ali-delim-delim	0.886	0.876	0.878	3ktp-701	0.8	Medium	Medium	Medium	1.13	0.8	1.35	1.06	2.11	1.97	80.95	24.44	95.24
703	LIG_PAM2_2	mixed_ali-delim-100	0.482	0.777	0.718	3ktp-701	0.81	High	Medium	Medium	1.06	0.89	1.36	1.1	2.1	1.8	83.33	20.45	98.41
703	LIG_PAM2_2	mixed_ali-del-fl	0.218	0.958	0.81	3ktp-701	0.83	High	High	Medium	0.95	0.51	1.67	0.84	1.83	1.38	80.95	12.82	98.41
703	LIG_PAM2_2	combined	0.886	0.876	0.878	3ktp-701	0.8	Medium	Medium	Medium	1.13	0.8	1.35	1.06	2.11	1.97	80.95	24.44	95.24
704	LIG_PAM2_2	mixed_ali-delim-delim	0.861	0.876	0.873	3ktp-701	0.81	High	Medium	Medium	1.08	1.19	1.36	1.34	2.1	3.33	83.33	14.63	90.48
704	LIG_PAM2_2	single_pep-delim-delim	0.86	0.86	0.86	3ktp-701	0.79	Medium	Medium	Acceptable	1.12	1.21	1.43	1.37	2.16	3.32	78.57	17.5	90.48
704	LIG_PAM2_2	unpaired_ali-delim-delim	0.87	0.87	0.87	3ktp-701	0.8	High	Medium	Medium	1.08	1.16	1.38	1.33	2.16	3.59	80.95	17.07	90.48
704	LIG_PAM2_2	mixed_ali-delim-100	0.46	0.66	0.62	3ktp-701	0.77	Medium	Medium	Medium	1.22	1.19	1.9	1.47	2.71	2.17	80.95	20.93	90.48
704	LIG_PAM2_2	mixed_ali-del-fl	0.23	0.94	0.798	3ktp-701	0.79	Medium	Medium	Acceptable	1.09	1.09	1.81	1.28	2.08	2.15	76.19	11.11	88.89
704	LIG_PAM2_2	combined	0.861	0.876	0.873	3ktp-701	0.81	High	Medium	Medium	1.08	1.19	1.36	1.34	2.1	3.33	83.33	14.63	90.48
705	LIG_NBox_RRM_1	mixed_ali-delim-delim	0.811	0.811	0.811	2kxh-705	0.61	Medium	Medium	Acceptable	1.95	2.21	2.42	2.46	3.61	7.94	59.52	21.88	96.83
705	LIG_NBox_RRM_1	single_pep-delim-delim	0.771	0.816	0.807	2kxh-705	0.61	Medium	Medium	Acceptable	1.83	2.78	2.32	2.91	3.78	4.26	59.52	19.35	98.41
705	LIG_NBox_RRM_1	unpaired_ali-delim-delim	0.81	0.8	0.802	2kxh-705	0.1	Incorrect	Incorrect	Incorrect	9.92	2.27	2.4	7.71	17.55	24.32	9.52	88.57	96.83
705	LIG_NBox_RRM_1	mixed_ali-delim-100	0.507	0.752	0.703	2kxh-705	0.58	Medium	Medium	Acceptable	1.91	3.87	2.09	3.82	4.32	4.8	57.14	22.58	96.83
705	LIG_NBox_RRM_1	mixed_ali-del-fl	0.247	0.867	0.743	2kxh-705	0.6	Medium	Medium	Acceptable	2.02	1.83	2.52	2.19	3.71	2.87	59.52	19.35	96.83
705	LIG_NBox_RRM_1	combined	0.811	0.811	0.811	2kxh-705	0.61	Medium	Medium	Acceptable	1.95	2.21	2.42	2.46	3.61	7.94	59.52	21.88	96.83
706	LIG_NBox_RRM_1	mixed_ali-delim-delim	0.807	0.792	0.795	2kxh-705	0.11	Incorrect	Incorrect	Incorrect	9.85	2.78	1.17	7.8	17.43	23.88	11.9	86.49	93.65
706	LIG_NBox_RRM_1	single_pep-delim-delim	0.795	0.855	0.843	2kxh-705	0.45	Acceptable	Acceptable	Incorrect	2.72	3.13	1.03	3.45	5.38	9.23	40.48	50	98.41
706	LIG_NBox_RRM_1	unpaired_ali-delim-delim	0.809	0.784	0.789	2kxh-705	0.11	Incorrect	Incorrect	Incorrect	9.97	2.07	2.41	7.71	17.61	24.17	11.9	83.87	93.65
706	LIG_NBox_RRM_1	mixed_ali-delim-100	0.496	0.771	0.716	2kxh-705	0.57	Medium	Medium	Acceptable	2	3.17	2.24	3.24	4.1	6.37	54.76	23.33	98.41
706	LIG_NBox_RRM_1	mixed_ali-del-fl	0.246	0.871	0.746	2kxh-705	0.56	Medium	Medium	Acceptable	2.02	1.82	2.52	2.19	3.76	4.44	50	22.22	93.65
706	LIG_NBox_RRM_1	combined	0.795	0.855	0.843	2kxh-705	0.45	Acceptable	Acceptable	Incorrect	2.72	3.13	1.03	3.45	5.38	9.23	40.48	50	98.41
729	LIG_SH2_GRB2like	mixed_ali-delim-delim	0.746	0.381	0.454	1fyr-729	0.08	Incorrect	Incorrect	Incorrect	6.22	10.34	1.4	10.62	17.26	22.65	0	100	50
729	LIG_SH2_GRB2like	single_pep-delim-delim	0.793	0.738	0.749	1fyr-729	0.7	Medium	Medium	Medium	1.77	10.5	0.56	10.35	3.81	12.05	84.62	38.89	100
729	LIG_SH2_GRB2like	unpaired_ali-delim-delim	0.862	0.867	0.866	1fyr-729	0.77	Medium	Medium	Medium	1.61	10.48	0.23	10.33	3.63	12.99	100	38.1	96.88
729	LIG_SH2_GRB2like	mixed_ali-delim-100	0.409	0.184	0.229	1fyr-729	0.41	Acceptable	Acceptable	Incorrect	2.16	10.52	1.5	10.38	4.97	28.16	15.38	71.43	81.25
729	LIG_SH2_GRB2like	mixed_ali-del-fl	0.55	0.375	0.41	1fyr-729	0.02	Incorrect	Incorrect	Incorrect	11.89	11.04	1.32	13.23	43.02	59.18	0	0	0
729	LIG_SH2_GRB2like	combined	0.862	0.867	0.866	1fyr-729	0.77	Medium	Medium	Medium	1.61	10.48	0.23	10.33	3.63	12.99	100	38.1	96.88
747	LIG_PDZ_Class_1	mixed_ali-delim-delim	0.652	0.827	0.792	3qjn-33	0.65	Medium	Medium	Acceptable	2.34	3.44	0.91	3.38	2.13	5.3	70.37	45.71	92.59
747	LIG_PDZ_Class_1	single_pep-delim-delim	0.635	0.835	0.795	3qjn-33	0.66	Medium	Medium	Acceptable	2.3	3.46	0.9	3.4	2.07	4.74	74.07	37.5	90.74
747	LIG_PDZ_Class_1	unpaired_ali-delim-delim	0.648	0.838	0.8	3qjn-33	0.65	Medium	Medium	Acceptable	2.37	3.46	1	3.41	2.35	5.28	74.07	39.39	90.74
747	LIG_PDZ_Class_1	mixed_ali-delim-100	0.411	0.0886	0.153	3gj9-26	0.02	Incorrect	Incorrect	Incorrect	13.43	3.15	1.67	10.96	45.5	56.17	0	0	0
747	LIG_PDZ_Class_1	mixed_ali-del-fl	0.723	0.498	0.543	2ain-13	0.01	Incorrect	Incorrect	Incorrect	15.52	3.94	0.5	11.92	109.25	137.43	0	0	0
747	LIG_PDZ_Class_1	combined	0.648	0.838	0.8	3qjn-33	0.65	Medium	Medium	Acceptable	2.37	3.46	1	3.41	2.35	5.28	74.07	39.39	90.74
753	LIG_PDZ_Class_1	mixed_ali-delim-delim	0.847	0.802	0.811	3qjn-33	0.69	Medium	Medium	Medium	2.29	2.86	0.87	2.83	2.29	5.35	85.19	30.3	87.04
753	LIG_PDZ_Class_1	single_pep-delim-delim	0.81	0.785	0.79	3qjn-33	0.66	Medium	Medium	Acceptable	2.34	3.03	0.87	3	2.58	5.46	77.78	25	88.89
753	LIG_PDZ_Class_1	unpaired_ali-delim-delim	0.862	0.807	0.818	3qjn-33	0.67	Medium	Medium	Acceptable	2.29	2.85	0.84	2.82	2.26	5.43	77.78	27.59	88.89
753	LIG_PDZ_Class_1	mixed_ali-delim-100	0.432	0.127	0.188	3qjn-33	0	Incorrect	Incorrect	Incorrect	29.34	2.94	1.63	22.48	100.82	107.4	0	0	0
753	LIG_PDZ_Class_1	mixed_ali-del-fl	0.547	0.817	0.763	3qjn-33	0	Incorrect	Incorrect	Incorrect	63.79	2.91	1.56	48.84	223.2	212.11	0	0	0
753	LIG_PDZ_Class_1	combined	0.862	0.807	0.818	3qjn-33	0.67	Medium	Medium	Acceptable	2.29	2.85	0.84	2.82	2.26	5.43	77.78	27.59	88.89
757	LIG_PDZ_Class_1	mixed_ali-delim-delim	0.915	0.945	0.939	2ain-13	0.66	Medium	Medium	Acceptable	2.28	3.22	1.36	3.16	2.11	11.06	75	43.24	78.18
757	LIG_PDZ_Class_1	single_pep-delim-delim	0.913	0.933	0.929	2ain-13	0.67	Medium	Medium	Acceptable	2.29	3.25	1.42	3.18	2.06	12.02	75	44.74	76.36
757	LIG_PDZ_Class_1	unpaired_ali-delim-delim	0.922	0.932	0.93	2ain-13	0.68	Medium	Medium	Medium	2.29	3.25	1.37	3.18	2	11.46	78.57	42.11	78.18
757	LIG_PDZ_Class_1	mixed_ali-delim-100	0.672	0.892	0.848	2ain-13	0.67	Medium	Medium	Medium	2.27	3.25	1.27	3.18	1.99	9.74	75	43.24	78.18
757	LIG_PDZ_Class_1	mixed_ali-del-fl	0.39	0.87	0.774	2ain-13	0.67	Medium	Medium	Medium	2.22	3.24	1.17	3.17	1.91	8.9	75	43.24	78.18
757	LIG_PDZ_Class_1	combined	0.915	0.945	0.939	2ain-13	0.66	Medium	Medium	Acceptable	2.28	3.22	1.36	3.16	2.11	11.06	75	43.24	78.18
763	LIG_PDZ_Class_1	mixed_ali-delim-delim	0.833	0.883	0.873	3qjn-33	0.79	Medium	Medium	Medium	1.82	3.51	0.54	3.43	1.89	3.88	100	20.59	88.89
763	LIG_PDZ_Class_1	single_pep-delim-delim	0.835	0.875	0.867	3qjn-33	0.79	Medium	Medium	Medium	1.83	3.51	0.54	3.43	1.85	3.91	100	18.18	88.89
763	LIG_PDZ_Class_1	unpaired_ali-delim-delim	0.864	0.899	0.892	3qjn-33	0.79	Medium	Medium	Medium	1.8	3.51	0.52	3.43	1.84	3.94	100	15.62	88.89
763	LIG_PDZ_Class_1	mixed_ali-delim-100	0.497	0.462	0.469	3gj9-26	0.15	Incorrect	Incorrect	Incorrect	10.69	9.96	0.69	9.96	9.8	27.11	0	100	28.17
763	LIG_PDZ_Class_1	mixed_ali-del-fl	0.703	0.673	0.679	3diw-15	0.17	Incorrect	Incorrect	Incorrect	10.6	9.48	0.68	9.47	8.93	26.89	0	100	27.03
763	LIG_PDZ_Class_1	combined	0.864	0.899	0.892	3qjn-33	0.79	Medium	Medium	Medium	1.8	3.51	0.52	3.43	1.84	3.94	100	15.62	88.89
782	DOC_PP1_SILK_1	mixed_ali-delim-delim	0.947	0.947	0.947	2o8g-784	0.89	High	High	Medium	0.51	0.41	1.25	0.46	1.51	9.29	80	14.29	92.98
782	DOC_PP1_SILK_1	single_pep-delim-delim	0.941	0.546	0.625	2o8g-784	0.02	Incorrect	Incorrect	Incorrect	10.82	0.44	3.13	5	35.22	34.39	0	100	10.53
782	DOC_PP1_SILK_1	unpaired_ali-delim-delim	0.937	0.502	0.589	2o8g-784	0.02	Incorrect	Incorrect	Incorrect	11.39	0.47	3.21	5.26	37.08	32.56	0	100	10.53
782	DOC_PP1_SILK_1	mixed_ali-delim-100	0.855	0.905	0.895	2o8g-784	0.89	High	High	Medium	0.53	0.37	1.24	0.43	1.55	8.7	80	20	92.98
782	DOC_PP1_SILK_1	mixed_ali-del-fl	0.771	0.916	0.887	2o8g-784	0.89	High	High	Medium	0.53	0.46	1.27	0.5	1.56	9.24	80	17.24	92.98
782	DOC_PP1_SILK_1	combined	0.947	0.947	0.947	2o8g-784	0.89	High	High	Medium	0.51	0.41	1.25	0.46	1.51	9.29	80	14.29	92.98
783	DOC_PP1_SILK_1	mixed_ali-delim-delim	0.954	0.944	0.946	2o8g-784	0.89	High	High	High	0.49	0.38	1.2	0.42	1.34	7.48	80	14.29	91.23
783	DOC_PP1_SILK_1	single_pep-delim-delim	0.947	0.652	0.711	2o8g-784	0.03	Incorrect	Incorrect	Incorrect	10.41	0.34	1.87	4.81	33.93	34.39	0	100	10.53
783	DOC_PP1_SILK_1	unpaired_ali-delim-delim	0.954	0.949	0.95	2o8g-784	0.89	High	High	Medium	0.51	0.38	1.23	0.42	1.36	7.39	80	14.29	92.98
783	DOC_PP1_SILK_1	mixed_ali-delim-100	0.857	0.912	0.901	2o8g-784	0.89	High	High	Medium	0.52	0.34	1.22	0.4	1.45	8.07	80	20	92.98
783	DOC_PP1_SILK_1	mixed_ali-del-fl	0.789	0.919	0.893	2o8g-784	0.89	High	High	Medium	0.54	0.5	1.25	0.54	1.49	8.63	80	20	92.98
783	DOC_PP1_SILK_1	combined	0.954	0.949	0.95	2o8g-784	0.89	High	High	Medium	0.51	0.38	1.23	0.42	1.36	7.39	80	14.29	92.98
784	DOC_PP1_SILK_1	mixed_ali-delim-delim	0.945	0.94	0.941	2o8g-784	0.89	High	High	Medium	0.53	0.35	1.29	0.41	1.56	9.26	80	14.29	92.98
784	DOC_PP1_SILK_1	single_pep-delim-delim	0.941	0.631	0.693	2o8g-784	0.02	Incorrect	Incorrect	Incorrect	11.36	0.37	1.75	5.22	36.94	33.56	0	100	10.53
784	DOC_PP1_SILK_1	unpaired_ali-delim-delim	0.953	0.943	0.945	2o8g-784	0.89	High	High	High	0.48	0.31	1.24	0.36	1.4	7.65	80	14.29	94.74
784	DOC_PP1_SILK_1	mixed_ali-delim-100	0.86	0.905	0.896	2o8g-784	0.88	High	High	Medium	0.54	0.41	1.25	0.46	1.58	8.77	80	17.24	92.98
784	DOC_PP1_SILK_1	mixed_ali-del-fl	0.761	0.916	0.885	2o8g-784	0.89	High	High	Medium	0.53	0.34	1.24	0.4	1.57	9.15	80	17.24	92.98
784	DOC_PP1_SILK_1	combined	0.953	0.943	0.945	2o8g-784	0.89	High	High	High	0.48	0.31	1.24	0.36	1.4	7.65	80	14.29	94.74
785	LIG_WD40_WDR5_VDV_1	mixed_ali-delim-delim	0.955	0.965	0.963	2xl3-785	0.96	High	High	High	0.55	0.39	0.69	0.4	0.8	2.14	100	12.5	100
785	LIG_WD40_WDR5_VDV_1	single_pep-delim-delim	0.953	0.963	0.961	2xl3-785	0.95	High	High	High	0.58	0.38	0.74	0.4	0.9	2.2	100	22.22	100
785	LIG_WD40_WDR5_VDV_1	unpaired_ali-delim-delim	0.956	0.966	0.964	2xl3-785	0.95	High	High	High	0.57	0.38	0.71	0.39	0.82	1.55	100	19.23	100
785	LIG_WD40_WDR5_VDV_1	mixed_ali-delim-100	0.829	0.879	0.869	2xl3-785	0.97	High	High	High	0.44	0.38	0.31	0.38	0.56	0.94	100	12.5	100
785	LIG_WD40_WDR5_VDV_1	mixed_ali-del-fl	0.82	0.92	0.9	2xl3-785	0.97	High	High	High	0.45	0.38	0.34	0.39	0.57	1.95	100	16	100
785	LIG_WD40_WDR5_VDV_1	combined	0.956	0.966	0.964	2xl3-785	0.95	High	High	High	0.57	0.38	0.71	0.39	0.82	1.55	100	19.23	100
789	LIG_WD40_WDR5_WIN_1	mixed_ali-delim-delim	0.955	0.965	0.963	4erz-789	0.95	High	High	High	0.35	0.39	0.46	0.4	0.87	1.65	91.67	10.81	96.59
789	LIG_WD40_WDR5_WIN_1	single_pep-delim-delim	0.954	0.949	0.95	4erz-789	0.97	High	High	High	0.31	0.38	0.37	0.4	0.76	1.01	97.22	5.41	97.73
789	LIG_WD40_WDR5_WIN_1	unpaired_ali-delim-delim	0.954	0.964	0.962	4erz-789	0.94	High	High	High	0.36	0.39	0.43	0.41	0.89	1.83	88.89	11.11	97.73
789	LIG_WD40_WDR5_WIN_1	mixed_ali-delim-100	0.844	0.914	0.9	4erz-789	0.95	High	High	High	0.33	0.36	0.47	0.38	0.86	2.54	91.67	8.33	98.86
789	LIG_WD40_WDR5_WIN_1	mixed_ali-del-fl
789	LIG_WD40_WDR5_WIN_1	combined	0.955	0.965	0.963	4erz-789	0.95	High	High	High	0.35	0.39	0.46	0.4	0.87	1.65	91.67	10.81	96.59
790	LIG_WD40_WDR5_WIN_1	mixed_ali-delim-delim	0.95	0.965	0.962	4ewr-790	0.97	High	High	High	0.24	0.37	0.21	0.37	0.29	0.61	94.59	0	98.91
790	LIG_WD40_WDR5_WIN_1	single_pep-delim-delim	0.951	0.961	0.959	4ewr-790	0.99	High	High	High	0.25	0.36	0.34	0.37	0.45	0.92	100	2.63	96.74
790	LIG_WD40_WDR5_WIN_1	unpaired_ali-delim-delim	0.952	0.967	0.964	4ewr-790	0.99	High	High	High	0.24	0.36	0.21	0.36	0.29	0.58	100	2.63	97.83
790	LIG_WD40_WDR5_WIN_1	mixed_ali-delim-100	0.802	0.927	0.902	4ewr-790	0.98	High	High	High	0.23	0.37	0.11	0.37	0.33	1.28	97.3	0	97.83
790	LIG_WD40_WDR5_WIN_1	mixed_ali-del-fl	0.328	0.963	0.836	4ewr-790	0.99	High	High	High	0.26	0.38	0.17	0.38	0.36	1.38	100	0	96.74
790	LIG_WD40_WDR5_WIN_1	combined	0.952	0.967	0.964	4ewr-790	0.99	High	High	High	0.24	0.36	0.21	0.36	0.29	0.58	100	2.63	97.83
791	LIG_WD40_WDR5_WIN_1	mixed_ali-delim-delim	0.955	0.965	0.963	4es0-791	0.98	High	High	High	0.21	0.36	0.19	0.35	0.29	0.88	96.97	0	98.78
791	LIG_WD40_WDR5_WIN_1	single_pep-delim-delim	0.953	0.953	0.953	4es0-791	0.99	High	High	High	0.23	0.36	0.34	0.36	0.38	0.57	100	2.94	95.12
791	LIG_WD40_WDR5_WIN_1	unpaired_ali-delim-delim	0.955	0.965	0.963	4es0-791	0.98	High	High	High	0.22	0.34	0.19	0.34	0.28	0.83	96.97	0	98.78
791	LIG_WD40_WDR5_WIN_1	mixed_ali-delim-100	0.802	0.932	0.906	4es0-791	0.98	High	High	High	0.21	0.35	0.16	0.35	0.3	1.49	96.97	0	98.78
791	LIG_WD40_WDR5_WIN_1	mixed_ali-del-fl	0.325	0.965	0.837	4es0-791	0.98	High	High	High	0.25	0.39	0.22	0.39	0.32	1.35	96.97	0	96.34
791	LIG_WD40_WDR5_WIN_1	combined	0.955	0.965	0.963	4es0-791	0.98	High	High	High	0.22	0.34	0.19	0.34	0.28	0.83	96.97	0	98.78
847	LIG_LIR_LC3C_4	mixed_ali-delim-delim	0.853	0.893	0.885	3vvw-847	0.77	Medium	Medium	Acceptable	1.18	2.16	0.6	2.15	2.02	4.67	76	9.52	90.2
847	LIG_LIR_LC3C_4	single_pep-delim-delim	0.845	0.895	0.885	3vvw-847	0.83	High	Medium	Medium	1.07	2.06	0.53	2.05	1.66	3.71	88	8.33	94.12
847	LIG_LIR_LC3C_4	unpaired_ali-delim-delim	0.864	0.914	0.904	3vvw-847	0.79	Medium	Medium	Medium	1.04	2.06	0.57	2.06	1.99	4.92	76	5	94.12
847	LIG_LIR_LC3C_4	mixed_ali-delim-100	0.63	0.79	0.758	3vvw-847	0.92	High	High	High	0.7	1.97	0.31	1.94	0.93	2.46	96	4	100
847	LIG_LIR_LC3C_4	mixed_ali-del-fl	0.373	0.883	0.781	3vvw-847	0.93	High	High	High	0.67	1.97	0.26	1.94	0.89	2.62	96	0	100
847	LIG_LIR_LC3C_4	combined	0.864	0.914	0.904	3vvw-847	0.79	Medium	Medium	Medium	1.04	2.06	0.57	2.06	1.99	4.92	76	5	94.12
872	DOC_PP1_MyPhoNE_1	mixed_ali-delim-delim	0.934	0.554	0.63	1s70-872	0.04	Incorrect	Incorrect	Incorrect	8.49	0.43	1.06	4.08	25.52	34.97	0	100	48.15
872	DOC_PP1_MyPhoNE_1	single_pep-delim-delim	0.943	0.648	0.707	1s70-872	0.07	Incorrect	Incorrect	Incorrect	8.52	0.47	2.84	4	24.87	48.83	8.7	95.92	59.26
872	DOC_PP1_MyPhoNE_1	unpaired_ali-delim-delim	0.944	0.614	0.68	1s70-872	0.04	Incorrect	Incorrect	Incorrect	8.62	0.41	1.21	4.1	25.66	38.74	0	100	53.7
872	DOC_PP1_MyPhoNE_1	mixed_ali-delim-100	0.939	0.894	0.903	1s70-872	0.96	High	High	High	0.42	0.36	0.49	0.38	0.83	4	95.65	12	98.15
872	DOC_PP1_MyPhoNE_1	mixed_ali-del-fl	0.528	0.943	0.86	1s70-872	0.94	High	High	High	0.44	0.37	0.49	0.39	0.97	4.45	91.3	19.23	98.15
872	DOC_PP1_MyPhoNE_1	combined	0.939	0.894	0.903	1s70-872	0.96	High	High	High	0.42	0.36	0.49	0.38	0.83	4	95.65	12	98.15
873	DOC_PP2B_PxIxI_1	mixed_ali-delim-delim	0.952	0.967	0.964	4f0z-873	0.96	High	High	High	0.47	0.44	0.23	0.44	0.41	1.66	97.06	5.71	100
873	DOC_PP2B_PxIxI_1	single_pep-delim-delim	0.949	0.964	0.961	4f0z-873	0.98	High	High	High	0.41	0.41	0.26	0.41	0.5	1.29	100	5.56	100
873	DOC_PP2B_PxIxI_1	unpaired_ali-delim-delim	0.953	0.968	0.965	4f0z-873	0.98	High	High	High	0.41	0.36	0.25	0.36	0.49	1.65	100	2.86	100
873	DOC_PP2B_PxIxI_1	mixed_ali-delim-100	0.779	0.729	0.739	4f0z-873	0.97	High	High	High	0.43	0.4	0.21	0.4	0.55	2.01	100	5.56	98.15
873	DOC_PP2B_PxIxI_1	mixed_ali-del-fl	0.621	0.671	0.661	4f0z-873	0.92	High	High	Medium	0.59	0.44	0.43	0.47	1.18	2.76	91.18	13.89	98.15
873	DOC_PP2B_PxIxI_1	combined	0.953	0.968	0.965	4f0z-873	0.98	High	High	High	0.41	0.36	0.25	0.36	0.49	1.65	100	2.86	100
874	LIG_WD40_WDR5_VDV_1	mixed_ali-delim-delim	0.947	0.947	0.947	2xl3-785	0.94	High	High	Medium	0.64	0.39	0.87	0.41	1.18	2.22	100	19.23	100
874	LIG_WD40_WDR5_VDV_1	single_pep-delim-delim	0.952	0.957	0.956	2xl3-785	0.94	High	High	Medium	0.64	0.38	0.81	0.41	1.22	2.23	100	19.23	100
874	LIG_WD40_WDR5_VDV_1	unpaired_ali-delim-delim	0.951	0.956	0.955	2xl3-785	0.95	High	High	Medium	0.61	0.38	0.72	0.4	1.03	1.51	100	19.23	100
874	LIG_WD40_WDR5_VDV_1	mixed_ali-delim-100	0.774	0.339	0.426	2xl3-785	0.37	Acceptable	Acceptable	Incorrect	2.34	0.41	2.06	1.01	7.29	23.56	23.81	73.68	83.33
874	LIG_WD40_WDR5_VDV_1	mixed_ali-del-fl	0.449	0.349	0.369	2xl3-785	0.34	Acceptable	Acceptable	Incorrect	2.51	0.38	2.06	1.08	8.01	21.79	23.81	70.59	83.33
874	LIG_WD40_WDR5_VDV_1	combined	0.952	0.957	0.956	2xl3-785	0.94	High	High	Medium	0.64	0.38	0.81	0.41	1.22	2.23	100	19.23	100
875	LIG_WD40_WDR5_VDV_1	mixed_ali-delim-delim	0.95	0.96	0.958	2xl3-785	0.95	High	High	Medium	0.6	0.4	0.76	0.42	1.02	2.57	100	22.22	100
875	LIG_WD40_WDR5_VDV_1	single_pep-delim-delim	0.953	0.963	0.961	2xl3-785	0.95	High	High	Medium	0.61	0.4	0.81	0.42	1.08	2.19	100	22.22	100
875	LIG_WD40_WDR5_VDV_1	unpaired_ali-delim-delim	0.952	0.962	0.96	2xl3-785	0.94	High	High	Medium	0.63	0.44	0.78	0.46	1.04	2.05	100	22.22	97.62
875	LIG_WD40_WDR5_VDV_1	mixed_ali-delim-100	0.807	0.877	0.863	2xl3-785	0.96	High	High	High	0.55	0.4	0.57	0.42	0.95	2.34	100	16	100
875	LIG_WD40_WDR5_VDV_1	mixed_ali-del-fl	0.484	0.819	0.752	2xl3-785	0.96	High	High	Medium	0.53	0.43	0.63	0.45	1.03	1.88	100	19.23	100
875	LIG_WD40_WDR5_VDV_1	combined	0.953	0.963	0.961	2xl3-785	0.95	High	High	Medium	0.61	0.4	0.81	0.42	1.08	2.19	100	22.22	100
876	LIG_WD40_WDR5_WIN_1	mixed_ali-delim-delim	0.953	0.968	0.965	4es0-791	0.97	High	High	High	0.35	0.36	0.94	0.38	0.99	1.4	96.97	23.81	97.56
876	LIG_WD40_WDR5_WIN_1	single_pep-delim-delim	0.951	0.966	0.963	4es0-791	0.96	High	High	High	0.36	0.36	0.94	0.38	1.04	1.27	93.94	26.19	97.56
876	LIG_WD40_WDR5_WIN_1	unpaired_ali-delim-delim	0.954	0.969	0.966	4es0-791	0.96	High	High	High	0.35	0.36	0.94	0.38	1	1.3	93.94	24.39	97.56
876	LIG_WD40_WDR5_WIN_1	mixed_ali-delim-100	0.798	0.923	0.898	4es0-791	0.96	High	High	High	0.35	0.37	0.99	0.4	1.06	1.86	93.94	26.19	98.78
876	LIG_WD40_WDR5_WIN_1	mixed_ali-del-fl	0.368	0.953	0.836	4es0-791	0.96	High	High	High	0.4	0.4	1	0.43	1.12	2.34	96.97	21.95	97.56
876	LIG_WD40_WDR5_WIN_1	combined	0.954	0.969	0.966	4es0-791	0.96	High	High	High	0.35	0.36	0.94	0.38	1	1.3	93.94	24.39	97.56
885	DOC_PP2A_KARD_1	mixed_ali-delim-delim	0.876	0.906	0.9	5swf-886	0.95	High	High	High	0.46	2.31	0.53	2.29	0.83	4.77	93.33	31.71	100
885	DOC_PP2A_KARD_1	single_pep-delim-delim	0.871	0.811	0.823	5swf-886	0.95	High	High	High	0.5	2.3	0.59	2.29	1.06	3.68	96.67	25.64	98.39
885	DOC_PP2A_KARD_1	unpaired_ali-delim-delim	0.884	0.919	0.912	5swf-886	0.93	High	High	High	0.46	2.33	0.52	2.3	0.86	4.82	90	32.5	100
885	DOC_PP2A_KARD_1	mixed_ali-delim-100	0.75	0.645	0.666	5swf-886	0.97	High	High	High	0.41	2.3	0.36	2.28	0.65	2.92	100	31.82	100
885	DOC_PP2A_KARD_1	mixed_ali-del-fl	0.389	0.699	0.637	5swf-886	0.97	High	High	High	0.45	2.34	0.53	2.32	0.87	4.27	100	28.57	100
885	DOC_PP2A_KARD_1	combined	0.884	0.919	0.912	5swf-886	0.93	High	High	High	0.46	2.33	0.52	2.3	0.86	4.82	90	32.5	100
886	DOC_PP2A_KARD_1	mixed_ali-delim-delim	0.803	0.918	0.895	5swf-886	0.94	High	High	High	0.47	2.46	0.54	2.44	0.91	4.21	93.33	12.5	98.39
886	DOC_PP2A_KARD_1	single_pep-delim-delim	0.795	0.915	0.891	5swf-886	0.95	High	High	High	0.48	2.43	0.57	2.41	0.9	4.27	96.67	12.12	98.39
886	DOC_PP2A_KARD_1	unpaired_ali-delim-delim	0.807	0.927	0.903	5swf-886	0.94	High	High	High	0.5	2.48	0.57	2.45	0.87	4.43	93.33	12.5	98.39
886	DOC_PP2A_KARD_1	mixed_ali-delim-100	0.704	0.659	0.668	5swf-886	0.94	High	High	High	0.47	2.42	0.44	2.4	0.84	3.63	93.33	15.15	98.39
886	DOC_PP2A_KARD_1	mixed_ali-del-fl	0.394	0.704	0.642	5swf-886	0.95	High	High	Medium	0.54	2.39	0.62	2.37	1.08	4.17	96.67	12.12	100
886	DOC_PP2A_KARD_1	combined	0.807	0.927	0.903	5swf-886	0.94	High	High	High	0.5	2.48	0.57	2.45	0.87	4.43	93.33	12.5	98.39
887	DOC_PP2A_KARD_1	mixed_ali-delim-delim	0.864	0.904	0.896	5swf-886	0.94	High	High	High	0.42	2.3	0.51	2.27	0.77	4.27	90	32.5	100
887	DOC_PP2A_KARD_1	single_pep-delim-delim	0.868	0.838	0.844	5swf-886	0.96	High	High	High	0.47	2.25	0.49	2.23	0.93	4	96.67	27.5	98.39
887	DOC_PP2A_KARD_1	unpaired_ali-delim-delim	0.886	0.916	0.91	5swf-886	0.94	High	High	High	0.39	2.29	0.42	2.27	0.6	2.45	90	46	100
887	DOC_PP2A_KARD_1	mixed_ali-delim-100	0.746	0.691	0.702	5swf-886	0.95	High	High	High	0.42	2.27	0.47	2.25	0.72	2.75	93.33	33.33	100
887	DOC_PP2A_KARD_1	mixed_ali-del-fl	0.393	0.683	0.625	5swf-886	0.96	High	High	Medium	0.51	2.32	0.66	2.31	1.12	4.15	100	25	98.39
887	DOC_PP2A_KARD_1	combined	0.886	0.916	0.91	5swf-886	0.94	High	High	High	0.39	2.29	0.42	2.27	0.6	2.45	90	46	100
888	DOC_PP2A_KARD_1	mixed_ali-delim-delim	0.809	0.924	0.901	5swf-886	0.96	High	High	High	0.46	2.42	0.54	2.4	0.8	4.68	96.67	30.95	100
888	DOC_PP2A_KARD_1	single_pep-delim-delim	0.802	0.917	0.894	5swf-886	0.96	High	High	High	0.46	2.4	0.55	2.38	0.77	4.46	96.67	32.56	100
888	DOC_PP2A_KARD_1	unpaired_ali-delim-delim	0.815	0.935	0.911	5swf-886	0.94	High	High	High	0.48	2.43	0.52	2.41	0.83	4.35	93.33	33.33	100
888	DOC_PP2A_KARD_1	mixed_ali-delim-100	0.704	0.679	0.684	5swf-886	0.97	High	High	High	0.47	2.4	0.49	2.37	0.81	3.86	100	25	100
888	DOC_PP2A_KARD_1	mixed_ali-del-fl	0.38	0.655	0.6	5swf-886	0.97	High	High	High	0.42	2.41	0.52	2.39	0.91	4.55	100	23.08	100
888	DOC_PP2A_KARD_1	combined	0.815	0.935	0.911	5swf-886	0.94	High	High	High	0.48	2.43	0.52	2.41	0.83	4.35	93.33	33.33	100
889	DOC_PP2A_KARD_1	mixed_ali-delim-delim	0.876	0.916	0.908	5swf-886	0.95	High	High	High	0.45	2.31	0.53	2.29	0.83	4.93	93.33	30	98.39
889	DOC_PP2A_KARD_1	single_pep-delim-delim	0.865	0.91	0.901	5swf-886	0.94	High	High	High	0.49	2.26	0.53	2.24	0.98	5.12	93.33	30	96.77
889	DOC_PP2A_KARD_1	unpaired_ali-delim-delim	0.885	0.92	0.913	5swf-886	0.95	High	High	High	0.46	2.25	0.48	2.23	0.79	2.64	93.33	46.15	98.39
889	DOC_PP2A_KARD_1	mixed_ali-delim-100	0.756	0.706	0.716	5swf-886	0.97	High	High	High	0.43	2.29	0.4	2.27	0.76	3.35	100	33.33	98.39
889	DOC_PP2A_KARD_1	mixed_ali-del-fl	0.395	0.715	0.651	5swf-886	0.96	High	High	Medium	0.51	2.32	0.64	2.3	1.08	4.76	100	21.05	98.39
889	DOC_PP2A_KARD_1	combined	0.885	0.92	0.913	5swf-886	0.95	High	High	High	0.46	2.25	0.48	2.23	0.79	2.64	93.33	46.15	98.39
933	DOC_GSK3_Axin_1	mixed_ali-delim-delim	0.94	0.95	0.948	4nm7-933	0.94	High	High	High	0.5	1	0.5	0.98	0.73	1.19	92.5	2.63	98.44
933	DOC_GSK3_Axin_1	single_pep-delim-delim	0.939	0.919	0.923	4nm7-933	0.86	High	High	Medium	0.84	1.12	0.52	1.13	1.31	2.02	85	2.86	96.88
933	DOC_GSK3_Axin_1	unpaired_ali-delim-delim	0.941	0.951	0.949	4nm7-933	0.95	High	High	High	0.51	1.08	0.48	1.07	0.68	1.26	95	2.56	96.88
933	DOC_GSK3_Axin_1	mixed_ali-delim-100	0.824	0.859	0.852	4nm7-933	0.94	High	High	High	0.5	1.19	0.45	1.18	0.9	1.74	92.5	2.63	98.44
933	DOC_GSK3_Axin_1	mixed_ali-del-fl	0.396	0.856	0.764	4nm7-933	0.84	High	Medium	Medium	1.01	1.21	0.5	1.22	1.44	2.21	85	2.86	95.31
933	DOC_GSK3_Axin_1	combined	0.941	0.951	0.949	4nm7-933	0.95	High	High	High	0.51	1.08	0.48	1.07	0.68	1.26	95	2.56	96.88
934	DOC_GSK3_Axin_1	mixed_ali-delim-delim	0.94	0.95	0.948	4nm7-933	0.94	High	High	High	0.47	1.18	0.44	1.16	0.71	1.58	92.5	0	96.88
934	DOC_GSK3_Axin_1	single_pep-delim-delim	0.937	0.927	0.929	4nm7-933	0.83	High	Medium	Medium	1.15	0.92	0.47	0.95	1.45	3.08	90	5.26	98.44
934	DOC_GSK3_Axin_1	unpaired_ali-delim-delim	0.944	0.954	0.952	4nm7-933	0.94	High	High	High	0.47	1.04	0.41	1.03	0.86	2.46	92.5	0	98.44
934	DOC_GSK3_Axin_1	mixed_ali-delim-100	0.86	0.87	0.868	4nm7-933	0.94	High	High	High	0.49	1.18	0.45	1.17	0.88	1.45	92.5	0	98.44
934	DOC_GSK3_Axin_1	mixed_ali-del-fl	0.411	0.901	0.803	4nm7-933	0.94	High	High	High	0.49	1.17	0.46	1.16	0.81	1.33	92.5	0	96.88
934	DOC_GSK3_Axin_1	combined	0.944	0.954	0.952	4nm7-933	0.94	High	High	High	0.47	1.04	0.41	1.03	0.86	2.46	92.5	0	98.44
935	LIG_CID_NIM_1	mixed_ali-delim-delim	0.91	0.825	0.842	2mow-935	0.61	Medium	Medium	Acceptable	1.69	2.43	2.67	2.52	3.71	13.24	56.25	25	96.36
935	LIG_CID_NIM_1	single_pep-delim-delim	0.912	0.802	0.824	2mow-935	0.68	Medium	Medium	Acceptable	1.67	2.46	2.14	2.49	2.94	6.71	68.75	37.14	94.55
935	LIG_CID_NIM_1	unpaired_ali-delim-delim	0.91	0.815	0.834	2mow-935	0.62	Medium	Medium	Acceptable	1.72	2.41	2.69	2.51	3.71	13.72	59.38	26.92	96.36
935	LIG_CID_NIM_1	mixed_ali-delim-100	0.611	0.816	0.775	2mow-935	0.58	Medium	Medium	Acceptable	1.82	2.53	3.05	2.64	4.07	15.24	53.12	29.17	96.36
935	LIG_CID_NIM_1	mixed_ali-del-fl	0.54	0.78	0.732	2mow-935	0.66	Medium	Medium	Acceptable	1.4	2.38	1.8	2.38	2.48	11.87	53.12	26.09	94.55
935	LIG_CID_NIM_1	combined	0.91	0.825	0.842	2mow-935	0.61	Medium	Medium	Acceptable	1.69	2.43	2.67	2.52	3.71	13.24	56.25	25	96.36
936	LIG_Pex14_3	mixed_ali-delim-delim	0.45	0.79	0.722	4bxu-936	0.77	Medium	High	Medium	0.97	6.4	0.23	6.13	2.74	8.06	71.43	16.67	100
936	LIG_Pex14_3	single_pep-delim-delim	0.377	0.362	0.365	4bxu-936	0.34	Acceptable	Acceptable	Incorrect	3.39	5.16	2	5.33	7.24	14.32	28.57	75	91.18
936	LIG_Pex14_3	unpaired_ali-delim-delim	0.46	0.825	0.752	4bxu-936	0.77	Medium	High	Medium	0.97	6.18	0.24	5.93	2.87	7.97	71.43	21.05	100
936	LIG_Pex14_3	mixed_ali-delim-100	0.397	0.432	0.425	4bxu-936	0.8	Medium	High	Medium	0.83	8	0.19	7.7	4.09	9.04	80.95	15	100
936	LIG_Pex14_3	mixed_ali-del-fl	0.552	0.602	0.592	4bxu-936	0	Incorrect	Incorrect	Incorrect	38.85	8.52	3.6	30.65	109.38	120.97	0	0	0
936	LIG_Pex14_3	combined	0.46	0.825	0.752	4bxu-936	0.77	Medium	High	Medium	0.97	6.18	0.24	5.93	2.87	7.97	71.43	21.05	100
950	LIG_DCNL_PONY_1	mixed_ali-delim-delim	0.897	0.582	0.645	4gba-950	0.44	Acceptable	Incorrect	Incorrect	1.44	0.73	1.2	1.02	5.09	36.51	7.14	95.83	94.55
950	LIG_DCNL_PONY_1	single_pep-delim-delim	0.896	0.596	0.656	4gba-950	0.83	High	High	Medium	0.79	0.78	1.53	0.84	2.43	10.6	78.57	57.69	92.73
950	LIG_DCNL_PONY_1	unpaired_ali-delim-delim	0.906	0.641	0.694	4gba-950	0.88	High	High	Medium	0.69	0.76	0.82	0.8	2.02	8.22	85.71	40	94.55
950	LIG_DCNL_PONY_1	mixed_ali-delim-100	0.76	0.535	0.58	4gba-950	0.81	High	High	Medium	0.77	0.58	1.26	0.66	2.32	11.13	71.43	56.52	96.36
950	LIG_DCNL_PONY_1	mixed_ali-del-fl	0.545	0.35	0.389	4gba-950	0.44	Acceptable	Incorrect	Incorrect	1.47	0.78	1.03	1.06	5.15	37.44	7.14	96	92.73
950	LIG_DCNL_PONY_1	combined	0.906	0.641	0.694	4gba-950	0.88	High	High	Medium	0.69	0.76	0.82	0.8	2.02	8.22	85.71	40	94.55
951	LIG_DCNL_PONY_1	mixed_ali-delim-delim	0.903	0.848	0.859	4p5o-951	0.89	High	High	Medium	0.73	2.06	0.84	2.06	1.62	9.94	88.89	50	100
951	LIG_DCNL_PONY_1	single_pep-delim-delim	0.9	0.63	0.684	4p5o-951	0.48	Acceptable	Medium	Acceptable	1.91	1.84	1.5	2.07	6.89	34.91	44.44	80.95	94.44
951	LIG_DCNL_PONY_1	unpaired_ali-delim-delim	0.906	0.856	0.866	4p5o-951	0.87	High	High	Medium	0.79	2.1	1.02	2.09	2.01	11.91	88.89	52.94	100
951	LIG_DCNL_PONY_1	mixed_ali-delim-100	0.717	0.742	0.737	4p5o-951	0.91	High	High	High	0.62	1.95	0.25	1.94	0.74	4.78	88.89	46.67	98.15
951	LIG_DCNL_PONY_1	mixed_ali-del-fl	0.59	0.735	0.706	4p5o-951	0.91	High	High	High	0.64	1.93	0.28	1.91	0.92	4.82	88.89	46.67	98.15
951	LIG_DCNL_PONY_1	combined	0.906	0.856	0.866	4p5o-951	0.87	High	High	Medium	0.79	2.1	1.02	2.09	2.01	11.91	88.89	52.94	100
952	LIG_DCNL_PONY_1	mixed_ali-delim-delim	0.916	0.761	0.792	4gao-952	0.94	High	High	High	0.49	0.62	0.92	0.65	1.52	7.4	93.75	57.14	100
952	LIG_DCNL_PONY_1	single_pep-delim-delim	0.917	0.622	0.681	4gao-952	0.58	Medium	Medium	Acceptable	1.69	0.62	1.46	1.05	5.99	31.76	62.5	67.74	100
952	LIG_DCNL_PONY_1	unpaired_ali-delim-delim	0.926	0.866	0.878	4gao-952	0.91	High	High	Medium	0.52	0.62	0.81	0.66	1.62	7.47	87.5	53.33	100
952	LIG_DCNL_PONY_1	mixed_ali-delim-100	0.726	0.761	0.754	4gao-952	0.95	High	High	High	0.26	0.61	0.14	0.61	0.27	0.88	87.5	50	100
952	LIG_DCNL_PONY_1	mixed_ali-del-fl	0.589	0.744	0.713	4gao-952	0.94	High	High	High	0.29	0.62	0.16	0.62	0.53	1.06	87.5	57.58	100
952	LIG_DCNL_PONY_1	combined	0.926	0.866	0.878	4gao-952	0.91	High	High	Medium	0.52	0.62	0.81	0.66	1.62	7.47	87.5	53.33	100
961	LIG_G3BP_FGDF_1	mixed_ali-delim-delim	0.894	0.824	0.838	5drv-964	0.82	High	Medium	Medium	1.02	0.9	1.49	0.98	2.13	2.17	82.76	20	96.55
961	LIG_G3BP_FGDF_1	single_pep-delim-delim	0.893	0.918	0.913	5fw5-963	0.9	High	High	High	0.59	0.91	0.77	0.91	0.9	1.52	85.29	12.12	100
961	LIG_G3BP_FGDF_1	unpaired_ali-delim-delim	0.898	0.898	0.898	5fw5-963	0.89	High	High	Medium	0.68	1.07	1.02	1.07	1.14	1.44	85.29	9.38	100
961	LIG_G3BP_FGDF_1	mixed_ali-delim-100	0.675	0.875	0.835	5fw5-963	0.87	High	High	Medium	0.69	0.91	1.14	0.93	1.31	1.78	79.41	10	100
961	LIG_G3BP_FGDF_1	mixed_ali-del-fl	0.473	0.863	0.785	5drv-964	0.78	Medium	Medium	Acceptable	1.04	0.74	1.77	0.88	2.35	4.06	72.41	8.7	96.55
961	LIG_G3BP_FGDF_1	combined	0.893	0.918	0.913	5fw5-963	0.9	High	High	High	0.59	0.91	0.77	0.91	0.9	1.52	85.29	12.12	100
962	LIG_G3BP_FGDF_1	mixed_ali-delim-delim	0.901	0.901	0.901	5fw5-963	0.89	High	High	Medium	0.68	1.05	0.99	1.06	1.2	1.66	85.29	9.38	100
962	LIG_G3BP_FGDF_1	single_pep-delim-delim	0.902	0.927	0.922	5fw5-963	0.89	High	High	Medium	0.7	1.1	1.07	1.1	1.29	1.67	88.24	9.09	100
962	LIG_G3BP_FGDF_1	unpaired_ali-delim-delim	0.908	0.923	0.92	5fw5-963	0.89	High	High	Medium	0.74	1.1	1.16	1.12	1.43	1.79	88.24	11.76	100
962	LIG_G3BP_FGDF_1	mixed_ali-delim-100	0.674	0.894	0.85	5fw5-963	0.87	High	High	Medium	0.68	0.83	1.16	0.86	1.32	1.66	79.41	10	100
962	LIG_G3BP_FGDF_1	mixed_ali-del-fl	0.475	0.885	0.803	5drv-964	0.77	Medium	High	Medium	0.98	1.51	1.79	1.57	2.46	4.37	68.97	16.67	98.28
962	LIG_G3BP_FGDF_1	combined	0.902	0.927	0.922	5fw5-963	0.89	High	High	Medium	0.7	1.1	1.07	1.1	1.29	1.67	88.24	9.09	100
979	LIG_G3BP_FGDF_1	mixed_ali-delim-delim	0.875	0.75	0.775	5drv-964	0.35	Acceptable	Acceptable	Incorrect	2.98	0.85	2.41	2.17	9.52	36.24	41.38	50	87.93
979	LIG_G3BP_FGDF_1	single_pep-delim-delim	0.889	0.884	0.885	5fw5-963	0.89	High	High	Medium	0.69	1.08	1.03	1.08	1.21	1.78	85.29	3.33	100
979	LIG_G3BP_FGDF_1	unpaired_ali-delim-delim	0.875	0.755	0.779	5drv-964	0.34	Acceptable	Acceptable	Incorrect	2.91	0.9	2.65	2.13	9.21	36.38	34.48	58.33	84.48
979	LIG_G3BP_FGDF_1	mixed_ali-delim-100	0.615	0.74	0.715	5drv-964	0.34	Acceptable	Acceptable	Incorrect	3.23	0.88	2.64	2.35	10.46	35.41	44.83	59.38	75.86
979	LIG_G3BP_FGDF_1	mixed_ali-del-fl	0.788	0.328	0.42	5fw5-963	0	Incorrect	Incorrect	Incorrect	27.94	1.51	2.25	18.6	94.29	94	0	0	0
979	LIG_G3BP_FGDF_1	combined	0.889	0.884	0.885	5fw5-963	0.89	High	High	Medium	0.69	1.08	1.03	1.08	1.21	1.78	85.29	3.33	100
980	LIG_G3BP_FGDF_1	mixed_ali-delim-delim	0.88	0.765	0.788	5drv-964	0.35	Acceptable	Acceptable	Incorrect	2.93	0.9	2.56	2.14	9.28	36.46	37.93	59.26	86.21
980	LIG_G3BP_FGDF_1	single_pep-delim-delim	0.887	0.887	0.887	5fw5-963	0.89	High	High	Medium	0.69	1.1	1.01	1.11	1.19	1.83	85.29	3.33	100
980	LIG_G3BP_FGDF_1	unpaired_ali-delim-delim	0.879	0.774	0.795	5drv-964	0.35	Acceptable	Acceptable	Incorrect	2.98	0.86	2.46	2.16	9.46	36.45	41.38	53.85	87.93
980	LIG_G3BP_FGDF_1	mixed_ali-delim-100	0.601	0.696	0.677	5drv-964	0.19	Incorrect	Incorrect	Incorrect	4.52	0.9	2.64	3.25	15.17	38.23	24.14	72	60.34
980	LIG_G3BP_FGDF_1	mixed_ali-del-fl	0.764	0.504	0.556	5fw5-963	0.03	Incorrect	Incorrect	Incorrect	9.36	1.19	2.54	6.34	31.46	30.26	0	0	5.36
980	LIG_G3BP_FGDF_1	combined	0.887	0.887	0.887	5fw5-963	0.89	High	High	Medium	0.69	1.1	1.01	1.11	1.19	1.83	85.29	3.33	100
983	LIG_KLC1_WD_1	mixed_ali-delim-delim	0.852	0.937	0.92	3zfw-985	0.66	Medium	Medium	Acceptable	1.28	1.99	1.87	2.1	3.95	35.41	57.5	53.06	95.83
983	LIG_KLC1_WD_1	single_pep-delim-delim	0.837	0.752	0.769	3zfw-985	0.75	Medium	High	Medium	0.92	1.29	2	1.37	2.76	31.49	62.5	46.81	97.92
983	LIG_KLC1_WD_1	unpaired_ali-delim-delim	0.852	0.937	0.92	3zfw-985	0.66	Medium	Medium	Acceptable	1.27	2.01	1.84	2.12	3.89	35.38	57.5	54	95.83
983	LIG_KLC1_WD_1	mixed_ali-delim-100	0.701	0.821	0.797	3zfw-985	0.66	Medium	Medium	Acceptable	1.24	1.7	1.98	1.84	3.95	35.27	57.5	48.89	97.92
983	LIG_KLC1_WD_1	mixed_ali-del-fl	0.578	0.848	0.794	3zfw-985	0.66	Medium	Medium	Acceptable	1.26	1.65	2	1.8	3.95	35.43	57.5	51.06	95.83
983	LIG_KLC1_WD_1	combined	0.852	0.937	0.92	3zfw-985	0.66	Medium	Medium	Acceptable	1.27	2.01	1.84	2.12	3.89	35.38	57.5	54	95.83
984	LIG_KLC1_WD_1	mixed_ali-delim-delim	0.806	0.816	0.814	3zfw-985	0.81	High	High	Medium	0.86	1.36	2.04	1.41	2.42	10.34	75	40	96.88
984	LIG_KLC1_WD_1	single_pep-delim-delim	0.816	0.796	0.8	3zfw-985	0.79	Medium	High	Medium	0.84	1.25	1.91	1.32	2.52	6.89	70	61.64	97.92
984	LIG_KLC1_WD_1	unpaired_ali-delim-delim	0.811	0.756	0.767	3zfw-985	0.82	High	High	Medium	0.8	1.24	2.07	1.29	2.33	3.94	75	57.14	100
984	LIG_KLC1_WD_1	mixed_ali-delim-100	0.63	0.17	0.262	3zfw-985	0.03	Incorrect	Incorrect	Incorrect	9.55	1.33	3.28	6.41	32.85	58.25	0	0	3.12
984	LIG_KLC1_WD_1	mixed_ali-del-fl	0.622	0.217	0.298	3zfw-985	0.01	Incorrect	Incorrect	Incorrect	13.68	1.77	3.06	9.19	47.24	56.4	0	0	0
984	LIG_KLC1_WD_1	combined	0.806	0.816	0.814	3zfw-985	0.81	High	High	Medium	0.86	1.36	2.04	1.41	2.42	10.34	75	40	96.88
995	LIG_KLC1_WD_1	mixed_ali-delim-delim	0.83	0.67	0.702	3zfw-985	0.77	Medium	High	Medium	0.99	1.65	2.47	1.7	2.76	7.38	70	46.15	98.96
995	LIG_KLC1_WD_1	single_pep-delim-delim	0.791	0.826	0.819	3zfw-985	0.43	Acceptable	Medium	Acceptable	1.98	3.18	2.61	3.42	7.17	8.15	35	78.46	88.54
995	LIG_KLC1_WD_1	unpaired_ali-delim-delim	0.855	0.79	0.803	3zfw-985	0.47	Acceptable	Medium	Acceptable	1.75	1.83	2.67	2.15	6.08	12.93	32.5	74	90.62
995	LIG_KLC1_WD_1	mixed_ali-delim-100	0.664	0.719	0.708	3zfw-985	0.75	Medium	High	Medium	0.94	1.37	2.11	1.45	2.82	7.29	62.5	46.81	98.96
995	LIG_KLC1_WD_1	mixed_ali-del-fl	0.639	0.739	0.719	3zfw-985	0.71	Medium	Medium	Acceptable	1.08	1.6	2.14	1.69	3.29	9.73	60	44.19	95.83
995	LIG_KLC1_WD_1	combined	0.791	0.826	0.819	3zfw-985	0.43	Acceptable	Medium	Acceptable	1.98	3.18	2.61	3.42	7.17	8.15	35	78.46	88.54
996	LIG_KLC1_WD_1	mixed_ali-delim-delim	0.809	0.739	0.753	3zfw-985	0.73	Medium	Medium	Acceptable	1.01	2.18	2	2.21	3.02	17.1	62.5	45.65	96.88
996	LIG_KLC1_WD_1	single_pep-delim-delim	0.805	0.87	0.857	3zfw-985	0.43	Acceptable	Medium	Acceptable	2	3.22	2.61	3.46	7.26	8.38	35	79.71	88.54
996	LIG_KLC1_WD_1	unpaired_ali-delim-delim	0.844	0.849	0.848	3zfw-985	0.47	Acceptable	Medium	Acceptable	1.78	1.67	2.81	2.01	6.04	18.18	32.5	75.47	92.71
996	LIG_KLC1_WD_1	mixed_ali-delim-100	0.676	0.741	0.728	3zfw-985	0.73	Medium	Medium	Acceptable	1.02	1.61	2.1	1.69	3.1	8.62	62.5	40.48	97.92
996	LIG_KLC1_WD_1	mixed_ali-del-fl	0.663	0.793	0.767	3zfw-985	0.71	Medium	Medium	Acceptable	1.08	1.63	2.17	1.72	3.26	6.75	60	45.45	98.96
996	LIG_KLC1_WD_1	combined	0.805	0.87	0.857	3zfw-985	0.43	Acceptable	Medium	Acceptable	2	3.22	2.61	3.46	7.26	8.38	35	79.71	88.54
997	LIG_KLC1_WD_1	mixed_ali-delim-delim	0.831	0.776	0.787	3zfw-985	0.48	Acceptable	Medium	Acceptable	1.79	1.66	2.81	2.01	6.04	18.88	35	74.07	91.67
997	LIG_KLC1_WD_1	single_pep-delim-delim	0.778	0.823	0.814	3zfw-985	0.43	Acceptable	Acceptable	Acceptable	2	3.2	2.58	3.44	7.24	8.21	35	79.41	88.54
997	LIG_KLC1_WD_1	unpaired_ali-delim-delim	0.853	0.888	0.881	3zfw-985	0.47	Acceptable	Medium	Acceptable	1.79	1.77	2.87	2.1	6.11	18.99	35	75	91.67
997	LIG_KLC1_WD_1	mixed_ali-delim-100	0.688	0.698	0.696	3zfw-985	0.73	Medium	High	Medium	0.98	1.65	1.99	1.73	3.12	10.2	60	40	98.96
997	LIG_KLC1_WD_1	mixed_ali-del-fl	0.608	0.753	0.724	3zfw-985	0.71	Medium	Medium	Acceptable	1.06	1.53	2.13	1.62	3.2	7.67	60	44.19	98.96
997	LIG_KLC1_WD_1	combined	0.853	0.888	0.881	3zfw-985	0.47	Acceptable	Medium	Acceptable	1.79	1.77	2.87	2.1	6.11	18.99	35	75	91.67
999	LIG_KLC1_WD_1	mixed_ali-delim-delim	0.811	0.721	0.739	3zfw-985	0.73	Medium	Medium	Acceptable	1.12	1.16	2.35	1.35	3.72	13.46	70	50	98.96
999	LIG_KLC1_WD_1	single_pep-delim-delim	0.819	0.849	0.843	3zfw-985	0.4	Acceptable	Acceptable	Acceptable	1.97	1.72	2.74	2.16	7.01	15.62	25	82.46	87.5
999	LIG_KLC1_WD_1	unpaired_ali-delim-delim	0.856	0.906	0.896	3zfw-985	0.43	Acceptable	Acceptable	Acceptable	1.79	1.56	2.79	1.97	6.43	13.75	25	82.46	85.42
999	LIG_KLC1_WD_1	mixed_ali-delim-100	0.7	0.685	0.688	3zfw-985	0.64	Medium	Medium	Acceptable	1.37	1.52	2.64	1.74	4.59	16.06	60	54.72	95.83
999	LIG_KLC1_WD_1	mixed_ali-del-fl	0.501	0.676	0.641	3zfw-985	0.63	Medium	Medium	Acceptable	1.38	1.47	2.65	1.7	4.71	18.29	57.5	54	96.88
999	LIG_KLC1_WD_1	combined	0.856	0.906	0.896	3zfw-985	0.43	Acceptable	Acceptable	Acceptable	1.79	1.56	2.79	1.97	6.43	13.75	25	82.46	85.42
1000	LIG_KLC1_WD_1	mixed_ali-delim-delim	0.823	0.873	0.863	3zfw-985	0.77	Medium	High	Medium	0.98	1.63	2.03	1.67	2.48	3.75	70	45.1	95.83
1000	LIG_KLC1_WD_1	single_pep-delim-delim	0.821	0.731	0.749	3zfw-985	0.75	Medium	High	Medium	0.99	0.89	2.19	1.05	2.98	23.01	65	46.94	100
1000	LIG_KLC1_WD_1	unpaired_ali-delim-delim	0.839	0.869	0.863	3zfw-985	0.82	High	High	Medium	0.79	0.85	1.88	0.93	2.15	2.2	75	33.33	97.92
1000	LIG_KLC1_WD_1	mixed_ali-delim-100	0.692	0.622	0.636	3zfw-985	0.69	Medium	Medium	Acceptable	1.25	1.45	2.52	1.56	3.33	15.81	60	55.56	96.88
1000	LIG_KLC1_WD_1	mixed_ali-del-fl	0.512	0.622	0.6	3zfw-985	0.13	Incorrect	Incorrect	Incorrect	5.26	1.1	2.98	3.64	17.85	32.22	12.5	77.27	68.75
1000	LIG_KLC1_WD_1	combined	0.839	0.869	0.863	3zfw-985	0.82	High	High	Medium	0.79	0.85	1.88	0.93	2.15	2.2	75	33.33	97.92
1001	DOC_MAPK_RevD_3	mixed_ali-delim-delim	0.865	0.92	0.909	6tca-1001	0.85	High	High	Medium	0.9	3.97	0.68	3.87	1.56	4.95	85.71	25	95.71
1001	DOC_MAPK_RevD_3	single_pep-delim-delim	0.898	0.628	0.682	6tca-1001	0.57	Medium	Acceptable	Acceptable	2.21	3.92	3.2	3.98	5.17	8.97	66.67	30	94.29
1001	DOC_MAPK_RevD_3	unpaired_ali-delim-delim	0.888	0.918	0.912	6tca-1001	0.83	High	High	Medium	0.96	3.71	0.8	3.63	1.83	5.06	83.33	27.08	94.29
1001	DOC_MAPK_RevD_3	mixed_ali-delim-100	0.73	0.61	0.634	6tca-1001	0.82	High	High	Medium	0.97	1.96	0.74	1.95	1.9	3.45	80.95	26.09	92.86
1001	DOC_MAPK_RevD_3	mixed_ali-del-fl	0.667	0.772	0.751	6tca-1001	0.81	High	Medium	Medium	1.1	2.02	0.81	2.03	2.31	3.61	85.71	21.74	95.71
1001	DOC_MAPK_RevD_3	combined	0.888	0.918	0.912	6tca-1001	0.83	High	High	Medium	0.96	3.71	0.8	3.63	1.83	5.06	83.33	27.08	94.29
1002	DOC_MAPK_RevD_3	mixed_ali-delim-delim	0.898	0.918	0.914	6tca-1001	0.86	High	High	Medium	0.77	2.24	0.7	2.21	1.63	3.65	83.33	27.08	94.29
1002	DOC_MAPK_RevD_3	single_pep-delim-delim	0.896	0.736	0.768	5v62-1004	0.53	Medium	Acceptable	Acceptable	2.26	1.45	2.32	1.8	5.5	9.87	58.14	46.81	95
1002	DOC_MAPK_RevD_3	unpaired_ali-delim-delim	0.9	0.915	0.912	6tca-1001	0.83	High	High	Medium	0.87	2.26	1.05	2.24	1.9	3.38	78.57	26.67	94.29
1002	DOC_MAPK_RevD_3	mixed_ali-delim-100	0.751	0.616	0.643	6tca-1001	0.84	High	High	Medium	0.8	2.26	0.82	2.22	1.47	3.8	76.19	30.43	92.86
1002	DOC_MAPK_RevD_3	mixed_ali-del-fl	0.753	0.768	0.765	6tca-1001	0.84	High	High	Medium	0.78	2.25	0.83	2.21	1.47	3.64	76.19	27.27	94.29
1002	DOC_MAPK_RevD_3	combined	0.898	0.918	0.914	6tca-1001	0.86	High	High	Medium	0.77	2.24	0.7	2.21	1.63	3.65	83.33	27.08	94.29
1003	DOC_MAPK_RevD_3	mixed_ali-delim-delim	0.883	0.923	0.915	5v62-1004	0.91	High	High	Medium	0.6	4.77	0.6	4.67	1.98	6.57	90.7	11.36	100
1003	DOC_MAPK_RevD_3	single_pep-delim-delim	0.889	0.604	0.661	2y9q-1006	0.6	Medium	Medium	Acceptable	1.79	1.47	3.11	1.66	3.82	10.46	56.52	23.53	92.19
1003	DOC_MAPK_RevD_3	unpaired_ali-delim-delim	0.898	0.923	0.918	2y9q-1006	0.89	High	High	Medium	0.61	3.36	0.74	3.29	1.42	3.61	82.61	13.64	95.31
1003	DOC_MAPK_RevD_3	mixed_ali-delim-100	0.714	0.669	0.678	5v62-1004	0.91	High	High	Medium	0.62	4.82	0.68	4.73	2.04	6.13	93.02	14.89	100
1003	DOC_MAPK_RevD_3	mixed_ali-del-fl	0.599	0.764	0.731	5v62-1004	0.9	High	High	Medium	0.6	4.87	0.63	4.78	2.11	5.93	90.7	11.36	100
1003	DOC_MAPK_RevD_3	combined	0.898	0.923	0.918	2y9q-1006	0.89	High	High	Medium	0.61	3.36	0.74	3.29	1.42	3.61	82.61	13.64	95.31
1004	DOC_MAPK_RevD_3	mixed_ali-delim-delim	0.904	0.934	0.928	5v62-1004	0.93	High	High	Medium	0.51	1.37	0.58	1.37	1.4	2.43	90.7	0	100
1004	DOC_MAPK_RevD_3	single_pep-delim-delim	0.905	0.895	0.897	5v62-1004	0.87	High	High	Medium	0.81	1.41	0.94	1.45	2.21	4.83	88.37	2.56	98.33
1004	DOC_MAPK_RevD_3	unpaired_ali-delim-delim	0.906	0.931	0.926	5v62-1004	0.91	High	High	Medium	0.56	1.6	0.66	1.61	1.94	3.73	90.7	2.5	98.33
1004	DOC_MAPK_RevD_3	mixed_ali-delim-100	0.775	0.69	0.707	5v62-1004	0.92	High	High	Medium	0.52	1.46	0.63	1.46	1.59	2.81	90.7	0	100
1004	DOC_MAPK_RevD_3	mixed_ali-del-fl	0.6	0.795	0.756	5v62-1004	0.93	High	High	Medium	0.6	1.41	0.67	1.42	1.63	3.43	95.35	0	100
1004	DOC_MAPK_RevD_3	combined	0.904	0.934	0.928	5v62-1004	0.93	High	High	Medium	0.51	1.37	0.58	1.37	1.4	2.43	90.7	0	100
1005	DOC_MAPK_RevD_3	mixed_ali-delim-delim	0.887	0.937	0.927	2y9q-1006	0.91	High	High	Medium	0.65	3.86	0.58	3.77	1.62	5.63	91.3	12.5	98.44
1005	DOC_MAPK_RevD_3	single_pep-delim-delim	0.892	0.732	0.764	2y9q-1006	0.64	Medium	Medium	Acceptable	2	1.47	3.62	1.73	4.4	14.28	76.09	22.22	98.44
1005	DOC_MAPK_RevD_3	unpaired_ali-delim-delim	0.899	0.939	0.931	2y9q-1006	0.92	High	High	Medium	0.66	3.46	0.64	3.39	1.6	5.87	95.65	8.33	98.44
1005	DOC_MAPK_RevD_3	mixed_ali-delim-100	0.751	0.666	0.683	2y9q-1006	0.93	High	High	High	0.57	1.64	0.5	1.6	0.8	3.51	91.3	8.7	98.44
1005	DOC_MAPK_RevD_3	mixed_ali-del-fl	0.647	0.817	0.783	2y9q-1006	0.9	High	High	Medium	0.71	4.07	0.62	3.98	1.72	5.47	91.3	16	98.44
1005	DOC_MAPK_RevD_3	combined	0.899	0.939	0.931	2y9q-1006	0.92	High	High	Medium	0.66	3.46	0.64	3.39	1.6	5.87	95.65	8.33	98.44
1006	DOC_MAPK_RevD_3	mixed_ali-delim-delim	0.906	0.936	0.93	2y9q-1006	0.96	High	High	High	0.36	1.79	0.38	1.76	1.01	3.43	93.48	8.51	96.88
1006	DOC_MAPK_RevD_3	single_pep-delim-delim	0.896	0.761	0.788	2y9q-1006	0.61	Medium	Acceptable	Acceptable	2.12	1.72	3.6	2.02	5.23	10.31	78.26	12.2	100
1006	DOC_MAPK_RevD_3	unpaired_ali-delim-delim	0.907	0.937	0.931	2y9q-1006	0.94	High	High	High	0.35	2.06	0.35	2.02	1.03	3.77	89.13	6.82	96.88
1006	DOC_MAPK_RevD_3	mixed_ali-delim-100	0.758	0.618	0.646	2y9q-1006	0.94	High	High	High	0.41	1.76	0.45	1.73	1.03	2.74	91.3	4.55	100
1006	DOC_MAPK_RevD_3	mixed_ali-del-fl	0.495	0.785	0.727	2y9q-1006	0.93	High	High	High	0.48	1.75	0.51	1.73	1.27	2.94	91.3	4.55	98.44
1006	DOC_MAPK_RevD_3	combined	0.907	0.937	0.931	2y9q-1006	0.94	High	High	High	0.35	2.06	0.35	2.02	1.03	3.77	89.13	6.82	96.88
1007	DOC_MAPK_RevD_3	mixed_ali-delim-delim	0.905	0.93	0.925	2y9q-1006	0.79	Medium	Medium	Acceptable	1.06	1.46	1.21	1.49	2.09	9.22	76.09	20.45	96.88
1007	DOC_MAPK_RevD_3	single_pep-delim-delim	0.898	0.813	0.83	2y9q-1006	0.88	High	High	Medium	0.71	3.62	0.99	3.55	1.66	4.23	86.96	13.04	96.88
1007	DOC_MAPK_RevD_3	unpaired_ali-delim-delim	0.889	0.914	0.909	2y9q-1006	0.91	High	High	Medium	0.69	3.71	0.75	3.62	1.45	4.74	93.48	14	98.44
1007	DOC_MAPK_RevD_3	mixed_ali-delim-100	0.726	0.656	0.67	2y9q-1006	0.89	High	High	Medium	0.75	1.46	0.91	1.45	1.32	3.04	89.13	16.33	96.88
1007	DOC_MAPK_RevD_3	mixed_ali-del-fl	0.384	0.759	0.684	2y9q-1006	0.89	High	High	High	0.69	1.66	0.71	1.63	0.95	3	86.96	9.09	98.44
1007	DOC_MAPK_RevD_3	combined	0.905	0.93	0.925	2y9q-1006	0.79	Medium	Medium	Acceptable	1.06	1.46	1.21	1.49	2.09	9.22	76.09	20.45	96.88
1008	DOC_MAPK_RevD_3	mixed_ali-delim-delim	0.912	0.947	0.94	2y9q-1006	0.94	High	High	High	0.43	1.95	0.69	1.91	0.81	2.94	91.3	6.67	98.44
1008	DOC_MAPK_RevD_3	single_pep-delim-delim	0.907	0.802	0.823	2y9q-1006	0.9	High	High	Medium	0.54	1.75	0.96	1.73	1.23	2.57	84.78	9.3	96.88
1008	DOC_MAPK_RevD_3	unpaired_ali-delim-delim	0.91	0.94	0.934	2y9q-1006	0.94	High	High	High	0.44	2.04	0.67	2	0.8	2.64	91.3	6.67	96.88
1008	DOC_MAPK_RevD_3	mixed_ali-delim-100	0.752	0.697	0.708	2y9q-1006	0.92	High	High	High	0.49	2.09	0.74	2.04	0.85	2.68	86.96	6.98	95.31
1008	DOC_MAPK_RevD_3	mixed_ali-del-fl	0.394	0.779	0.702	2y9q-1006	0.92	High	High	High	0.49	1.91	0.78	1.88	0.97	3.02	86.96	4.76	96.88
1008	DOC_MAPK_RevD_3	combined	0.912	0.947	0.94	2y9q-1006	0.94	High	High	High	0.43	1.95	0.69	1.91	0.81	2.94	91.3	6.67	98.44
1009	DOC_MAPK_RevD_3	mixed_ali-delim-delim	0.897	0.927	0.921	2y9q-1006	0.77	Medium	Medium	Acceptable	1.08	3.72	1.34	3.68	2.9	10.81	76.09	23.91	96.88
1009	DOC_MAPK_RevD_3	single_pep-delim-delim	0.91	0.88	0.886	2y9q-1006	0.88	High	High	Medium	0.76	1.62	1.14	1.6	1.32	2.06	86.96	9.09	96.88
1009	DOC_MAPK_RevD_3	unpaired_ali-delim-delim	0.887	0.922	0.915	2y9q-1006	0.89	High	High	Medium	0.64	3.94	0.8	3.85	1.48	4.34	84.78	13.33	96.88
1009	DOC_MAPK_RevD_3	mixed_ali-delim-100	0.726	0.671	0.682	2y9q-1006	0.87	High	High	Medium	0.76	3.65	0.72	3.58	2.16	4.66	86.96	14.89	96.88
1009	DOC_MAPK_RevD_3	mixed_ali-del-fl	0.389	0.759	0.685	2y9q-1006	0.89	High	High	Medium	0.71	3.84	0.83	3.75	1.48	4.68	89.13	16.33	98.44
1009	DOC_MAPK_RevD_3	combined	0.897	0.927	0.921	2y9q-1006	0.77	Medium	Medium	Acceptable	1.08	3.72	1.34	3.68	2.9	10.81	76.09	23.91	96.88
1010	DOC_MAPK_RevD_3	mixed_ali-delim-delim	0.909	0.939	0.933	5v62-1004	0.94	High	High	Medium	0.53	1.37	0.53	1.37	1.53	2.68	95.35	8.89	100
1010	DOC_MAPK_RevD_3	single_pep-delim-delim	0.906	0.706	0.746	2y9q-1006	0.58	Medium	Medium	Acceptable	2.01	1.91	3.19	2.11	4.64	6.76	60.87	15.15	95.31
1010	DOC_MAPK_RevD_3	unpaired_ali-delim-delim	0.913	0.938	0.933	5v62-1004	0.93	High	High	Medium	0.51	1.35	0.56	1.37	1.69	2.65	93.02	13.04	100
1010	DOC_MAPK_RevD_3	mixed_ali-delim-100	0.753	0.698	0.709	5v62-1004	0.94	High	High	High	0.49	1.32	0.58	1.32	1.4	2.54	95.35	12.77	100
1010	DOC_MAPK_RevD_3	mixed_ali-del-fl	0.535	0.81	0.755	5v62-1004	0.94	High	High	Medium	0.58	1.21	0.7	1.23	1.58	2.92	97.67	10.64	98.33
1010	DOC_MAPK_RevD_3	combined	0.913	0.938	0.933	5v62-1004	0.93	High	High	Medium	0.51	1.35	0.56	1.37	1.69	2.65	93.02	13.04	100
1011	LIG_ANK_PxLPxL_1	mixed_ali-delim-delim	0.909	0.819	0.837	3v31-1011	0.37	Acceptable	Acceptable	Incorrect	3.45	3.35	3.27	3.42	4.08	12.39	13.04	89.47	94.06
1011	LIG_ANK_PxLPxL_1	single_pep-delim-delim	0.906	0.796	0.818	3v31-1011	0.37	Acceptable	Acceptable	Incorrect	3.48	3.38	3.23	3.45	4.04	13.19	13.04	89.29	95.05
1011	LIG_ANK_PxLPxL_1	unpaired_ali-delim-delim	0.912	0.832	0.848	3v31-1011	0.37	Acceptable	Acceptable	Incorrect	3.42	3.35	3.12	3.41	3.99	13.19	13.04	89.47	93.07
1011	LIG_ANK_PxLPxL_1	mixed_ali-delim-100	0.635	0.855	0.811	3v31-1011	0.41	Acceptable	Acceptable	Incorrect	3.25	3.36	2.29	3.32	2.88	6.83	15.22	87.27	97.03
1011	LIG_ANK_PxLPxL_1	mixed_ali-del-fl	0.483	0.893	0.811	3v31-1011	0.38	Acceptable	Acceptable	Incorrect	3.51	3.39	2.56	3.45	4.11	10.45	17.39	84.62	94.06
1011	LIG_ANK_PxLPxL_1	combined	0.912	0.832	0.848	3v31-1011	0.37	Acceptable	Acceptable	Incorrect	3.42	3.35	3.12	3.41	3.99	13.19	13.04	89.47	93.07
1014	LIG_ANK_PxLPxL_1	mixed_ali-delim-delim	0.906	0.821	0.838	3uxg-1012	0.78	Medium	Medium	Medium	1.21	1.03	2.49	1.25	2.63	1.32	81.48	21.43	98.98
1014	LIG_ANK_PxLPxL_1	single_pep-delim-delim	0.911	0.821	0.839	6mew-1030	0.75	Medium	Medium	Acceptable	1.28	1.01	2.07	1.26	3.01	2.73	79.25	26.32	98.95
1014	LIG_ANK_PxLPxL_1	unpaired_ali-delim-delim	0.916	0.851	0.864	6mew-1030	0.71	Medium	Medium	Acceptable	1.43	1.09	2.17	1.41	3.6	5.09	77.36	26.79	98.95
1014	LIG_ANK_PxLPxL_1	mixed_ali-delim-100	0.637	0.872	0.825	3uxg-1012	0.74	Medium	Medium	Medium	1.4	1.01	2.9	1.35	3.22	2.77	81.48	24.14	98.98
1014	LIG_ANK_PxLPxL_1	mixed_ali-del-fl	0.411	0.911	0.811	3v30-1027	0.75	Medium	Medium	Acceptable	1.16	1.07	2.15	1.28	2.76	2.5	71.19	12.5	98.95
1014	LIG_ANK_PxLPxL_1	combined	0.916	0.851	0.864	6mew-1030	0.71	Medium	Medium	Acceptable	1.43	1.09	2.17	1.41	3.6	5.09	77.36	26.79	98.95
1015	LIG_ANK_PxLPxL_1	mixed_ali-delim-delim	0.906	0.826	0.842	3uxg-1012	0.78	Medium	Medium	Medium	1.2	1.04	2.54	1.26	2.62	1.32	81.48	21.43	98.98
1015	LIG_ANK_PxLPxL_1	single_pep-delim-delim	0.913	0.823	0.841	3uxg-1012	0.71	Medium	Medium	Acceptable	1.52	1.04	3.21	1.44	3.5	4.19	77.78	25	98.98
1015	LIG_ANK_PxLPxL_1	unpaired_ali-delim-delim	0.916	0.841	0.856	4qqi-1029	0.73	Medium	Medium	Acceptable	1.32	1.09	1.98	1.32	3	4.46	74	32.73	96.08
1015	LIG_ANK_PxLPxL_1	mixed_ali-delim-100	0.648	0.868	0.824	4lg6-1032	0.73	Medium	Medium	Acceptable	1.32	0.75	2.32	1.12	3.3	3.77	77.27	43.33	100
1015	LIG_ANK_PxLPxL_1	mixed_ali-del-fl	0.41	0.9	0.802	3v30-1027	0.75	Medium	Medium	Acceptable	1.17	1.12	2.24	1.32	2.74	2.72	72.88	21.82	98.95
1015	LIG_ANK_PxLPxL_1	combined	0.916	0.841	0.856	4qqi-1029	0.73	Medium	Medium	Acceptable	1.32	1.09	1.98	1.32	3	4.46	74	32.73	96.08
1016	LIG_ANK_PxLPxL_1	mixed_ali-delim-delim	0.907	0.822	0.839	3uxg-1012	0.76	Medium	Medium	Medium	1.31	1.03	2.76	1.31	2.91	1.38	81.48	21.43	98.98
1016	LIG_ANK_PxLPxL_1	single_pep-delim-delim	0.911	0.821	0.839	6mew-1030	0.74	Medium	Medium	Medium	1.35	1.03	2.25	1.31	3.27	3.64	81.13	24.56	98.95
1016	LIG_ANK_PxLPxL_1	unpaired_ali-delim-delim	0.909	0.834	0.849	3uxg-1012	0.74	Medium	Medium	Acceptable	1.27	1.01	2.62	1.28	2.79	1.6	74.07	27.27	97.96
1016	LIG_ANK_PxLPxL_1	mixed_ali-delim-100	0.645	0.875	0.829	4lg6-1032	0.73	Medium	Medium	Acceptable	1.38	0.74	2.53	1.12	3.32	2.93	77.27	38.18	100
1016	LIG_ANK_PxLPxL_1	mixed_ali-del-fl	0.508	0.893	0.816	6mew-1030	0.72	Medium	Medium	Acceptable	1.31	1.14	1.84	1.34	2.99	3.74	69.81	19.57	98.95
1016	LIG_ANK_PxLPxL_1	combined	0.909	0.834	0.849	3uxg-1012	0.74	Medium	Medium	Acceptable	1.27	1.01	2.62	1.28	2.79	1.6	74.07	27.27	97.96
1021	LIG_ANK_PxLPxL_1	mixed_ali-delim-delim	0.91	0.82	0.838	3uxg-1012	0.75	Medium	Medium	Acceptable	1.26	1.03	2.63	1.29	2.81	1.56	77.78	25	98.98
1021	LIG_ANK_PxLPxL_1	single_pep-delim-delim	0.91	0.8	0.822	3uxg-1012	0.76	Medium	Medium	Medium	1.34	0.99	2.79	1.28	2.9	1.97	81.48	25.42	98.98
1021	LIG_ANK_PxLPxL_1	unpaired_ali-delim-delim	0.911	0.846	0.859	4lg6-1032	0.74	Medium	Medium	Acceptable	1.32	0.75	2.27	1.08	3.08	3.54	77.27	37.04	100
1021	LIG_ANK_PxLPxL_1	mixed_ali-delim-100	0.646	0.861	0.818	3uxg-1012	0.81	High	High	Medium	0.99	1.01	1.8	1.13	2.04	1.28	77.78	19.23	98.98
1021	LIG_ANK_PxLPxL_1	mixed_ali-del-fl	0.437	0.897	0.805	3uxg-1012	0.73	Medium	Medium	Acceptable	1.38	1.13	2.78	1.37	2.86	1.74	75.93	19.61	98.98
1021	LIG_ANK_PxLPxL_1	combined	0.911	0.846	0.859	4lg6-1032	0.74	Medium	Medium	Acceptable	1.32	0.75	2.27	1.08	3.08	3.54	77.27	37.04	100
1026	LIG_ANK_PxLPxL_1	mixed_ali-delim-delim	0.921	0.886	0.893	6mew-1030	0.84	High	High	Medium	0.99	1.02	1.14	1.12	2.04	3.23	86.79	9.8	98.95
1026	LIG_ANK_PxLPxL_1	single_pep-delim-delim	0.919	0.879	0.887	6mew-1030	0.8	Medium	Medium	Medium	1.13	1.07	1.27	1.19	2.23	4.82	81.13	10.42	98.95
1026	LIG_ANK_PxLPxL_1	unpaired_ali-delim-delim	0.921	0.896	0.901	6mew-1030	0.84	High	High	Medium	1	1.05	1.1	1.15	2.05	3.62	86.79	11.54	98.95
1026	LIG_ANK_PxLPxL_1	mixed_ali-delim-100	0.671	0.836	0.803	6mew-1030	0.85	High	High	Medium	0.9	1	0.86	1.06	1.76	2.78	86.79	11.54	98.95
1026	LIG_ANK_PxLPxL_1	mixed_ali-del-fl	0.436	0.906	0.812	6mew-1030	0.87	High	High	Medium	0.86	0.97	0.99	1.04	1.75	1.88	90.57	18.64	98.95
1026	LIG_ANK_PxLPxL_1	combined	0.921	0.896	0.901	6mew-1030	0.84	High	High	Medium	1	1.05	1.1	1.15	2.05	3.62	86.79	11.54	98.95
1029	LIG_ANK_PxLPxL_1	mixed_ali-delim-delim	0.919	0.879	0.887	4qqi-1029	0.39	Acceptable	Acceptable	Acceptable	3.44	3.35	2.15	3.38	3.93	7.57	20	79.59	89.22
1029	LIG_ANK_PxLPxL_1	single_pep-delim-delim	0.914	0.854	0.866	4qqi-1029	0.38	Acceptable	Acceptable	Incorrect	3.48	3.39	2.13	3.43	4.06	7.12	18	83.02	92.16
1029	LIG_ANK_PxLPxL_1	unpaired_ali-delim-delim	0.922	0.877	0.886	4qqi-1029	0.39	Acceptable	Acceptable	Incorrect	3.46	3.34	2.43	3.39	4.05	5.29	20	81.13	90.2
1029	LIG_ANK_PxLPxL_1	mixed_ali-delim-100	0.736	0.861	0.836	4qqi-1029	0.4	Acceptable	Acceptable	Acceptable	3.43	3.37	2.48	3.4	3.89	4.92	20	81.82	92.16
1029	LIG_ANK_PxLPxL_1	mixed_ali-del-fl	0.257	0.842	0.725	4qqi-1029	0.01	Incorrect	Incorrect	Incorrect	17.74	3.41	2.45	13.88	53.59	42.9	0	0	0
1029	LIG_ANK_PxLPxL_1	combined	0.919	0.879	0.887	4qqi-1029	0.39	Acceptable	Acceptable	Acceptable	3.44	3.35	2.15	3.38	3.93	7.57	20	79.59	89.22
1032	LIG_ANK_PxLPxL_1	mixed_ali-delim-delim	0.91	0.825	0.842	4lg6-1032	0.8	Medium	Medium	Medium	1.15	0.74	1.89	0.98	2.54	3.14	84.09	26	100
1032	LIG_ANK_PxLPxL_1	single_pep-delim-delim	0.913	0.823	0.841	4lg6-1032	0.8	High	Medium	Medium	1.12	0.72	1.86	0.95	2.5	3.05	84.09	24.49	100
1032	LIG_ANK_PxLPxL_1	unpaired_ali-delim-delim	0.912	0.842	0.856	4lg6-1032	0.8	Medium	Medium	Medium	1.14	0.71	1.91	0.96	2.56	3.29	84.09	24.49	100
1032	LIG_ANK_PxLPxL_1	mixed_ali-delim-100	0.665	0.715	0.705	4lg6-1032	0.08	Incorrect	Incorrect	Incorrect	8.55	0.78	1.85	6.2	23.7	29.94	9.09	89.19	86.21
1032	LIG_ANK_PxLPxL_1	mixed_ali-del-fl	0.333	0.228	0.249	4lg6-1032	0.02	Incorrect	Incorrect	Incorrect	14.84	0.77	2.02	10.88	42.35	53.12	0	0	0
1032	LIG_ANK_PxLPxL_1	combined	0.912	0.842	0.856	4lg6-1032	0.8	Medium	Medium	Medium	1.14	0.71	1.91	0.96	2.56	3.29	84.09	24.49	100
1033	LIG_ANK_PxLPxL_1	mixed_ali-delim-delim	0.902	0.787	0.81	4lg6-1032	0.62	Medium	Medium	Acceptable	1.55	0.72	3.06	1.2	3.94	5.29	54.55	52	96.55
1033	LIG_ANK_PxLPxL_1	single_pep-delim-delim	0.915	0.83	0.847	4lg6-1032	0.76	Medium	Medium	Acceptable	1.1	0.73	1.76	0.94	2.54	12.05	70.45	45.61	97.7
1033	LIG_ANK_PxLPxL_1	unpaired_ali-delim-delim	0.918	0.848	0.862	4lg6-1032	0.77	Medium	Medium	Acceptable	1.04	0.71	1.74	0.88	2.2	9.74	70.45	51.56	97.7
1033	LIG_ANK_PxLPxL_1	mixed_ali-delim-100	0.625	0.7	0.685	4lg6-1032	0.78	Medium	High	Medium	0.97	0.71	1.59	0.87	2.16	7.08	70.45	32.61	97.7
1033	LIG_ANK_PxLPxL_1	mixed_ali-del-fl	0.341	0.791	0.701	6mew-1030	0	Incorrect	Incorrect	Incorrect	31.19	1.06	3.08	23.75	91.32	111.11	0	0	0
1033	LIG_ANK_PxLPxL_1	combined	0.918	0.848	0.862	4lg6-1032	0.77	Medium	Medium	Acceptable	1.04	0.71	1.74	0.88	2.2	9.74	70.45	51.56	97.7
1034	LIG_ANK_PxLPxL_1	mixed_ali-delim-delim	0.907	0.792	0.815	4qqi-1029	0.65	Medium	Medium	Acceptable	1.46	1.04	2.24	1.34	3.54	6.8	58	49.12	92.16
1034	LIG_ANK_PxLPxL_1	single_pep-delim-delim	0.916	0.841	0.856	4qqi-1029	0.69	Medium	Medium	Acceptable	1.31	0.98	2.33	1.24	3.09	5.13	62	41.51	92.16
1034	LIG_ANK_PxLPxL_1	unpaired_ali-delim-delim	0.908	0.813	0.832	3uxg-1012	0.66	Medium	Medium	Acceptable	1.55	0.98	3.58	1.43	3.82	5.34	66.67	34.55	95.92
1034	LIG_ANK_PxLPxL_1	mixed_ali-delim-100	0.668	0.778	0.756	3uxg-1012	0.34	Acceptable	Acceptable	Incorrect	2.8	0.98	3.85	2.26	7.53	10	24.07	72.92	92.86
1034	LIG_ANK_PxLPxL_1	mixed_ali-del-fl	0.477	0.647	0.613	6mew-1030	0.13	Incorrect	Incorrect	Incorrect	5.35	1.07	3.06	4.09	15.57	38.74	7.55	89.47	85.26
1034	LIG_ANK_PxLPxL_1	combined	0.916	0.841	0.856	4qqi-1029	0.69	Medium	Medium	Acceptable	1.31	0.98	2.33	1.24	3.09	5.13	62	41.51	92.16
1035	LIG_CSL_BTD_1	mixed_ali-delim-delim	0.85	0.91	0.898	6py8-1035	0.84	High	Medium	Medium	1.05	1.57	0.75	1.57	1.68	4.32	88.24	46.43	98.11
1035	LIG_CSL_BTD_1	single_pep-delim-delim	0.833	0.888	0.877	6py8-1035	0.84	High	Medium	Medium	1.03	1.56	0.79	1.56	1.59	3.65	88.24	48.28	98.11
1035	LIG_CSL_BTD_1	unpaired_ali-delim-delim	0.87	0.935	0.922	6py8-1035	0.84	High	Medium	Medium	1.06	1.46	0.8	1.47	1.59	4.43	88.24	50	98.11
1035	LIG_CSL_BTD_1	mixed_ali-delim-100	0.658	0.808	0.778	6py8-1035	0.84	High	High	Medium	1	2.15	0.62	2.14	1.8	4.35	88.24	44.44	98.11
1035	LIG_CSL_BTD_1	mixed_ali-del-fl	0.293	0.863	0.749	6py8-1035	0.84	High	Medium	Medium	1.04	1.82	0.64	1.81	1.5	3.18	88.24	46.43	98.11
1035	LIG_CSL_BTD_1	combined	0.87	0.935	0.922	6py8-1035	0.84	High	Medium	Medium	1.06	1.46	0.8	1.47	1.59	4.43	88.24	50	98.11
1036	LIG_CSL_BTD_1	mixed_ali-delim-delim	0.829	0.574	0.625	6py8-1035	0.36	Acceptable	Acceptable	Incorrect	2.33	4.53	1.37	4.62	7.5	40.4	23.53	88.89	98.11
1036	LIG_CSL_BTD_1	single_pep-delim-delim	0.834	0.539	0.598	6py8-1035	0.37	Acceptable	Acceptable	Incorrect	2.31	5.04	1.28	5.1	7.38	40.77	23.53	87.1	98.11
1036	LIG_CSL_BTD_1	unpaired_ali-delim-delim	0.83	0.53	0.59	6py8-1035	0.36	Acceptable	Acceptable	Incorrect	2.29	3.11	1.38	3.28	7.64	39.78	23.53	85.71	98.11
1036	LIG_CSL_BTD_1	mixed_ali-delim-100	0.642	0.492	0.522	6py8-1035	0.04	Incorrect	Incorrect	Incorrect	7.93	2.22	1.37	4.98	30.11	23.35	0	100	16.98
1036	LIG_CSL_BTD_1	mixed_ali-del-fl	0.356	0.321	0.328	6py8-1035	0.22	Incorrect	Acceptable	Incorrect	3.38	1.83	1.09	2.56	12.21	41.37	17.65	81.25	67.92
1036	LIG_CSL_BTD_1	combined	0.829	0.574	0.625	6py8-1035	0.36	Acceptable	Acceptable	Incorrect	2.33	4.53	1.37	4.62	7.5	40.4	23.53	88.89	98.11
1039	LIG_CSL_BTD_1	mixed_ali-delim-delim	0.815	0.485	0.551	6py8-1035	0.75	Medium	Medium	Acceptable	1.25	1.6	2.01	1.65	2.86	7.72	76.47	45.83	100
1039	LIG_CSL_BTD_1	single_pep-delim-delim	0.819	0.474	0.543	6py8-1035	0.32	Acceptable	Acceptable	Incorrect	2.81	1.61	1.99	2.15	8.67	33.95	23.53	84.62	94.34
1039	LIG_CSL_BTD_1	unpaired_ali-delim-delim	0.832	0.747	0.764	6py8-1035	0.81	High	Medium	Medium	1.07	1.59	0.92	1.61	1.98	6.27	82.35	48.15	98.11
1039	LIG_CSL_BTD_1	mixed_ali-delim-100	0.594	0.179	0.262	6py8-1035	0.03	Incorrect	Incorrect	Incorrect	9.93	3.91	2.12	6.71	33.33	24.92	0	100	9.43
1039	LIG_CSL_BTD_1	mixed_ali-del-fl	0.269	0.604	0.537	6py8-1035	0.03	Incorrect	Incorrect	Incorrect	9.14	1.82	2.48	5.46	31.83	27.38	0	0	5.66
1039	LIG_CSL_BTD_1	combined	0.832	0.747	0.764	6py8-1035	0.81	High	Medium	Medium	1.07	1.59	0.92	1.61	1.98	6.27	82.35	48.15	98.11
1052	DOC_MAPK_JIP1_4	mixed_ali-delim-delim	0.91	0.935	0.93	4h3b-1053	0.94	High	High	High	0.46	4.7	0.47	4.66	1.52	6.98	94.87	5.13	94.92
1052	DOC_MAPK_JIP1_4	single_pep-delim-delim	0.912	0.942	0.936	4h3b-1053	0.94	High	High	High	0.5	4.77	0.52	4.73	1.58	9.75	94.87	0	96.61
1052	DOC_MAPK_JIP1_4	unpaired_ali-delim-delim	0.908	0.938	0.932	4h3b-1053	0.95	High	High	High	0.44	4.61	0.37	4.57	1.45	6.11	94.87	7.5	96.61
1052	DOC_MAPK_JIP1_4	mixed_ali-delim-100	0.793	0.648	0.677	4h3b-1053	0.49	Acceptable	Medium	Acceptable	1.8	4.85	2.06	4.87	6.25	30.89	41.03	48.39	84.75
1052	DOC_MAPK_JIP1_4	mixed_ali-del-fl	0.481	0.196	0.253	5lw1-1086	0	Incorrect	Incorrect	Incorrect	29.77	3.22	1.64	14.68	96.89	73.03	0	0	0
1052	DOC_MAPK_JIP1_4	combined	0.912	0.942	0.936	4h3b-1053	0.94	High	High	High	0.5	4.77	0.52	4.73	1.58	9.75	94.87	0	96.61
1053	DOC_MAPK_JIP1_4	mixed_ali-delim-delim	0.913	0.933	0.929	4h3b-1053	0.95	High	High	High	0.45	4.75	0.42	4.71	1.34	8.3	94.87	0	96.61
1053	DOC_MAPK_JIP1_4	single_pep-delim-delim	0.914	0.934	0.93	4h3b-1053	0.95	High	High	High	0.47	4.68	0.48	4.63	1.45	8.33	97.44	0	98.31
1053	DOC_MAPK_JIP1_4	unpaired_ali-delim-delim	0.906	0.861	0.87	4h3b-1053	0.49	Acceptable	Medium	Acceptable	1.73	4.82	2.12	4.84	5.86	20.33	35.9	54.84	86.44
1053	DOC_MAPK_JIP1_4	mixed_ali-delim-100	0.793	0.653	0.681	4h3b-1053	0.48	Acceptable	Medium	Acceptable	1.82	4.71	1.58	4.75	6.49	13.46	41.03	46.67	91.53
1053	DOC_MAPK_JIP1_4	mixed_ali-del-fl	0.481	0.211	0.265	4h3b-1053	0	Incorrect	Incorrect	Incorrect	28.95	4.6	1.73	13.97	95.18	79.83	0	0	0
1053	DOC_MAPK_JIP1_4	combined	0.914	0.934	0.93	4h3b-1053	0.95	High	High	High	0.47	4.68	0.48	4.63	1.45	8.33	97.44	0	98.31
1054	DOC_MAPK_JIP1_4	mixed_ali-delim-delim	0.895	0.35	0.459	5lw1-1086	0.02	Incorrect	Incorrect	Incorrect	10.51	3.39	1.84	5.72	40.91	42.38	0	100	6.67
1054	DOC_MAPK_JIP1_4	single_pep-delim-delim	0.901	0.506	0.585	5lw1-1086	0.02	Incorrect	Incorrect	Incorrect	10.76	3.18	1.78	5.68	41.8	34.94	0	100	6.67
1054	DOC_MAPK_JIP1_4	unpaired_ali-delim-delim	0.895	0.49	0.571	5lw1-1086	0.02	Incorrect	Incorrect	Incorrect	10.68	3.31	2.34	5.72	41.39	41.43	0	100	6.67
1054	DOC_MAPK_JIP1_4	mixed_ali-delim-100	0.755	0.665	0.683	4h3b-1053	0.07	Incorrect	Incorrect	Incorrect	5.64	5.03	1.78	5.59	20.17	25.3	0	100	20.34
1054	DOC_MAPK_JIP1_4	mixed_ali-del-fl	0.471	0.796	0.731	4h3b-1053	0.01	Incorrect	Incorrect	Incorrect	22.55	4.93	1.53	11.35	81.81	71.5	0	0	0
1054	DOC_MAPK_JIP1_4	combined	0.755	0.665	0.683	4h3b-1053	0.07	Incorrect	Incorrect	Incorrect	5.64	5.03	1.78	5.59	20.17	25.3	0	100	20.34
1055	DOC_MAPK_JIP1_4	mixed_ali-delim-delim	0.911	0.941	0.935	4h3b-1053	0.96	High	High	High	0.37	4.98	0.31	4.92	1.1	5.48	94.87	0	94.92
1055	DOC_MAPK_JIP1_4	single_pep-delim-delim	0.911	0.931	0.927	4h3b-1053	0.95	High	High	High	0.42	5.11	0.38	5.05	1.19	6.81	94.87	0	96.61
1055	DOC_MAPK_JIP1_4	unpaired_ali-delim-delim	0.917	0.942	0.937	4h3b-1053	0.94	High	High	High	0.39	5.08	0.31	5.03	1.29	5.69	89.74	0	93.22
1055	DOC_MAPK_JIP1_4	mixed_ali-delim-100	0.765	0.735	0.741	4h3b-1053	0.96	High	High	High	0.39	4.95	0.55	4.89	1.2	5.28	97.44	0	98.31
1055	DOC_MAPK_JIP1_4	mixed_ali-del-fl	0.339	0.719	0.643	5lw1-1086	0	Incorrect	Incorrect	Incorrect	39.37	3.6	1.31	19.49	130.05	126.72	0	0	0
1055	DOC_MAPK_JIP1_4	combined	0.917	0.942	0.937	4h3b-1053	0.94	High	High	High	0.39	5.08	0.31	5.03	1.29	5.69	89.74	0	93.22
1056	DOC_MAPK_JIP1_4	mixed_ali-delim-delim	0.885	0.355	0.461	5lw1-1086	0.02	Incorrect	Incorrect	Incorrect	10.64	3.44	2.19	5.79	41.27	43.37	0	100	6.67
1056	DOC_MAPK_JIP1_4	single_pep-delim-delim	0.899	0.664	0.711	5lw1-1086	0.64	Medium	Medium	Acceptable	1.18	3.18	1.5	3.18	3.02	14.11	40	46.15	83.33
1056	DOC_MAPK_JIP1_4	unpaired_ali-delim-delim	0.894	0.469	0.554	5lw1-1086	0.02	Incorrect	Incorrect	Incorrect	10.76	3.51	1.68	5.85	41.58	40.49	0	100	6.67
1056	DOC_MAPK_JIP1_4	mixed_ali-delim-100	0.764	0.644	0.668	4h3b-1053	0.08	Incorrect	Incorrect	Incorrect	5.56	5.01	1.84	5.55	19.62	39.68	0	100	20.34
1056	DOC_MAPK_JIP1_4	mixed_ali-del-fl	0.489	0.779	0.721	5lw1-1086	0	Incorrect	Incorrect	Incorrect	24.04	3.43	1.71	11.53	98.2	118.53	0	0	0
1056	DOC_MAPK_JIP1_4	combined	0.899	0.664	0.711	5lw1-1086	0.64	Medium	Medium	Acceptable	1.18	3.18	1.5	3.18	3.02	14.11	40	46.15	83.33
1057	DOC_MAPK_JIP1_4	mixed_ali-delim-delim	0.908	0.938	0.932	4h3b-1053	0.82	High	High	Medium	0.85	4.93	1.43	4.88	2.58	22.79	79.49	11.43	83.05
1057	DOC_MAPK_JIP1_4	single_pep-delim-delim	0.907	0.892	0.895	4h3b-1053	0.92	High	High	Medium	0.51	5.04	0.71	4.99	1.56	7.76	89.74	0	96.61
1057	DOC_MAPK_JIP1_4	unpaired_ali-delim-delim	0.907	0.942	0.935	4h3b-1053	0.83	High	High	Medium	0.8	4.97	1.35	4.92	2.39	20.63	79.49	8.82	83.05
1057	DOC_MAPK_JIP1_4	mixed_ali-delim-100	0.746	0.761	0.758	4h3b-1053	0.84	High	High	Medium	0.81	5.03	1.41	4.98	2.34	23.4	82.05	13.51	81.36
1057	DOC_MAPK_JIP1_4	mixed_ali-del-fl	0.485	0.76	0.705	4h3b-1053	0.84	High	High	Medium	0.82	4.94	1.43	4.9	2.34	23.43	82.05	11.11	81.36
1057	DOC_MAPK_JIP1_4	combined	0.907	0.942	0.935	4h3b-1053	0.83	High	High	Medium	0.8	4.97	1.35	4.92	2.39	20.63	79.49	8.82	83.05
1058	DOC_MAPK_JIP1_4	mixed_ali-delim-delim	0.889	0.934	0.925	4h3b-1053	0.96	High	High	High	0.39	4.93	0.3	4.88	1.1	6.09	94.87	0	94.92
1058	DOC_MAPK_JIP1_4	single_pep-delim-delim	0.906	0.931	0.926	4h3b-1053	0.96	High	High	High	0.36	4.86	0.27	4.81	1.29	5.81	94.87	2.63	98.31
1058	DOC_MAPK_JIP1_4	unpaired_ali-delim-delim	0.908	0.938	0.932	4h3b-1053	0.96	High	High	High	0.38	4.87	0.23	4.82	1.32	5.67	97.44	0	96.61
1058	DOC_MAPK_JIP1_4	mixed_ali-delim-100	0.775	0.77	0.771	4h3b-1053	0.97	High	High	High	0.35	5.19	0.26	5.13	1.27	5.75	97.44	0	98.31
1058	DOC_MAPK_JIP1_4	mixed_ali-del-fl	0.334	0.799	0.706	4h3b-1053	0.95	High	High	High	0.4	5.12	0.31	5.07	1.19	5.97	94.87	0	94.92
1058	DOC_MAPK_JIP1_4	combined	0.908	0.938	0.932	4h3b-1053	0.96	High	High	High	0.38	4.87	0.23	4.82	1.32	5.67	97.44	0	96.61
1059	DOC_MAPK_JIP1_4	mixed_ali-delim-delim	0.904	0.934	0.928	4h3b-1053	0.96	High	High	High	0.41	5.11	0.51	5.05	1.44	5.72	97.44	2.56	98.31
1059	DOC_MAPK_JIP1_4	single_pep-delim-delim	0.905	0.93	0.925	4h3b-1053	0.96	High	High	High	0.45	5.12	0.5	5.07	1.33	5.74	97.44	0	96.61
1059	DOC_MAPK_JIP1_4	unpaired_ali-delim-delim	0.904	0.929	0.924	4h3b-1053	0.97	High	High	High	0.43	5.07	0.53	5.02	1.41	5.56	100	2.5	96.61
1059	DOC_MAPK_JIP1_4	mixed_ali-delim-100	0.765	0.74	0.745	4h3b-1053	0.95	High	High	High	0.46	5.16	0.62	5.11	1.31	5.46	97.44	0	98.31
1059	DOC_MAPK_JIP1_4	mixed_ali-del-fl	0.374	0.684	0.622	4h3b-1053	0.94	High	High	Medium	0.51	5.05	0.6	5	1.32	5.58	94.87	0	94.92
1059	DOC_MAPK_JIP1_4	combined	0.904	0.934	0.928	4h3b-1053	0.96	High	High	High	0.41	5.11	0.51	5.05	1.44	5.72	97.44	2.56	98.31
1060	DOC_MAPK_JIP1_4	mixed_ali-delim-delim	0.905	0.92	0.917	4h3b-1053	0.95	High	High	High	0.38	4.91	0.38	4.86	1.33	6.35	94.87	7.5	96.61
1060	DOC_MAPK_JIP1_4	single_pep-delim-delim	0.911	0.931	0.927	4h3b-1053	0.94	High	High	High	0.49	5.06	0.54	5	1.53	6.77	94.87	2.63	96.61
1060	DOC_MAPK_JIP1_4	unpaired_ali-delim-delim	0.898	0.913	0.91	4h3b-1053	0.96	High	High	High	0.43	4.88	0.43	4.83	1.34	6.3	97.44	7.32	94.92
1060	DOC_MAPK_JIP1_4	mixed_ali-delim-100	0.728	0.193	0.3	5lw1-1086	0.01	Incorrect	Incorrect	Incorrect	19.18	3.6	2.09	10	63.83	58.75	0	0	0
1060	DOC_MAPK_JIP1_4	mixed_ali-del-fl	0.46	0.28	0.316	5lw1-1086	0	Incorrect	Incorrect	Incorrect	37.34	3.31	1.74	18.04	121.47	97.54	0	0	0
1060	DOC_MAPK_JIP1_4	combined	0.911	0.931	0.927	4h3b-1053	0.94	High	High	High	0.49	5.06	0.54	5	1.53	6.77	94.87	2.63	96.61
1061	DOC_MAPK_JIP1_4	mixed_ali-delim-delim	0.903	0.913	0.911	4h3b-1053	0.95	High	High	High	0.4	4.96	0.29	4.91	1.28	6.09	94.87	2.63	93.22
1061	DOC_MAPK_JIP1_4	single_pep-delim-delim	0.908	0.918	0.916	4h3b-1053	0.94	High	High	High	0.46	5.2	0.45	5.14	1.38	7.96	92.31	5.26	96.61
1061	DOC_MAPK_JIP1_4	unpaired_ali-delim-delim	0.909	0.919	0.917	4h3b-1053	0.94	High	High	High	0.41	4.99	0.28	4.94	1.25	6.2	92.31	2.7	96.61
1061	DOC_MAPK_JIP1_4	mixed_ali-delim-100	0.729	0.219	0.321	5lw1-1086	0.02	Incorrect	Incorrect	Incorrect	12.82	3.48	1.78	6.99	41.37	28.31	0	100	11.67
1061	DOC_MAPK_JIP1_4	mixed_ali-del-fl	0.53	0.685	0.654	5lw1-1086	0.02	Incorrect	Incorrect	Incorrect	14.29	3.29	1.74	7.39	44.88	38.17	0	100	11.67
1061	DOC_MAPK_JIP1_4	combined	0.909	0.919	0.917	4h3b-1053	0.94	High	High	High	0.41	4.99	0.28	4.94	1.25	6.2	92.31	2.7	96.61
1062	DOC_MAPK_JIP1_4	mixed_ali-delim-delim	0.903	0.938	0.931	4h3b-1053	0.95	High	High	High	0.37	4.94	0.24	4.89	1.52	6.06	94.87	0	98.31
1062	DOC_MAPK_JIP1_4	single_pep-delim-delim	0.91	0.94	0.934	4h3b-1053	0.95	High	High	High	0.38	5.02	0.27	4.96	1.29	5.8	92.31	2.7	96.61
1062	DOC_MAPK_JIP1_4	unpaired_ali-delim-delim	0.898	0.938	0.93	4h3b-1053	0.97	High	High	High	0.34	4.89	0.17	4.84	1.39	5.5	97.44	0	98.31
1062	DOC_MAPK_JIP1_4	mixed_ali-delim-100	0.78	0.775	0.776	4h3b-1053	0.97	High	High	High	0.34	4.88	0.16	4.83	1.29	5.56	97.44	0	98.31
1062	DOC_MAPK_JIP1_4	mixed_ali-del-fl	0.456	0.711	0.66	5lw1-1086	0	Incorrect	Incorrect	Incorrect	31.46	3.2	4.35	15.62	103.53	91.43	0	0	0
1062	DOC_MAPK_JIP1_4	combined	0.91	0.94	0.934	4h3b-1053	0.95	High	High	High	0.38	5.02	0.27	4.96	1.29	5.8	92.31	2.7	96.61
1063	DOC_MAPK_JIP1_4	mixed_ali-delim-delim	0.898	0.943	0.934	4h3b-1053	0.96	High	High	High	0.37	5.36	0.31	5.3	1.18	6.38	94.87	2.63	96.61
1063	DOC_MAPK_JIP1_4	single_pep-delim-delim	0.905	0.945	0.937	4h3b-1053	0.96	High	High	High	0.38	5.12	0.31	5.06	1.22	5.97	94.87	2.63	96.61
1063	DOC_MAPK_JIP1_4	unpaired_ali-delim-delim	0.914	0.949	0.942	4h3b-1053	0.96	High	High	High	0.35	5.04	0.28	4.99	1.16	5.61	94.87	0	93.22
1063	DOC_MAPK_JIP1_4	mixed_ali-delim-100	0.756	0.771	0.768	4h3b-1053	0.96	High	High	High	0.37	5.17	0.48	5.11	1.3	5.6	97.44	0	98.31
1063	DOC_MAPK_JIP1_4	mixed_ali-del-fl	0.471	0.791	0.727	4h3b-1053	0.95	High	High	High	0.38	5.09	0.48	5.04	1.35	5.57	94.87	0	94.92
1063	DOC_MAPK_JIP1_4	combined	0.914	0.949	0.942	4h3b-1053	0.96	High	High	High	0.35	5.04	0.28	4.99	1.16	5.61	94.87	0	93.22
1064	DOC_MAPK_JIP1_4	mixed_ali-delim-delim	0.905	0.915	0.913	4h3b-1053	0.96	High	High	High	0.38	5.02	0.31	4.97	1.15	5.57	94.87	0	94.92
1064	DOC_MAPK_JIP1_4	single_pep-delim-delim	0.902	0.927	0.922	4h3b-1053	0.94	High	High	High	0.47	4.94	0.76	4.89	1.5	5.65	94.87	2.63	96.61
1064	DOC_MAPK_JIP1_4	unpaired_ali-delim-delim	0.911	0.851	0.863	4h3b-1053	0.5	Medium	Medium	Acceptable	1.64	5.1	1.72	5.12	5.9	6.7	35.9	48.15	91.53
1064	DOC_MAPK_JIP1_4	mixed_ali-delim-100	0.744	0.689	0.7	4h3b-1053	0.97	High	High	High	0.37	5.15	0.27	5.09	1.12	5.91	97.44	0	98.31
1064	DOC_MAPK_JIP1_4	mixed_ali-del-fl	0.552	0.287	0.34	5lw1-1086	0	Incorrect	Incorrect	Incorrect	26.99	3.75	2.11	13.34	88.16	72.66	0	0	0
1064	DOC_MAPK_JIP1_4	combined	0.902	0.927	0.922	4h3b-1053	0.94	High	High	High	0.47	4.94	0.76	4.89	1.5	5.65	94.87	2.63	96.61
1065	DOC_MAPK_JIP1_4	mixed_ali-delim-delim	0.897	0.917	0.913	4h3b-1053	0.92	High	High	Medium	0.59	4.88	0.91	4.83	2.01	5.97	94.87	5.13	94.92
1065	DOC_MAPK_JIP1_4	single_pep-delim-delim	0.915	0.94	0.935	4h3b-1053	0.95	High	High	High	0.43	4.96	0.41	4.91	1.67	6.72	94.87	5.13	98.31
1065	DOC_MAPK_JIP1_4	unpaired_ali-delim-delim	0.915	0.925	0.923	4h3b-1053	0.94	High	High	High	0.45	4.88	0.34	4.83	1.52	5.97	94.87	5.13	96.61
1065	DOC_MAPK_JIP1_4	mixed_ali-delim-100	0.759	0.589	0.623	4h3b-1053	0.95	High	High	High	0.46	5.15	0.56	5.1	1.05	5.63	94.87	0	94.92
1065	DOC_MAPK_JIP1_4	mixed_ali-del-fl	0.617	0.347	0.401	5lw1-1086	0	Incorrect	Incorrect	Incorrect	54.57	3.31	1.65	25.9	177	155.41	0	0	0
1065	DOC_MAPK_JIP1_4	combined	0.915	0.94	0.935	4h3b-1053	0.95	High	High	High	0.43	4.96	0.41	4.91	1.67	6.72	94.87	5.13	98.31
1066	DOC_MAPK_JIP1_4	mixed_ali-delim-delim	0.91	0.935	0.93	4h3b-1053	0.95	High	High	High	0.38	5.02	0.27	4.96	1.36	5.72	94.87	0	93.22
1066	DOC_MAPK_JIP1_4	single_pep-delim-delim	0.909	0.934	0.929	4h3b-1053	0.94	High	High	High	0.5	5.08	0.85	5.03	1.73	5.84	94.87	5.13	96.61
1066	DOC_MAPK_JIP1_4	unpaired_ali-delim-delim	0.89	0.925	0.918	4h3b-1053	0.95	High	High	High	0.44	5.06	0.35	5	1.19	7.55	94.87	0	94.92
1066	DOC_MAPK_JIP1_4	mixed_ali-delim-100	0.756	0.696	0.708	4h3b-1053	0.84	High	High	Medium	0.84	4.9	1.46	4.86	2.4	22.63	82.05	8.57	83.05
1066	DOC_MAPK_JIP1_4	mixed_ali-del-fl	0.433	0.493	0.481	5lw1-1086	0.01	Incorrect	Incorrect	Incorrect	22.66	3.51	2.15	11.45	75.47	55.14	0	0	0
1066	DOC_MAPK_JIP1_4	combined	0.91	0.935	0.93	4h3b-1053	0.95	High	High	High	0.38	5.02	0.27	4.96	1.36	5.72	94.87	0	93.22
1067	DOC_MAPK_JIP1_4	mixed_ali-delim-delim	0.892	0.912	0.908	4h3b-1053	0.95	High	High	High	0.43	5.03	0.37	4.98	1.21	6.49	94.87	0	96.61
1067	DOC_MAPK_JIP1_4	single_pep-delim-delim	0.904	0.909	0.908	4h3b-1053	0.94	High	High	High	0.46	5.01	0.46	4.96	1.39	8.53	92.31	0	93.22
1067	DOC_MAPK_JIP1_4	unpaired_ali-delim-delim	0.914	0.914	0.914	4h3b-1053	0.94	High	High	High	0.45	5.04	0.35	4.99	1.6	6.48	94.87	0	94.92
1067	DOC_MAPK_JIP1_4	mixed_ali-delim-100	0.751	0.586	0.619	4h3b-1053	0.95	High	High	High	0.43	5.07	0.28	5.01	1.38	6.29	94.87	0	98.31
1067	DOC_MAPK_JIP1_4	mixed_ali-del-fl	0.561	0.291	0.345	5lw1-1086	0.01	Incorrect	Incorrect	Incorrect	22.33	3.3	1.58	11.05	72.27	69.08	0	0	0
1067	DOC_MAPK_JIP1_4	combined	0.914	0.914	0.914	4h3b-1053	0.94	High	High	High	0.45	5.04	0.35	4.99	1.6	6.48	94.87	0	94.92
1068	DOC_MAPK_JIP1_4	mixed_ali-delim-delim	0.876	0.911	0.904	4h3b-1053	0.94	High	High	High	0.37	4.85	0.27	4.8	1.08	5.97	89.74	0	94.92
1068	DOC_MAPK_JIP1_4	single_pep-delim-delim	0.912	0.932	0.928	4h3b-1053	0.94	High	High	High	0.39	5.03	0.31	4.98	1.43	6.28	92.31	0	94.92
1068	DOC_MAPK_JIP1_4	unpaired_ali-delim-delim	0.889	0.914	0.909	4h3b-1053	0.93	High	High	High	0.42	4.59	0.38	4.54	1.09	6.03	87.18	2.86	94.92
1068	DOC_MAPK_JIP1_4	mixed_ali-delim-100	0.731	0.361	0.435	5lw1-1086	0.01	Incorrect	Incorrect	Incorrect	17.85	3.24	2.1	8.95	56.46	51.07	0	100	6.67
1068	DOC_MAPK_JIP1_4	mixed_ali-del-fl	0.393	0.718	0.653	5lw1-1086	0	Incorrect	Incorrect	Incorrect	26.68	3.55	1.92	13.42	88.4	66.14	0	0	0
1068	DOC_MAPK_JIP1_4	combined	0.912	0.932	0.928	4h3b-1053	0.94	High	High	High	0.39	5.03	0.31	4.98	1.43	6.28	92.31	0	94.92
1069	DOC_MAPK_JIP1_4	mixed_ali-delim-delim	0.907	0.912	0.911	4h3b-1053	0.93	High	High	Medium	0.52	4.96	0.95	4.91	1.73	5.94	94.87	5.13	93.22
1069	DOC_MAPK_JIP1_4	single_pep-delim-delim	0.911	0.951	0.943	4h3b-1053	0.95	High	High	High	0.44	4.92	0.51	4.87	1.5	6.29	97.44	0	96.61
1069	DOC_MAPK_JIP1_4	unpaired_ali-delim-delim	0.886	0.931	0.922	4h3b-1053	0.95	High	High	High	0.43	4.96	0.52	4.9	1.51	6.19	94.87	2.63	96.61
1069	DOC_MAPK_JIP1_4	mixed_ali-delim-100	0.74	0.575	0.608	4h3b-1053	0.9	High	High	Medium	0.52	5.19	0.75	5.14	1.63	6.55	84.62	5.71	94.92
1069	DOC_MAPK_JIP1_4	mixed_ali-del-fl	0.424	0.744	0.68	5lw1-1086	0	Incorrect	Incorrect	Incorrect	37.61	3.59	1.96	18.39	124.47	105.33	0	0	0
1069	DOC_MAPK_JIP1_4	combined	0.911	0.951	0.943	4h3b-1053	0.95	High	High	High	0.44	4.92	0.51	4.87	1.5	6.29	97.44	0	96.61
1070	DOC_MAPK_JIP1_4	mixed_ali-delim-delim	0.899	0.639	0.691	5lw1-1086	0.03	Incorrect	Incorrect	Incorrect	9.32	3.28	2.32	5.56	30.8	33.6	0	100	15
1070	DOC_MAPK_JIP1_4	single_pep-delim-delim	0.893	0.943	0.933	4h3b-1053	0.95	High	High	High	0.47	4.84	0.57	4.79	1.34	7.09	94.87	0	94.92
1070	DOC_MAPK_JIP1_4	unpaired_ali-delim-delim	0.884	0.904	0.9	4h3b-1053	0.95	High	High	High	0.43	4.75	0.4	4.69	1.12	5.99	94.87	0	94.92
1070	DOC_MAPK_JIP1_4	mixed_ali-delim-100	0.749	0.589	0.621	4h3b-1053	0.95	High	High	High	0.48	5.06	0.49	5	1.39	7.2	97.44	2.56	93.22
1070	DOC_MAPK_JIP1_4	mixed_ali-del-fl	0.481	0.371	0.393	5lw1-1086	0.01	Incorrect	Incorrect	Incorrect	21.82	3.64	1.83	11.09	71.31	80	0	0	0
1070	DOC_MAPK_JIP1_4	combined	0.893	0.943	0.933	4h3b-1053	0.95	High	High	High	0.47	4.84	0.57	4.79	1.34	7.09	94.87	0	94.92
1071	DOC_MAPK_JIP1_4	mixed_ali-delim-delim	0.904	0.834	0.848	4h3b-1053	0.49	Medium	Medium	Acceptable	1.63	5.04	1.84	5.06	6.02	12.55	35.9	46.15	91.53
1071	DOC_MAPK_JIP1_4	single_pep-delim-delim	0.915	0.93	0.927	4h3b-1053	0.93	High	High	Medium	0.52	5.21	0.86	5.16	1.66	6.28	92.31	5.26	96.61
1071	DOC_MAPK_JIP1_4	unpaired_ali-delim-delim	0.895	0.83	0.843	4h3b-1053	0.5	Medium	Medium	Acceptable	1.8	4.98	1.23	5.01	6.42	9.69	46.15	43.75	96.61
1071	DOC_MAPK_JIP1_4	mixed_ali-delim-100	0.746	0.696	0.706	4h3b-1053	0.47	Acceptable	Medium	Acceptable	1.79	4.94	1.79	4.97	6.57	18.41	38.46	48.28	96.61
1071	DOC_MAPK_JIP1_4	mixed_ali-del-fl	0.679	0.834	0.803	5lw1-1086	0.03	Incorrect	Incorrect	Incorrect	9.77	3.15	1.39	5.67	32.38	33.31	0	100	18.33
1071	DOC_MAPK_JIP1_4	combined	0.915	0.93	0.927	4h3b-1053	0.93	High	High	Medium	0.52	5.21	0.86	5.16	1.66	6.28	92.31	5.26	96.61
1076	DOC_MAPK_JIP1_4	mixed_ali-delim-delim	0.903	0.923	0.919	4h3b-1053	0.92	High	High	Medium	0.56	4.53	1.05	4.49	2.01	6.71	94.87	7.5	96.61
1076	DOC_MAPK_JIP1_4	single_pep-delim-delim	0.919	0.949	0.943	4h3b-1053	0.97	High	High	High	0.36	4.83	0.27	4.78	1.16	6.53	97.44	0	100
1076	DOC_MAPK_JIP1_4	unpaired_ali-delim-delim	0.909	0.914	0.913	4h3b-1053	0.95	High	High	High	0.5	4.57	0.78	4.53	1.7	5.38	97.44	7.32	96.61
1076	DOC_MAPK_JIP1_4	mixed_ali-delim-100	0.75	0.205	0.314	5lw1-1086	0.01	Incorrect	Incorrect	Incorrect	16.7	3.19	3.58	8.55	53.99	42.17	0	0	0
1076	DOC_MAPK_JIP1_4	mixed_ali-del-fl	0.553	0.223	0.289	5lw1-1086	0.01	Incorrect	Incorrect	Incorrect	18.86	3.02	3.49	9.52	61.45	45.22	0	0	0
1076	DOC_MAPK_JIP1_4	combined	0.919	0.949	0.943	4h3b-1053	0.97	High	High	High	0.36	4.83	0.27	4.78	1.16	6.53	97.44	0	100
1077	DOC_MAPK_JIP1_4	mixed_ali-delim-delim	0.908	0.898	0.9	4h3b-1053	0.93	High	High	Medium	0.62	4.6	1.14	4.56	1.98	6.75	97.44	5	94.92
1077	DOC_MAPK_JIP1_4	single_pep-delim-delim	0.921	0.941	0.937	4h3b-1053	0.96	High	High	High	0.46	4.59	0.49	4.55	1.25	5.83	97.44	0	98.31
1077	DOC_MAPK_JIP1_4	unpaired_ali-delim-delim	0.906	0.921	0.918	4h3b-1053	0.93	High	High	Medium	0.53	4.81	0.87	4.76	1.56	5.87	94.87	5.13	96.61
1077	DOC_MAPK_JIP1_4	mixed_ali-delim-100	0.743	0.183	0.295	5lw1-1086	0.01	Incorrect	Incorrect	Incorrect	16.25	3.22	3.72	8.35	52.44	47.29	0	0	1.67
1077	DOC_MAPK_JIP1_4	mixed_ali-del-fl	0.6	0.305	0.364	5lw1-1086	0.01	Incorrect	Incorrect	Incorrect	19.35	2.83	3.46	9.67	63.15	75.25	0	0	0
1077	DOC_MAPK_JIP1_4	combined	0.921	0.941	0.937	4h3b-1053	0.96	High	High	High	0.46	4.59	0.49	4.55	1.25	5.83	97.44	0	98.31
1078	DOC_MAPK_JIP1_4	mixed_ali-delim-delim	0.893	0.893	0.893	4h3b-1053	0.93	High	High	Medium	0.51	5.15	0.88	5.09	1.77	5.83	94.87	5.13	96.61
1078	DOC_MAPK_JIP1_4	single_pep-delim-delim	0.902	0.932	0.926	4h3b-1053	0.96	High	High	High	0.36	5.09	0.29	5.03	1.07	6.3	94.87	0	96.61
1078	DOC_MAPK_JIP1_4	unpaired_ali-delim-delim	0.896	0.926	0.92	4h3b-1053	0.93	High	High	Medium	0.54	5.18	0.9	5.13	1.88	6.01	94.87	5.13	96.61
1078	DOC_MAPK_JIP1_4	mixed_ali-delim-100	0.739	0.319	0.403	5lw1-1086	0.01	Incorrect	Incorrect	Incorrect	19.36	3.68	3.56	10	63.24	53.94	0	0	0
1078	DOC_MAPK_JIP1_4	mixed_ali-del-fl	0.594	0.239	0.31	5lw1-1086	0.01	Incorrect	Incorrect	Incorrect	17.71	3.33	3.48	9.05	57.62	67.61	0	0	0
1078	DOC_MAPK_JIP1_4	combined	0.902	0.932	0.926	4h3b-1053	0.96	High	High	High	0.36	5.09	0.29	5.03	1.07	6.3	94.87	0	96.61
1079	DOC_MAPK_JIP1_4	mixed_ali-delim-delim	0.888	0.908	0.904	5lw1-1086	0.67	Medium	Medium	Medium	1.75	3.35	2.54	3.4	5.09	31.05	85.71	16.67	96.67
1079	DOC_MAPK_JIP1_4	single_pep-delim-delim	0.893	0.893	0.893	4h3b-1053	0.91	High	High	Medium	0.6	4.91	1.16	4.86	1.67	6.1	89.74	2.78	96.61
1079	DOC_MAPK_JIP1_4	unpaired_ali-delim-delim	0.901	0.891	0.893	4h3b-1053	0.86	High	High	Medium	0.75	4.94	1.05	4.9	2.48	8.04	84.62	5.71	94.92
1079	DOC_MAPK_JIP1_4	mixed_ali-delim-100	0.722	0.167	0.278	5lw1-1086	0.01	Incorrect	Incorrect	Incorrect	20.29	3.31	2.08	10.22	65.39	58.72	0	0	0
1079	DOC_MAPK_JIP1_4	mixed_ali-del-fl	0.385	0.475	0.457	5lw1-1086	0	Incorrect	Incorrect	Incorrect	29.45	3.5	2.14	14.76	97.05	69.69	0	0	0
1079	DOC_MAPK_JIP1_4	combined	0.888	0.908	0.904	5lw1-1086	0.67	Medium	Medium	Medium	1.75	3.35	2.54	3.4	5.09	31.05	85.71	16.67	96.67
1081	DOC_MAPK_JIP1_4	mixed_ali-delim-delim	0.917	0.937	0.933	4h3b-1053	0.95	High	High	High	0.38	4.58	0.27	4.54	1.35	6.71	94.87	0	98.31
1081	DOC_MAPK_JIP1_4	single_pep-delim-delim	0.918	0.903	0.906	4h3b-1053	0.79	Medium	High	Medium	0.77	4.53	1.62	4.5	2.43	28.04	66.67	18.75	77.97
1081	DOC_MAPK_JIP1_4	unpaired_ali-delim-delim	0.915	0.92	0.919	4h3b-1053	0.96	High	High	High	0.38	4.63	0.28	4.59	1.14	6.62	94.87	0	98.31
1081	DOC_MAPK_JIP1_4	mixed_ali-delim-100	0.769	0.609	0.641	4h3b-1053	0.95	High	High	High	0.39	4.49	0.41	4.45	1.28	6.92	94.87	0	98.31
1081	DOC_MAPK_JIP1_4	mixed_ali-del-fl	0.494	0.244	0.294	5lw1-1086	0.01	Incorrect	Incorrect	Incorrect	16.24	3.18	1.6	8.17	51.83	48.78	0	0	0
1081	DOC_MAPK_JIP1_4	combined	0.917	0.937	0.933	4h3b-1053	0.95	High	High	High	0.38	4.58	0.27	4.54	1.35	6.71	94.87	0	98.31
1082	DOC_MAPK_JIP1_4	mixed_ali-delim-delim	0.911	0.896	0.899	4h3b-1053	0.94	High	High	High	0.48	4.74	0.35	4.69	1.51	6.97	94.87	0	94.92
1082	DOC_MAPK_JIP1_4	single_pep-delim-delim	0.924	0.909	0.912	4h3b-1053	0.77	Medium	High	Medium	0.86	4.69	1.63	4.66	2.77	35.3	66.67	16.13	76.27
1082	DOC_MAPK_JIP1_4	unpaired_ali-delim-delim	0.919	0.924	0.923	4h3b-1053	0.95	High	High	High	0.43	4.64	0.3	4.6	1.3	6.68	94.87	0	98.31
1082	DOC_MAPK_JIP1_4	mixed_ali-delim-100	0.765	0.665	0.685	4h3b-1053	0.96	High	High	High	0.41	4.62	0.27	4.58	1.07	5.77	97.44	0	98.31
1082	DOC_MAPK_JIP1_4	mixed_ali-del-fl	0.487	0.257	0.303	5lw1-1086	0	Incorrect	Incorrect	Incorrect	27.49	3.99	1.66	14.01	91.1	62.76	0	0	0
1082	DOC_MAPK_JIP1_4	combined	0.919	0.924	0.923	4h3b-1053	0.95	High	High	High	0.43	4.64	0.3	4.6	1.3	6.68	94.87	0	98.31
1083	DOC_MAPK_JIP1_4	mixed_ali-delim-delim	0.906	0.906	0.906	4h3b-1053	0.95	High	High	High	0.4	5.04	0.25	4.99	1.33	5.71	94.87	0	93.22
1083	DOC_MAPK_JIP1_4	single_pep-delim-delim	0.91	0.875	0.882	4h3b-1053	0.79	Medium	High	Medium	0.8	4.96	1.66	4.92	2.58	29.79	66.67	18.75	76.27
1083	DOC_MAPK_JIP1_4	unpaired_ali-delim-delim	0.907	0.897	0.899	4h3b-1053	0.94	High	High	High	0.39	5.08	0.24	5.02	1.36	5.69	92.31	0	93.22
1083	DOC_MAPK_JIP1_4	mixed_ali-delim-100	0.748	0.553	0.592	4h3b-1053	0.95	High	High	High	0.44	5.16	0.46	5.11	1.33	6.7	94.87	0	96.61
1083	DOC_MAPK_JIP1_4	mixed_ali-del-fl	0.447	0.202	0.251	5lw1-1086	0.01	Incorrect	Incorrect	Incorrect	19	3.55	1.33	9.82	62.54	44.9	0	0	0
1083	DOC_MAPK_JIP1_4	combined	0.906	0.906	0.906	4h3b-1053	0.95	High	High	High	0.4	5.04	0.25	4.99	1.33	5.71	94.87	0	93.22
1084	DOC_MAPK_JIP1_4	mixed_ali-delim-delim	0.912	0.942	0.936	4h3b-1053	0.95	High	High	High	0.41	5.06	0.48	5	1.19	6.59	94.87	7.5	94.92
1084	DOC_MAPK_JIP1_4	single_pep-delim-delim	0.894	0.934	0.926	4h3b-1053	0.95	High	High	High	0.4	4.92	0.48	4.87	1.21	6.48	94.87	5.13	96.61
1084	DOC_MAPK_JIP1_4	unpaired_ali-delim-delim	0.915	0.945	0.939	4h3b-1053	0.95	High	High	High	0.38	4.98	0.38	4.93	1.28	6.11	92.31	7.69	94.92
1084	DOC_MAPK_JIP1_4	mixed_ali-delim-100	0.754	0.794	0.786	4h3b-1053	0.96	High	High	High	0.41	4.9	0.67	4.84	1.3	6.03	97.44	7.32	96.61
1084	DOC_MAPK_JIP1_4	mixed_ali-del-fl	0.343	0.853	0.751	4h3b-1053	0.96	High	High	High	0.42	5.02	0.48	4.97	0.88	5.76	97.44	5	94.92
1084	DOC_MAPK_JIP1_4	combined	0.915	0.945	0.939	4h3b-1053	0.95	High	High	High	0.38	4.98	0.38	4.93	1.28	6.11	92.31	7.69	94.92
1085	DOC_MAPK_JIP1_4	mixed_ali-delim-delim	0.912	0.927	0.924	4h3b-1053	0.89	High	High	Medium	0.73	5.04	1.21	4.99	2.17	15.36	92.31	2.7	89.83
1085	DOC_MAPK_JIP1_4	single_pep-delim-delim	0.893	0.888	0.889	4h3b-1053	0.91	High	High	Medium	0.55	5	0.75	4.95	1.66	11.56	89.74	5.41	94.92
1085	DOC_MAPK_JIP1_4	unpaired_ali-delim-delim	0.898	0.933	0.926	4h3b-1053	0.95	High	High	High	0.41	4.94	0.47	4.89	1.26	6.41	94.87	7.5	96.61
1085	DOC_MAPK_JIP1_4	mixed_ali-delim-100	0.755	0.655	0.675	4h3b-1053	0.86	High	High	Medium	0.63	5.1	0.95	5.05	2.06	6.42	79.49	8.82	96.61
1085	DOC_MAPK_JIP1_4	mixed_ali-del-fl	0.323	0.563	0.515	5lw1-1086	0	Incorrect	Incorrect	Incorrect	24.99	3.35	1.9	12.32	80.79	113.74	0	0	0
1085	DOC_MAPK_JIP1_4	combined	0.898	0.933	0.926	4h3b-1053	0.95	High	High	High	0.41	4.94	0.47	4.89	1.26	6.41	94.87	7.5	96.61
1086	DOC_MAPK_JIP1_4	mixed_ali-delim-delim	0.911	0.941	0.935	5lw1-1086	0.89	High	High	Medium	0.77	3.5	0.92	3.46	1.41	4.57	91.43	13.51	96.67
1086	DOC_MAPK_JIP1_4	single_pep-delim-delim	0.917	0.947	0.941	5lw1-1086	0.87	High	High	Medium	0.9	3.36	0.93	3.33	1.53	4.39	91.43	13.51	93.33
1086	DOC_MAPK_JIP1_4	unpaired_ali-delim-delim	0.906	0.941	0.934	5lw1-1086	0.88	High	High	Medium	0.78	3.27	0.93	3.25	1.51	4.85	88.57	13.89	96.67
1086	DOC_MAPK_JIP1_4	mixed_ali-delim-100	0.774	0.779	0.778	5lw1-1086	0.88	High	High	Medium	0.87	3.53	0.91	3.5	1.54	4.45	91.43	13.51	96.67
1086	DOC_MAPK_JIP1_4	mixed_ali-del-fl	0.4	0.79	0.712	5lw1-1086	0.89	High	High	Medium	0.82	3.46	0.69	3.42	1.3	4.63	91.43	13.51	91.67
1086	DOC_MAPK_JIP1_4	combined	0.917	0.947	0.941	5lw1-1086	0.87	High	High	Medium	0.9	3.36	0.93	3.33	1.53	4.39	91.43	13.51	93.33
1087	DOC_MAPK_JIP1_4	mixed_ali-delim-delim	0.88	0.92	0.912	4h3b-1053	0.83	High	High	Medium	0.86	4.85	1.49	4.81	2.44	22.57	82.05	11.11	81.36
1087	DOC_MAPK_JIP1_4	single_pep-delim-delim	0.92	0.93	0.928	4h3b-1053	0.95	High	High	High	0.46	5.2	0.45	5.14	1.3	7.87	94.87	2.63	94.92
1087	DOC_MAPK_JIP1_4	unpaired_ali-delim-delim	0.891	0.896	0.895	4h3b-1053	0.94	High	High	High	0.47	4.56	0.53	4.51	1.17	8.6	92.31	0	94.92
1087	DOC_MAPK_JIP1_4	mixed_ali-delim-100	0.717	0.142	0.257	5lw1-1086	0.01	Incorrect	Incorrect	Incorrect	17.13	3.46	2.02	8.71	54.24	50.3	0	100	10
1087	DOC_MAPK_JIP1_4	mixed_ali-del-fl	0.472	0.812	0.744	5lw1-1086	0.01	Incorrect	Incorrect	Incorrect	15.79	3.46	1.81	8.31	51.86	52.04	0	0	0
1087	DOC_MAPK_JIP1_4	combined	0.92	0.93	0.928	4h3b-1053	0.95	High	High	High	0.46	5.2	0.45	5.14	1.3	7.87	94.87	2.63	94.92
1088	DOC_MAPK_JIP1_4	mixed_ali-delim-delim	0.911	0.936	0.931	4h3b-1053	0.83	High	High	Medium	0.84	4.92	1.44	4.88	2.6	22.93	82.05	8.57	83.05
1088	DOC_MAPK_JIP1_4	single_pep-delim-delim	0.898	0.938	0.93	4h3b-1053	0.83	High	High	Medium	0.8	4.99	1.38	4.95	2.47	20.83	79.49	11.43	83.05
1088	DOC_MAPK_JIP1_4	unpaired_ali-delim-delim	0.913	0.943	0.937	4h3b-1053	0.83	High	High	Medium	0.77	4.99	1.35	4.95	2.36	20.51	76.92	11.76	83.05
1088	DOC_MAPK_JIP1_4	mixed_ali-delim-100	0.75	0.765	0.762	4h3b-1053	0.84	High	High	Medium	0.82	4.85	1.4	4.81	2.39	22.6	82.05	17.95	81.36
1088	DOC_MAPK_JIP1_4	mixed_ali-del-fl	0.491	0.771	0.715	4h3b-1053	0.84	High	High	Medium	0.82	4.94	1.43	4.9	2.38	23.69	82.05	13.51	81.36
1088	DOC_MAPK_JIP1_4	combined	0.913	0.943	0.937	4h3b-1053	0.83	High	High	Medium	0.77	4.99	1.35	4.95	2.36	20.51	76.92	11.76	83.05
1089	DOC_MAPK_JIP1_4	mixed_ali-delim-delim	0.91	0.945	0.938	4h3b-1053	0.85	High	High	Medium	0.81	4.54	1.42	4.51	2.34	24.12	84.62	5.71	83.05
1089	DOC_MAPK_JIP1_4	single_pep-delim-delim	0.91	0.945	0.938	4h3b-1053	0.85	High	High	Medium	0.81	4.54	1.38	4.51	2.29	22.62	84.62	10.81	84.75
1089	DOC_MAPK_JIP1_4	unpaired_ali-delim-delim	0.915	0.95	0.943	4h3b-1053	0.85	High	High	Medium	0.81	4.71	1.41	4.67	2.3	24.1	84.62	13.16	83.05
1089	DOC_MAPK_JIP1_4	mixed_ali-delim-100	0.77	0.775	0.774	4h3b-1053	0.84	High	High	Medium	0.83	4.61	1.42	4.57	2.26	25.34	82.05	13.51	83.05
1089	DOC_MAPK_JIP1_4	mixed_ali-del-fl	0.545	0.79	0.741	4h3b-1053	0.83	High	High	Medium	0.81	4.59	1.43	4.56	2.26	25.78	79.49	13.89	83.05
1089	DOC_MAPK_JIP1_4	combined	0.915	0.95	0.943	4h3b-1053	0.85	High	High	Medium	0.81	4.71	1.41	4.67	2.3	24.1	84.62	13.16	83.05
1090	DOC_MAPK_NFAT4_5	mixed_ali-delim-delim	0.888	0.903	0.9	2xs0-1102	0.83	High	High	Medium	0.94	0.94	1.55	1.02	2.44	3.81	83.33	5.41	98.33
1090	DOC_MAPK_NFAT4_5	single_pep-delim-delim	0.916	0.886	0.892	2xs0-1102	0.79	Medium	Medium	Medium	1.17	1.13	2.38	1.24	3.17	4.46	85.71	5.26	98.33
1090	DOC_MAPK_NFAT4_5	unpaired_ali-delim-delim	0.898	0.903	0.902	2xs0-1102	0.83	High	High	Medium	0.94	0.94	1.49	1.01	2.39	4.9	85.71	5.26	98.33
1090	DOC_MAPK_NFAT4_5	mixed_ali-delim-100	0.771	0.746	0.751	2xs0-1102	0.83	High	High	Medium	0.97	1.11	1.44	1.18	2.59	5.6	88.1	2.63	98.33
1090	DOC_MAPK_NFAT4_5	mixed_ali-del-fl	0.723	0.733	0.731	2xs0-1102	0.84	High	High	Medium	0.96	1.07	1.41	1.14	2.56	6.25	88.1	2.63	98.33
1090	DOC_MAPK_NFAT4_5	combined	0.898	0.903	0.902	2xs0-1102	0.83	High	High	Medium	0.94	0.94	1.49	1.01	2.39	4.9	85.71	5.26	98.33
1091	DOC_MAPK_NFAT4_5	mixed_ali-delim-delim	0.894	0.924	0.918	2xs0-1102	0.84	High	High	Medium	0.92	1.48	1.45	1.52	2.5	3.86	88.1	2.63	98.33
1091	DOC_MAPK_NFAT4_5	single_pep-delim-delim	0.919	0.889	0.895	2xs0-1102	0.77	Medium	Medium	Medium	1.16	1.54	2.4	1.62	3.28	5.45	80.95	10.53	96.67
1091	DOC_MAPK_NFAT4_5	unpaired_ali-delim-delim	0.904	0.919	0.916	2xs0-1102	0.83	High	High	Medium	0.99	1.41	1.58	1.47	2.69	5.59	88.1	2.63	96.67
1091	DOC_MAPK_NFAT4_5	mixed_ali-delim-100	0.775	0.74	0.747	2xs0-1102	0.84	High	High	Medium	0.95	1.5	1.49	1.54	2.59	4.94	88.1	5.13	98.33
1091	DOC_MAPK_NFAT4_5	mixed_ali-del-fl	0.74	0.72	0.724	2xs0-1102	0.83	High	High	Medium	0.95	1.5	1.44	1.54	2.58	5.39	85.71	2.7	98.33
1091	DOC_MAPK_NFAT4_5	combined	0.894	0.924	0.918	2xs0-1102	0.84	High	High	Medium	0.92	1.48	1.45	1.52	2.5	3.86	88.1	2.63	98.33
1092	DOC_MAPK_NFAT4_5	mixed_ali-delim-delim	0.876	0.911	0.904	2xs0-1102	0.84	High	High	Medium	0.92	1.29	1.43	1.33	2.42	5.14	88.1	5.13	98.33
1092	DOC_MAPK_NFAT4_5	single_pep-delim-delim	0.91	0.88	0.886	2xs0-1102	0.77	Medium	Medium	Medium	1.19	1.33	2.33	1.43	3.24	3.73	83.33	7.89	96.67
1092	DOC_MAPK_NFAT4_5	unpaired_ali-delim-delim	0.897	0.887	0.889	2xs0-1102	0.83	High	High	Medium	0.97	1.28	1.55	1.34	2.52	4.65	85.71	2.7	96.67
1092	DOC_MAPK_NFAT4_5	mixed_ali-delim-100	0.74	0.725	0.728	2xs0-1102	0.84	High	High	Medium	0.96	1.35	1.49	1.39	2.46	4.46	88.1	2.63	98.33
1092	DOC_MAPK_NFAT4_5	mixed_ali-del-fl	0.762	0.722	0.73	2xs0-1102	0.82	High	Medium	Medium	1	1.39	1.49	1.44	2.61	5.02	85.71	2.7	98.33
1092	DOC_MAPK_NFAT4_5	combined	0.876	0.911	0.904	2xs0-1102	0.84	High	High	Medium	0.92	1.29	1.43	1.33	2.42	5.14	88.1	5.13	98.33
1093	DOC_MAPK_NFAT4_5	mixed_ali-delim-delim	0.888	0.903	0.9	2xs0-1102	0.84	High	High	Medium	0.93	1.45	1.52	1.48	2.38	4.37	85.71	2.7	98.33
1093	DOC_MAPK_NFAT4_5	single_pep-delim-delim	0.908	0.878	0.884	2xs0-1102	0.78	Medium	Medium	Medium	1.17	1.48	2.33	1.56	3.19	4.24	83.33	10.26	96.67
1093	DOC_MAPK_NFAT4_5	unpaired_ali-delim-delim	0.879	0.914	0.907	2xs0-1102	0.83	High	High	Medium	0.99	1.42	1.51	1.47	2.66	5.74	88.1	2.63	98.33
1093	DOC_MAPK_NFAT4_5	mixed_ali-delim-100	0.734	0.719	0.722	2xs0-1102	0.83	High	High	Medium	0.97	1.35	1.47	1.4	2.49	4.42	85.71	2.7	98.33
1093	DOC_MAPK_NFAT4_5	mixed_ali-del-fl	0.73	0.705	0.71	2xs0-1102	0.82	High	High	Medium	1	1.38	1.48	1.43	2.64	4.81	85.71	2.7	98.33
1093	DOC_MAPK_NFAT4_5	combined	0.879	0.914	0.907	2xs0-1102	0.83	High	High	Medium	0.99	1.42	1.51	1.47	2.66	5.74	88.1	2.63	98.33
1094	DOC_MAPK_NFAT4_5	mixed_ali-delim-delim	0.918	0.903	0.906	2xs0-1102	0.78	Medium	Medium	Medium	1.09	1.54	2.03	1.6	2.97	11.11	80.95	8.11	93.33
1094	DOC_MAPK_NFAT4_5	single_pep-delim-delim	0.912	0.907	0.908	2xs0-1102	0.86	High	High	Medium	0.86	1.52	1.3	1.55	2.26	5.95	90.48	7.32	98.33
1094	DOC_MAPK_NFAT4_5	unpaired_ali-delim-delim	0.892	0.917	0.912	2xs0-1102	0.86	High	High	Medium	0.83	1.3	1.31	1.34	2.23	3.59	88.1	9.76	98.33
1094	DOC_MAPK_NFAT4_5	mixed_ali-delim-100	0.758	0.748	0.75	2xs0-1102	0.89	High	High	Medium	0.73	1.41	1.19	1.43	1.97	2.37	90.48	5	96.67
1094	DOC_MAPK_NFAT4_5	mixed_ali-del-fl	0.506	0.386	0.41	2xs0-1102	0	Incorrect	Incorrect	Incorrect	32.16	1.65	1.88	16.32	97.67	93.44	0	0	0
1094	DOC_MAPK_NFAT4_5	combined	0.892	0.917	0.912	2xs0-1102	0.86	High	High	Medium	0.83	1.3	1.31	1.34	2.23	3.59	88.1	9.76	98.33
1095	DOC_MAPK_NFAT4_5	mixed_ali-delim-delim	0.907	0.917	0.915	2xs0-1102	0.86	High	High	Medium	0.84	1.45	1.33	1.47	2.15	6.37	88.1	7.5	98.33
1095	DOC_MAPK_NFAT4_5	single_pep-delim-delim	0.916	0.901	0.904	2xs0-1102	0.79	Medium	Medium	Medium	1.11	1.45	2.12	1.52	2.98	8.07	83.33	10.26	98.33
1095	DOC_MAPK_NFAT4_5	unpaired_ali-delim-delim	0.911	0.926	0.923	2xs0-1102	0.87	High	High	Medium	0.82	1.48	1.33	1.5	2.08	6.08	90.48	9.52	98.33
1095	DOC_MAPK_NFAT4_5	mixed_ali-delim-100	0.742	0.752	0.75	2xs0-1102	0.91	High	High	Medium	0.64	1.37	1.02	1.37	1.51	4.3	92.86	7.14	100
1095	DOC_MAPK_NFAT4_5	mixed_ali-del-fl	0.521	0.506	0.509	2xs0-1102	0	Incorrect	Incorrect	Incorrect	37.95	2.09	2.55	18.82	111.69	135.95	0	0	0
1095	DOC_MAPK_NFAT4_5	combined	0.911	0.926	0.923	2xs0-1102	0.87	High	High	Medium	0.82	1.48	1.33	1.5	2.08	6.08	90.48	9.52	98.33
1096	DOC_MAPK_NFAT4_5	mixed_ali-delim-delim	0.882	0.927	0.918	2xs0-1102	0.83	High	High	Medium	0.95	0.96	1.29	1.02	2.29	3.93	85.71	0	98.33
1096	DOC_MAPK_NFAT4_5	single_pep-delim-delim	0.904	0.904	0.904	2xs0-1102	0.84	High	High	Medium	0.93	1.01	1.33	1.06	2.2	7.94	85.71	2.7	96.67
1096	DOC_MAPK_NFAT4_5	unpaired_ali-delim-delim	0.899	0.929	0.923	2xs0-1102	0.84	High	High	Medium	0.93	0.98	1.39	1.04	2.18	6.25	85.71	0	96.67
1096	DOC_MAPK_NFAT4_5	mixed_ali-delim-100	0.758	0.753	0.754	2xs0-1102	0.83	High	High	Medium	0.97	0.92	1.3	0.98	2.19	5.49	85.71	0	98.33
1096	DOC_MAPK_NFAT4_5	mixed_ali-del-fl	0.552	0.707	0.676	2xs0-1102	0.83	High	Medium	Medium	1.02	1.13	1.22	1.17	2.14	4.01	85.71	0	100
1096	DOC_MAPK_NFAT4_5	combined	0.899	0.929	0.923	2xs0-1102	0.84	High	High	Medium	0.93	0.98	1.39	1.04	2.18	6.25	85.71	0	96.67
1097	DOC_MAPK_NFAT4_5	mixed_ali-delim-delim	0.905	0.93	0.925	2xs0-1102	0.84	High	High	Medium	0.9	1.36	1.31	1.39	2.26	8.7	85.71	2.7	96.67
1097	DOC_MAPK_NFAT4_5	single_pep-delim-delim	0.903	0.903	0.903	2xs0-1102	0.83	High	High	Medium	0.9	1.41	1.33	1.44	2.21	8.64	83.33	2.78	98.33
1097	DOC_MAPK_NFAT4_5	unpaired_ali-delim-delim	0.909	0.934	0.929	2xs0-1102	0.84	High	High	Medium	0.94	1.48	1.43	1.51	2.31	6.09	85.71	5.26	96.67
1097	DOC_MAPK_NFAT4_5	mixed_ali-delim-100	0.762	0.762	0.762	2xs0-1102	0.87	High	High	Medium	0.8	1.41	1.19	1.43	1.99	6.84	88.1	2.63	98.33
1097	DOC_MAPK_NFAT4_5	mixed_ali-del-fl	0.551	0.756	0.715	2xs0-1102	0.84	High	High	Medium	0.87	1.36	1.28	1.39	2.23	5.27	83.33	0	96.67
1097	DOC_MAPK_NFAT4_5	combined	0.909	0.934	0.929	2xs0-1102	0.84	High	High	Medium	0.94	1.48	1.43	1.51	2.31	6.09	85.71	5.26	96.67
1098	DOC_MAPK_NFAT4_5	mixed_ali-delim-delim	0.892	0.922	0.916	2xs0-1102	0.86	High	High	Medium	0.85	1.43	1.4	1.45	2.12	7.04	88.1	7.5	98.33
1098	DOC_MAPK_NFAT4_5	single_pep-delim-delim	0.903	0.848	0.859	2xs0-1102	0.73	Medium	Medium	Acceptable	1.21	1.52	2.4	1.59	3.2	3.61	71.43	6.25	91.67
1098	DOC_MAPK_NFAT4_5	unpaired_ali-delim-delim	0.911	0.916	0.915	2xs0-1102	0.85	High	High	Medium	0.87	1.51	1.42	1.53	2.16	5.85	85.71	5.26	96.67
1098	DOC_MAPK_NFAT4_5	mixed_ali-delim-100	0.755	0.795	0.787	2xs0-1102	0.87	High	High	Medium	0.86	1.41	1.39	1.43	2.05	8.59	90.48	11.63	98.33
1098	DOC_MAPK_NFAT4_5	mixed_ali-del-fl	0.306	0.426	0.402	2xs0-1102	0.01	Incorrect	Incorrect	Incorrect	24.61	1.43	2.92	12.51	74.48	65.73	0	0	0
1098	DOC_MAPK_NFAT4_5	combined	0.892	0.922	0.916	2xs0-1102	0.86	High	High	Medium	0.85	1.43	1.4	1.45	2.12	7.04	88.1	7.5	98.33
1099	DOC_MAPK_NFAT4_5	mixed_ali-delim-delim	0.897	0.937	0.929	2xs0-1102	0.86	High	High	Medium	0.82	1.45	1.35	1.47	2.14	6.84	88.1	7.5	98.33
1099	DOC_MAPK_NFAT4_5	single_pep-delim-delim	0.914	0.884	0.89	2xs0-1102	0.82	High	High	Medium	0.97	1.46	1.44	1.49	2.47	9.21	83.33	7.89	98.33
1099	DOC_MAPK_NFAT4_5	unpaired_ali-delim-delim	0.92	0.93	0.928	2xs0-1102	0.85	High	High	Medium	0.88	1.43	1.36	1.47	2.34	3.6	88.1	5.13	98.33
1099	DOC_MAPK_NFAT4_5	mixed_ali-delim-100	0.784	0.804	0.8	2xs0-1102	0.87	High	High	Medium	0.84	1.47	1.34	1.49	2.09	7.81	90.48	11.63	98.33
1099	DOC_MAPK_NFAT4_5	mixed_ali-del-fl	0.327	0.812	0.715	2xs0-1102	0.85	High	High	Medium	0.75	1.48	1.21	1.5	2	5.61	80.95	5.56	96.67
1099	DOC_MAPK_NFAT4_5	combined	0.897	0.937	0.929	2xs0-1102	0.86	High	High	Medium	0.82	1.45	1.35	1.47	2.14	6.84	88.1	7.5	98.33
1100	DOC_MAPK_NFAT4_5	mixed_ali-delim-delim	0.898	0.928	0.922	2xs0-1102	0.86	High	High	Medium	0.84	1.32	1.39	1.35	2.13	6.16	88.1	7.5	98.33
1100	DOC_MAPK_NFAT4_5	single_pep-delim-delim	0.9	0.845	0.856	2xs0-1102	0.75	Medium	Medium	Acceptable	1.18	1.35	2.07	1.43	3.03	10.53	73.81	13.89	95
1100	DOC_MAPK_NFAT4_5	unpaired_ali-delim-delim	0.902	0.902	0.902	2xs0-1102	0.85	High	High	Medium	0.87	1.36	1.41	1.39	2.19	6.69	85.71	7.69	96.67
1100	DOC_MAPK_NFAT4_5	mixed_ali-delim-100	0.751	0.791	0.783	2xs0-1102	0.87	High	High	Medium	0.86	1.36	1.41	1.38	2.05	8.88	90.48	9.52	98.33
1100	DOC_MAPK_NFAT4_5	mixed_ali-del-fl	0.308	0.693	0.616	2xs0-1102	0.76	Medium	Medium	Acceptable	1.11	1.05	1.68	1.14	2.75	3.6	71.43	3.23	88.33
1100	DOC_MAPK_NFAT4_5	combined	0.898	0.928	0.922	2xs0-1102	0.86	High	High	Medium	0.84	1.32	1.39	1.35	2.13	6.16	88.1	7.5	98.33
1101	DOC_MAPK_NFAT4_5	mixed_ali-delim-delim	0.918	0.938	0.934	2xs0-1102	0.88	High	High	Medium	0.72	1.12	1.09	1.14	1.66	6.08	85.71	5.26	98.33
1101	DOC_MAPK_NFAT4_5	single_pep-delim-delim	0.918	0.933	0.93	2xs0-1102	0.89	High	High	Medium	0.71	1.09	1.05	1.1	1.61	5.56	88.1	9.76	96.67
1101	DOC_MAPK_NFAT4_5	unpaired_ali-delim-delim	0.915	0.935	0.931	2xs0-1102	0.88	High	High	Medium	0.74	1.08	1.14	1.11	1.77	5.44	88.1	5.13	98.33
1101	DOC_MAPK_NFAT4_5	mixed_ali-delim-100	0.786	0.776	0.778	2xs0-1102	0.9	High	High	Medium	0.78	1.06	1.31	1.09	1.8	8.24	95.24	9.09	100
1101	DOC_MAPK_NFAT4_5	mixed_ali-del-fl	0.388	0.818	0.732	2xs0-1102	0.89	High	High	Medium	0.64	1.12	1.05	1.14	1.56	4.04	85.71	7.69	98.33
1101	DOC_MAPK_NFAT4_5	combined	0.918	0.938	0.934	2xs0-1102	0.88	High	High	Medium	0.72	1.12	1.09	1.14	1.66	6.08	85.71	5.26	98.33
1102	DOC_MAPK_NFAT4_5	mixed_ali-delim-delim	0.908	0.923	0.92	2xs0-1102	0.87	High	High	Medium	0.77	1.45	1.11	1.47	1.94	2.67	88.1	5.13	98.33
1102	DOC_MAPK_NFAT4_5	single_pep-delim-delim	0.904	0.909	0.908	2xs0-1102	0.89	High	High	Medium	0.71	1.4	1.07	1.41	1.59	7.43	88.1	5.13	98.33
1102	DOC_MAPK_NFAT4_5	unpaired_ali-delim-delim	0.91	0.925	0.922	2xs0-1102	0.85	High	High	Medium	0.83	1.46	1.27	1.49	2.21	2.95	85.71	5.26	98.33
1102	DOC_MAPK_NFAT4_5	mixed_ali-delim-100	0.774	0.754	0.758	2xs0-1102	0.89	High	High	Medium	0.74	1.36	1.29	1.38	1.89	5.48	90.48	9.52	100
1102	DOC_MAPK_NFAT4_5	mixed_ali-del-fl	0.355	0.63	0.575	2xs0-1102	0.16	Incorrect	Incorrect	Incorrect	4.38	1.4	2.46	2.56	13.06	47.2	7.14	50	46.67
1102	DOC_MAPK_NFAT4_5	combined	0.91	0.925	0.922	2xs0-1102	0.85	High	High	Medium	0.83	1.46	1.27	1.49	2.21	2.95	85.71	5.26	98.33
1103	DOC_MAPK_NFAT4_5	mixed_ali-delim-delim	0.909	0.879	0.885	2xs0-1102	0.83	High	High	Medium	0.91	1.08	1.43	1.14	2.32	3.21	83.33	2.78	96.67
1103	DOC_MAPK_NFAT4_5	single_pep-delim-delim	0.906	0.891	0.894	2xs0-1102	0.86	High	High	Medium	0.84	1.07	1.26	1.12	2.1	8.1	88.1	5.13	96.67
1103	DOC_MAPK_NFAT4_5	unpaired_ali-delim-delim	0.887	0.882	0.883	2xs0-1102	0.82	High	High	Medium	0.9	0.97	1.44	1.04	2.36	3.48	80.95	0	96.67
1103	DOC_MAPK_NFAT4_5	mixed_ali-delim-100	0.799	0.784	0.787	2xs0-1102	0.85	High	High	Medium	0.91	1.1	1.24	1.15	2.23	3.96	88.1	2.63	98.33
1103	DOC_MAPK_NFAT4_5	mixed_ali-del-fl	0.609	0.789	0.753	2xs0-1102	0.85	High	High	Medium	0.89	1.09	1.25	1.14	2.22	3.93	88.1	2.63	98.33
1103	DOC_MAPK_NFAT4_5	combined	0.906	0.891	0.894	2xs0-1102	0.86	High	High	Medium	0.84	1.07	1.26	1.12	2.1	8.1	88.1	5.13	96.67
1104	DOC_MAPK_NFAT4_5	mixed_ali-delim-delim	0.901	0.866	0.873	2xs0-1102	0.81	High	High	Medium	0.96	1.51	1.54	1.54	2.5	3.51	80.95	5.56	96.67
1104	DOC_MAPK_NFAT4_5	single_pep-delim-delim	0.903	0.878	0.883	2xs0-1102	0.82	High	High	Medium	0.95	1.38	1.64	1.42	2.44	9.36	83.33	0	100
1104	DOC_MAPK_NFAT4_5	unpaired_ali-delim-delim	0.911	0.871	0.879	2xs0-1102	0.8	Medium	Medium	Medium	1.07	1.38	2	1.45	2.86	5.96	83.33	2.78	96.67
1104	DOC_MAPK_NFAT4_5	mixed_ali-delim-100	0.783	0.748	0.755	2xs0-1102	0.83	High	High	Medium	0.94	1.36	1.38	1.4	2.4	5.16	83.33	2.78	96.67
1104	DOC_MAPK_NFAT4_5	mixed_ali-del-fl	0.574	0.759	0.722	2xs0-1102	0.84	High	High	Medium	0.93	1.36	1.37	1.4	2.33	4.48	85.71	2.7	96.67
1104	DOC_MAPK_NFAT4_5	combined	0.903	0.878	0.883	2xs0-1102	0.82	High	High	Medium	0.95	1.38	1.64	1.42	2.44	9.36	83.33	0	100
1105	DOC_MAPK_NFAT4_5	mixed_ali-delim-delim	0.874	0.824	0.834	2xs0-1102	0.41	Acceptable	Acceptable	Acceptable	2.73	1.3	2.44	1.89	8.3	51.91	50	50	91.67
1105	DOC_MAPK_NFAT4_5	single_pep-delim-delim	0.914	0.859	0.87	2xs0-1102	0.74	Medium	Medium	Acceptable	1.14	1.37	2.32	1.45	3.12	9.41	71.43	3.23	91.67
1105	DOC_MAPK_NFAT4_5	unpaired_ali-delim-delim	0.88	0.86	0.864	2xs0-1102	0.4	Acceptable	Acceptable	Acceptable	2.82	1.31	2.49	1.94	8.68	52.4	50	47.5	95
1105	DOC_MAPK_NFAT4_5	mixed_ali-delim-100	0.684	0.154	0.26	2xs0-1102	0	Incorrect	Incorrect	Incorrect	27.12	1.43	2.41	14.02	82.85	80.21	0	0	0
1105	DOC_MAPK_NFAT4_5	mixed_ali-del-fl	0.538	0.463	0.478	2xs0-1102	0.01	Incorrect	Incorrect	Incorrect	18.65	1.37	2.24	9.7	57.06	73.52	0	100	8.33
1105	DOC_MAPK_NFAT4_5	combined	0.914	0.859	0.87	2xs0-1102	0.74	Medium	Medium	Acceptable	1.14	1.37	2.32	1.45	3.12	9.41	71.43	3.23	91.67
1106	DOC_MAPK_NFAT4_5	mixed_ali-delim-delim	0.913	0.923	0.921	2xs0-1102	0.84	High	High	Medium	0.91	1.39	1.36	1.42	2.26	4.54	85.71	5.26	96.67
1106	DOC_MAPK_NFAT4_5	single_pep-delim-delim	0.898	0.888	0.89	2xs0-1102	0.83	High	High	Medium	0.95	1.44	1.39	1.47	2.35	4.95	83.33	2.78	98.33
1106	DOC_MAPK_NFAT4_5	unpaired_ali-delim-delim	0.901	0.921	0.917	2xs0-1102	0.83	High	High	Medium	0.93	1.33	1.37	1.38	2.39	3.6	83.33	2.78	96.67
1106	DOC_MAPK_NFAT4_5	mixed_ali-delim-100	0.759	0.739	0.743	2xs0-1102	0.86	High	High	Medium	0.88	1.37	1.33	1.39	2.1	4.09	88.1	0	96.67
1106	DOC_MAPK_NFAT4_5	mixed_ali-del-fl	0.315	0.475	0.443	2xs0-1102	0.01	Incorrect	Incorrect	Incorrect	23.01	1.52	3.35	12.29	72.24	77.16	0	0	0
1106	DOC_MAPK_NFAT4_5	combined	0.913	0.923	0.921	2xs0-1102	0.84	High	High	Medium	0.91	1.39	1.36	1.42	2.26	4.54	85.71	5.26	96.67
1107	DOC_MAPK_NFAT4_5	mixed_ali-delim-delim	0.894	0.904	0.902	2xs0-1102	0.84	High	High	Medium	0.92	1.35	1.4	1.39	2.38	3.44	85.71	2.7	98.33
1107	DOC_MAPK_NFAT4_5	single_pep-delim-delim	0.909	0.889	0.893	2xs0-1102	0.78	Medium	Medium	Medium	1.07	1.5	2.02	1.57	3.11	15.17	80.95	10.53	96.67
1107	DOC_MAPK_NFAT4_5	unpaired_ali-delim-delim	0.914	0.894	0.898	2xs0-1102	0.83	High	High	Medium	0.97	1.42	1.45	1.46	2.45	3.48	85.71	2.7	98.33
1107	DOC_MAPK_NFAT4_5	mixed_ali-delim-100	0.731	0.581	0.611	2xs0-1102	0.83	High	High	Medium	0.99	1.37	1.21	1.4	2.22	4.22	85.71	5.26	98.33
1107	DOC_MAPK_NFAT4_5	mixed_ali-del-fl	0.368	0.603	0.556	2xs0-1102	0.01	Incorrect	Incorrect	Incorrect	22.2	1.35	2.62	10.59	61.99	77.93	0	0	0
1107	DOC_MAPK_NFAT4_5	combined	0.894	0.904	0.902	2xs0-1102	0.84	High	High	Medium	0.92	1.35	1.4	1.39	2.38	3.44	85.71	2.7	98.33
1108	DOC_MAPK_NFAT4_5	mixed_ali-delim-delim	0.906	0.851	0.862	2xs0-1102	0.79	Medium	Medium	Medium	1.08	1.37	2.06	1.44	2.91	6.89	80.95	8.11	96.67
1108	DOC_MAPK_NFAT4_5	single_pep-delim-delim	0.906	0.881	0.886	2xs0-1102	0.79	Medium	Medium	Medium	1.1	1.36	2.08	1.43	2.92	9.73	80.95	8.11	96.67
1108	DOC_MAPK_NFAT4_5	unpaired_ali-delim-delim	0.909	0.874	0.881	2xs0-1102	0.78	Medium	Medium	Medium	1.14	1.39	2.19	1.47	3.1	10.18	80.95	12.82	96.67
1108	DOC_MAPK_NFAT4_5	mixed_ali-delim-100	0.77	0.695	0.71	2xs0-1102	0.01	Incorrect	Incorrect	Incorrect	20.27	1.37	2.49	9.72	56.76	87.28	0	0	0
1108	DOC_MAPK_NFAT4_5	mixed_ali-del-fl	0.379	0.729	0.659	2xs0-1102	0	Incorrect	Incorrect	Incorrect	36.35	1.32	3.34	18.8	111.01	106.93	0	0	0
1108	DOC_MAPK_NFAT4_5	combined	0.906	0.881	0.886	2xs0-1102	0.79	Medium	Medium	Medium	1.1	1.36	2.08	1.43	2.92	9.73	80.95	8.11	96.67
1109	DOC_MAPK_NFAT4_5	mixed_ali-delim-delim	0.904	0.904	0.904	2xs0-1102	0.86	High	High	Medium	0.81	1.38	1.24	1.41	2.08	6.24	85.71	5.26	96.67
1109	DOC_MAPK_NFAT4_5	single_pep-delim-delim	0.91	0.895	0.898	2xs0-1102	0.84	High	High	Medium	0.9	1.4	1.26	1.43	2.26	8.69	85.71	5.26	96.67
1109	DOC_MAPK_NFAT4_5	unpaired_ali-delim-delim	0.895	0.92	0.915	2xs0-1102	0.85	High	High	Medium	0.8	1.35	1.23	1.38	2.02	6.34	83.33	7.89	98.33
1109	DOC_MAPK_NFAT4_5	mixed_ali-delim-100	0.799	0.704	0.723	2xs0-1102	0.63	Medium	Medium	Acceptable	1.72	1.3	2.86	1.5	4.59	33.19	69.05	9.38	78.33
1109	DOC_MAPK_NFAT4_5	mixed_ali-del-fl	0.386	0.741	0.67	2xs0-1102	0.01	Incorrect	Incorrect	Incorrect	21.71	1.37	2.25	10.78	63.87	61.5	0	0	0
1109	DOC_MAPK_NFAT4_5	combined	0.895	0.92	0.915	2xs0-1102	0.85	High	High	Medium	0.8	1.35	1.23	1.38	2.02	6.34	83.33	7.89	98.33
1110	DOC_MAPK_NFAT4_5	mixed_ali-delim-delim	0.885	0.905	0.901	2xs0-1102	0.88	High	High	Medium	0.8	1.29	1.16	1.32	2.12	3.55	92.86	2.5	98.33
1110	DOC_MAPK_NFAT4_5	single_pep-delim-delim	0.907	0.877	0.883	2xs0-1102	0.79	Medium	Medium	Medium	1.11	1.45	2.1	1.52	3.06	8.78	83.33	5.41	98.33
1110	DOC_MAPK_NFAT4_5	unpaired_ali-delim-delim	0.903	0.893	0.895	2xs0-1102	0.88	High	High	Medium	0.84	1.36	1.15	1.39	2.18	3.15	92.86	2.5	98.33
1110	DOC_MAPK_NFAT4_5	mixed_ali-delim-100	0.772	0.757	0.76	2xs0-1102	0.86	High	High	Medium	0.85	1.36	1.39	1.39	2.09	6.78	88.1	7.5	98.33
1110	DOC_MAPK_NFAT4_5	mixed_ali-del-fl	0.339	0.639	0.579	2xs0-1102	0.01	Incorrect	Incorrect	Incorrect	23.11	1.39	2.15	11.29	67.73	72.04	0	0	0
1110	DOC_MAPK_NFAT4_5	combined	0.885	0.905	0.901	2xs0-1102	0.88	High	High	Medium	0.8	1.29	1.16	1.32	2.12	3.55	92.86	2.5	98.33
1112	DOC_MAPK_NFAT4_5	mixed_ali-delim-delim	0.905	0.915	0.913	2xs0-1102	0.84	High	High	Medium	0.86	1.39	1.37	1.42	2.16	6.95	83.33	2.78	96.67
1112	DOC_MAPK_NFAT4_5	single_pep-delim-delim	0.908	0.893	0.896	2xs0-1102	0.78	Medium	Medium	Medium	1.14	1.52	2.19	1.58	3.09	2.93	83.33	10.26	98.33
1112	DOC_MAPK_NFAT4_5	unpaired_ali-delim-delim	0.891	0.916	0.911	2xs0-1102	0.84	High	High	Medium	0.86	1.27	1.41	1.31	2.26	6.31	83.33	0	96.67
1112	DOC_MAPK_NFAT4_5	mixed_ali-delim-100	0.762	0.707	0.718	2xs0-1102	0.84	High	High	Medium	0.93	1.37	1.39	1.41	2.33	6.24	85.71	0	98.33
1112	DOC_MAPK_NFAT4_5	mixed_ali-del-fl	0.378	0.798	0.714	2xs0-1102	0.01	Incorrect	Incorrect	Incorrect	24.66	1.37	2.75	11.95	70.13	67.83	0	0	0
1112	DOC_MAPK_NFAT4_5	combined	0.905	0.915	0.913	2xs0-1102	0.84	High	High	Medium	0.86	1.39	1.37	1.42	2.16	6.95	83.33	2.78	96.67
1113	DOC_MAPK_NFAT4_5	mixed_ali-delim-delim	0.887	0.742	0.771	2xs0-1102	0.38	Acceptable	Acceptable	Incorrect	2.69	1.36	2.56	1.92	8.26	53.48	38.1	54.29	90
1113	DOC_MAPK_NFAT4_5	single_pep-delim-delim	0.915	0.91	0.911	2xs0-1102	0.78	Medium	Medium	Medium	1.12	1.35	2.23	1.43	3.04	4.88	80.95	8.11	96.67
1113	DOC_MAPK_NFAT4_5	unpaired_ali-delim-delim	0.901	0.791	0.813	2xs0-1102	0.37	Acceptable	Acceptable	Incorrect	2.47	1.36	2.33	1.83	7.52	52.91	28.57	61.29	96.67
1113	DOC_MAPK_NFAT4_5	mixed_ali-delim-100	0.73	0.51	0.554	2xs0-1102	0.02	Incorrect	Incorrect	Incorrect	13.89	1.4	1.7	6.8	40.05	48.89	0	0	0
1113	DOC_MAPK_NFAT4_5	mixed_ali-del-fl	0.449	0.339	0.361	2xs0-1102	0.03	Incorrect	Incorrect	Incorrect	9.44	1.4	1.99	5.03	29.15	23.94	0	100	11.67
1113	DOC_MAPK_NFAT4_5	combined	0.915	0.91	0.911	2xs0-1102	0.78	Medium	Medium	Medium	1.12	1.35	2.23	1.43	3.04	4.88	80.95	8.11	96.67
1114	LIG_Rb_LxCxE_1	mixed_ali-delim-delim	0.839	0.734	0.755	1gh6-1117	0.63	Medium	Medium	Acceptable	1.61	3.2	4.5	3.35	5.63	20.05	71.74	35.29	95.95
1114	LIG_Rb_LxCxE_1	single_pep-delim-delim	0.846	0.771	0.786	1gh6-1117	0.49	Acceptable	Acceptable	Acceptable	2.27	3.49	5.56	3.83	8.32	39.4	65.22	45.45	95.95
1114	LIG_Rb_LxCxE_1	unpaired_ali-delim-delim	0.84	0.735	0.756	1gh6-1117	0.63	Medium	Medium	Acceptable	1.6	3.29	4.57	3.42	5.45	19.57	71.74	35.29	95.95
1114	LIG_Rb_LxCxE_1	mixed_ali-delim-100	0.717	0.582	0.609	1gh6-1117	0.55	Medium	Medium	Acceptable	1.85	3.77	5.46	3.97	6.97	20.42	65.22	48.28	95.95
1114	LIG_Rb_LxCxE_1	mixed_ali-del-fl	0.561	0.606	0.597	1gh6-1117	0.48	Acceptable	Acceptable	Acceptable	2.19	3.61	5.78	3.89	7.81	27.07	58.7	50.91	94.59
1114	LIG_Rb_LxCxE_1	combined	0.846	0.771	0.786	1gh6-1117	0.49	Acceptable	Acceptable	Acceptable	2.27	3.49	5.56	3.83	8.32	39.4	65.22	45.45	95.95
1115	LIG_Rb_LxCxE_1	mixed_ali-delim-delim	0.812	0.257	0.368	1gh6-1117	0.02	Incorrect	Incorrect	Incorrect	15.09	3.6	5.68	9.7	42.24	67.78	0	100	16.22
1115	LIG_Rb_LxCxE_1	single_pep-delim-delim	0.84	0.705	0.732	1gh6-1117	0.71	Medium	Medium	Medium	1.57	3.54	2.56	3.58	4.29	35.48	84.78	26.42	97.3
1115	LIG_Rb_LxCxE_1	unpaired_ali-delim-delim	0.835	0.685	0.715	1gh6-1117	0.57	Medium	Acceptable	Medium	2.06	3.32	4.23	3.69	7.87	52.16	82.61	26.92	97.3
1115	LIG_Rb_LxCxE_1	mixed_ali-delim-100	0.665	0.24	0.325	1gh6-1117	0.01	Incorrect	Incorrect	Incorrect	25.76	3.47	4.66	15.53	70.44	73.56	0	0	2.7
1115	LIG_Rb_LxCxE_1	mixed_ali-del-fl	0.422	0.582	0.55	1gh6-1117	0.01	Incorrect	Incorrect	Incorrect	23.82	3.43	3.3	13.43	61.01	61.44	0	0	0
1115	LIG_Rb_LxCxE_1	combined	0.84	0.705	0.732	1gh6-1117	0.71	Medium	Medium	Medium	1.57	3.54	2.56	3.58	4.29	35.48	84.78	26.42	97.3
1116	LIG_Rb_LxCxE_1	mixed_ali-delim-delim	0.81	0.22	0.338	1gh6-1117	0.08	Incorrect	Incorrect	Incorrect	6.61	3.68	7.66	4.98	16.93	65.29	0	100	85.14
1116	LIG_Rb_LxCxE_1	single_pep-delim-delim	0.842	0.777	0.79	1gh6-1117	0.71	Medium	Medium	Acceptable	1.31	3.25	2.15	3.23	2.88	8.69	65.22	34.78	95.95
1116	LIG_Rb_LxCxE_1	unpaired_ali-delim-delim	0.843	0.783	0.795	1gh6-1117	0.09	Incorrect	Incorrect	Incorrect	7.27	3.31	6.5	4.95	18.87	25.93	6.52	92.5	79.73
1116	LIG_Rb_LxCxE_1	mixed_ali-delim-100	0.692	0.182	0.284	1gh6-1117	0.04	Incorrect	Incorrect	Incorrect	10.02	3.77	7.25	6.27	24.93	70.26	0	100	17.57
1116	LIG_Rb_LxCxE_1	mixed_ali-del-fl	0.688	0.363	0.428	1gh6-1117	0.02	Incorrect	Incorrect	Incorrect	13.79	3.48	7.3	8.45	39.24	61.62	0	100	13.51
1116	LIG_Rb_LxCxE_1	combined	0.843	0.783	0.795	1gh6-1117	0.09	Incorrect	Incorrect	Incorrect	7.27	3.31	6.5	4.95	18.87	25.93	6.52	92.5	79.73
1117	LIG_Rb_LxCxE_1	mixed_ali-delim-delim	0.849	0.774	0.789	1gh6-1117	0.61	Medium	Medium	Acceptable	1.87	3.52	3.83	3.68	6.26	6.38	78.26	21.74	95.95
1117	LIG_Rb_LxCxE_1	single_pep-delim-delim	0.845	0.72	0.745	1gh6-1117	0.67	Medium	Medium	Acceptable	1.6	3.33	3.35	3.4	4.78	11.46	78.26	18.18	97.3
1117	LIG_Rb_LxCxE_1	unpaired_ali-delim-delim	0.841	0.766	0.781	1gh6-1117	0.62	Medium	Medium	Acceptable	1.81	3.55	3.83	3.69	6	6.75	78.26	21.74	95.95
1117	LIG_Rb_LxCxE_1	mixed_ali-delim-100	0.718	0.688	0.694	1gh6-1117	0.7	Medium	Medium	Medium	1.38	3.59	3.85	3.65	4.73	7.85	80.43	21.28	97.3
1117	LIG_Rb_LxCxE_1	mixed_ali-del-fl	0.429	0.714	0.657	1gh6-1117	0.6	Medium	Medium	Medium	1.7	3.92	3.46	4.14	7.44	24.96	80.43	15.91	95.95
1117	LIG_Rb_LxCxE_1	combined	0.849	0.774	0.789	1gh6-1117	0.61	Medium	Medium	Acceptable	1.87	3.52	3.83	3.68	6.26	6.38	78.26	21.74	95.95
1118	LIG_Rb_LxCxE_1	mixed_ali-delim-delim	0.843	0.758	0.775	1gh6-1117	0.73	Medium	Medium	Acceptable	1.28	3.55	3.12	3.56	3.94	12.9	78.26	14.29	93.24
1118	LIG_Rb_LxCxE_1	single_pep-delim-delim	0.845	0.73	0.753	1gh6-1117	0.73	Medium	Medium	Acceptable	1.13	3.45	2.77	3.49	4.18	22.14	73.91	19.05	93.24
1118	LIG_Rb_LxCxE_1	unpaired_ali-delim-delim	0.847	0.752	0.771	1gh6-1117	0.76	Medium	Medium	Acceptable	1.1	3.23	2.96	3.25	3.67	12.48	78.26	14.29	94.59
1118	LIG_Rb_LxCxE_1	mixed_ali-delim-100	0.735	0.715	0.719	1gh6-1117	0.69	Medium	Medium	Acceptable	1.33	3.34	3.28	3.45	5.24	22.26	78.26	14.29	93.24
1118	LIG_Rb_LxCxE_1	mixed_ali-del-fl	0.732	0.712	0.716	1gh6-1117	0.7	Medium	Medium	Acceptable	1.23	3.55	2.93	3.65	5.36	23.28	78.26	10	93.24
1118	LIG_Rb_LxCxE_1	combined	0.843	0.758	0.775	1gh6-1117	0.73	Medium	Medium	Acceptable	1.28	3.55	3.12	3.56	3.94	12.9	78.26	14.29	93.24
1119	LIG_Rb_LxCxE_1	mixed_ali-delim-delim	0.843	0.753	0.771	1gh6-1117	0.58	Medium	Acceptable	Medium	2.23	3.41	3.54	3.65	6.78	19.88	80.43	27.45	98.65
1119	LIG_Rb_LxCxE_1	single_pep-delim-delim	0.848	0.743	0.764	1gh6-1117	0.7	Medium	Medium	Medium	1.67	3.32	3.35	3.34	3.72	8.01	80.43	31.48	100
1119	LIG_Rb_LxCxE_1	unpaired_ali-delim-delim	0.844	0.749	0.768	1gh6-1117	0.55	Medium	Acceptable	Medium	2.41	3.38	3.61	3.69	7.46	21.35	80.43	26	98.65
1119	LIG_Rb_LxCxE_1	mixed_ali-delim-100	0.714	0.729	0.726	1gh6-1117	0.63	Medium	Acceptable	Medium	2.04	3.52	3.74	3.63	5.31	7.97	82.61	28.3	100
1119	LIG_Rb_LxCxE_1	mixed_ali-del-fl	0.583	0.733	0.703	1gh6-1117	0.63	Medium	Acceptable	Medium	2.04	3.6	3.39	3.74	5.74	17.95	84.78	29.09	100
1119	LIG_Rb_LxCxE_1	combined	0.843	0.753	0.771	1gh6-1117	0.58	Medium	Acceptable	Medium	2.23	3.41	3.54	3.65	6.78	19.88	80.43	27.45	98.65
1120	LIG_Rb_LxCxE_1	mixed_ali-delim-delim	0.812	0.367	0.456	1gh6-1117	0.14	Incorrect	Incorrect	Incorrect	6.74	3.2	10.57	5.17	18.64	69.06	19.57	78.57	81.08
1120	LIG_Rb_LxCxE_1	single_pep-delim-delim	0.783	0.483	0.543	1gh6-1117	0.01	Incorrect	Incorrect	Incorrect	17.63	6.54	10.32	12.71	49.38	49.17	0	100	20.27
1120	LIG_Rb_LxCxE_1	unpaired_ali-delim-delim	0.816	0.391	0.476	1gh6-1117	0.12	Incorrect	Incorrect	Incorrect	7.73	3.75	8.88	6.41	23.67	46.72	19.57	80	87.84
1120	LIG_Rb_LxCxE_1	mixed_ali-delim-100	0.694	0.204	0.302	1gh6-1117	0.04	Incorrect	Incorrect	Incorrect	9.67	3.25	7.83	7.31	30.64	76.21	2.17	80	35.14
1120	LIG_Rb_LxCxE_1	mixed_ali-del-fl	0.626	0.161	0.254	1gh6-1117	0.05	Incorrect	Incorrect	Incorrect	9.24	3.72	7.63	7.28	28.43	81.06	4.35	60	28.38
1120	LIG_Rb_LxCxE_1	combined	0.783	0.483	0.543	1gh6-1117	0.01	Incorrect	Incorrect	Incorrect	17.63	6.54	10.32	12.71	49.38	49.17	0	100	20.27
1121	LIG_Rb_LxCxE_1	mixed_ali-delim-delim	0.84	0.77	0.784	1gh6-1117	0.61	Medium	Medium	Acceptable	1.64	3.55	5.11	3.71	5.96	21.97	69.57	45.76	98.65
1121	LIG_Rb_LxCxE_1	single_pep-delim-delim	0.846	0.821	0.826	1gh6-1117	0.57	Medium	Medium	Acceptable	1.94	3.3	5.28	3.49	6.13	18.18	67.39	49.18	98.65
1121	LIG_Rb_LxCxE_1	unpaired_ali-delim-delim	0.843	0.783	0.795	1gh6-1117	0.6	Medium	Medium	Acceptable	1.71	3.33	5.12	3.5	5.84	21.45	67.39	45.61	97.3
1121	LIG_Rb_LxCxE_1	mixed_ali-delim-100	0.725	0.635	0.653	1gh6-1117	0.66	Medium	Medium	Acceptable	1.54	3.71	4.73	3.82	5.6	13.61	78.26	35.71	98.65
1121	LIG_Rb_LxCxE_1	mixed_ali-del-fl	0.603	0.653	0.643	1gh6-1117	0.63	Medium	Medium	Acceptable	1.55	3.69	4.64	3.83	5.84	24.11	73.91	40.35	98.65
1121	LIG_Rb_LxCxE_1	combined	0.846	0.821	0.826	1gh6-1117	0.57	Medium	Medium	Acceptable	1.94	3.3	5.28	3.49	6.13	18.18	67.39	49.18	98.65
1122	LIG_Rb_LxCxE_1	mixed_ali-delim-delim	0.844	0.729	0.752	1gh6-1117	0.62	Medium	Medium	Acceptable	1.67	3.5	4.17	3.58	4.91	16.6	67.39	31.11	94.59
1122	LIG_Rb_LxCxE_1	single_pep-delim-delim	0.846	0.711	0.738	1gh6-1117	0.65	Medium	Medium	Acceptable	1.66	3.38	4	3.43	4.52	11.67	71.74	31.25	94.59
1122	LIG_Rb_LxCxE_1	unpaired_ali-delim-delim	0.843	0.723	0.747	1gh6-1117	0.67	Medium	Medium	Acceptable	1.49	3.42	3.53	3.45	3.96	5.06	67.39	29.55	95.95
1122	LIG_Rb_LxCxE_1	mixed_ali-delim-100	0.748	0.633	0.656	1gh6-1117	0.63	Medium	Medium	Acceptable	1.52	3.63	4.68	3.77	6.07	20.62	73.91	38.18	95.95
1122	LIG_Rb_LxCxE_1	mixed_ali-del-fl	0.616	0.671	0.66	1gh6-1117	0.64	Medium	Medium	Acceptable	1.62	3.66	4.59	3.77	5.57	19.54	76.09	37.5	95.95
1122	LIG_Rb_LxCxE_1	combined	0.844	0.729	0.752	1gh6-1117	0.62	Medium	Medium	Acceptable	1.67	3.5	4.17	3.58	4.91	16.6	67.39	31.11	94.59
1123	LIG_Rb_LxCxE_1	mixed_ali-delim-delim	0.845	0.64	0.681	1gh6-1117	0.07	Incorrect	Incorrect	Incorrect	4.22	3.25	1.73	4.73	26.4	72.33	0	100	64.86
1123	LIG_Rb_LxCxE_1	single_pep-delim-delim	0.849	0.794	0.805	1gh6-1117	0.03	Incorrect	Incorrect	Incorrect	7.39	3.5	1.98	5.65	34.06	70.25	0	100	63.51
1123	LIG_Rb_LxCxE_1	unpaired_ali-delim-delim	0.843	0.748	0.767	1gh6-1117	0.03	Incorrect	Incorrect	Incorrect	7.27	3.28	2.17	5.49	33.81	72.22	0	100	62.16
1123	LIG_Rb_LxCxE_1	mixed_ali-delim-100	0.769	0.599	0.633	1gh6-1117	0.02	Incorrect	Incorrect	Incorrect	8.84	3.55	1.89	6.36	40.83	39.42	0	0	1.35
1123	LIG_Rb_LxCxE_1	mixed_ali-del-fl	0.489	0.134	0.205	1gh6-1117	0.02	Incorrect	Incorrect	Incorrect	8.13	3.25	1.73	6.96	47.7	74.29	0	0	1.35
1123	LIG_Rb_LxCxE_1	combined	0.849	0.794	0.805	1gh6-1117	0.03	Incorrect	Incorrect	Incorrect	7.39	3.5	1.98	5.65	34.06	70.25	0	100	63.51
1124	LIG_Rb_LxCxE_1	mixed_ali-delim-delim	0.846	0.746	0.766	1gh6-1117	0.63	Medium	Medium	Acceptable	1.55	3.48	3.81	3.6	5.25	27.36	69.57	43.86	100
1124	LIG_Rb_LxCxE_1	single_pep-delim-delim	0.791	0.651	0.679	1gh6-1117	0.01	Incorrect	Incorrect	Incorrect	16.17	8.21	5.85	13.05	45.05	39.31	0	100	24.32
1124	LIG_Rb_LxCxE_1	unpaired_ali-delim-delim	0.843	0.743	0.763	1gh6-1117	0.63	Medium	Medium	Acceptable	1.67	3.45	3.72	3.54	4.85	25.04	69.57	40.74	100
1124	LIG_Rb_LxCxE_1	mixed_ali-delim-100	0.709	0.734	0.729	1gh6-1117	0.63	Medium	Medium	Acceptable	1.67	3.19	3.33	3.32	5.1	28.05	69.57	42.86	100
1124	LIG_Rb_LxCxE_1	mixed_ali-del-fl	0.471	0.711	0.663	1gh6-1117	0.54	Medium	Medium	Acceptable	1.92	3.88	3.37	4.16	7.62	44.02	67.39	41.51	100
1124	LIG_Rb_LxCxE_1	combined	0.846	0.746	0.766	1gh6-1117	0.63	Medium	Medium	Acceptable	1.55	3.48	3.81	3.6	5.25	27.36	69.57	43.86	100
1125	LIG_Rb_LxCxE_1	mixed_ali-delim-delim	0.833	0.773	0.785	1gh6-1117	0.43	Acceptable	Acceptable	Acceptable	2.48	3.59	3.23	4.42	12.33	66.62	69.57	27.27	94.59
1125	LIG_Rb_LxCxE_1	single_pep-delim-delim	0.851	0.801	0.811	1gh6-1117	0.39	Acceptable	Acceptable	Incorrect	2.4	3.33	4.89	3.63	7.39	36.94	32.61	70	97.3
1125	LIG_Rb_LxCxE_1	unpaired_ali-delim-delim	0.832	0.722	0.744	1gh6-1117	0.48	Acceptable	Acceptable	Acceptable	2.19	3.76	3.08	4.36	10.8	58.34	73.91	22.73	94.59
1125	LIG_Rb_LxCxE_1	mixed_ali-delim-100	0.707	0.667	0.675	1gh6-1117	0.38	Acceptable	Acceptable	Acceptable	3.21	3.4	4.32	4.46	13.67	74.54	67.39	11.43	91.89
1125	LIG_Rb_LxCxE_1	mixed_ali-del-fl	0.572	0.682	0.66	1gh6-1117	0.3	Acceptable	Incorrect	Acceptable	4.68	3.51	9.16	5.33	18.49	67.16	63.04	21.62	86.49
1125	LIG_Rb_LxCxE_1	combined	0.851	0.801	0.811	1gh6-1117	0.39	Acceptable	Acceptable	Incorrect	2.4	3.33	4.89	3.63	7.39	36.94	32.61	70	97.3
1126	LIG_Rb_LxCxE_1	mixed_ali-delim-delim	0.841	0.726	0.749	1gh6-1117	0.71	Medium	Medium	Acceptable	1.43	3.35	3.62	3.39	4.13	21.95	78.26	25	95.95
1126	LIG_Rb_LxCxE_1	single_pep-delim-delim	0.843	0.748	0.767	1gh6-1117	0.72	Medium	Medium	Acceptable	1.36	3.4	2.37	3.4	3.5	6.45	76.09	28.57	95.95
1126	LIG_Rb_LxCxE_1	unpaired_ali-delim-delim	0.842	0.747	0.766	1gh6-1117	0.73	Medium	Medium	Acceptable	1.16	3.8	3.4	3.8	3.71	7.28	71.74	31.25	95.95
1126	LIG_Rb_LxCxE_1	mixed_ali-delim-100	0.706	0.686	0.69	1gh6-1117	0.56	Medium	Acceptable	Acceptable	2.03	3.38	4.67	3.7	7.87	35.76	78.26	25	94.59
1126	LIG_Rb_LxCxE_1	mixed_ali-del-fl	0.352	0.697	0.628	1gh6-1117	0.69	Medium	Medium	Acceptable	1.51	3.79	3.1	3.81	4.23	24	78.26	23.4	93.24
1126	LIG_Rb_LxCxE_1	combined	0.843	0.748	0.767	1gh6-1117	0.72	Medium	Medium	Acceptable	1.36	3.4	2.37	3.4	3.5	6.45	76.09	28.57	95.95
1127	LIG_Rb_LxCxE_1	mixed_ali-delim-delim	0.832	0.787	0.796	1gh6-1117	0.59	Medium	Medium	Medium	1.97	3.74	2.72	3.95	6.96	9.67	80.43	28.85	95.95
1127	LIG_Rb_LxCxE_1	single_pep-delim-delim	0.849	0.769	0.785	1gh6-1117	0.57	Medium	Acceptable	Medium	2.24	3.59	2.94	3.89	7.81	8.74	84.78	26.42	97.3
1127	LIG_Rb_LxCxE_1	unpaired_ali-delim-delim	0.834	0.794	0.802	1gh6-1117	0.56	Medium	Acceptable	Medium	2.08	3.67	3.16	3.98	8.04	15.6	80.43	30.19	97.3
1127	LIG_Rb_LxCxE_1	mixed_ali-delim-100	0.709	0.674	0.681	1gh6-1117	0.61	Medium	Medium	Medium	1.65	3.75	2.97	4.02	7.58	41.84	80.43	27.45	95.95
1127	LIG_Rb_LxCxE_1	mixed_ali-del-fl	0.425	0.435	0.433	1gh6-1117	0.01	Incorrect	Incorrect	Incorrect	21.54	3.95	4.6	13.04	56.88	67.33	0	100	17.57
1127	LIG_Rb_LxCxE_1	combined	0.834	0.794	0.802	1gh6-1117	0.56	Medium	Acceptable	Medium	2.08	3.67	3.16	3.98	8.04	15.6	80.43	30.19	97.3
1128	LIG_Rb_LxCxE_1	mixed_ali-delim-delim	0.827	0.532	0.591	1gh6-1117	0.11	Incorrect	Incorrect	Incorrect	6.38	3.59	5.78	5.17	17.52	14.55	8.7	93.33	97.3
1128	LIG_Rb_LxCxE_1	single_pep-delim-delim	0.84	0.565	0.62	1gh6-1117	0.06	Incorrect	Incorrect	Incorrect	7.79	3.49	3.71	5.48	19.88	21.56	0	100	89.19
1128	LIG_Rb_LxCxE_1	unpaired_ali-delim-delim	0.834	0.579	0.63	1gh6-1117	0.08	Incorrect	Incorrect	Incorrect	6.86	3.44	4.28	5.13	18.05	18.3	2.17	97.78	95.95
1128	LIG_Rb_LxCxE_1	mixed_ali-delim-100	0.712	0.472	0.52	1gh6-1117	0.02	Incorrect	Incorrect	Incorrect	15.03	3.33	4.77	8.79	37.37	55.59	0	100	14.86
1128	LIG_Rb_LxCxE_1	mixed_ali-del-fl	0.485	0.625	0.597	1gh6-1117	0.02	Incorrect	Incorrect	Incorrect	14.36	3.21	3.07	8.5	35.77	39.25	0	100	16.22
1128	LIG_Rb_LxCxE_1	combined	0.834	0.579	0.63	1gh6-1117	0.08	Incorrect	Incorrect	Incorrect	6.86	3.44	4.28	5.13	18.05	18.3	2.17	97.78	95.95
1129	LIG_Rb_LxCxE_1	mixed_ali-delim-delim	0.797	0.192	0.313	1gh6-1117	0.01	Incorrect	Incorrect	Incorrect	16.37	3.59	6.56	9.38	46.35	66.42	0	100	14.86
1129	LIG_Rb_LxCxE_1	single_pep-delim-delim	0.834	0.534	0.594	1gh6-1117	0.26	Acceptable	Acceptable	Incorrect	3.65	3.36	4.54	3.65	8.24	61.19	13.04	91.3	90.54
1129	LIG_Rb_LxCxE_1	unpaired_ali-delim-delim	0.82	0.585	0.632	1gh6-1117	0.07	Incorrect	Incorrect	Incorrect	8.69	3.5	5.68	5.28	20.62	32.35	4.35	90	56.76
1129	LIG_Rb_LxCxE_1	mixed_ali-delim-100	0.708	0.343	0.416	1gh6-1117	0.01	Incorrect	Incorrect	Incorrect	17.95	3.9	5.67	9.81	47.78	33.01	0	100	13.51
1129	LIG_Rb_LxCxE_1	mixed_ali-del-fl	0.354	0.729	0.654	1gh6-1117	0.01	Incorrect	Incorrect	Incorrect	22.43	5.88	5.51	12.54	60.41	73.26	0	0	0
1129	LIG_Rb_LxCxE_1	combined	0.82	0.585	0.632	1gh6-1117	0.07	Incorrect	Incorrect	Incorrect	8.69	3.5	5.68	5.28	20.62	32.35	4.35	90	56.76
1130	LIG_Rb_LxCxE_1	mixed_ali-delim-delim	0.801	0.241	0.353	1gh6-1117	0.01	Incorrect	Incorrect	Incorrect	17.64	3.34	7.77	9.99	46.96	63.99	0	100	18.92
1130	LIG_Rb_LxCxE_1	single_pep-delim-delim	0.852	0.837	0.84	1gh6-1117	0.6	Medium	Medium	Acceptable	1.67	3.42	3.8	3.46	4.2	11.02	54.35	51.92	94.59
1130	LIG_Rb_LxCxE_1	unpaired_ali-delim-delim	0.819	0.379	0.467	1gh6-1117	0.17	Incorrect	Incorrect	Incorrect	5.41	3.4	7.52	4.33	13.93	13.96	15.22	88.33	79.73
1130	LIG_Rb_LxCxE_1	mixed_ali-delim-100	0.68	0.21	0.304	1gh6-1117	0.01	Incorrect	Incorrect	Incorrect	19.47	3.93	6.63	11.25	52.87	60.41	0	100	12.16
1130	LIG_Rb_LxCxE_1	mixed_ali-del-fl	0.508	0.723	0.68	1gh6-1117	0	Incorrect	Incorrect	Incorrect	27.59	7.39	6.62	17.62	79.2	63.84	0	100	4.05
1130	LIG_Rb_LxCxE_1	combined	0.852	0.837	0.84	1gh6-1117	0.6	Medium	Medium	Acceptable	1.67	3.42	3.8	3.46	4.2	11.02	54.35	51.92	94.59
1131	LIG_Rb_LxCxE_1	mixed_ali-delim-delim	0.835	0.825	0.827	1gh6-1117	0.54	Medium	Medium	Acceptable	1.84	3.4	5.46	3.64	6.9	29.4	60.87	39.13	95.95
1131	LIG_Rb_LxCxE_1	single_pep-delim-delim	0.849	0.819	0.825	1gh6-1117	0.59	Medium	Medium	Acceptable	1.85	3.48	4.29	3.67	6.48	19.5	73.91	33.33	97.3
1131	LIG_Rb_LxCxE_1	unpaired_ali-delim-delim	0.84	0.855	0.852	1gh6-1117	0.51	Medium	Acceptable	Acceptable	2.03	3.57	5.24	3.87	7.79	51.57	63.04	38.3	95.95
1131	LIG_Rb_LxCxE_1	mixed_ali-delim-100	0.664	0.279	0.356	1gh6-1117	0.01	Incorrect	Incorrect	Incorrect	20.08	5.31	10.77	13.51	58.11	61.66	0	100	14.86
1131	LIG_Rb_LxCxE_1	mixed_ali-del-fl	0.38	0.365	0.368	1gh6-1117	0.02	Incorrect	Incorrect	Incorrect	15.76	4.54	5.34	9.45	39.32	34.64	0	100	21.62
1131	LIG_Rb_LxCxE_1	combined	0.84	0.855	0.852	1gh6-1117	0.51	Medium	Acceptable	Acceptable	2.03	3.57	5.24	3.87	7.79	51.57	63.04	38.3	95.95
1132	LIG_Rb_LxCxE_1	mixed_ali-delim-delim	0.809	0.524	0.581	1gh6-1117	0.13	Incorrect	Incorrect	Incorrect	4.48	3.73	11	4.86	16.48	57.88	6.52	85.71	70.27
1132	LIG_Rb_LxCxE_1	single_pep-delim-delim	0.837	0.587	0.637	1gh6-1117	0.19	Incorrect	Acceptable	Incorrect	3.57	3.45	8.75	4.34	14.35	12.42	15.22	86.54	91.89
1132	LIG_Rb_LxCxE_1	unpaired_ali-delim-delim	0.819	0.424	0.503	1gh6-1117	0.15	Incorrect	Incorrect	Incorrect	5.27	3.7	13.97	5.22	19.54	28.34	21.74	83.61	77.03
1132	LIG_Rb_LxCxE_1	mixed_ali-delim-100	0.688	0.193	0.292	1gh6-1117	0.06	Incorrect	Incorrect	Incorrect	6.5	3.4	10.46	5.33	21.91	29.57	0	100	28.38
1132	LIG_Rb_LxCxE_1	mixed_ali-del-fl	0.555	0.395	0.427	1gh6-1117	0.01	Incorrect	Incorrect	Incorrect	18.96	3.78	10.36	10.47	52.22	47.96	0	100	5.41
1132	LIG_Rb_LxCxE_1	combined	0.837	0.587	0.637	1gh6-1117	0.19	Incorrect	Acceptable	Incorrect	3.57	3.45	8.75	4.34	14.35	12.42	15.22	86.54	91.89
1133	LIG_Rb_LxCxE_1	mixed_ali-delim-delim	0.845	0.77	0.785	1gh6-1117	0.08	Incorrect	Incorrect	Incorrect	6.9	3.4	3.93	4.88	18.48	60.69	2.17	97.87	91.89
1133	LIG_Rb_LxCxE_1	single_pep-delim-delim	0.844	0.764	0.78	1gh6-1117	0.07	Incorrect	Incorrect	Incorrect	6.85	3.44	3.81	4.88	18.34	60.87	0	100	91.89
1133	LIG_Rb_LxCxE_1	unpaired_ali-delim-delim	0.846	0.791	0.802	1gh6-1117	0.08	Incorrect	Incorrect	Incorrect	6.97	3.41	3.82	4.92	18.69	60.45	2.17	97.83	91.89
1133	LIG_Rb_LxCxE_1	mixed_ali-delim-100	0.714	0.689	0.694	1gh6-1117	0.09	Incorrect	Incorrect	Incorrect	7.05	3.41	3.86	4.91	18.53	71.47	4.35	95.92	91.89
1133	LIG_Rb_LxCxE_1	mixed_ali-del-fl	0.339	0.654	0.591	1gh6-1117	0	Incorrect	Incorrect	Incorrect	29.03	6.84	3.46	16.03	76.28	103.72	0	0	0
1133	LIG_Rb_LxCxE_1	combined	0.846	0.791	0.802	1gh6-1117	0.08	Incorrect	Incorrect	Incorrect	6.97	3.41	3.82	4.92	18.69	60.45	2.17	97.83	91.89
1134	LIG_Rb_LxCxE_1	mixed_ali-delim-delim	0.823	0.358	0.451	1gh6-1117	0.19	Incorrect	Incorrect	Incorrect	5.09	3.32	8.19	3.99	12.14	56.43	17.39	75.76	86.49
1134	LIG_Rb_LxCxE_1	single_pep-delim-delim	0.845	0.77	0.785	1gh6-1117	0.57	Medium	Medium	Acceptable	2.12	3.62	3.46	3.66	4.54	10.26	60.87	40.43	94.59
1134	LIG_Rb_LxCxE_1	unpaired_ali-delim-delim	0.84	0.79	0.8	1gh6-1117	0.19	Incorrect	Incorrect	Incorrect	5.24	3.84	8.28	4.45	12.47	54.84	17.39	77.78	86.49
1134	LIG_Rb_LxCxE_1	mixed_ali-delim-100	0.67	0.125	0.234	1gh6-1117	0.01	Incorrect	Incorrect	Incorrect	21.6	3.35	7.7	11.2	57.79	79.63	0	0	0
1134	LIG_Rb_LxCxE_1	mixed_ali-del-fl	0.388	0.488	0.468	1gh6-1117	0.01	Incorrect	Incorrect	Incorrect	19.21	5.27	7.71	11.13	54.2	76.2	0	0	0
1134	LIG_Rb_LxCxE_1	combined	0.84	0.79	0.8	1gh6-1117	0.19	Incorrect	Incorrect	Incorrect	5.24	3.84	8.28	4.45	12.47	54.84	17.39	77.78	86.49
1137	LIG_Rb_LxCxE_1	mixed_ali-delim-delim	0.831	0.601	0.647	1gh6-1117	0.09	Incorrect	Incorrect	Incorrect	7.7	3.27	5.24	5.79	22.34	66.88	10.87	90.2	95.95
1137	LIG_Rb_LxCxE_1	single_pep-delim-delim	0.842	0.707	0.734	1gh6-1117	0.64	Medium	Medium	Acceptable	1.42	3.29	2.47	3.44	5.73	24.59	69.57	40.74	95.95
1137	LIG_Rb_LxCxE_1	unpaired_ali-delim-delim	0.845	0.68	0.713	1gh6-1117	0.06	Incorrect	Incorrect	Incorrect	9.34	3.27	2.67	6.71	27.97	76.57	6.52	92.31	91.89
1137	LIG_Rb_LxCxE_1	mixed_ali-delim-100	0.693	0.203	0.301	1gh6-1117	0.02	Incorrect	Incorrect	Incorrect	14.76	3.62	4.53	9.17	40.53	62.12	0	100	25.68
1137	LIG_Rb_LxCxE_1	mixed_ali-del-fl	0.373	0.443	0.429	1gh6-1117	0	Incorrect	Incorrect	Incorrect	29.19	6.89	3.42	17.32	79.75	67.18	0	0	0
1137	LIG_Rb_LxCxE_1	combined	0.842	0.707	0.734	1gh6-1117	0.64	Medium	Medium	Acceptable	1.42	3.29	2.47	3.44	5.73	24.59	69.57	40.74	95.95
1138	LIG_Rb_LxCxE_1	mixed_ali-delim-delim	0.817	0.367	0.457	1gh6-1117	0.15	Incorrect	Incorrect	Incorrect	8.29	3.29	8.38	6.16	24.35	69.52	30.43	79.1	74.32
1138	LIG_Rb_LxCxE_1	single_pep-delim-delim	0.839	0.639	0.679	1gh6-1117	0.16	Incorrect	Incorrect	Incorrect	4.55	3.3	5.83	4.21	12.87	54.5	6.52	94.44	95.95
1138	LIG_Rb_LxCxE_1	unpaired_ali-delim-delim	0.831	0.481	0.551	1gh6-1117	0.24	Acceptable	Incorrect	Incorrect	5.37	3.42	8.01	5.15	18.42	74.17	47.83	48.84	78.38
1138	LIG_Rb_LxCxE_1	mixed_ali-delim-100	0.684	0.299	0.376	1gh6-1117	0.08	Incorrect	Incorrect	Incorrect	10.62	3.62	8.65	7.76	32.87	67.16	15.22	69.57	62.16
1138	LIG_Rb_LxCxE_1	mixed_ali-del-fl	0.484	0.194	0.252	1gh6-1117	0.04	Incorrect	Incorrect	Incorrect	9.93	3.71	8.53	6.47	25.46	69.27	0	100	25.68
1138	LIG_Rb_LxCxE_1	combined	0.839	0.639	0.679	1gh6-1117	0.16	Incorrect	Incorrect	Incorrect	4.55	3.3	5.83	4.21	12.87	54.5	6.52	94.44	95.95
1139	LIG_Rb_LxCxE_1	mixed_ali-delim-delim	0.843	0.698	0.727	1gh6-1117	0.66	Medium	Medium	Acceptable	1.3	3.48	2.46	3.66	6.43	37.81	78.26	20	95.95
1139	LIG_Rb_LxCxE_1	single_pep-delim-delim	0.838	0.688	0.718	1gh6-1117	0.16	Incorrect	Incorrect	Incorrect	4.61	3.52	5.31	4.37	13.24	33.21	8.7	92.73	94.59
1139	LIG_Rb_LxCxE_1	unpaired_ali-delim-delim	0.845	0.69	0.721	1gh6-1117	0.68	Medium	Medium	Acceptable	1.28	3.42	2.42	3.55	5.72	31.36	78.26	14.29	95.95
1139	LIG_Rb_LxCxE_1	mixed_ali-delim-100	0.794	0.679	0.702	1gh6-1117	0.05	Incorrect	Incorrect	Incorrect	8.82	3.46	5.46	6.5	26.49	73.49	2.17	94.12	68.92
1139	LIG_Rb_LxCxE_1	mixed_ali-del-fl	0.667	0.297	0.371	1gh6-1117	0.14	Incorrect	Incorrect	Incorrect	4.74	3.35	7.33	4.81	16.78	72.23	13.04	78.57	63.51
1139	LIG_Rb_LxCxE_1	combined	0.843	0.698	0.727	1gh6-1117	0.66	Medium	Medium	Acceptable	1.3	3.48	2.46	3.66	6.43	37.81	78.26	20	95.95
1140	LIG_Rb_LxCxE_1	mixed_ali-delim-delim	0.85	0.73	0.754	1gh6-1117	0.7	Medium	Medium	Acceptable	1.4	3.31	2.75	3.34	4.06	11.09	76.09	20.45	91.89
1140	LIG_Rb_LxCxE_1	single_pep-delim-delim	0.842	0.727	0.75	1gh6-1117	0.67	Medium	Medium	Acceptable	1.47	3.69	2.07	3.76	5.23	10.45	78.26	18.18	93.24
1140	LIG_Rb_LxCxE_1	unpaired_ali-delim-delim	0.845	0.73	0.753	1gh6-1117	0.66	Medium	Medium	Acceptable	1.48	3.54	2.28	3.63	5.39	14.03	76.09	22.22	93.24
1140	LIG_Rb_LxCxE_1	mixed_ali-delim-100	0.69	0.19	0.29	1gh6-1117	0.03	Incorrect	Incorrect	Incorrect	11.44	3.73	4.81	8.15	35.6	29.88	2.17	66.67	29.73
1140	LIG_Rb_LxCxE_1	mixed_ali-del-fl	0.677	0.202	0.297	1gh6-1117	0.02	Incorrect	Incorrect	Incorrect	11.22	3.36	3.85	8.47	37.97	80.72	0	0	20.27
1140	LIG_Rb_LxCxE_1	combined	0.85	0.73	0.754	1gh6-1117	0.7	Medium	Medium	Acceptable	1.4	3.31	2.75	3.34	4.06	11.09	76.09	20.45	91.89
1141	LIG_Rb_LxCxE_1	mixed_ali-delim-delim	0.848	0.878	0.872	1gh6-1117	0.72	Medium	Medium	Medium	1.57	3.21	1.7	3.22	3.48	9.9	82.61	19.15	94.59
1141	LIG_Rb_LxCxE_1	single_pep-delim-delim	0.853	0.903	0.893	1gh6-1117	0.71	Medium	Medium	Medium	1.68	3.32	1.86	3.34	3.84	12.13	84.78	20.41	94.59
1141	LIG_Rb_LxCxE_1	unpaired_ali-delim-delim	0.847	0.912	0.899	1gh6-1117	0.72	Medium	Medium	Medium	1.63	3.69	1.76	3.68	3.64	12.24	84.78	18.75	94.59
1141	LIG_Rb_LxCxE_1	mixed_ali-delim-100	0.704	0.209	0.308	1gh6-1117	0.03	Incorrect	Incorrect	Incorrect	11.1	3.43	3.58	6.41	29.14	31.89	0	100	54.05
1141	LIG_Rb_LxCxE_1	mixed_ali-del-fl	0.637	0.177	0.269	1gh6-1117	0.03	Incorrect	Incorrect	Incorrect	11.98	3.4	4.54	6.83	31.82	29.89	0	100	21.62
1141	LIG_Rb_LxCxE_1	combined	0.847	0.912	0.899	1gh6-1117	0.72	Medium	Medium	Medium	1.63	3.69	1.76	3.68	3.64	12.24	84.78	18.75	94.59
1143	LIG_Rb_LxCxE_1	mixed_ali-delim-delim	0.845	0.79	0.801	1gh6-1117	0.08	Incorrect	Incorrect	Incorrect	5.42	3.55	1.88	4.39	18.82	22.44	0	100	86.49
1143	LIG_Rb_LxCxE_1	single_pep-delim-delim	0.85	0.83	0.834	1gh6-1117	0.08	Incorrect	Incorrect	Incorrect	5.49	3.47	2.22	4.37	19.18	41.09	0	100	86.49
1143	LIG_Rb_LxCxE_1	unpaired_ali-delim-delim	0.852	0.792	0.804	1gh6-1117	0.07	Incorrect	Incorrect	Incorrect	5.62	3.46	2.45	4.4	19.8	19.64	0	100	86.49
1143	LIG_Rb_LxCxE_1	mixed_ali-delim-100	0.712	0.262	0.352	1gh6-1117	0.21	Incorrect	Incorrect	Incorrect	4.11	3.58	1.9	4	13.05	51.06	21.74	83.87	78.38
1143	LIG_Rb_LxCxE_1	mixed_ali-del-fl	0.595	0.24	0.311	1gh6-1117	0.7	Medium	Medium	Acceptable	1.11	3.69	0.91	3.67	2.78	13.41	54.35	13.79	68.92
1143	LIG_Rb_LxCxE_1	combined	0.85	0.83	0.834	1gh6-1117	0.08	Incorrect	Incorrect	Incorrect	5.49	3.47	2.22	4.37	19.18	41.09	0	100	86.49
1144	LIG_Rb_LxCxE_1	mixed_ali-delim-delim	0.847	0.877	0.871	1gh6-1117	0.61	Medium	Medium	Acceptable	1.95	3.42	3.05	3.45	4.04	20.63	65.22	36.17	94.59
1144	LIG_Rb_LxCxE_1	single_pep-delim-delim	0.848	0.928	0.912	1gh6-1117	0.59	Medium	Medium	Acceptable	2.11	3.61	3.13	3.65	4.64	26.07	65.22	34.78	94.59
1144	LIG_Rb_LxCxE_1	unpaired_ali-delim-delim	0.851	0.901	0.891	1gh6-1117	0.64	Medium	Medium	Acceptable	1.8	3.51	2.83	3.51	3.63	19.27	67.39	36.73	94.59
1144	LIG_Rb_LxCxE_1	mixed_ali-delim-100	0.713	0.253	0.345	1gh6-1117	0.12	Incorrect	Incorrect	Incorrect	7.32	3.58	5.28	4.98	18.24	65.14	13.04	90.91	75.68
1144	LIG_Rb_LxCxE_1	mixed_ali-del-fl	0.62	0.225	0.304	1gh6-1117	0.08	Incorrect	Incorrect	Incorrect	7.53	3.38	5.47	5.12	20.3	46.15	4.35	0	21.62
1144	LIG_Rb_LxCxE_1	combined	0.848	0.928	0.912	1gh6-1117	0.59	Medium	Medium	Acceptable	2.11	3.61	3.13	3.65	4.64	26.07	65.22	34.78	94.59
1145	LIG_Rb_LxCxE_1	mixed_ali-delim-delim	0.839	0.814	0.819	1gh6-1117	0.07	Incorrect	Incorrect	Incorrect	6.16	3.79	2.55	4.92	19.43	15.83	0	100	90.54
1145	LIG_Rb_LxCxE_1	single_pep-delim-delim	0.844	0.844	0.844	1gh6-1117	0.09	Incorrect	Incorrect	Incorrect	5.55	3.2	3.59	4.26	17.45	10.59	0	100	62.16
1145	LIG_Rb_LxCxE_1	unpaired_ali-delim-delim	0.839	0.874	0.867	1gh6-1117	0.07	Incorrect	Incorrect	Incorrect	6.21	3.49	2.23	4.73	19.77	14.5	0	100	90.54
1145	LIG_Rb_LxCxE_1	mixed_ali-delim-100	0.7	0.32	0.396	1gh6-1117	0.03	Incorrect	Incorrect	Incorrect	10.81	3.6	2.37	6.54	33.39	69.93	0	100	43.24
1145	LIG_Rb_LxCxE_1	mixed_ali-del-fl	0.436	0.436	0.436	1gh6-1117	0.01	Incorrect	Incorrect	Incorrect	20.75	5.25	3.12	11.85	63.72	75.45	0	100	0
1145	LIG_Rb_LxCxE_1	combined	0.839	0.874	0.867	1gh6-1117	0.07	Incorrect	Incorrect	Incorrect	6.21	3.49	2.23	4.73	19.77	14.5	0	100	90.54
1146	LIG_Rb_LxCxE_1	mixed_ali-delim-delim	0.843	0.818	0.823	1gh6-1117	0.07	Incorrect	Incorrect	Incorrect	6.24	3.77	2.14	4.92	19.56	14.04	0	100	90.54
1146	LIG_Rb_LxCxE_1	single_pep-delim-delim	0.853	0.823	0.829	1gh6-1117	0.09	Incorrect	Incorrect	Incorrect	5.56	3.33	2.85	4.34	17.33	48.57	0	100	64.86
1146	LIG_Rb_LxCxE_1	unpaired_ali-delim-delim	0.843	0.823	0.827	1gh6-1117	0.07	Incorrect	Incorrect	Incorrect	6.38	3.41	1.92	4.7	19.96	13.82	0	100	90.54
1146	LIG_Rb_LxCxE_1	mixed_ali-delim-100	0.706	0.401	0.462	1gh6-1117	0.07	Incorrect	Incorrect	Incorrect	6.39	3.84	2.33	5.03	20.15	16.67	0	100	87.84
1146	LIG_Rb_LxCxE_1	mixed_ali-del-fl	0.39	0.49	0.47	1gh6-1117	0.07	Incorrect	Incorrect	Incorrect	6.41	3.66	2.99	4.79	19.24	32.85	0	0	5.41
1146	LIG_Rb_LxCxE_1	combined	0.853	0.823	0.829	1gh6-1117	0.09	Incorrect	Incorrect	Incorrect	5.56	3.33	2.85	4.34	17.33	48.57	0	100	64.86
1147	LIG_Rb_LxCxE_1	mixed_ali-delim-delim	0.84	0.82	0.824	1gh6-1117	0.44	Acceptable	Acceptable	Medium	3.12	3.63	6.29	4.73	13.86	68.04	84.78	40.91	97.3
1147	LIG_Rb_LxCxE_1	single_pep-delim-delim	0.844	0.674	0.708	1gh6-1117	0.6	Medium	Medium	Medium	1.91	3.38	3.4	3.62	6.83	11.73	80.43	17.78	94.59
1147	LIG_Rb_LxCxE_1	unpaired_ali-delim-delim	0.84	0.735	0.756	1gh6-1117	0.45	Acceptable	Acceptable	Medium	3.1	3.82	4.2	4.58	11.9	56.85	82.61	22.45	97.3
1147	LIG_Rb_LxCxE_1	mixed_ali-delim-100	0.724	0.634	0.652	1gh6-1117	0.43	Acceptable	Acceptable	Medium	3.09	3.28	6.03	4.39	13.32	69.67	80.43	30.19	97.3
1147	LIG_Rb_LxCxE_1	mixed_ali-del-fl	0.554	0.519	0.526	1gh6-1117	0.02	Incorrect	Incorrect	Incorrect	13.88	3.85	2.87	9.24	39.02	49.01	0	0	14.86
1147	LIG_Rb_LxCxE_1	combined	0.84	0.82	0.824	1gh6-1117	0.44	Acceptable	Acceptable	Medium	3.12	3.63	6.29	4.73	13.86	68.04	84.78	40.91	97.3
1148	LIG_Rb_LxCxE_1	mixed_ali-delim-delim	0.838	0.718	0.742	1gh6-1117	0.39	Acceptable	Acceptable	Incorrect	2.65	3.43	6.53	3.98	9.54	56.01	47.83	54.17	97.3
1148	LIG_Rb_LxCxE_1	single_pep-delim-delim	0.842	0.757	0.774	1gh6-1117	0.75	Medium	Medium	Medium	1.33	3.64	2.14	3.63	3.5	5.7	82.61	19.15	98.65
1148	LIG_Rb_LxCxE_1	unpaired_ali-delim-delim	0.842	0.802	0.81	1gh6-1117	0.49	Medium	Acceptable	Acceptable	2.13	3.79	5.37	3.99	6.64	67.36	52.17	50	97.3
1148	LIG_Rb_LxCxE_1	mixed_ali-delim-100	0.708	0.473	0.52	1gh6-1117	0.51	Medium	Acceptable	Acceptable	2.06	3.49	4.47	3.68	6.26	66.3	52.17	51.02	98.65
[truncated: 3,560 more rows]

## Sheet: Infos 469 ELMs multisites
Supplementary Data 3. Table reporting general information, delimitations and scores of the best models evaluated for all the 1884 cases of the ELM database.
# ELM_INDEX	Index of the ELM tested case
# ELM_TYPE	ELM category of each case
# REF_PDB	Reference PDB used for evaluation
# RECEPTOR	UniProt identifier of the receptor (reference sequence used to generate the multiple sequence alignments)
# LIGAND	UniProt identifier of the ligand (reference sequence used to generate the multiple sequence alignments)
# ELM_REC_START	Index of the first receptor residue, as defined in the ELM database
# ELM_REC_STOP	Index of the last receptor residue , as defined in the ELM database
# ELM_LIG_START	Index of the first ligand residue, as defined in the ELM database
# ELM_LIG_STOP	Index of the last ligand residue, as defined in the ELM database
# AF2DELIM_REC_START	Index of the first receptor residue modeled in the delimited conditions as defined in the UniProt reference sequence
# AF2DELIM_REC_STOP	Index of the last receptor residue modeled in the delimited conditions as defined in the UniProt reference sequence
# AF2DELIM_LIG_START	Index of the first ligand residue modeled in the delimited conditions as defined in the UniProt reference sequence
# AF2DELIM_LIG_STOP	Index of the last ligand residue modeled in the delimited conditions as defined in the UniProt reference sequence
# AF2AD100_LIG_START	Index of the first ligand residue modeled in the conditions where the peptide is extended by 100 aa, as defined in the UniProt reference sequence
# AF2AD100_LIG_STOP	Index of the last ligand residue modeled in the conditions where the peptide is extended by 100 aa, as defined in the UniProt reference sequence
# AF2FULL_LIG_START	Index of the first ligand residue modeled in the full-length ligand conditions as defined in the UniProt reference sequence
# AF2FULL_LIG_STOP	Index of the last ligand residue modeled in the full-length ligand conditions as defined in the UniProt reference sequence
# IDENTICAL_REC_LIG	Indices of cases with identical receptor and ligand
# ELM_INDEX	ELM_TYPE	REF_PDB	RECEPTOR	LIGAND	ELM_REC_START	ELM_REC_STOP	ELM_LIG_START	ELM_LIG_STOP	AF2DELIM_REC_START	AF2DELIM_REC_STOP	AF2DELIM_LIG_START	AF2DELIM_LIG_STOP	AF2AD100_LIG_START	AF2AD100_LIG_STOP	AF2FULL_LIG_START	AF2FULL_LIG_STOP	IDENTICAL_REC_LIG
44	LIG_CaM_IQ_9	-	P0DP29	P38377	85	146	13	31	79	146	13	31	1	119	1	476	44;45
45	LIG_CaM_IQ_9	-	P0DP29	P38377	8	73	13	31	1	78	13	31	1	119	1	476	44;45
46	LIG_CaM_IQ_9	2m5e	P07463	P04775	80	146	1906	1925	79	147	1906	1925	1856	1975	1	2005	46;47
47	LIG_CaM_IQ_9	-	P07463	P04775	8	73	1906	1925	6	78	1906	1925	1856	1975	1	2005	46;47
48	LIG_CaM_IQ_9	7l8v	P0DP23	Q13936	85	146	1666	1685	79	146	1666	1685	1616	1735	1	2221	48;49
49	LIG_CaM_IQ_9	7l8v	P0DP23	Q13936	8	73	1666	1685	1	78	1666	1685	1616	1735	1	2221	48;49
50	LIG_CaM_IQ_9	-	P62152	P40421	85	146	6	25	80	146	6	25	1	120	1	661	50;51
51	LIG_CaM_IQ_9	-	P62152	P40421	8	73	6	25	1	79	6	25	1	120	1	661	50;51
52	LIG_CaM_IQ_9	-	P62152	O14830	85	146	20	38	80	146	20	38	1	119	1	753	52;53
53	LIG_CaM_IQ_9	-	P62152	O14830	8	73	20	38	1	79	20	38	1	119	1	753	52;53
54	LIG_CaM_IQ_9	-	P0DP29	P04774	85	146	1916	1935	79	146	1916	1935	1866	1985	1	2009	54;55
55	LIG_CaM_IQ_9	-	P0DP29	P04774	8	73	1916	1935	1	78	1916	1935	1866	1985	1	2009	54;55
56	LIG_CaM_IQ_9	4ovn	P0DP23	Q14524	85	146	1902	1921	79	146	1902	1921	1852	1971	1	2016	56;57
57	LIG_CaM_IQ_9	4ovn	P0DP23	Q14524	8	73	1902	1921	1	78	1902	1921	1852	1971	1	2016	56;57
58	LIG_CaM_IQ_9	-	P62149	Q9WTI7	85	146	735	754	80	146	735	754	685	804	1	1063	58;59;60;61
59	LIG_CaM_IQ_9	-	P62149	Q9WTI7	8	73	735	754	1	79	735	754	685	804	1	1063	58;59;60;61
60	LIG_CaM_IQ_9	-	P62149	Q9WTI7	85	146	758	777	80	146	758	777	708	827	1	1063	58;59;60;61
61	LIG_CaM_IQ_9	-	P62149	Q9WTI7	8	73	758	777	1	79	758	777	708	827	1	1063	58;59;60;61
62	LIG_CaM_IQ_9	-	P62157	Q9WTU3	85	146	1894	1913	79	146	1894	1913	1844	1963	1	1978	62;63
63	LIG_CaM_IQ_9	-	P62157	Q9WTU3	8	73	1894	1913	1	78	1894	1913	1844	1963	1	1978	62;63
64	LIG_CaM_IQ_9	-	P62157	P15390	85	146	1721	1740	79	146	1721	1740	1671	1790	1	1840	64;65
65	LIG_CaM_IQ_9	-	P62157	P15390	8	73	1721	1740	1	78	1721	1740	1671	1790	1	1840	64;65
66	LIG_CaM_IQ_9	-	P02599	P22467	87	115	746	765	81	149	746	765	696	815	1	994	66;67;68
67	LIG_CaM_IQ_9	-	P02599	P22467	123	150	746	765	81	150	746	765	696	815	1	994	66;67;68
68	LIG_CaM_IQ_9	-	P02599	P22467	11	75	746	765	8	80	746	765	696	815	1	994	66;67;68
69	LIG_CaM_IQ_9	-	P02599	Q03479	87	115	697	715	81	149	697	715	647	765	1	1005	69;70;71;72;73;74
70	LIG_CaM_IQ_9	-	P02599	Q03479	123	150	697	715	81	150	697	715	647	765	1	1005	69;70;71;72;73;74
71	LIG_CaM_IQ_9	-	P02599	Q03479	11	75	697	715	8	80	697	715	647	765	1	1005	69;70;71;72;73;74
72	LIG_CaM_IQ_9	-	P02599	Q03479	87	115	719	738	81	149	719	738	669	788	1	1005	69;70;71;72;73;74
73	LIG_CaM_IQ_9	-	P02599	Q03479	123	150	719	738	81	150	719	738	669	788	1	1005	69;70;71;72;73;74
74	LIG_CaM_IQ_9	-	P02599	Q03479	11	75	719	738	8	80	719	738	669	788	1	1005	69;70;71;72;73;74
75	LIG_CaM_IQ_9	5i0i	P0DP23	Q9HD67	85	146	766	785	79	146	766	785	716	835	1	2058	75;76;77;78
76	LIG_CaM_IQ_9	5i0i	P0DP23	Q9HD67	8	73	766	785	1	78	766	785	716	835	1	2058	75;76;77;78
77	LIG_CaM_IQ_9	5i0i	P0DP23	Q9HD67	85	146	789	808	79	146	789	808	739	858	1	2058	75;76;77;78
78	LIG_CaM_IQ_9	5i0i	P0DP23	Q9HD67	8	73	789	808	1	78	789	808	739	858	1	2058	75;76;77;78
79	LIG_CaM_IQ_9	-	P0DP29	P40146	85	146	1191	1209	79	146	1191	1209	1130	1248	1	1248	79;80
80	LIG_CaM_IQ_9	-	P0DP29	P40146	8	73	1191	1209	1	78	1191	1209	1130	1248	1	1248	79;80
83	LIG_CaM_IQ_9	-	P62152	P10676	85	146	1037	1056	80	146	1037	1056	987	1106	1	1501	83;84;85;86
84	LIG_CaM_IQ_9	-	P62152	P10676	8	73	1037	1056	1	79	1037	1056	987	1106	1	1501	83;84;85;86
85	LIG_CaM_IQ_9	-	P62152	P10676	85	146	1073	1091	80	146	1073	1091	1023	1141	1	1501	83;84;85;86
86	LIG_CaM_IQ_9	-	P62152	P10676	8	73	1073	1091	1	79	1073	1091	1023	1141	1	1501	83;84;85;86
87	LIG_CaM_IQ_9	-	P0DP26	O14830	85	146	20	38	79	146	20	38	1	119	1	753	87;88
88	LIG_CaM_IQ_9	-	P0DP26	O14830	8	73	20	38	1	78	20	38	1	119	1	753	87;88
89	LIG_CaM_IQ_9	-	P62157	P06836	85	146	32	51	79	146	32	51	1	120	1	242	89;90
90	LIG_CaM_IQ_9	-	P62157	P06836	8	73	32	51	1	78	32	51	1	120	1	242	89;90
91	LIG_CaM_IQ_9	-	Q0JNS6	Q2WEL1	85	146	758	777	79	146	758	777	708	827	1	927	91;92
92	LIG_CaM_IQ_9	-	Q0JNS6	Q2WEL1	9	73	758	777	1	78	758	777	708	827	1	927	91;92
93	LIG_CaM_IQ_9	2vay	P0DP23	Q13698	85	146	1523	1542	79	146	1523	1542	1473	1592	1	1873	93;94
94	LIG_CaM_IQ_9	2vay	P0DP23	Q13698	8	73	1523	1542	1	78	1523	1542	1473	1592	1	1873	93;94
101	DOC_USP7_MATH_1	-	Q93009	O15151	57	197	8	12	57	197	8	12	1	105	1	490	101;102
102	DOC_USP7_MATH_1	3mqr	Q93009	O15151	57	197	398	402	57	197	398	402	348	452	1	490	101;102
108	LIG_Rb_pABgroove_1	2r7g	P06400	P03255	373	573	41	49	373	606	41	49	1	109	1	289	108;109;1119
109	LIG_Rb_pABgroove_1	2r7g	P06400	P03255	645	766	41	49	644	771	41	49	1	109	1	289	108;109;1119
110	LIG_Rb_pABgroove_1	1n4m	P06400	Q14209	373	573	420	428	373	606	420	428	329	437	1	437	110;111
111	LIG_Rb_pABgroove_1	1n4m	P06400	Q14209	645	766	420	428	644	771	420	428	329	437	1	437	110;111
112	LIG_Rb_pABgroove_1	1o9k	P06400	Q01094	373	573	419	427	373	606	419	427	329	437	1	437	112;113
113	LIG_Rb_pABgroove_1	1o9k	P06400	Q01094	645	766	419	427	644	771	419	427	329	437	1	437	112;113
149	LIG_Actin_WH2_2	3u9z	P68135	O97428	4	377	53	71	4	377	53	71	3	121	1	129	149;150
150	LIG_Actin_WH2_2	-	P68135	O97428	4	377	91	109	4	377	91	109	11	129	1	129	149;150
156	LIG_Actin_WH2_2	-	P02578	Q9U1K1	2	375	370	386	2	375	370	386	320	436	1	1020	156;157;158;166
157	LIG_Actin_WH2_2	-	P02578	Q9U1K1	2	375	400	417	2	375	400	417	350	467	1	1020	156;157;158;166
158	LIG_Actin_WH2_2	4efh	P02578	Q9U1K1	2	375	432	448	2	375	432	448	382	498	1	1020	156;157;158;166
169	LIG_Actin_RPEL_3	2yjf	P68135	Q8K4J6	4	377	17	36	4	377	17	36	1	120	1	964	169;170;171
170	LIG_Actin_RPEL_3	2yjf	P68135	Q8K4J6	4	377	61	80	4	377	61	80	11	130	1	964	169;170;171
171	LIG_Actin_RPEL_3	2yjf	P68135	Q8K4J6	4	377	105	124	4	377	105	124	55	174	1	964	169;170;171
172	LIG_Actin_RPEL_3	-	P62736	Q9ULH7	4	377	42	61	4	377	42	61	1	120	1	1088	172;173;174
173	LIG_Actin_RPEL_3	-	P62736	Q9ULH7	4	377	86	105	4	377	86	105	36	155	1	1088	172;173;174
174	LIG_Actin_RPEL_3	-	P62736	Q9ULH7	4	377	130	149	4	377	130	149	80	199	1	1088	172;173;174
175	LIG_Actin_RPEL_3	-	P68135	Q8VIM5	4	377	20	39	4	377	20	39	1	120	1	935	175;176;177
176	LIG_Actin_RPEL_3	-	P68135	Q8VIM5	4	377	64	83	4	377	64	83	14	133	1	935	175;176;177
177	LIG_Actin_RPEL_3	-	P68135	Q8VIM5	4	377	108	127	4	377	108	127	58	177	1	935	175;176;177
183	LIG_LYPXL_S_1	2r03	Q8WUM4	P69732	408	702	457	461	360	713	457	461	382	486	1	486	183;1803
185	LIG_LYPXL_S_1	-	Q8WUM4	Q00202	408	702	454	458	360	713	454	458	404	508	1	678	185;187
186	LIG_LYPXL_S_1	-	P79020	Q00202	413	720	454	458	364	730	454	458	404	508	1	678	186;188
187	LIG_LYPXL_S_1	-	Q8WUM4	Q00202	408	702	661	665	360	713	661	665	574	678	1	678	185;187
188	LIG_LYPXL_S_1	-	P79020	Q00202	413	720	661	665	364	730	661	665	574	678	1	678	186;188
190	LIG_TYR_ITAM	1a81	P43405	P07766	168	244	185	202	120	257	185	202	90	207	1	207	190;191
191	LIG_TYR_ITAM	1a81	P43405	P07766	15	92	185	202	2	119	185	202	90	207	1	207	190;191
192	LIG_TYR_ITAM	-	P43403	P07766	163	239	185	202	117	240	185	202	90	207	1	207	192;193
193	LIG_TYR_ITAM	-	P43403	P07766	10	87	185	202	10	116	185	202	90	207	1	207	192;193
194	LIG_TYR_ITAM	-	P43405	P20963	168	244	69	86	120	257	69	86	19	136	1	164	194;195
195	LIG_TYR_ITAM	-	P43405	P20963	15	92	69	86	2	119	69	86	19	136	1	164	194;195
196	LIG_TYR_ITAM	4xz1	P43403	P20963	163	239	69	86	117	240	69	86	19	136	1	164	196;197
197	LIG_TYR_ITAM	4xz1	P43403	P20963	10	87	69	86	10	116	69	86	19	136	1	164	196;197
203	LIG_PAM2_1	3kuj	P11940	Q8IYD1	543	614	50	62	543	627	50	62	1	113	1	628	203;204
204	LIG_PAM2_1	3kuj	P11940	Q8IYD1	543	614	59	71	543	627	59	71	9	121	1	628	203;204
205	LIG_PAM2_1	-	Q62671	Q8IYD1	499	571	50	62	499	571	50	62	1	113	1	628	205;206
206	LIG_PAM2_1	-	Q62671	Q8IYD1	499	571	59	71	499	571	59	71	9	121	1	628	205;206
211	LIG_PAM2_1	-	P11940	P50616	543	614	130	142	543	627	130	142	80	192	1	345	211;212
212	LIG_PAM2_1	-	P11940	P50616	543	614	265	277	543	627	265	277	215	327	1	345	211;212
213	LIG_PAM2_1	-	P11940	Q14106	543	614	131	143	543	627	131	143	81	193	1	344	213;214
214	LIG_PAM2_1	-	P11940	Q14106	543	614	251	263	543	627	251	263	201	313	1	344	213;214
215	LIG_PAM2_1	-	Q62671	Q14106	499	571	131	143	499	571	131	143	81	193	1	344	215;216
216	LIG_PAM2_1	-	Q62671	Q14106	499	571	251	263	499	571	251	263	201	313	1	344	215;216
322	DOC_SPAK_OSR1_1	-	Q9Z1W9	P55012	463	494	77	81	462	554	77	81	27	131	1	1205	322;324
323	DOC_SPAK_OSR1_1	-	Q6P9R2	P55012	434	465	77	81	433	525	77	81	27	131	1	1205	323;325
324	DOC_SPAK_OSR1_1	-	Q9Z1W9	P55012	463	494	133	137	462	554	133	137	83	187	1	1205	322;324
325	DOC_SPAK_OSR1_1	-	Q6P9R2	P55012	434	465	133	137	433	525	133	137	83	187	1	1205	323;325
327	DOC_SPAK_OSR1_1	-	Q9Z1W9	A6BLY8	463	494	1336	1340	462	554	1336	1340	1261	1365	1	1365	327;328
328	DOC_SPAK_OSR1_1	-	Q9Z1W9	A6BLY8	463	494	1346	1350	462	554	1346	1350	1261	1365	1	1365	327;328
337	DOC_ANK_TNKS_1	-	Q9H2K2	Q9NWV8	525	557	27	34	490	796	27	34	1	108	1	329	337;338
338	DOC_ANK_TNKS_1	-	Q9H2K2	Q9NWV8	525	557	47	54	490	796	47	54	1	108	1	329	337;338
392	LIG_Pex14_1	-	Q92968	P50542	278	328	118	122	262	353	118	122	68	172	1	639	392;394;396;398;400;402;404
393	LIG_Pex14_1	2w84	O75381	P50542	24	135	118	122	24	135	118	122	68	172	1	639	393;395;397;399;401;403;405;936
394	LIG_Pex14_1	-	Q92968	P50542	278	328	140	144	262	353	140	144	90	194	1	639	392;394;396;398;400;402;404
395	LIG_Pex14_1	-	O75381	P50542	24	135	140	144	24	135	140	144	90	194	1	639	393;395;397;399;401;403;405;936
396	LIG_Pex14_1	-	Q92968	P50542	278	328	159	163	262	353	159	163	109	213	1	639	392;394;396;398;400;402;404
397	LIG_Pex14_1	-	O75381	P50542	24	135	159	163	24	135	159	163	109	213	1	639	393;395;397;399;401;403;405;936
398	LIG_Pex14_1	7z0k	Q92968	P50542	278	328	184	188	262	353	184	188	134	238	1	639	392;394;396;398;400;402;404
399	LIG_Pex14_1	-	O75381	P50542	24	135	184	188	24	135	184	188	134	238	1	639	393;395;397;399;401;403;405;936
400	LIG_Pex14_1	-	Q92968	P50542	278	328	243	247	262	353	243	247	193	297	1	639	392;394;396;398;400;402;404
401	LIG_Pex14_1	-	O75381	P50542	24	135	243	247	24	135	243	247	193	297	1	639	393;395;397;399;401;403;405;936
402	LIG_Pex14_1	-	Q92968	P50542	278	328	257	261	262	353	257	261	207	311	1	639	392;394;396;398;400;402;404
403	LIG_Pex14_1	-	O75381	P50542	24	135	257	261	24	135	257	261	207	311	1	639	393;395;397;399;401;403;405;936
404	LIG_Pex14_1	-	Q92968	P50542	278	328	308	312	262	353	308	312	258	362	1	639	392;394;396;398;400;402;404
405	LIG_Pex14_1	-	O75381	P50542	24	135	308	312	24	135	308	312	258	362	1	639	393;395;397;399;401;403;405;936
406	LIG_Pex14_1	-	P78723	Q01495	9	120	118	122	9	120	118	122	68	172	1	569	406;408;410
407	LIG_Pex14_1	-	A1XDT9	Q01495	301	347	118	122	297	378	118	122	68	172	1	569	407;409;411
408	LIG_Pex14_1	-	P78723	Q01495	9	120	183	187	9	120	183	187	133	237	1	569	406;408;410
409	LIG_Pex14_1	-	A1XDT9	Q01495	301	347	183	187	297	378	183	187	133	237	1	569	407;409;411
410	LIG_Pex14_1	-	P78723	Q01495	9	120	243	247	9	120	243	247	193	297	1	569	406;408;410
411	LIG_Pex14_1	-	A1XDT9	Q01495	301	347	243	247	297	378	243	247	193	297	1	569	407;409;411
412	LIG_Pex14_1	-	P80667	P35056	312	364	120	124	293	369	120	124	70	174	1	612	412;413
413	LIG_Pex14_1	-	P80667	P35056	312	364	204	208	293	369	204	208	154	258	1	612	412;413
414	LIG_Pex14_1	-	Q9FXT6	Q9FMA3	53	181	240	244	53	270	240	244	190	294	1	728	414;415;416;417;418;419;420;421;422
415	LIG_Pex14_1	-	Q9FXT6	Q9FMA3	53	181	257	261	53	270	257	261	207	311	1	728	414;415;416;417;418;419;420;421;422
416	LIG_Pex14_1	-	Q9FXT6	Q9FMA3	53	181	270	274	53	270	270	274	220	324	1	728	414;415;416;417;418;419;420;421;422
417	LIG_Pex14_1	-	Q9FXT6	Q9FMA3	53	181	348	352	53	270	348	352	298	402	1	728	414;415;416;417;418;419;420;421;422
418	LIG_Pex14_1	-	Q9FXT6	Q9FMA3	53	181	362	366	53	270	362	366	312	416	1	728	414;415;416;417;418;419;420;421;422
419	LIG_Pex14_1	-	Q9FXT6	Q9FMA3	53	181	378	382	53	270	378	382	328	432	1	728	414;415;416;417;418;419;420;421;422
420	LIG_Pex14_1	-	Q9FXT6	Q9FMA3	53	181	396	400	53	270	396	400	346	450	1	728	414;415;416;417;418;419;420;421;422
421	LIG_Pex14_1	-	Q9FXT6	Q9FMA3	53	181	408	412	53	270	408	412	358	462	1	728	414;415;416;417;418;419;420;421;422
422	LIG_Pex14_1	-	Q9FXT6	Q9FMA3	53	181	425	429	53	270	425	429	375	479	1	728	414;415;416;417;418;419;420;421;422
453	LIG_EVH1_2	-	Q9Z214	Q9JLU4	1	107	1385	1389	1	122	1385	1389	1335	1439	1	1740	453;454
454	LIG_EVH1_2	-	Q9Z214	Q9JLU4	1	107	908	912	1	122	908	912	858	962	1	1740	453;454
562	DOC_SPAK_OSR1_1	-	O88506	Q9H4A3	460	491	1257	1261	459	551	1257	1261	1207	1311	1	2382	562;564;566;568
563	DOC_SPAK_OSR1_1	-	Q6P9R2	Q9H4A3	434	465	1257	1261	433	525	1257	1261	1207	1311	1	2382	563;565;567;569
564	DOC_SPAK_OSR1_1	-	O88506	Q9H4A3	460	491	1945	1949	459	551	1945	1949	1895	1999	1	2382	562;564;566;568
565	DOC_SPAK_OSR1_1	-	Q6P9R2	Q9H4A3	434	465	1945	1949	433	525	1945	1949	1895	1999	1	2382	563;565;567;569
566	DOC_SPAK_OSR1_1	-	O88506	Q9H4A3	460	491	1859	1863	459	551	1859	1863	1809	1913	1	2382	562;564;566;568
567	DOC_SPAK_OSR1_1	-	Q6P9R2	Q9H4A3	434	465	1859	1863	433	525	1859	1863	1809	1913	1	2382	563;565;567;569
568	DOC_SPAK_OSR1_1	-	O88506	Q9H4A3	460	491	1957	1961	459	551	1957	1961	1907	2011	1	2382	562;564;566;568
569	DOC_SPAK_OSR1_1	-	Q6P9R2	Q9H4A3	434	465	1957	1961	433	525	1957	1961	1907	2011	1	2382	563;565;567;569
582	LIG_PTB_Phospho_1	2l1c	P29353	P05106	162	318	767	773	151	318	767	773	682	788	1	788	582;592
585	LIG_PTB_Phospho_1	-	Q99704	P00533	151	254	1104	1110	151	259	1104	1110	1054	1160	1	1210	585;586
586	LIG_PTB_Phospho_1	-	Q99704	P00533	151	254	1166	1172	151	259	1166	1172	1104	1210	1	1210	585;586
587	LIG_PTB_Phospho_1	-	P29353	Q92835	162	318	909	915	151	318	909	915	859	965	1	1189	587;597
592	LIG_PTB_Phospho_1	2l1c	P29353	P05106	162	318	779	785	151	318	779	785	682	788	1	788	582;592
597	LIG_PTB_Phospho_1	-	P29353	Q92835	162	318	1016	1022	151	318	1016	1022	966	1072	1	1189	587;597
607	LIG_PTB_Apo_2	-	Q9Y490	P05106	310	401	767	774	150	416	767	774	681	788	1	788	577;607;621
621	LIG_PTB_Apo_2	-	Q9Y490	P05106	310	401	779	786	150	416	779	786	681	788	1	788	577;607;621
683	LIG_MYND_1	5hda	Q15326	P12978	563	598	383	387	557	600	383	387	333	437	1	487	683;684
684	LIG_MYND_1	-	Q15326	P12978	563	598	437	441	557	600	437	441	383	487	1	487	683;684
772	LIG_SUFU_1	4kmd	Q9UMX1	P08151	63	242	120	127	31	261	120	127	70	177	1	1106	772;777
773	LIG_SUFU_1	-	Q9UMX1	Q6XP49-2	63	242	348	355	31	261	348	355	298	405	1	671	773;778
774	LIG_SUFU_1	4bld	Q9UMX1	P10071	63	242	333	340	31	261	333	340	283	390	1	1580	774;779
775	LIG_SUFU_1	-	Q9UMX1	Q0VGT2	63	242	268	275	31	261	268	275	218	325	1	1544	775;780
776	LIG_SUFU_1	-	Q9VG38	P19538	47	238	255	262	15	257	255	262	205	312	1	1397	776;781
777	LIG_SUFU_1	4kmd	Q9UMX1	P08151	252	473	120	127	252	477	120	127	70	177	1	1106	772;777
778	LIG_SUFU_1	-	Q9UMX1	Q6XP49-2	252	473	348	355	252	477	348	355	298	405	1	671	773;778
779	LIG_SUFU_1	4bld	Q9UMX1	P10071	252	473	333	340	252	477	333	340	283	390	1	1580	774;779
780	LIG_SUFU_1	-	Q9UMX1	Q0VGT2	252	473	268	275	252	477	268	275	218	325	1	1544	775;780
781	LIG_SUFU_1	-	Q9VG38	P19538	248	450	255	262	248	450	255	262	205	312	1	1397	776;781
792	LIG_EF_ALG2_ABM_1	2zne	O75340	Q8WUM4	27	55	802	810	24	188	802	810	752	860	1	868	792;793;794;795;796
796	LIG_EF_ALG2_ABM_1	2zne	O75340	Q8WUM4	160	190	802	810	24	190	802	810	752	860	1	868	792;793;794;795;796
797	LIG_EF_ALG2_ABM_1	-	P12815	Q8WUM4	27	55	802	810	24	188	802	810	752	860	1	868	797;798;799;800;801
801	LIG_EF_ALG2_ABM_1	-	P12815	Q8WUM4	160	190	802	810	24	190	802	810	752	860	1	868	797;798;799;800;801
802	LIG_EF_ALG2_ABM_1	-	O75340	Q99816	27	55	189	197	24	188	189	197	139	247	1	390	802;803;804;805;806
806	LIG_EF_ALG2_ABM_1	-	O75340	Q99816	160	190	189	197	24	190	189	197	139	247	1	390	802;803;804;805;806
807	LIG_EF_ALG2_ABM_1	-	O75340	Q9NRY6	27	55	17	25	24	188	17	25	1	109	1	295	807;808;809;810;811;837;838;839;840;841
811	LIG_EF_ALG2_ABM_1	-	O75340	Q9NRY6	160	190	17	25	24	190	17	25	1	109	1	295	807;808;809;810;811;837;838;839;840;841
812	LIG_EF_ALG2_ABM_1	-	O75340	Q8IWX8	27	55	566	574	24	188	566	574	516	624	1	916	812;813;814;815;816;842;843;844;845;846
816	LIG_EF_ALG2_ABM_1	-	O75340	Q8IWX8	160	190	566	574	24	190	566	574	516	624	1	916	812;813;814;815;816;842;843;844;845;846
817	LIG_EF_ALG2_ABM_1	-	O75340	P20073	27	55	4	12	24	188	4	12	1	109	1	488	817;818;819;820;821
821	LIG_EF_ALG2_ABM_1	-	O75340	P20073	160	190	4	12	24	190	4	12	1	109	1	488	817;818;819;820;821
822	LIG_EF_ALG2_ABM_1	-	O75340	P50995	27	55	4	14	24	188	4	14	1	111	1	505	822;823;824;825;826
826	LIG_EF_ALG2_ABM_1	-	O75340	P50995	160	190	4	14	24	190	4	14	1	111	1	505	822;823;824;825;826
827	LIG_EF_ALG2_ABM_1	-	O75340	O94979	27	55	870	879	24	188	870	879	820	929	1	1220	827;828;829;830;831;832;833;834;835;836
831	LIG_EF_ALG2_ABM_1	-	O75340	O94979	160	190	870	879	24	190	870	879	820	929	1	1220	827;828;829;830;831;832;833;834;835;836
832	LIG_EF_ALG2_ABM_2	3wxa	O75340	O94979	27	55	839	843	24	188	839	843	789	893	1	1220	827;828;829;830;831;832;833;834;835;836
836	LIG_EF_ALG2_ABM_2	3wxa	O75340	O94979	160	190	839	843	24	190	839	843	789	893	1	1220	827;828;829;830;831;832;833;834;835;836
837	LIG_EF_ALG2_ABM_2	-	O75340	Q9NRY6	27	55	45	49	24	188	45	49	1	105	1	295	807;808;809;810;811;837;838;839;840;841
841	LIG_EF_ALG2_ABM_2	-	O75340	Q9NRY6	160	190	45	49	24	190	45	49	1	105	1	295	807;808;809;810;811;837;838;839;840;841
842	LIG_EF_ALG2_ABM_2	-	O75340	Q8IWX8	27	55	614	619	24	188	614	619	564	669	1	916	812;813;814;815;816;842;843;844;845;846
846	LIG_EF_ALG2_ABM_2	-	O75340	Q8IWX8	160	190	614	619	24	190	614	619	564	669	1	916	812;813;814;815;816;842;843;844;845;846
849	LIG_LIR_Nem_3	-	Q09490	G5EC37	13	116	466	472	3	116	466	472	416	522	1	702	849;2228;2230
878	LIG_CNOT1_NIM_1	4cqo	A5YKK6	Q8WY41	1996	2359	40	49	1996	2372	40	49	1	110	1	292	878;909
879	LIG_CNOT1_NIM_1	-	A5YKK6	P60321	1996	2359	6	15	1996	2372	6	15	1	110	1	138	879;910
880	LIG_CNOT1_NIM_1	-	A5YKK6	P60323	1996	2359	4	13	1996	2372	4	13	1	110	1	173	880;911
881	LIG_CNOT1_NIM_1	-	Q6ZQ08	P60322	1995	2358	6	15	1995	2371	6	15	1	110	1	136	881;912
909	LIG_CNOT1_NIM_1	4cqo	A5YKK6	Q8WY41	1998	2357	40	49	1998	2372	40	49	1	110	1	292	878;909
910	LIG_CNOT1_NIM_1	-	A5YKK6	P60321	1998	2357	6	15	1998	2372	6	15	1	110	1	138	879;910
911	LIG_CNOT1_NIM_1	-	A5YKK6	P60323	1998	2357	4	13	1998	2372	4	13	1	110	1	173	880;911
912	LIG_CNOT1_NIM_1	-	Q6ZQ08	P60322	1997	2356	6	15	1997	2371	6	15	1	110	1	136	881;912
963	LIG_G3BP_FGDF_1	5fw5	Q13283	P08411	11	133	1785	1790	7	138	1785	1790	1735	1840	1	2432	963;965
964	LIG_G3BP_FGDF_1	5drv	Q9UN86	P08411	11	133	1785	1790	7	138	1785	1790	1735	1840	1	2432	964;966
965	LIG_G3BP_FGDF_1	5fw5	Q13283	P08411	11	133	1802	1807	7	138	1802	1807	1752	1857	1	2432	963;965
966	LIG_G3BP_FGDF_1	-	Q9UN86	P08411	11	133	1802	1807	7	138	1802	1807	1752	1857	1	2432	964;966
967	LIG_G3BP_FGDF_1	-	Q13283	Q5XXP4	11	133	1810	1815	7	138	1810	1815	1760	1865	1	2474	967;969
968	LIG_G3BP_FGDF_1	-	Q9UN86	Q5XXP4	11	133	1810	1815	7	138	1810	1815	1760	1865	1	2474	968;970
969	LIG_G3BP_FGDF_1	-	Q13283	Q5XXP4	11	133	1828	1833	7	138	1828	1833	1778	1883	1	2474	967;969
970	LIG_G3BP_FGDF_1	-	Q9UN86	Q5XXP4	11	133	1828	1833	7	138	1828	1833	1778	1883	1	2474	968;970
971	LIG_G3BP_FGDF_1	-	Q9VFT4	Q5XXP4	16	129	1810	1815	12	129	1810	1815	1760	1865	1	2474	971;972
972	LIG_G3BP_FGDF_1	-	Q9VFT4	Q5XXP4	16	129	1828	1833	12	129	1828	1833	1778	1883	1	2474	971;972
973	LIG_G3BP_FGDF_1	-	Q13283	P03317	11	133	1835	1840	7	138	1835	1840	1785	1890	1	2513	973;975
974	LIG_G3BP_FGDF_1	-	Q9UN86	P03317	11	133	1835	1840	7	138	1835	1840	1785	1890	1	2513	974;976
975	LIG_G3BP_FGDF_1	-	Q13283	P03317	11	133	1858	1863	7	138	1858	1863	1808	1913	1	2513	973;975
976	LIG_G3BP_FGDF_1	-	Q9UN86	P03317	11	133	1858	1863	7	138	1858	1863	1808	1913	1	2513	974;976
977	LIG_G3BP_FGDF_1	-	Q9VFT4	P03317	16	129	1835	1840	12	129	1835	1840	1785	1890	1	2513	977;978
978	LIG_G3BP_FGDF_1	-	Q9VFT4	P03317	16	129	1858	1863	12	129	1858	1863	1808	1913	1	2513	977;978
981	LIG_KLC1_WD_1	-	O88447	P68619	253	286	62	71	208	509	62	71	12	121	1	221	981;982
982	LIG_KLC1_WD_1	-	O88447	P68619	253	286	95	104	208	509	95	104	45	154	1	221	981;982
985	LIG_KLC1_WD_1	3zfw	O88448	Q8IWE5	239	272	205	214	194	491	205	214	155	264	1	1019	985;986
986	LIG_KLC1_WD_1	-	O88448	Q8IWE5	239	272	234	241	194	491	234	241	184	291	1	1019	985;986
987	LIG_KLC1_WD_1	-	O88447	Q8IWE5	253	286	205	214	208	509	205	214	155	264	1	1019	987;988
988	LIG_KLC1_WD_1	-	O88447	Q8IWE5	253	286	234	241	208	509	234	241	184	291	1	1019	987;988
989	LIG_KLC1_WD_1	-	O88447	O94985	253	286	901	910	208	509	901	910	851	960	1	981	989;990
990	LIG_KLC1_WD_1	-	O88447	O94985	253	286	972	979	208	509	972	979	874	981	1	981	989;990
991	LIG_KLC1_WD_1	-	O88447	Q9EPL2	253	286	901	910	208	509	901	910	851	960	1	979	991;992
992	LIG_KLC1_WD_1	-	O88447	Q9EPL2	253	286	970	977	208	509	970	977	872	979	1	979	991;992
993	LIG_KLC1_WD_1	-	O88448	Q9EPL2	239	272	901	910	194	491	901	910	851	960	1	979	993;994
994	LIG_KLC1_WD_1	-	O88448	Q9EPL2	239	272	970	977	194	491	970	977	872	979	1	979	993;994
1012	LIG_ANK_PxLPxL_1	3uxg	O14593	P56524	123	155	349	358	74	252	349	358	299	408	1	1084	1012;1013
1017	LIG_ANK_PxLPxL_1	-	O14593	Q9UQL6	123	155	367	376	74	252	367	376	317	426	1	1122	1017;1018
1019	LIG_ANK_PxLPxL_1	-	O14593	Q9Z2V6	123	155	358	367	74	252	358	367	308	417	1	1113	1019;1020
1022	LIG_ANK_PxLPxL_1	-	O14593	Q9UKV0	123	155	325	334	74	252	325	334	275	384	1	1011	1022;1023
1027	LIG_ANK_PxLPxL_1	3v30	O14593	P48382	123	155	173	180	74	252	173	180	123	230	1	616	1027;1028
1030	LIG_ANK_PxLPxL_1	6mew	O14593	Q2KHR2	123	155	91	98	74	252	91	98	41	148	1	1363	1030;1031
1037	LIG_CSL_BTD_1	-	Q06330	Q3KST2	179	328	583	586	163	334	583	587	533	636	1	935	1037;1038
1038	LIG_CSL_BTD_1	-	Q06330	Q3KST2	179	328	772	775	163	334	772	776	722	825	1	935	1037;1038
1072	DOC_MAPK_JIP1_4	-	Q9WTU6	O35607	26	321	754	760	26	330	754	760	704	810	1	1038	1072;1074
1073	DOC_MAPK_JIP1_4	-	Q91Y86	O35607	26	321	754	760	26	330	754	760	704	810	1	1038	1073;1075
1074	DOC_MAPK_JIP1_4	-	Q9WTU6	O35607	26	321	937	943	26	330	937	943	887	993	1	1038	1072;1074
1075	DOC_MAPK_JIP1_4	-	Q91Y86	O35607	26	321	937	943	26	330	937	943	887	993	1	1038	1073;1075
1135	LIG_Rb_LxCxE_1	-	P06400	Q98178	646	765	173	196	644	771	173	196	94	217	1	217	1135;1136
1136	LIG_Rb_LxCxE_1	-	P06400	Q98178	646	765	140	158	644	771	140	158	90	208	1	217	1135;1136
1360	LIG_Actin_WH2_1	-	P68133	C5IZN1	4	377	179	195	4	377	179	195	129	245	1	530	1360;1361;1365
1361	LIG_Actin_WH2_1	-	P68133	C5IZN1	4	377	249	267	4	377	249	267	199	317	1	530	1360;1361;1365
1363	LIG_Actin_WH2_2	-	P68133	Q87GE5	4	377	135	151	4	377	135	151	85	201	1	484	1359;1363;1364
1364	LIG_Actin_WH2_2	-	P68133	Q87GE5	4	377	166	182	4	377	166	182	116	232	1	484	1359;1363;1364
1369	LIG_REV1ctd_RIR_1	-	Q9UBZ9	Q9Y253	1167	1248	481	490	1164	1248	481	490	431	540	1	713	1369;1370
1370	LIG_REV1ctd_RIR_1	2lsk	Q9UBZ9	Q9Y253	1167	1248	529	539	1164	1248	529	539	479	589	1	713	1369;1370
1491	LIG_SH2_GRB2like	-	P62993	P00533	60	135	1092	1095	60	149	1092	1096	1042	1145	1	1210	1491;1492
1492	LIG_SH2_GRB2like	-	P62993	P00533	60	135	1110	1113	60	149	1110	1114	1060	1163	1	1210	1491;1492
1493	LIG_SH2_GRB2like	-	Q14451	P09619	431	512	716	719	424	525	716	720	666	769	1	1106	1493;1494
1494	LIG_SH2_GRB2like	-	Q14451	P09619	431	512	775	778	424	525	775	779	725	828	1	1106	1493;1494
1501	LIG_SH2_GRB2like	-	P62993	Q15303	60	135	1188	1191	60	149	1188	1192	1138	1241	1	1308	1501;1502
1502	LIG_SH2_GRB2like	-	P62993	Q15303	60	135	1242	1245	60	149	1242	1246	1192	1295	1	1308	1501;1502
1512	LIG_SH2_CRK	-	Q04929	P49024	13	105	118	122	13	117	118	122	68	172	1	559	1512;1513
1513	LIG_SH2_CRK	-	Q04929	P49024	13	105	31	35	13	117	31	35	1	105	1	559	1512;1513
1518	LIG_SH2_CRK	-	P46109	Q8N8Z6	14	88	540	544	14	100	540	544	490	594	1	715	1518;1519;1520;1521;1522;1523;1524
1519	LIG_SH2_CRK	-	P46109	Q8N8Z6	14	88	578	582	14	100	578	582	528	632	1	715	1518;1519;1520;1521;1522;1523;1524
1520	LIG_SH2_CRK	-	P46109	Q8N8Z6	14	88	589	593	14	100	589	593	539	643	1	715	1518;1519;1520;1521;1522;1523;1524
1521	LIG_SH2_CRK	-	P46109	Q8N8Z6	14	88	621	625	14	100	621	625	571	675	1	715	1518;1519;1520;1521;1522;1523;1524
1522	LIG_SH2_CRK	-	P46109	Q8N8Z6	14	88	652	656	14	100	652	656	602	706	1	715	1518;1519;1520;1521;1522;1523;1524
1523	LIG_SH2_CRK	-	P46109	Q8N8Z6	14	88	665	669	14	100	665	669	611	715	1	715	1518;1519;1520;1521;1522;1523;1524
1524	LIG_SH2_CRK	-	P46109	Q8N8Z6	14	88	696	700	14	100	696	700	611	715	1	715	1518;1519;1520;1521;1522;1523;1524
1526	LIG_SH2_CRK	-	P46109	Q13191	14	88	665	669	14	100	665	669	615	719	1	982	1526;1527
1527	LIG_SH2_CRK	-	P46109	Q13191	14	88	709	713	14	100	709	713	659	763	1	982	1526;1527
1528	LIG_SH2_CRK	-	P47941	P97318	14	88	220	224	10	100	220	224	170	274	1	588	1528;1529
1529	LIG_SH2_CRK	-	P47941	P97318	14	88	232	236	10	100	232	236	182	286	1	588	1528;1529
1530	LIG_SH2_CRK	-	P87378	P47817	13	98	110	114	9	115	110	114	60	164	1	555	1530;1531
1531	LIG_SH2_CRK	-	P87378	P47817	13	98	403	407	9	115	403	407	353	457	1	555	1530;1531
1533	LIG_SH2_CRK	-	P46108	Q18PE0	13	104	396	400	9	116	396	400	346	450	1	504	1533;1534
1534	LIG_SH2_CRK	-	P46108	Q18PE0	13	104	406	410	9	116	406	410	356	460	1	504	1533;1534
1535	LIG_SH2_CRK	-	P46108	Q61140	13	104	169	173	9	116	169	173	119	223	1	874	1535;1536;1537;1538;1539;1540
1536	LIG_SH2_CRK	-	P46108	Q61140	13	104	238	242	9	116	238	242	188	292	1	874	1535;1536;1537;1538;1539;1540
1537	LIG_SH2_CRK	-	P46108	Q61140	13	104	271	275	9	116	271	275	221	325	1	874	1535;1536;1537;1538;1539;1540
1538	LIG_SH2_CRK	-	P46108	Q61140	13	104	291	295	9	116	291	295	241	345	1	874	1535;1536;1537;1538;1539;1540
1539	LIG_SH2_CRK	-	P46108	Q61140	13	104	310	314	9	116	310	314	260	364	1	874	1535;1536;1537;1538;1539;1540
1540	LIG_SH2_CRK	-	P46108	Q61140	13	104	376	380	9	116	376	380	326	430	1	874	1535;1536;1537;1538;1539;1540
1546	LIG_SH2_GRB2like	-	O89100	O43561-2	58	132	171	174	58	132	171	175	121	224	1	233	1546;1547;1548
1547	LIG_SH2_GRB2like	-	O89100	O43561-2	58	132	191	194	58	132	191	195	130	233	1	233	1546;1547;1548
1548	LIG_SH2_GRB2like	-	O89100	O43561-2	58	132	226	229	58	132	226	230	130	233	1	233	1546;1547;1548
1616	LIG_SH2_NCK_1	-	P16333	Q9QZS7-2	282	356	1177	1181	282	374	1177	1181	1127	1231	1	1242	1616;1618;1620
1617	LIG_SH2_NCK_1	-	O43639	Q9QZS7-2	285	359	1177	1181	285	377	1177	1181	1127	1231	1	1242	1617;1619;1621
1618	LIG_SH2_NCK_1	-	P16333	Q9QZS7-2	282	356	1194	1198	282	374	1194	1198	1138	1242	1	1242	1616;1618;1620
1619	LIG_SH2_NCK_1	-	O43639	Q9QZS7-2	285	359	1194	1198	285	377	1194	1198	1138	1242	1	1242	1617;1619;1621
1620	LIG_SH2_NCK_1	-	P16333	Q9QZS7-2	282	356	1218	1222	282	374	1218	1222	1138	1242	1	1242	1616;1618;1620
1621	LIG_SH2_NCK_1	-	O43639	Q9QZS7-2	285	359	1218	1222	285	377	1218	1222	1138	1242	1	1242	1617;1619;1621
1634	LIG_SH2_STAP1	-	Q9ULZ2	P20273	179	256	807	811	179	259	807	811	743	847	1	847	1634;1635
1635	LIG_SH2_STAP1	-	Q9ULZ2	P20273	179	256	822	826	179	259	822	826	743	847	1	847	1634;1635
1695	LIG_DLG_GKlike_1	-	P31016	P97836	533	711	378	386	529	718	378	386	328	436	1	992	1695;1700
1696	LIG_DLG_GKlike_1	-	Q62696	P97836	720	898	378	386	709	905	378	386	328	436	1	992	1696;1701
1698	LIG_DLG_GKlike_1	-	Q62936	P97836	658	836	378	386	647	843	378	386	328	436	1	992	1698;1702
1700	LIG_DLG_GKlike_1	-	P31016	P97836	533	711	349	357	529	718	349	357	299	407	1	992	1695;1700
1701	LIG_DLG_GKlike_1	-	Q62696	P97836	720	898	349	357	709	905	349	357	299	407	1	992	1696;1701
1702	LIG_DLG_GKlike_1	-	Q62936	P97836	658	836	349	357	647	843	349	357	299	407	1	992	1698;1702
1716	LIG_DLG_GKlike_1	5ypo	P31016	O14490	533	711	372	380	529	718	372	380	322	430	1	977	1716;1718
1718	LIG_DLG_GKlike_1	-	P31016	O14490	533	711	403	411	529	718	403	411	353	461	1	977	1716;1718
1804	LIG_LYPXL_S_1	-	Q9WU78	O00560	412	701	3	7	360	713	3	7	1	105	1	298	1804;1806;1808
1805	LIG_LYPXL_S_1	-	Q8WUM4	O00560	412	701	3	7	360	713	3	7	1	105	1	298	1805;1807;1809
1806	LIG_LYPXL_S_1	-	Q9WU78	O00560	412	701	45	49	360	713	45	49	1	105	1	298	1804;1806;1808
1807	LIG_LYPXL_S_1	-	Q8WUM4	O00560	412	701	45	49	360	713	45	49	1	105	1	298	1805;1807;1809
1808	LIG_LYPXL_S_1	-	Q9WU78	O00560	412	701	49	53	360	713	49	53	1	105	1	298	1804;1806;1808
1809	LIG_LYPXL_S_1	-	Q8WUM4	O00560	412	701	49	53	360	713	49	53	1	105	1	298	1805;1807;1809
1970	LIG_RuBisCO_WRxxL_1	-	P08475	A0A2K3DA85	57	171	122	130	57	171	122	130	72	180	1	317	1970;1971;1972;1983;1989
1971	LIG_RuBisCO_WRxxL_1	-	P08475	A0A2K3DA85	57	171	182	190	57	171	182	190	132	240	1	317	1970;1971;1972;1983;1989
1972	LIG_RuBisCO_WRxxL_1	7jsx	P08475	A0A2K3DA85	57	171	243	251	57	171	243	251	193	301	1	317	1970;1971;1972;1983;1989
1973	LIG_RuBisCO_WRxxL_1	-	P08475	A0A2K3D7T6	57	171	1585	1593	57	171	1585	1593	1518	1626	1	1626	1973;1984
1974	LIG_RuBisCO_WRxxL_1	-	P08475	A0A2K3DEH1	57	171	655	663	57	171	655	663	605	713	1	1816	1974;1975;1985
1975	LIG_RuBisCO_WRxxL_1	-	P08475	A0A2K3DEH1	57	171	1483	1491	57	171	1483	1491	1433	1541	1	1816	1974;1975;1985
1976	LIG_RuBisCO_WRxxL_1	-	P08475	A0A2K3DMS8	57	171	588	596	57	171	588	596	538	646	1	668	1976;1986
1977	LIG_RuBisCO_WRxxL_1	-	P08475	A0A2K3DG19	57	171	1123	1131	57	171	1123	1131	1073	1181	1	1690	1977;1978;1979;1980;1981;1987
1978	LIG_RuBisCO_WRxxL_1	-	P08475	A0A2K3DG19	57	171	1316	1324	57	171	1316	1324	1266	1374	1	1690	1977;1978;1979;1980;1981;1987
1979	LIG_RuBisCO_WRxxL_1	-	P08475	A0A2K3DG19	57	171	1342	1350	57	171	1342	1350	1292	1400	1	1690	1977;1978;1979;1980;1981;1987
1980	LIG_RuBisCO_WRxxL_1	-	P08475	A0A2K3DG19	57	171	1589	1597	57	171	1589	1597	1539	1647	1	1690	1977;1978;1979;1980;1981;1987
1981	LIG_RuBisCO_WRxxL_1	-	P08475	A0A2K3DG19	57	171	1635	1643	57	171	1635	1643	1582	1690	1	1690	1977;1978;1979;1980;1981;1987
1982	LIG_RuBisCO_WRxxL_1	-	P08475	A8IIK4	57	171	401	409	57	171	401	409	331	439	1	439	1982;1988
1983	LIG_RuBisCO_WRxxL_1	-	P08475	A0A2K3DA85	57	171	309	317	57	171	309	317	209	317	1	317	1970;1971;1972;1983;1989
1984	LIG_RuBisCO_WRxxL_1	-	P08475	A0A2K3D7T6	57	171	1618	1626	57	171	1618	1626	1518	1626	1	1626	1973;1984
1985	LIG_RuBisCO_WRxxL_1	-	P08475	A0A2K3DEH1	57	171	1808	1816	57	171	1808	1816	1708	1816	1	1816	1974;1975;1985
1986	LIG_RuBisCO_WRxxL_1	-	P08475	A0A2K3DMS8	57	171	660	668	57	171	660	668	560	668	1	668	1976;1986
1987	LIG_RuBisCO_WRxxL_1	-	P08475	A0A2K3DG19	57	171	1682	1690	57	171	1682	1690	1582	1690	1	1690	1977;1978;1979;1980;1981;1987
1988	LIG_RuBisCO_WRxxL_1	-	P08475	A8IIK4	57	171	431	439	57	171	431	439	331	439	1	439	1982;1988
1989	LIG_RuBisCO_WRxxL_1	-	P08475	A0A2K3DA85	57	171	59	67	57	171	59	67	9	117	1	317	1970;1971;1972;1983;1989
2002	LIG_LYPXL_S_1	-	Q8WUM4-2	B6KJ32	412	701	170	174	360	713	170	174	120	224	1	984	2002;2003
2003	LIG_LYPXL_S_1	-	Q8WUM4-2	B6KJ32	412	701	299	303	360	713	299	303	249	353	1	984	2002;2003
2073	LIG_SH3_CIN85_PxpxPR_1	-	A0A5J6CXL6	A0A1B0SZV8	5	54	328	333	2	85	328	333	261	366	1	366	2073;2074;2075;2076
2074	LIG_SH3_CIN85_PxpxPR_1	-	A0A5J6CXL6	A0A1B0SZV8	119	167	328	333	115	168	328	333	261	366	1	366	2073;2074;2075;2076
2075	LIG_SH3_CIN85_PxpxPR_1	-	A0A5J6CXL6	A0A1B0SZV8	5	54	352	357	2	85	352	357	261	366	1	366	2073;2074;2075;2076
2076	LIG_SH3_CIN85_PxpxPR_1	-	A0A5J6CXL6	A0A1B0SZV8	119	167	352	357	115	168	352	357	261	366	1	366	2073;2074;2075;2076
2077	LIG_SH3_CIN85_PxpxPR_1	-	Q96B97	B6KJ32	274	324	115	120	270	333	115	120	65	170	1	984	2077;2078;2079
2078	LIG_SH3_CIN85_PxpxPR_1	-	Q96B97	B6KJ32	274	324	131	136	270	333	131	136	81	186	1	984	2077;2078;2079
2079	LIG_SH3_CIN85_PxpxPR_1	-	Q96B97	B6KJ32	274	324	260	265	270	333	260	265	210	315	1	984	2077;2078;2079
2080	LIG_SH3_CIN85_PxpxPR_1	-	Q96B97	B6KV60	6	54	59	64	1	55	59	64	9	114	1	1479	2080;2081;2082
2081	LIG_SH3_CIN85_PxpxPR_1	-	Q96B97	B6KV60	105	153	59	64	101	153	59	64	9	114	1	1479	2080;2081;2082
2082	LIG_SH3_CIN85_PxpxPR_1	-	Q96B97	B6KV60	274	324	59	64	270	333	59	64	9	114	1	1479	2080;2081;2082
2083	LIG_SH3_CIN85_PxpxPR_1	-	Q9Y5K6	B6KV60	6	55	59	64	1	56	59	64	9	114	1	1479	2083;2084
2084	LIG_SH3_CIN85_PxpxPR_1	-	Q9Y5K6	B6KV60	115	163	59	64	111	164	59	64	9	114	1	1479	2083;2084
2085	LIG_SH3_CIN85_PxpxPR_1	-	Q96B97	O55207-2	6	54	1244	1249	1	55	1244	1249	1194	1299	1	1451	2085;2086;2087
2086	LIG_SH3_CIN85_PxpxPR_1	-	Q96B97	O55207-2	105	153	1244	1249	101	153	1244	1249	1194	1299	1	1451	2085;2086;2087
2087	LIG_SH3_CIN85_PxpxPR_1	-	Q96B97	O55207-2	274	324	1244	1249	270	333	1244	1249	1194	1299	1	1451	2085;2086;2087
2088	LIG_SH3_CIN85_PxpxPR_1	-	Q96B97	O75553	6	54	516	521	1	55	516	521	466	571	1	588	2088;2089;2090
2089	LIG_SH3_CIN85_PxpxPR_1	-	Q96B97	O75553	105	153	516	521	101	153	516	521	466	571	1	588	2088;2089;2090
2090	LIG_SH3_CIN85_PxpxPR_1	-	Q96B97	O75553	274	324	516	521	270	333	516	521	466	571	1	588	2088;2089;2090
2092	LIG_SH3_CIN85_PxpxPR_1	-	Q96B97	P08393	6	54	253	258	1	55	253	258	203	308	1	775	2092;2093;2094;2095;2096;2097
2093	LIG_SH3_CIN85_PxpxPR_1	-	Q96B97	P08393	105	153	253	258	101	153	253	258	203	308	1	775	2092;2093;2094;2095;2096;2097
2094	LIG_SH3_CIN85_PxpxPR_1	-	Q96B97	P08393	274	324	253	258	270	333	253	258	203	308	1	775	2092;2093;2094;2095;2096;2097
2095	LIG_SH3_CIN85_PxpxPR_1	-	Q96B97	P08393	6	54	414	419	1	55	414	419	364	469	1	775	2092;2093;2094;2095;2096;2097
2096	LIG_SH3_CIN85_PxpxPR_1	-	Q96B97	P08393	105	153	414	419	101	153	414	419	364	469	1	775	2092;2093;2094;2095;2096;2097
2097	LIG_SH3_CIN85_PxpxPR_1	-	Q96B97	P08393	274	324	414	419	270	333	414	419	364	469	1	775	2092;2093;2094;2095;2096;2097
2098	LIG_SH3_CIN85_PxpxPR_1	-	Q9Y5K6	P08411	6	55	1764	1769	1	56	1764	1769	1714	1819	1	2432	2098;2099;2102;2103
2099	LIG_SH3_CIN85_PxpxPR_1	-	Q9Y5K6	P08411	115	163	1764	1769	111	164	1764	1769	1714	1819	1	2432	2098;2099;2102;2103
2100	LIG_SH3_CIN85_PxpxPR_1	-	Q96B97	P08411	6	54	1764	1769	1	55	1764	1769	1714	1819	1	2432	2100;2101;2104;2105
2101	LIG_SH3_CIN85_PxpxPR_1	-	Q96B97	P08411	274	324	1764	1769	270	333	1764	1769	1714	1819	1	2432	2100;2101;2104;2105
2102	LIG_SH3_CIN85_PxpxPR_1	-	Q9Y5K6	P08411	6	55	1771	1776	1	56	1771	1776	1721	1826	1	2432	2098;2099;2102;2103
2103	LIG_SH3_CIN85_PxpxPR_1	-	Q9Y5K6	P08411	115	163	1771	1776	111	164	1771	1776	1721	1826	1	2432	2098;2099;2102;2103
2104	LIG_SH3_CIN85_PxpxPR_1	-	Q96B97	P08411	6	54	1771	1776	1	55	1771	1776	1721	1826	1	2432	2100;2101;2104;2105
2105	LIG_SH3_CIN85_PxpxPR_1	-	Q96B97	P08411	274	324	1771	1776	270	333	1771	1776	1721	1826	1	2432	2100;2101;2104;2105
2107	LIG_SH3_CIN85_PxpxPR_1	-	Q925Q9	P0C5J9	6	54	618	623	1	55	618	623	568	673	1	704	2107;2108;2109;2110
2108	LIG_SH3_CIN85_PxpxPR_1	-	Q925Q9	P0C5J9	105	153	618	623	100	153	618	623	568	673	1	704	2107;2108;2109;2110
2109	LIG_SH3_CIN85_PxpxPR_1	-	Q925Q9	P0C5J9	6	54	678	683	1	55	678	683	599	704	1	704	2107;2108;2109;2110
2110	LIG_SH3_CIN85_PxpxPR_1	-	Q925Q9	P0C5J9	105	153	678	683	100	153	678	683	599	704	1	704	2107;2108;2109;2110
2111	LIG_SH3_CIN85_PxpxPR_1	-	Q96B97	P26651	6	54	309	314	1	55	309	314	221	326	1	326	2111;2112;2113
2112	LIG_SH3_CIN85_PxpxPR_1	-	Q96B97	P26651	105	153	309	314	101	153	309	314	221	326	1	326	2111;2112;2113
2113	LIG_SH3_CIN85_PxpxPR_1	-	Q96B97	P26651	274	324	309	314	270	333	309	314	221	326	1	326	2111;2112;2113
2114	LIG_SH3_CIN85_PxpxPR_1	-	Q96B97	P27282	6	54	1787	1792	1	55	1787	1792	1737	1842	1	2493	2114;2115;2118;2119
2115	LIG_SH3_CIN85_PxpxPR_1	-	Q96B97	P27282	274	324	1787	1792	270	333	1787	1792	1737	1842	1	2493	2114;2115;2118;2119
2116	LIG_SH3_CIN85_PxpxPR_1	-	Q9Y5K6	P27282	6	55	1787	1792	1	56	1787	1792	1737	1842	1	2493	2116;2117;2120;2121
2117	LIG_SH3_CIN85_PxpxPR_1	-	Q9Y5K6	P27282	115	163	1787	1792	111	164	1787	1792	1737	1842	1	2493	2116;2117;2120;2121
2118	LIG_SH3_CIN85_PxpxPR_1	-	Q96B97	P27282	6	54	1799	1804	1	55	1799	1804	1749	1854	1	2493	2114;2115;2118;2119
2119	LIG_SH3_CIN85_PxpxPR_1	-	Q96B97	P27282	274	324	1799	1804	270	333	1799	1804	1749	1854	1	2493	2114;2115;2118;2119
2120	LIG_SH3_CIN85_PxpxPR_1	-	Q9Y5K6	P27282	6	55	1799	1804	1	56	1799	1804	1749	1854	1	2493	2116;2117;2120;2121
2121	LIG_SH3_CIN85_PxpxPR_1	-	Q9Y5K6	P27282	115	163	1799	1804	111	164	1799	1804	1749	1854	1	2493	2116;2117;2120;2121
2124	LIG_SH3_CIN85_PxpxPR_1	-	Q9Y5K6	P87515	6	55	1693	1698	1	56	1693	1698	1643	1748	1	2411	2124;2125;2126;2127;2128;2129
2125	LIG_SH3_CIN85_PxpxPR_1	-	Q9Y5K6	P87515	115	163	1693	1698	111	164	1693	1698	1643	1748	1	2411	2124;2125;2126;2127;2128;2129
2126	LIG_SH3_CIN85_PxpxPR_1	-	Q9Y5K6	P87515	6	55	1703	1708	1	56	1703	1708	1653	1758	1	2411	2124;2125;2126;2127;2128;2129
2127	LIG_SH3_CIN85_PxpxPR_1	-	Q9Y5K6	P87515	115	163	1703	1708	111	164	1703	1708	1653	1758	1	2411	2124;2125;2126;2127;2128;2129
2128	LIG_SH3_CIN85_PxpxPR_1	-	Q9Y5K6	P87515	6	55	1737	1742	1	56	1737	1742	1687	1792	1	2411	2124;2125;2126;2127;2128;2129
2129	LIG_SH3_CIN85_PxpxPR_1	-	Q9Y5K6	P87515	115	163	1737	1742	111	164	1737	1742	1687	1792	1	2411	2124;2125;2126;2127;2128;2129
2130	LIG_SH3_CIN85_PxpxPR_1	-	Q8R550	P97318	6	54	516	521	1	55	516	521	466	571	1	588	2130;2131;2132
2131	LIG_SH3_CIN85_PxpxPR_1	-	Q8R550	P97318	105	153	516	521	100	154	516	521	466	571	1	588	2130;2131;2132
2132	LIG_SH3_CIN85_PxpxPR_1	-	Q8R550	P97318	318	368	516	521	313	369	516	521	466	571	1	588	2130;2131;2132
2133	LIG_SH3_CIN85_PxpxPR_1	-	Q96B97	P98082	6	54	620	625	1	55	620	625	570	675	1	770	2133;2134;2135;2136;2137;2138
2134	LIG_SH3_CIN85_PxpxPR_1	-	Q96B97	P98082	105	153	620	625	101	153	620	625	570	675	1	770	2133;2134;2135;2136;2137;2138
2135	LIG_SH3_CIN85_PxpxPR_1	-	Q96B97	P98082	274	324	620	625	270	333	620	625	570	675	1	770	2133;2134;2135;2136;2137;2138
2136	LIG_SH3_CIN85_PxpxPR_1	-	Q96B97	P98082	6	54	715	720	1	55	715	720	665	770	1	770	2133;2134;2135;2136;2137;2138
2137	LIG_SH3_CIN85_PxpxPR_1	-	Q96B97	P98082	105	153	715	720	101	153	715	720	665	770	1	770	2133;2134;2135;2136;2137;2138
2138	LIG_SH3_CIN85_PxpxPR_1	-	Q96B97	P98082	274	324	715	720	270	333	715	720	665	770	1	770	2133;2134;2135;2136;2137;2138
2139	LIG_SH3_CIN85_PxpxPR_1	-	F1MM14	Q4UGW0	68	116	188	193	31	117	188	193	138	243	1	989	2139;2141
2140	LIG_SH3_CIN85_PxpxPR_1	-	A0A3Q1M839	Q4UGW0	105	153	188	193	69	153	188	193	138	243	1	989	2140;2142;2143
2141	LIG_SH3_CIN85_PxpxPR_1	-	F1MM14	Q4UGW0	68	116	204	209	31	117	204	209	154	259	1	989	2139;2141
2142	LIG_SH3_CIN85_PxpxPR_1	-	A0A3Q1M839	Q4UGW0	6	54	204	209	1	65	204	209	154	259	1	989	2140;2142;2143
2143	LIG_SH3_CIN85_PxpxPR_1	-	A0A3Q1M839	Q4UGW0	274	324	220	225	270	331	220	225	170	275	1	989	2140;2142;2143
2144	LIG_SH3_CIN85_PxpxPR_1	-	Q96B97	Q64ET4	6	54	209	214	1	55	209	214	159	264	1	328	2144;2145;2146;2147;2148;2149
2145	LIG_SH3_CIN85_PxpxPR_1	-	Q96B97	Q64ET4	105	153	209	214	101	153	209	214	159	264	1	328	2144;2145;2146;2147;2148;2149
2146	LIG_SH3_CIN85_PxpxPR_1	-	Q96B97	Q64ET4	274	324	209	214	270	333	209	214	159	264	1	328	2144;2145;2146;2147;2148;2149
2147	LIG_SH3_CIN85_PxpxPR_1	-	Q96B97	Q64ET4	6	54	277	282	1	55	277	282	223	328	1	328	2144;2145;2146;2147;2148;2149
2148	LIG_SH3_CIN85_PxpxPR_1	-	Q96B97	Q64ET4	105	153	277	282	101	153	277	282	223	328	1	328	2144;2145;2146;2147;2148;2149
2149	LIG_SH3_CIN85_PxpxPR_1	-	Q96B97	Q64ET4	274	324	277	282	270	333	277	282	223	328	1	328	2144;2145;2146;2147;2148;2149
2152	LIG_SH3_CIN85_PxpxPR_1	-	Q8R550	Q6P7W2	6	54	618	623	1	55	618	623	568	673	1	704	2152;2153;2154;2155;2156;2157
2153	LIG_SH3_CIN85_PxpxPR_1	-	Q8R550	Q6P7W2	105	153	618	623	100	154	618	623	568	673	1	704	2152;2153;2154;2155;2156;2157
2154	LIG_SH3_CIN85_PxpxPR_1	-	Q8R550	Q6P7W2	318	368	618	623	313	369	618	623	568	673	1	704	2152;2153;2154;2155;2156;2157
2155	LIG_SH3_CIN85_PxpxPR_1	-	Q8R550	Q6P7W2	6	54	678	683	1	55	678	683	599	704	1	704	2152;2153;2154;2155;2156;2157
2156	LIG_SH3_CIN85_PxpxPR_1	-	Q8R550	Q6P7W2	105	153	678	683	100	154	678	683	599	704	1	704	2152;2153;2154;2155;2156;2157
2157	LIG_SH3_CIN85_PxpxPR_1	-	Q8R550	Q6P7W2	318	368	678	683	313	369	678	683	599	704	1	704	2152;2153;2154;2155;2156;2157
2159	LIG_SH3_CIN85_PxpxPR_1	-	Q96B97	Q8CHC4	6	54	1282	1287	1	55	1282	1287	1232	1337	1	1574	2159;2160;2161
2160	LIG_SH3_CIN85_PxpxPR_1	-	Q96B97	Q8CHC4	105	153	1282	1287	101	153	1282	1287	1232	1337	1	1574	2159;2160;2161
2161	LIG_SH3_CIN85_PxpxPR_1	-	Q96B97	Q8CHC4	274	324	1282	1287	270	333	1282	1287	1232	1337	1	1574	2159;2160;2161
2162	LIG_SH3_CIN85_PxpxPR_1	-	Q9Y5K6	Q8JUX6	6	55	1731	1736	1	56	1731	1736	1681	1786	1	2474	2162;2163
[truncated: 68 more rows]

## Sheet: Results 469 ELMs multisite
Supplementary Data 3. Table reporting general information, delimitations and scores of the best models evaluated for all the 1884 cases of the ELM database.
[truncated: 2,835 more rows]

[truncated: 2 more sheets: Infos 492 ELMs without refPDB, Results 492 ELMs without refPDB]
