# Supplementary material for: From interaction networks to interfaces, scanning intrinsically disordered regions using AlphaFold2
Source: Nat Commun. 2024 Jan 18;15:597. doi: 10.1038/s41467-023-44288-7 (PMC10796318; doi:10.1038/s41467-023-44288-7)
Supplement: Supplementary file 6 — Supplementary Data 4 [file 41467_2023_44288_MOESM6_ESM.xlsx]

## Sheet: ELM categories
Supplementary Data 4. Table reporting all the success rates obtained for each ELM type category.
# ELM_Identifier	ELM category
# N_CASES	Number of ELM cases in this category
# N_CASES_WITH_EXACT_PDBREF	Number of ELM cases in this category with a PDB reference complex
# N_CASES_WITH_HOMOLOG_PDBREF	Number of ELM cases in this category without a PDB reference complex
# %SUCCESS_ALL_CASES_mixed_ali-del-fl	Success rate for all cases with the mixed_ali-del-fl protocol (mixed MSA, delimited receptor and full-length ligand)
# %SUCCESS_WITH_EXACT_PDBREF_mixed_ali-del-fl	Success rate for cases with an exact PDB reference complex with the mixed_ali-del-fl protocol (mixed MSA, delimited receptor and full-length ligand)
# %SUCCESS_WITH_HOMOLOG_PDBREF_mixed_ali-del-fl	Success rate for cases without an exact PDB, but with a homologous PDB reference complex with the mixed_ali-del-fl protocol (mixed MSA, delimited receptor and full-length ligand)
# %SUCCESS_ALL_CASES_mixed_ali-delim-100	Success rate for all cases with the mixed_ali-delim-100 protocol (mixed MSA, delimited receptor and delimited ligand extended by 100 amino acids)
# %SUCCESS_WITH_EXACT_PDBREF_mixed_ali-delim-100	Success rate for cases with a PDB reference complex with the mixed_ali-delim-100 protocol (mixed MSA, delimited receptor and delimited ligand extended by 100 amino acids)
# %SUCCESS_WITH_HOMOLOG_PDBREF_mixed_ali-delim-100	Success rate for cases without an exact PDB, but with a homologous PDB reference complex with the mixed_ali-delim-100 protocol (mixed MSA, delimited receptor and delimited ligand extended by 100 amino acids)
# %SUCCESS_ALL_CASES_single_pep-delim-delim	Success rate for all cases with the single_pep_delim-delim protocol (no MSA for the ligand, delimited receptor and delimited ligand)
# %SUCCESS_WITH_EXACT_PDBREF_single_pep-delim-delim	Success rate for cases with a PDB reference complex with the single_pep_delim-delim protocol (no MSA for the ligand, delimited receptor and delimited ligand)
# %SUCCESS_WITH_HOMOLOG_PDBREF_single_pep-delim-delim	Success rate for cases without an exact PDB, but with a homologous PDB reference complex with the single_pep_delim-delim protocol (no MSA for the ligand, delimited receptor and delimited ligand)
# %SUCCESS_ALL_CASES_mixed_ali-delim-delim	Success rate for all cases with the mixed_ali-delim-delim protocol (mixed MSA, delimited receptor and delimited ligand)
# %SUCCESS_WITH_EXACT_PDBREF_mixed_ali-delim-delim	Success rate for cases with a PDB reference complex with the mixed_ali-delim-delim protocol (mixed MSA, delimited receptor and delimited ligand)
# %SUCCESS_WITH_HOMOLOG_PDBREF_mixed_ali-delim-delim	Success rate for cases without an exact PDB, but with a homologous PDB reference complex with the mixed_ali-delim-delim protocol (mixed MSA, delimited receptor and delimited ligand)
# %SUCCESS_ALL_CASES_unpaired_ali-delim-delim	Success rate for all cases with the unpaired_ali-delim-delim protocol (unpaired MSA, delimited receptor and delimited ligand)
# %SUCCESS_WITH_EXACT_PDBREF_unpaired_ali-delim-delim	Success rate for cases with a PDB reference complex with the unpaired_ali-delim-delim protocol (unpaired MSA, delimited receptor and delimited ligand)
# %SUCCESS_WITH_HOMOLOG_PDBREF_unpaired_ali-delim-delim	Success rate for cases without an exact PDB, but with a homologous PDB reference complex with the unpaired_ali-delim-delim protocol (unpaired MSA, delimited receptor and delimited ligand)
# %SUCCESS_ALL_CASES_combined	Success rate for all cases with the combined protocol (100 models)
# %SUCCESS_WITH_EXACT_PDBREF_combined	Success rate for cases with a PDB reference complex with the combined protocol (100 models)
# %SUCCESS_WITH_HOMOLOG_PDBREF_combined	Success rate for cases without an exact PDB, but with a homologous PDB reference complex with the combined protocol (100 models)
# ELM_Identifier	N_CASES	N_CASES_WITH_EXACT_PDBREF	N_CASES_WITH_HOMOLOG_PDBREF	%SUCCESS_ALL_CASES_mixed_ali-del-fl	%SUCCESS_WITH_EXACT_PDBREF_mixed_ali-del-fl	%SUCCESS_WITH_HOMOLOG_PDBREF_mixed_ali-del-fl	%SUCCESS_ALL_CASES_mixed_ali-delim-100	%SUCCESS_WITH_EXACT_PDBREF_mixed_ali-delim-100	%SUCCESS_WITH_HOMOLOG_PDBREF_mixed_ali-delim-100	%SUCCESS_ALL_CASES_single_pep-delim-delim	%SUCCESS_WITH_EXACT_PDBREF_single_pep-delim-delim	%SUCCESS_WITH_HOMOLOG_PDBREF_single_pep-delim-delim	%SUCCESS_ALL_CASES_mixed_ali-delim-delim	%SUCCESS_WITH_EXACT_PDBREF_mixed_ali-delim-delim	%SUCCESS_WITH_HOMOLOG_PDBREF_mixed_ali-delim-delim	%SUCCESS_ALL_CASES_unpaired_ali-delim-delim	%SUCCESS_WITH_EXACT_PDBREF_unpaired_ali-delim-delim	%SUCCESS_WITH_HOMOLOG_PDBREF_unpaired_ali-delim-delim	%SUCCESS_ALL_CASES_combined	%SUCCESS_WITH_EXACT_PDBREF_combined	%SUCCESS_WITH_HOMOLOG_PDBREF_combined
LIG_LIR_Gen_1	132	25	107	81.06	76	82.24	88.64	80	90.65	96.21	92	97.2	97.73	88	100	96.97	88	99.07	96.97	92	98.13
LIG_ActinCP_CPI_1	62	4	58	45.16	100	41.38	45.16	100	41.38	35.48	50	34.48	46.77	100	43.1	46.77	100	43.1	46.77	100	43.1
LIG_Rb_LxCxE_1	40	1	39	37.5	100	35.9	42.5	100	41.03	60	100	58.97	55	100	53.85	60	100	58.97	62.5	100	61.54
DOC_MAPK_JIP1_4	33	2	31	24.24	50	22.58	69.7	100	67.74	96.97	100	96.77	90.91	100	90.32	93.94	100	93.55	96.97	100	96.77
DOC_MAPK_MEF2A_6	29	2	27	62.07	100	59.26	68.97	100	66.67	79.31	100	77.78	79.31	100	77.78	89.66	100	88.89	89.66	100	88.89
LIG_DLG_GKlike_1	26	1	25	15.38	100	12	42.31	100	40	73.08	100	72	80.77	100	80	73.08	100	72	73.08	100	72
LIG_PDZ_Wminus1_1	24	2	22	69.57	100	68.18	83.33	100	81.82	95.83	100	95.45	100	100	100	95.83	100	95.45	95.83	100	95.45
LIG_BH_BH3_1	24	11	13	79.17	54.55	100	87.5	72.73	100	100	100	100	100	100	100	100	100	100	100	100	100
LIG_PAM2_1	23	5	18	39.13	60	33.33	65.22	80	61.11	69.57	80	66.67	69.57	80	66.67	69.57	80	66.67	69.57	80	66.67
DOC_MAPK_NFAT4_5	23	1	22	47.83	0	50	86.96	100	86.36	100	100	100	95.65	100	95.45	95.65	100	95.45	100	100	100
LIG_Integrin_RGD_TGFB_3	21	7	14	4.76	14.29	0	23.81	57.14	7.14	47.62	71.43	35.71	38.1	71.43	21.43	42.86	71.43	28.57	38.1	71.43	21.43
LIG_SH2_STAP1	19	1	18	5.26	0	5.56	10.53	100	5.56	52.63	100	50	63.16	100	61.11	68.42	100	66.67	73.68	100	72.22
LIG_SH2_GRB2like	17	3	14	5.88	0	7.14	11.76	0	14.29	70.59	66.67	71.43	52.94	33.33	57.14	76.47	66.67	78.57	76.47	66.67	78.57
LIG_PTB_Apo_2	17	3	14	52.94	100	42.86	70.59	100	64.29	88.24	100	85.71	64.71	66.67	64.29	76.47	66.67	78.57	88.24	100	85.71
LIG_SH3_CIN85_PxpxPR_1	16	2	14	37.5	50	35.71	50	50	50	75	0	85.71	75	0	85.71	75	0	85.71	68.75	0	78.57
LIG_PCNA_PIPBox_1	16	7	9	80	100	66.67	93.75	100	88.89	93.75	100	88.89	100	100	100	100	100	100	100	100	100
DOC_MAPK_HePTP_8	16	1	15	50	100	46.15	50	100	46.67	18.75	100	13.33	56.25	100	53.33	62.5	100	60	56.25	100	53.33
LIG_TRAF6_MATH_1	15	4	11	40	75	27.27	53.33	75	45.45	93.33	100	90.91	93.33	100	90.91	93.33	100	90.91	93.33	100	90.91
LIG_SH2_NCK_1	15	2	13	40	100	30.77	46.67	100	38.46	100	100	100	100	100	100	100	100	100	100	100	100
DOC_MAPK_DCC_7	15	1	14	38.46	0	41.67	46.67	0	50	73.33	0	78.57	53.33	0	57.14	53.33	0	57.14	73.33	0	78.57
LIG_PTB_Phospho_1	14	4	10	35.71	50	30	64.29	75	60	78.57	75	80	78.57	75	80	78.57	75	80	100	100	100
LIG_NRP_CendR_1	14	2	12	42.86	50	41.67	28.57	50	25	78.57	100	75	92.86	100	91.67	100	100	100	92.86	100	91.67
LIG_Actin_WH2_2	14	3	11	53.85	66.67	50	85.71	100	81.82	92.86	100	90.91	100	100	100	92.86	100	90.91	92.86	100	90.91
LIG_eIF4E_1	13	6	7	92.31	100	85.71	92.31	100	85.71	15.38	33.33	0	92.31	100	85.71	92.31	100	85.71	92.31	100	85.71
LIG_PDZ_Class_1	13	4	9	30.77	25	33.33	53.85	75	44.44	92.31	100	88.89	92.31	100	88.89	92.31	100	88.89	92.31	100	88.89
LIG_ActinCP_TwfCPI_2	12	2	10	50	100	40	50	100	40	50	100	40	50	100	40	50	100	40	50	100	40
DOC_ANK_TNKS_1	12	2	10	25	50	20	50	100	40	100	100	100	83.33	100	80	91.67	100	90	100	100	100
LIG_SH2_CRK	11	1	10	18.18	100	10	18.18	0	20	90.91	100	90	45.45	100	40	81.82	100	80	100	100	100
LIG_Actin_WH2_1	10	6	4	100	100	100	100	100	100	80	100	50	100	100	100	100	100	100	100	100	100
LIG_ANK_PxLPxL_1	10	3	7	50	0	71.43	70	33.33	85.71	80	33.33	100	90	66.67	100	80	33.33	100	90	66.67	100
DOC_MAPK_RevD_3	10	3	7	100	100	100	100	100	100	100	100	100	100	100	100	100	100	100	100	100	100
DOC_CDC14_PxL_1	10	2	8	0	0	0	0	0	0	60	100	50	80	100	75	90	100	87.5	70	100	62.5
DOC_AGCK_PIF_1	9	1	8	55.56	100	50	88.89	100	87.5	44.44	100	37.5	100	100	100	88.89	0	100	100	100	100
LIG_VCP_VIM_2	8	2	6	50	50	50	37.5	50	33.33	0	0	0	37.5	0	50	0	0	0	62.5	50	66.67
LIG_LIR_Nem_3	8	1	7	25	100	14.29	50	100	42.86	100	100	100	100	100	100	100	100	100	100	100	100
LIG_CaMK_CASK_1	8	3	5	62.5	66.67	60	62.5	66.67	60	100	100	100	87.5	66.67	100	100	100	100	100	100	100
LIG_KLC1_WD_1	7	0	7	71.43	0	71.43	85.71	0	85.71	100	0	100	100	0	100	100	0	100	100	0	100
DOC_USP7_UBL2_3	7	3	4	14.29	33.33	0	42.86	66.67	25	71.43	33.33	100	57.14	33.33	75	85.71	66.67	100	71.43	66.67	75
LIG_REV1ctd_RIR_1	6	3	3	0	0	0	16.67	33.33	0	100	100	100	100	100	100	100	100	100	100	100	100
LIG_PDZ_Class_2	6	3	3	66.67	66.67	66.67	83.33	100	66.67	100	100	100	83.33	100	66.67	100	100	100	100	100	100
LIG_MLH1_MIPbox_1	6	2	4	100	100	100	100	100	100	100	100	100	100	100	100	100	100	100	100	100	100
LIG_LSD1_SNAG_1	6	1	5	50	100	40	83.33	100	80	100	100	100	83.33	100	80	83.33	100	80	100	100	100
LIG_Integrin_KxxGD_FGGC_5	6	2	4	0	0	0	0	0	0	33.33	50	25	0	0	0	16.67	0	25	33.33	50	25
LIG_EABR_CEP55_1	6	2	4	33.33	50	25	83.33	100	75	100	100	100	100	100	100	100	100	100	100	100	100
DOC_SPAK_OSR1_1	6	1	5	100	100	100	100	100	100	100	100	100	100	100	100	100	100	100	100	100	100
LIG_SPRY_1	5	2	3	0	0	0	0	0	0	80	100	66.67	60	100	33.33	20	50	0	60	100	33.33
LIG_EVH1_2	5	1	4	0	0	0	60	100	50	80	100	75	60	100	50	60	100	50	100	100	100
DOC_PP2A_KARD_1	5	1	4	100	100	100	100	100	100	100	100	100	100	100	100	100	100	100	100	100	100
DOC_MIT_MIM_1	5	5	0	100	100	0	100	100	0	100	100	0	100	100	0	100	100	0	100	100	0
DOC_AGCK_PIF_3	5	0	5	20	0	20	0	0	0	100	0	100	80	0	80	100	0	100	100	0	100
DOC_AGCK_PIF_2	5	1	4	40	0	50	100	100	100	80	100	75	100	100	100	100	100	100	100	100	100
LIG_WD40_WDR5_WIN_1	4	3	1	100	100	100	100	100	100	100	100	100	100	100	100	100	100	100	100	100	100
LIG_PAM2_2	4	1	3	75	100	66.67	100	100	100	100	100	100	100	100	100	100	100	100	100	100	100
LIG_LEDGF_IBM_1	4	2	2	75	100	50	75	100	50	75	100	50	75	100	50	75	100	50	75	100	50
LIG_G3BP_FGDF_1	4	0	4	50	0	50	50	0	50	100	0	100	50	0	50	50	0	50	100	0	100
LIG_FXI_DFP_1	4	2	2	50	100	0	50	100	0	75	100	50	100	100	100	100	100	100	100	100	100
LIG_FAT_LD_1	4	2	2	75	50	100	75	50	100	75	50	100	75	50	100	75	50	100	75	50	100
LIG_WD40_WDR5_VDV_1	3	1	2	66.67	100	50	66.67	100	50	100	100	100	100	100	100	100	100	100	100	100	100
LIG_VCP_VBM_3	3	1	2	66.67	100	50	66.67	100	50	0	0	0	66.67	100	50	66.67	0	100	100	100	100
LIG_LYPXL_S_1	3	0	3	66.67	0	66.67	100	0	100	100	0	100	100	0	100	100	0	100	100	0	100
LIG_LYPXL_SIV_4	3	2	1	66.67	50	100	66.67	50	100	100	100	100	100	100	100	100	100	100	100	100	100
LIG_LYPXL_L_2	3	1	2	100	100	100	66.67	100	50	100	100	100	100	100	100	100	100	100	100	100	100
LIG_DCNL_PONY_1	3	3	0	66.67	66.67	0	100	100	0	100	100	0	66.67	66.67	0	100	100	0	100	100	0
LIG_CSL_BTD_1	3	1	2	33.33	100	0	33.33	100	0	33.33	100	0	66.67	100	50	66.67	100	50	66.67	100	50
LIG_ARL_BART_1	3	2	1	100	100	100	100	100	100	66.67	100	0	33.33	50	0	66.67	50	100	100	100	100
DOC_PP1_SILK_1	3	1	2	100	100	100	100	100	100	0	0	0	100	100	100	66.67	100	50	100	100	100
LIG_SH2_SRC	2	1	1	0	0	0	0	0	0	50	100	0	50	100	0	50	100	0	50	100	0
LIG_PCNA_APIM_2	2	1	1	100	100	100	100	100	100	50	100	0	100	100	100	100	100	100	100	100	100
LIG_NBox_RRM_1	2	1	1	100	100	100	100	100	100	50	100	0	50	100	0	0	0	0	50	100	0
LIG_Menin_MBM1_1	2	1	1	0	0	0	50	0	100	100	100	100	50	0	100	100	100	100	100	100	100
LIG_MYND_1	2	0	2	50	0	50	50	0	50	50	0	50	100	0	100	100	0	100	100	0	100
LIG_IRF3_LxIS_1	2	1	1	0	0	0	0	0	0	0	0	0	0	0	0	0	0	0	0	0	0
LIG_IBAR_NPY_1	2	1	1	50	0	100	100	100	100	100	100	100	100	100	100	100	100	100	100	100	100
DOC_PP1_RVXF_1	2	1	1	100	100	100	100	100	100	100	100	100	100	100	100	100	100	100	100	100	100
DOC_GSK3_Axin_1	2	1	1	100	100	100	100	100	100	100	100	100	100	100	100	100	100	100	100	100	100
LIG_TRAF2_2	1	1	0	0	0	0	0	0	0	100	100	0	100	100	0	100	100	0	100	100	0
LIG_Pex14_3	1	1	0	0	0	0	100	100	0	0	0	0	100	100	0	100	100	0	100	100	0
LIG_LIR_LC3C_4	1	1	0	100	100	0	100	100	0	100	100	0	100	100	0	100	100	0	100	100	0
LIG_GYF	1	1	0	0	0	0	0	0	0	100	100	0	0	0	0	100	100	0	100	100	0
LIG_CID_NIM_1	1	1	0	100	100	0	100	100	0	100	100	0	100	100	0	100	100	0	100	100	0
LIG_14-3-3_ChREBP_3	1	1	0	0	0	0	0	0	0	0	0	0	0	0	0	0	0	0	0	0	0
DOC_USP7_MATH_1	1	1	0	100	100	0	100	100	0	100	100	0	100	100	0	100	100	0	100	100	0
DOC_PP2B_PxIxI_1	1	1	0	100	100	0	100	100	0	100	100	0	100	100	0	100	100	0	100	100	0
DOC_PP1_MyPhoNE_1	1	1	0	100	100	0	100	100	0	0	0	0	0	0	0	0	0	0	100	100	0
