# Supplementary material for: From interaction networks to interfaces, scanning intrinsically disordered regions using AlphaFold2
Source: Nat Commun. 2024 Jan 18;15:597. doi: 10.1038/s41467-023-44288-7 (PMC10796318; doi:10.1038/s41467-023-44288-7)
Supplement: Supplementary file 7 — Supplementary Data 5 [file 41467_2023_44288_MOESM7_ESM.xlsx]

## Sheet: ELM_Failures_in_Ext100
Supplementary Data 5. Table providing rationale behind the lower performance of the predictions obtained when using ligand delimitations extended by 100 amino acids for the ELM dataset.
# ELM INDEX	ELM index of studied failed case
# ELM_TYPE	ELM category of studied failed case
# REASON OF FAILURE	Reason for failure: Alternative Sites (error in ELM ligand identification), Domain Failures (domain families where cases often fail), Ligand Helical Conformation (the ligand is predicted as a helix, preventing correct binding), Multiple Consensus Sites (presence of several consensus motifs that may bind the receptor in a similar manner), Nearly Acceptable (the model is of acceptable quality when …
# COMMENT	Detailed reason for failure
# ELM INDEX	ELM_TYPE	REASON OF FAILURE	COMMENT
134	DOC_AGCK_PIF_3	Alternative Sites	Error in ELM db. ELM case removed. Ligand is P63248, not P05132. In ELM P05132 is noted for the receptor and the ligand
1670	DOC_CDC14_PxL_1	Domain Failures (CDC14)	Cdc14 DOC motif. Very small motif 'PxL', no model worked
1672	DOC_CDC14_PxL_1	Domain Failures (CDC14)	Cdc14 DOC motif. Very small motif 'PxL', no model worked
1830	LIG_Integrin_RGD_TGFB_3	Domain Failures (Integrin)	Ligand binds at the interface between heterodimer of Alpha and Beta integrin. Models on monomer always failed
1991	LIG_Integrin_KxxGD_FGGC_5	Domain Failures (Integrin)	Ligand binds at the interface between heterodimer of Alpha and Beta integrin. Models on monomer always failed
1687	LIG_NRP_CendR_1	Domain Failures (NRP)	Very small 'RAR' consensus motif
1689	LIG_NRP_CendR_1	Domain Failures (NRP)	Very small 'RAR' consensus motif
1368	LIG_REV1ctd_RIR_1	Domain Failures (REV1ctd)	REV1ctd always missing. Anchored via a very small motif 'FF' in tandem.
1372	LIG_REV1ctd_RIR_1	Domain Failures (REV1ctd)	REV1ctd always missing. Anchored via a very small motif 'FF' in tandem.
264	LIG_SH2_SRC	Domain Failures (SH2)	SH2 binding phosphoTyr. Another tyrosine is bound. Small consensus motif.
729	LIG_SH2_GRB2like	Domain Failures (SH2)	SH2 binding phosphoTyr. Small consensus motif.
1483	LIG_SH2_GRB2like	Domain Failures (SH2)	SH2 binding phosphoTyr. Small consensus motif.
1517	LIG_SH2_CRK	Domain Failures (SH2)	SH2 binding phosphoTyr. Small consensus motif.
231	LIG_SPRY_1	Domain Failures (SPRY1)	Small motif (5aa), rather polar. Not a single correct prediction for SPRY_1 domains in long fragments.
234	LIG_SPRY_1	Domain Failures (SPRY1)	Small motif (5aa), rather polar. Not a single correct prediction for SPRY_1 domains in long fragments.
33	LIG_PDZ_Class_1	Ligand Helical Conformation	PDZ. C-ter is predicted to adopt a helical conformation. Not compatible with bound conformation
583	LIG_PTB_Phospho_1	Ligand Helical Conformation	PTB binding phosphoTyr. Helical in mixed+100aa fragment
2265	LIG_LIR_Gen_1	Ligand Helical Conformation	The ligand is predicted as a long helical stretch incompatible with the bound conformation to Atg8 domain.
114	LIG_GYF	Multiple Consensus Sites	PolyProline motif binding. Several identical PolyPro sites.
1195	LIG_BH_BH3_1	Multiple Consensus Sites	Multiple similar binding sites. Two BH3 in this protein.
1213	LIG_BH_BH3_1	Multiple Consensus Sites	The ligand itself could bind the BH3 in the receptor.
1214	LIG_BH_BH3_1	Multiple Consensus Sites	The ligand itself could bind the BH3 in the receptor.
2334	LIG_LIR_Gen_1	Multiple Consensus Sites	Multiple consensus sites or TRAF6 MATH domain in (15-23) and (28-36)
2404	LIG_TRAF6_MATH_1	Multiple Consensus Sites	Multiple consensus sites or TRAF6 MATH domain in (342-349) and (375-382)
2295	LIG_LIR_Gen_1	Nearly Acceptable	Acceptable when using the CAPRI PROTEIN criteria and with DockQ score at 0.4
270	LIG_TRAF6_MATH_1	No standard interpretation	Small and polar motif
1813	LIG_LYPXL_SIV_4	No standard interpretation
2411	LIG_Menin_MBM1_1	No standard interpretation
2442	LIG_CaMK_CASK_1	No standard interpretation	None of the mixed prediction was successful even in delimited ligand.
1032	LIG_ANK_PxLPxL_1	Reverse Orientation	ANK binding to PolyPro in the reverse orientation due to additional interactions made by the rest of the fragment
