# Supplementary material for: From interaction networks to interfaces, scanning intrinsically disordered regions using AlphaFold2
Source: Nat Commun. 2024 Jan 18;15:597. doi: 10.1038/s41467-023-44288-7 (PMC10796318; doi:10.1038/s41467-023-44288-7)
Supplement: Supplementary file 8 — Supplementary Data 6 [file 41467_2023_44288_MOESM8_ESM.xlsx]

## Sheet: Feuil1
Supplementary Data 6. Table reporting the results obtained with AFsample of two subsets extracted from the 42 test cases dataset.
Supp. Data 6a: 17 cases* with combined score lower than 0.8 for the rank 1 model in our mixed-delim-delim approach
Case identifier (delim-delim)	#AFsample models	cumulative size	AFsample runtime (GPU hrs)$$	Successful AFsample?	Successful SCAN_IDR? (100 models in combined protocol)
5NCL	6000	758	312	yes	yes
6A30	6000	586	287	yes (only with templates)	no (except when splitting receptor)
6ICV	6000	526	236	yes	yes
6IDX	6000	536	238	yes	yes
6IXQ	6000	459	180	yes	yes
6J0W	6000	542	253	yes	yes
6J0X	6000	529	239	no	yes (mixed-delim-100)
6L0V	6000	75	17.7	yes	yes
6PSE	6000	222	58	yes	yes
6RKO	6000	551	261	yes (only with multimer_v1 params)	no
6TWN	6000	318	113	no	no
6XFK	6000	80	17.1	yes	yes
6YN0	6000	766	317	no	yes (single_pep-delim-delim)
7CZM	6000	118	26	yes**	no
7F2D	6000	168	41	yes	yes
7MKK	6000	104	21.1	yes	yes
6ZW0	6000	322	118	yes	yes
* 17 cases were selected because they had an AF2 confidence score lower than 0.8 for the rank 1 model in the SCAN_IDR mixed-delim-delim approach (independently of whether this approach succeeds or fails). This list addresses the question of the relative success rates for AFsample and our SCAN_IDR approach (combined protocol), following the recommendation of the AFsample publication that their pip…
** 7CZM works with AFsample with multimer_v2 parameters, with or without templates or r9 (but not r21). It is actually a single-pep-like case for AFsample since no sequence were found for the peptide alignment. All SCAN_IDR models bind antiparallel to the Nter of 7CZM receptor (homodimerization region).
Supp. Data 6b: 10 cases$ failing with our mixed-delim-fl pipeline and with cumulative size smaller than 1000 aminoacids
Case identifier (delim-fl)	#AFsample models (among which #r9 and #r21)	cumulative size	AFsample runtime (GPU hrs)$$	Successful AFsample?
6A30	5542 (1000 r9 + 542 r21)	696	194	no
6ICV	5006 (693 r9 + 313 r21)	878	264	no
6JLH	6000	467	229	no
6RKO	5533 (1000 r9 + 533 r21)	551	257	yes (only with multimer_v1 params)
6TWN	5460 (1000 r9 + 460 r21)	598	285	no
6ZW0	5570 (1000 r9 + 570 r21)	533	243	no
7CZM	5526 (1000 r9 + 526 r21)	682	199	no
7F2D	5610 (1000 r9 + 610 r21)	635	179	no
7MU2	4791 (544 r9 + 247 r21)	977	301	yes (only with multimer_v1 params)
7O6N	6000	406	176	yes (multimer_v2 without templates)
$ 10 cases failing with our SCAN_IDR mixed-delim-fl pipeline and with total size (cumulated over the complex partners) smaller than 1000 aminoacids (above 1000, the AFsample runtime becomes prohibitive, see GPU hrs columns). This list addresses the question whether the exhaustive AFsample approach can succeed where our approach fails.
$$ Runtimes are reported for the actually generated number of models for each case. AFsample models were generated using NVIDIA GPUs:
- For cases with cumulative size smaller than 400 amino acids, V100 16G for all models
- For cases with cumulative size between 400 and 600 amino acids, A100 80G for the models with 21 recycles and V100 16G for all other models
- For cases with cumulative size above 600 amino acids, A100 80G for all models
