# Supplementary material for: From interaction networks to interfaces, scanning intrinsically disordered regions using AlphaFold2
Source: Nat Commun. 2024 Jan 18;15:597. doi: 10.1038/s41467-023-44288-7 (PMC10796318; doi:10.1038/s41467-023-44288-7)
Supplement: Supplementary file 10 — Source Data [file 41467_2023_44288_MOESM10_ESM.xlsx]

## Sheet: Figure1d
#PDB	Length Delimited Receptor(s)	Full-Length Receptor(s)	Length Delimited Ligand	Full-Length Ligand	Length Delimited Receptor / Delimited Ligand	Delimited Receptor / Full-Length Ligand	Full Length Protein Partners (Rec. + Lig.)
5NCL	748	1043	10	1250	758	1998	2293
5OJR	309	347	18	360	327	669	707
5V1U	88	88	20	65	108	153	153
6A30	580	1735	6	116	586	696	1851
6DO3	362	406	7	93	369	455	499
6G04	152	205	20	119	172	271	324
6ICV	503	594	23	375	526	878	969
6IDX	511	720	25	1582	536	2093	2302
6IXQ	423	1574	36	656	459	1079	2230
6J0W	513	1070	29	464	542	977	1534
6J0X	513	1070	16	1454	529	1967	2524
6JLH	261	272	17	206	278	467	478
6JWJ	468	580	18	361	486	829	941
6KPB	482	482	17	503	499	985	985
6L0V	61	1075	14	287	75	348	1362
6LPH	258	468	25	805	283	1063	1273
6OCG	247	365	26	66	273	313	431
6PSD	75	731	25	377	100	452	1108
6PSE	196	1648	26	523	222	719	2171
6RKO	522	522	29	29	551	551	551
6RKO	522	522	37	37	559	559	559
6SAT	178	304	10	442	188	620	746
6TWN	301	2541	17	297	318	598	2838
6XFK	64	147	16	562	80	626	709
6YN0	747	844	19	319	766	1066	1163
7B1J	244	1436	25	1085	269	1329	2521
7CFC	241	746	16	867	257	1108	1613
7CZM	105	1594	13	577	118	682	2171
7F2D	163	623	5	472	168	635	1095
7MKK	77	3313	27	541	104	618	3854
7MU2	353	454	24	624	377	977	1078
7NW1	167	167	16	404	183	571	571
7QDW	68	332	25	852	93	920	1184
7RXQ	437	696	16	1873	453	2310	2569
7SID	3056	3056	28	754	3084	3810	3810
6J08	108	176	36	220	144	328	396
6ZW0	292	293	30	241	322	533	534
7N40	602	967	32	246	634	848	1213
7O6N	99	113	15	307	114	406	420
5OW5	256	1151	10	1252	266	1508	2403
6JMT	360	679	21	862	381	1222	1541
6GP7	122	196	17	908	139	1030	1104

## Sheet: Figure2a
	Full-length partners	Delim Rec. Full-Len Lig.	No ali. Peptide	Unpaired alignment	Mixed alignment
Acceptable	11.9048	11.9048	26.1905	11.9048	19.0476
Medium	23.8095	33.3333	35.7143	61.9048	52.381
High	7.14286	7.14286	9.52381	4.7619	7.14286
Sum of all (Acc+Med+High)	42.8571	52.381	71.4286	78.5714	78.5714
Percentage of cases calculated on 42 test cases, using information in Supp Data 1 taking the model with highest AF2_COMBINED_SCORE of every test case and analysing the model quelity in EVAL_CAPRI_PEPTIDE_RANK column.

## Sheet: Figure2b
	Mixed alignment	Peptide +100 AA	Peptide +200 AA	Full-length partners
Acceptable	19.0476	14.2857	9.52381	11.9048
Medium	52.381	47.619	45.2381	23.8095
High	7.14286	14.2857	11.9048	7.14286
Sum of all (Acc+Med+High)	78.5714	76.1905	66.6667	42.8571
Percentage of cases calculated on 42 test cases, using information in Supp Data 1 taking the model with highest AF2_COMBINED_SCORE of every test case and analysing the model quelity in EVAL_CAPRI_PEPTIDE_RANK column.

## Sheet: Figure3a
AF2 model confidence score	DockQ Score	Path2File (provides the origin where the model wa calculated from)
0.886	0.71	\2_5OJR\af2_5OJR_DELIM\MSAforAlphafold_mixed_DELIM_unrelaxed_rank_1_model_5_v1
0.878	0.77	\2_5OJR\af2_5OJR_DELIM\MSAforAlphafold_mixed_DELIM_unrelaxed_rank_2_model_4_v1
0.876	0.78	\2_5OJR\af2_5OJR_DELIM\MSAforAlphafold_mixed_DELIM_unrelaxed_rank_3_model_3_v1
0.874	0.77	\2_5OJR\af2_5OJR_DELIM\MSAforAlphafold_mixed_DELIM_unrelaxed_rank_4_model_1_v1
0.783	0.6	\2_5OJR\af2_5OJR_DELIM\MSAforAlphafold_mixed_DELIM_unrelaxed_rank_5_model_2_v1
0.885	0.8	\2_5OJR\af2_5OJR_DELIM\MSAforAlphafold_mixed_DELIM_unrelaxed_rank_1_model_5_v2
0.881	0.76	\2_5OJR\af2_5OJR_DELIM\MSAforAlphafold_mixed_DELIM_unrelaxed_rank_2_model_2_v2
0.877	0.77	\2_5OJR\af2_5OJR_DELIM\MSAforAlphafold_mixed_DELIM_unrelaxed_rank_4_model_1_v2
0.877	0.76	\2_5OJR\af2_5OJR_DELIM\MSAforAlphafold_mixed_DELIM_unrelaxed_rank_3_model_4_v2
0.875	0.72	\2_5OJR\af2_5OJR_DELIM\MSAforAlphafold_mixed_DELIM_unrelaxed_rank_5_model_3_v2
0.886	0.77	\2_5OJR\af2_5OJR_DELIM\MSAforAlphafold_mixed_DELIM_unrelaxed_rank_1_model_2_v3
0.873	0.76	\2_5OJR\af2_5OJR_DELIM\MSAforAlphafold_mixed_DELIM_unrelaxed_rank_2_model_4_v3
0.871	0.76	\2_5OJR\af2_5OJR_DELIM\MSAforAlphafold_mixed_DELIM_unrelaxed_rank_3_model_1_v3
0.867	0.7	\2_5OJR\af2_5OJR_DELIM\MSAforAlphafold_mixed_DELIM_unrelaxed_rank_4_model_3_v3
0.864	0.75	\2_5OJR\af2_5OJR_DELIM\MSAforAlphafold_mixed_DELIM_unrelaxed_rank_5_model_5_v3
0.89	0.76	\2_5OJR\af2_5OJR_DELIM\MSAforAlphafold_mixed_DELIM_unrelaxed_rank_1_model_2_v4
0.882	0.78	\2_5OJR\af2_5OJR_DELIM\MSAforAlphafold_mixed_DELIM_unrelaxed_rank_2_model_4_v4
0.881	0.71	\2_5OJR\af2_5OJR_DELIM\MSAforAlphafold_mixed_DELIM_unrelaxed_rank_3_model_3_v4
0.881	0.76	\2_5OJR\af2_5OJR_DELIM\MSAforAlphafold_mixed_DELIM_unrelaxed_rank_4_model_5_v4
0.876	0.78	\2_5OJR\af2_5OJR_DELIM\MSAforAlphafold_mixed_DELIM_unrelaxed_rank_5_model_1_v4
0.887	0.8	\2_5OJR\af2_5OJR_DELIM\MSAforAlphafold_mixed_DELIM_unrelaxed_rank_1_model_2_v5
0.874	0.75	\2_5OJR\af2_5OJR_DELIM\MSAforAlphafold_mixed_DELIM_unrelaxed_rank_3_model_5_v5
0.874	0.78	\2_5OJR\af2_5OJR_DELIM\MSAforAlphafold_mixed_DELIM_unrelaxed_rank_2_model_1_v5
0.872	0.75	\2_5OJR\af2_5OJR_DELIM\MSAforAlphafold_mixed_DELIM_unrelaxed_rank_4_model_4_v5
0.871	0.75	\2_5OJR\af2_5OJR_DELIM\MSAforAlphafold_mixed_DELIM_unrelaxed_rank_5_model_3_v5
0.813	0.83	\4_5V1U\af2_5V1U_DELIM\MSAforAlphafold_mixed_DELIM_unrelaxed_rank_1_model_2_v1
0.81	0.83	\4_5V1U\af2_5V1U_DELIM\MSAforAlphafold_mixed_DELIM_unrelaxed_rank_2_model_5_v1
0.804	0.85	\4_5V1U\af2_5V1U_DELIM\MSAforAlphafold_mixed_DELIM_unrelaxed_rank_3_model_1_v1
0.801	0.83	\4_5V1U\af2_5V1U_DELIM\MSAforAlphafold_mixed_DELIM_unrelaxed_rank_4_model_4_v1
0.781	0.82	\4_5V1U\af2_5V1U_DELIM\MSAforAlphafold_mixed_DELIM_unrelaxed_rank_5_model_3_v1
0.814	0.83	\4_5V1U\af2_5V1U_DELIM\MSAforAlphafold_mixed_DELIM_unrelaxed_rank_1_model_5_v2
0.811	0.83	\4_5V1U\af2_5V1U_DELIM\MSAforAlphafold_mixed_DELIM_unrelaxed_rank_2_model_2_v2
0.807	0.84	\4_5V1U\af2_5V1U_DELIM\MSAforAlphafold_mixed_DELIM_unrelaxed_rank_3_model_4_v2
0.806	0.81	\4_5V1U\af2_5V1U_DELIM\MSAforAlphafold_mixed_DELIM_unrelaxed_rank_4_model_3_v2
0.797	0.86	\4_5V1U\af2_5V1U_DELIM\MSAforAlphafold_mixed_DELIM_unrelaxed_rank_5_model_1_v2
0.819	0.82	\4_5V1U\af2_5V1U_DELIM\MSAforAlphafold_mixed_DELIM_unrelaxed_rank_1_model_5_v3
0.814	0.82	\4_5V1U\af2_5V1U_DELIM\MSAforAlphafold_mixed_DELIM_unrelaxed_rank_2_model_4_v3
0.814	0.84	\4_5V1U\af2_5V1U_DELIM\MSAforAlphafold_mixed_DELIM_unrelaxed_rank_3_model_1_v3
0.81	0.82	\4_5V1U\af2_5V1U_DELIM\MSAforAlphafold_mixed_DELIM_unrelaxed_rank_4_model_2_v3
0.792	0.81	\4_5V1U\af2_5V1U_DELIM\MSAforAlphafold_mixed_DELIM_unrelaxed_rank_5_model_3_v3
0.817	0.82	\4_5V1U\af2_5V1U_DELIM\MSAforAlphafold_mixed_DELIM_unrelaxed_rank_1_model_5_v4
0.811	0.81	\4_5V1U\af2_5V1U_DELIM\MSAforAlphafold_mixed_DELIM_unrelaxed_rank_2_model_2_v4
0.809	0.85	\4_5V1U\af2_5V1U_DELIM\MSAforAlphafold_mixed_DELIM_unrelaxed_rank_3_model_1_v4
0.806	0.79	\4_5V1U\af2_5V1U_DELIM\MSAforAlphafold_mixed_DELIM_unrelaxed_rank_4_model_4_v4
0.785	0.8	\4_5V1U\af2_5V1U_DELIM\MSAforAlphafold_mixed_DELIM_unrelaxed_rank_5_model_3_v4
0.818	0.82	\4_5V1U\af2_5V1U_DELIM\MSAforAlphafold_mixed_DELIM_unrelaxed_rank_1_model_5_v5
0.815	0.83	\4_5V1U\af2_5V1U_DELIM\MSAforAlphafold_mixed_DELIM_unrelaxed_rank_2_model_2_v5
0.812	0.85	\4_5V1U\af2_5V1U_DELIM\MSAforAlphafold_mixed_DELIM_unrelaxed_rank_3_model_1_v5
0.809	0.84	\4_5V1U\af2_5V1U_DELIM\MSAforAlphafold_mixed_DELIM_unrelaxed_rank_4_model_4_v5
0.79	0.81	\4_5V1U\af2_5V1U_DELIM\MSAforAlphafold_mixed_DELIM_unrelaxed_rank_5_model_3_v5
0.858	0.79	\12_6DO3\af2_6DO3_DELIM\MSAforAlphafold_mixed_DELIM_unrelaxed_rank_1_model_2_v1
0.855	0.8	\12_6DO3\af2_6DO3_DELIM\MSAforAlphafold_mixed_DELIM_unrelaxed_rank_2_model_1_v1
0.852	0.78	\12_6DO3\af2_6DO3_DELIM\MSAforAlphafold_mixed_DELIM_unrelaxed_rank_3_model_5_v1
0.845	0.79	\12_6DO3\af2_6DO3_DELIM\MSAforAlphafold_mixed_DELIM_unrelaxed_rank_4_model_4_v1
0.672	0.1	\12_6DO3\af2_6DO3_DELIM\MSAforAlphafold_mixed_DELIM_unrelaxed_rank_5_model_3_v1
0.881	0.8	\12_6DO3\af2_6DO3_DELIM\MSAforAlphafold_mixed_DELIM_unrelaxed_rank_1_model_2_v2
0.844	0.79	\12_6DO3\af2_6DO3_DELIM\MSAforAlphafold_mixed_DELIM_unrelaxed_rank_2_model_4_v2
0.827	0.77	\12_6DO3\af2_6DO3_DELIM\MSAforAlphafold_mixed_DELIM_unrelaxed_rank_3_model_5_v2
0.806	0.66	\12_6DO3\af2_6DO3_DELIM\MSAforAlphafold_mixed_DELIM_unrelaxed_rank_4_model_1_v2
0.796	0.76	\12_6DO3\af2_6DO3_DELIM\MSAforAlphafold_mixed_DELIM_unrelaxed_rank_5_model_3_v2
0.852	0.79	\12_6DO3\af2_6DO3_DELIM\MSAforAlphafold_mixed_DELIM_unrelaxed_rank_1_model_2_v3
0.846	0.78	\12_6DO3\af2_6DO3_DELIM\MSAforAlphafold_mixed_DELIM_unrelaxed_rank_2_model_4_v3
0.838	0.79	\12_6DO3\af2_6DO3_DELIM\MSAforAlphafold_mixed_DELIM_unrelaxed_rank_3_model_1_v3
0.828	0.78	\12_6DO3\af2_6DO3_DELIM\MSAforAlphafold_mixed_DELIM_unrelaxed_rank_4_model_5_v3
0.797	0.76	\12_6DO3\af2_6DO3_DELIM\MSAforAlphafold_mixed_DELIM_unrelaxed_rank_5_model_3_v3
0.877	0.81	\12_6DO3\af2_6DO3_DELIM\MSAforAlphafold_mixed_DELIM_unrelaxed_rank_1_model_2_v4
0.854	0.79	\12_6DO3\af2_6DO3_DELIM\MSAforAlphafold_mixed_DELIM_unrelaxed_rank_2_model_4_v4
0.824	0.78	\12_6DO3\af2_6DO3_DELIM\MSAforAlphafold_mixed_DELIM_unrelaxed_rank_3_model_5_v4
0.804	0.63	\12_6DO3\af2_6DO3_DELIM\MSAforAlphafold_mixed_DELIM_unrelaxed_rank_4_model_1_v4
0.803	0.77	\12_6DO3\af2_6DO3_DELIM\MSAforAlphafold_mixed_DELIM_unrelaxed_rank_5_model_3_v4
0.872	0.81	\12_6DO3\af2_6DO3_DELIM\MSAforAlphafold_mixed_DELIM_unrelaxed_rank_1_model_2_v5
0.844	0.79	\12_6DO3\af2_6DO3_DELIM\MSAforAlphafold_mixed_DELIM_unrelaxed_rank_2_model_4_v5
0.827	0.76	\12_6DO3\af2_6DO3_DELIM\MSAforAlphafold_mixed_DELIM_unrelaxed_rank_3_model_1_v5
0.805	0.65	\12_6DO3\af2_6DO3_DELIM\MSAforAlphafold_mixed_DELIM_unrelaxed_rank_4_model_5_v5
0.804	0.74	\12_6DO3\af2_6DO3_DELIM\MSAforAlphafold_mixed_DELIM_unrelaxed_rank_5_model_3_v5
0.909	0.71	\13_6G04\af2_6G04_DELIM\MSAforAlphafold_mixed_DELIM_unrelaxed_rank_1_model_4_v1
0.896	0.69	\13_6G04\af2_6G04_DELIM\MSAforAlphafold_mixed_DELIM_unrelaxed_rank_2_model_2_v1
0.89	0.69	\13_6G04\af2_6G04_DELIM\MSAforAlphafold_mixed_DELIM_unrelaxed_rank_3_model_1_v1
0.834	0.68	\13_6G04\af2_6G04_DELIM\MSAforAlphafold_mixed_DELIM_unrelaxed_rank_4_model_3_v1
0.816	0.67	\13_6G04\af2_6G04_DELIM\MSAforAlphafold_mixed_DELIM_unrelaxed_rank_5_model_5_v1
0.91	0.7	\13_6G04\af2_6G04_DELIM\MSAforAlphafold_mixed_DELIM_unrelaxed_rank_1_model_4_v2
0.901	0.7	\13_6G04\af2_6G04_DELIM\MSAforAlphafold_mixed_DELIM_unrelaxed_rank_2_model_2_v2
0.899	0.7	\13_6G04\af2_6G04_DELIM\MSAforAlphafold_mixed_DELIM_unrelaxed_rank_3_model_1_v2
0.868	0.69	\13_6G04\af2_6G04_DELIM\MSAforAlphafold_mixed_DELIM_unrelaxed_rank_4_model_3_v2
0.823	0.68	\13_6G04\af2_6G04_DELIM\MSAforAlphafold_mixed_DELIM_unrelaxed_rank_5_model_5_v2
0.901	0.7	\13_6G04\af2_6G04_DELIM\MSAforAlphafold_mixed_DELIM_unrelaxed_rank_1_model_2_v3
0.897	0.69	\13_6G04\af2_6G04_DELIM\MSAforAlphafold_mixed_DELIM_unrelaxed_rank_2_model_1_v3
0.896	0.71	\13_6G04\af2_6G04_DELIM\MSAforAlphafold_mixed_DELIM_unrelaxed_rank_3_model_4_v3
0.853	0.68	\13_6G04\af2_6G04_DELIM\MSAforAlphafold_mixed_DELIM_unrelaxed_rank_4_model_3_v3
0.828	0.67	\13_6G04\af2_6G04_DELIM\MSAforAlphafold_mixed_DELIM_unrelaxed_rank_5_model_5_v3
0.906	0.71	\13_6G04\af2_6G04_DELIM\MSAforAlphafold_mixed_DELIM_unrelaxed_rank_1_model_4_v4
0.904	0.7	\13_6G04\af2_6G04_DELIM\MSAforAlphafold_mixed_DELIM_unrelaxed_rank_2_model_2_v4
0.897	0.69	\13_6G04\af2_6G04_DELIM\MSAforAlphafold_mixed_DELIM_unrelaxed_rank_3_model_1_v4
0.869	0.69	\13_6G04\af2_6G04_DELIM\MSAforAlphafold_mixed_DELIM_unrelaxed_rank_4_model_3_v4
0.832	0.69	\13_6G04\af2_6G04_DELIM\MSAforAlphafold_mixed_DELIM_unrelaxed_rank_5_model_5_v4
0.899	0.7	\13_6G04\af2_6G04_DELIM\MSAforAlphafold_mixed_DELIM_unrelaxed_rank_1_model_4_v5
0.883	0.69	\13_6G04\af2_6G04_DELIM\MSAforAlphafold_mixed_DELIM_unrelaxed_rank_2_model_1_v5
0.88	0.68	\13_6G04\af2_6G04_DELIM\MSAforAlphafold_mixed_DELIM_unrelaxed_rank_3_model_2_v5
0.815	0.67	\13_6G04\af2_6G04_DELIM\MSAforAlphafold_mixed_DELIM_unrelaxed_rank_4_model_3_v5
0.812	0.67	\13_6G04\af2_6G04_DELIM\MSAforAlphafold_mixed_DELIM_unrelaxed_rank_5_model_5_v5
0.368	0.02	\16_6ICV\af2_6ICV_DELIM\MSAforAlphafold_mixed_DELIM_unrelaxed_rank_1_model_2_v1
0.337	0.03	\16_6ICV\af2_6ICV_DELIM\MSAforAlphafold_mixed_DELIM_unrelaxed_rank_2_model_5_v1
0.31	0.02	\16_6ICV\af2_6ICV_DELIM\MSAforAlphafold_mixed_DELIM_unrelaxed_rank_3_model_1_v1
0.306	0.02	\16_6ICV\af2_6ICV_DELIM\MSAforAlphafold_mixed_DELIM_unrelaxed_rank_4_model_3_v1
0.306	0.02	\16_6ICV\af2_6ICV_DELIM\MSAforAlphafold_mixed_DELIM_unrelaxed_rank_5_model_4_v1
0.379	0.02	\16_6ICV\af2_6ICV_DELIM\MSAforAlphafold_mixed_DELIM_unrelaxed_rank_1_model_2_v2
0.361	0.03	\16_6ICV\af2_6ICV_DELIM\MSAforAlphafold_mixed_DELIM_unrelaxed_rank_2_model_1_v2
0.357	0.03	\16_6ICV\af2_6ICV_DELIM\MSAforAlphafold_mixed_DELIM_unrelaxed_rank_3_model_5_v2
0.333	0.03	\16_6ICV\af2_6ICV_DELIM\MSAforAlphafold_mixed_DELIM_unrelaxed_rank_4_model_3_v2
0.328	0.03	\16_6ICV\af2_6ICV_DELIM\MSAforAlphafold_mixed_DELIM_unrelaxed_rank_5_model_4_v2
0.374	0.02	\16_6ICV\af2_6ICV_DELIM\MSAforAlphafold_mixed_DELIM_unrelaxed_rank_1_model_2_v3
0.349	0.03	\16_6ICV\af2_6ICV_DELIM\MSAforAlphafold_mixed_DELIM_unrelaxed_rank_2_model_5_v3
0.339	0.03	\16_6ICV\af2_6ICV_DELIM\MSAforAlphafold_mixed_DELIM_unrelaxed_rank_3_model_3_v3
0.337	0.02	\16_6ICV\af2_6ICV_DELIM\MSAforAlphafold_mixed_DELIM_unrelaxed_rank_4_model_1_v3
0.316	0.02	\16_6ICV\af2_6ICV_DELIM\MSAforAlphafold_mixed_DELIM_unrelaxed_rank_5_model_4_v3
0.374	0.02	\16_6ICV\af2_6ICV_DELIM\MSAforAlphafold_mixed_DELIM_unrelaxed_rank_1_model_2_v4
0.352	0.03	\16_6ICV\af2_6ICV_DELIM\MSAforAlphafold_mixed_DELIM_unrelaxed_rank_2_model_1_v4
0.35	0.03	\16_6ICV\af2_6ICV_DELIM\MSAforAlphafold_mixed_DELIM_unrelaxed_rank_3_model_5_v4
0.339	0.03	\16_6ICV\af2_6ICV_DELIM\MSAforAlphafold_mixed_DELIM_unrelaxed_rank_4_model_3_v4
0.325	0.02	\16_6ICV\af2_6ICV_DELIM\MSAforAlphafold_mixed_DELIM_unrelaxed_rank_5_model_4_v4
0.375	0.02	\16_6ICV\af2_6ICV_DELIM\MSAforAlphafold_mixed_DELIM_unrelaxed_rank_1_model_2_v5
0.361	0.03	\16_6ICV\af2_6ICV_DELIM\MSAforAlphafold_mixed_DELIM_unrelaxed_rank_2_model_1_v5
0.357	0.03	\16_6ICV\af2_6ICV_DELIM\MSAforAlphafold_mixed_DELIM_unrelaxed_rank_3_model_5_v5
0.332	0.02	\16_6ICV\af2_6ICV_DELIM\MSAforAlphafold_mixed_DELIM_unrelaxed_rank_4_model_4_v5
0.315	0.03	\16_6ICV\af2_6ICV_DELIM\MSAforAlphafold_mixed_DELIM_unrelaxed_rank_5_model_3_v5
0.275	0.01	\17_6IDX\af2_6IDX_DELIM\MSAforAlphafold_mixed_DELIM_unrelaxed_rank_1_model_2_v1
0.271	0.02	\17_6IDX\af2_6IDX_DELIM\MSAforAlphafold_mixed_DELIM_unrelaxed_rank_2_model_3_v1
0.261	0.01	\17_6IDX\af2_6IDX_DELIM\MSAforAlphafold_mixed_DELIM_unrelaxed_rank_3_model_1_v1
0.258	0.01	\17_6IDX\af2_6IDX_DELIM\MSAforAlphafold_mixed_DELIM_unrelaxed_rank_4_model_4_v1
0.241	0.01	\17_6IDX\af2_6IDX_DELIM\MSAforAlphafold_mixed_DELIM_unrelaxed_rank_5_model_5_v1
0.335	0.04	\17_6IDX\af2_6IDX_DELIM\MSAforAlphafold_mixed_DELIM_unrelaxed_rank_1_model_1_v2
0.277	0.02	\17_6IDX\af2_6IDX_DELIM\MSAforAlphafold_mixed_DELIM_unrelaxed_rank_2_model_3_v2
0.268	0.01	\17_6IDX\af2_6IDX_DELIM\MSAforAlphafold_mixed_DELIM_unrelaxed_rank_3_model_2_v2
0.251	0.01	\17_6IDX\af2_6IDX_DELIM\MSAforAlphafold_mixed_DELIM_unrelaxed_rank_4_model_4_v2
0.248	0.01	\17_6IDX\af2_6IDX_DELIM\MSAforAlphafold_mixed_DELIM_unrelaxed_rank_5_model_5_v2
0.357	0.05	\17_6IDX\af2_6IDX_DELIM\MSAforAlphafold_mixed_DELIM_unrelaxed_rank_1_model_1_v3
0.282	0.01	\17_6IDX\af2_6IDX_DELIM\MSAforAlphafold_mixed_DELIM_unrelaxed_rank_2_model_4_v3
0.281	0.02	\17_6IDX\af2_6IDX_DELIM\MSAforAlphafold_mixed_DELIM_unrelaxed_rank_3_model_3_v3
0.277	0.03	\17_6IDX\af2_6IDX_DELIM\MSAforAlphafold_mixed_DELIM_unrelaxed_rank_4_model_2_v3
0.237	0.01	\17_6IDX\af2_6IDX_DELIM\MSAforAlphafold_mixed_DELIM_unrelaxed_rank_5_model_5_v3
0.314	0.02	\17_6IDX\af2_6IDX_DELIM\MSAforAlphafold_mixed_DELIM_unrelaxed_rank_1_model_1_v4
0.285	0.02	\17_6IDX\af2_6IDX_DELIM\MSAforAlphafold_mixed_DELIM_unrelaxed_rank_2_model_3_v4
0.266	0.01	\17_6IDX\af2_6IDX_DELIM\MSAforAlphafold_mixed_DELIM_unrelaxed_rank_3_model_2_v4
0.252	0.01	\17_6IDX\af2_6IDX_DELIM\MSAforAlphafold_mixed_DELIM_unrelaxed_rank_4_model_5_v4
0.24	0.01	\17_6IDX\af2_6IDX_DELIM\MSAforAlphafold_mixed_DELIM_unrelaxed_rank_5_model_4_v4
0.331	0.03	\17_6IDX\af2_6IDX_DELIM\MSAforAlphafold_mixed_DELIM_unrelaxed_rank_1_model_1_v5
0.294	0.02	\17_6IDX\af2_6IDX_DELIM\MSAforAlphafold_mixed_DELIM_unrelaxed_rank_2_model_3_v5
0.256	0.02	\17_6IDX\af2_6IDX_DELIM\MSAforAlphafold_mixed_DELIM_unrelaxed_rank_3_model_2_v5
0.25	0.01	\17_6IDX\af2_6IDX_DELIM\MSAforAlphafold_mixed_DELIM_unrelaxed_rank_4_model_4_v5
0.248	0.01	\17_6IDX\af2_6IDX_DELIM\MSAforAlphafold_mixed_DELIM_unrelaxed_rank_5_model_5_v5
0.704	0.76	\18_6IXQ\af2_6IXQ_DELIM\MSAforAlphafold_mixed_DELIM_unrelaxed_rank_1_model_2_v1
0.689	0.75	\18_6IXQ\af2_6IXQ_DELIM\MSAforAlphafold_mixed_DELIM_unrelaxed_rank_2_model_4_v1
0.683	0.77	\18_6IXQ\af2_6IXQ_DELIM\MSAforAlphafold_mixed_DELIM_unrelaxed_rank_3_model_3_v1
0.676	0.77	\18_6IXQ\af2_6IXQ_DELIM\MSAforAlphafold_mixed_DELIM_unrelaxed_rank_4_model_5_v1
0.315	0.56	\18_6IXQ\af2_6IXQ_DELIM\MSAforAlphafold_mixed_DELIM_unrelaxed_rank_5_model_1_v1
0.718	0.76	\18_6IXQ\af2_6IXQ_DELIM\MSAforAlphafold_mixed_DELIM_unrelaxed_rank_1_model_3_v2
0.666	0.77	\18_6IXQ\af2_6IXQ_DELIM\MSAforAlphafold_mixed_DELIM_unrelaxed_rank_2_model_5_v2
0.652	0.74	\18_6IXQ\af2_6IXQ_DELIM\MSAforAlphafold_mixed_DELIM_unrelaxed_rank_3_model_2_v2
0.627	0.73	\18_6IXQ\af2_6IXQ_DELIM\MSAforAlphafold_mixed_DELIM_unrelaxed_rank_4_model_4_v2
0.3	0.01	\18_6IXQ\af2_6IXQ_DELIM\MSAforAlphafold_mixed_DELIM_unrelaxed_rank_5_model_1_v2
0.656	0.75	\18_6IXQ\af2_6IXQ_DELIM\MSAforAlphafold_mixed_DELIM_unrelaxed_rank_1_model_5_v3
0.444	0.71	\18_6IXQ\af2_6IXQ_DELIM\MSAforAlphafold_mixed_DELIM_unrelaxed_rank_2_model_3_v3
0.331	0.52	\18_6IXQ\af2_6IXQ_DELIM\MSAforAlphafold_mixed_DELIM_unrelaxed_rank_3_model_1_v3
0.324	0.57	\18_6IXQ\af2_6IXQ_DELIM\MSAforAlphafold_mixed_DELIM_unrelaxed_rank_4_model_2_v3
0.315	0.51	\18_6IXQ\af2_6IXQ_DELIM\MSAforAlphafold_mixed_DELIM_unrelaxed_rank_5_model_4_v3
0.717	0.79	\18_6IXQ\af2_6IXQ_DELIM\MSAforAlphafold_mixed_DELIM_unrelaxed_rank_1_model_3_v4
0.692	0.78	\18_6IXQ\af2_6IXQ_DELIM\MSAforAlphafold_mixed_DELIM_unrelaxed_rank_2_model_4_v4
0.67	0.75	\18_6IXQ\af2_6IXQ_DELIM\MSAforAlphafold_mixed_DELIM_unrelaxed_rank_3_model_5_v4
0.667	0.75	\18_6IXQ\af2_6IXQ_DELIM\MSAforAlphafold_mixed_DELIM_unrelaxed_rank_4_model_2_v4
0.331	0.01	\18_6IXQ\af2_6IXQ_DELIM\MSAforAlphafold_mixed_DELIM_unrelaxed_rank_5_model_1_v4
0.718	0.75	\18_6IXQ\af2_6IXQ_DELIM\MSAforAlphafold_mixed_DELIM_unrelaxed_rank_1_model_3_v5
0.675	0.75	\18_6IXQ\af2_6IXQ_DELIM\MSAforAlphafold_mixed_DELIM_unrelaxed_rank_2_model_5_v5
0.64	0.77	\18_6IXQ\af2_6IXQ_DELIM\MSAforAlphafold_mixed_DELIM_unrelaxed_rank_3_model_4_v5
0.325	0.44	\18_6IXQ\af2_6IXQ_DELIM\MSAforAlphafold_mixed_DELIM_unrelaxed_rank_4_model_2_v5
0.305	0.5	\18_6IXQ\af2_6IXQ_DELIM\MSAforAlphafold_mixed_DELIM_unrelaxed_rank_5_model_1_v5
0.665	0.28	\19_6J0W\af2_6J0W_DELIM\MSAforAlphafold_mixed_DELIM_unrelaxed_rank_1_model_5_v1
0.617	0.27	\19_6J0W\af2_6J0W_DELIM\MSAforAlphafold_mixed_DELIM_unrelaxed_rank_2_model_3_v1
0.611	0.25	\19_6J0W\af2_6J0W_DELIM\MSAforAlphafold_mixed_DELIM_unrelaxed_rank_3_model_1_v1
0.543	0.51	\19_6J0W\af2_6J0W_DELIM\MSAforAlphafold_mixed_DELIM_unrelaxed_rank_4_model_2_v1
0.432	0.14	\19_6J0W\af2_6J0W_DELIM\MSAforAlphafold_mixed_DELIM_unrelaxed_rank_5_model_4_v1
0.647	0.23	\19_6J0W\af2_6J0W_DELIM\MSAforAlphafold_mixed_DELIM_unrelaxed_rank_1_model_3_v2
0.63	0.31	\19_6J0W\af2_6J0W_DELIM\MSAforAlphafold_mixed_DELIM_unrelaxed_rank_2_model_2_v2
0.619	0.28	\19_6J0W\af2_6J0W_DELIM\MSAforAlphafold_mixed_DELIM_unrelaxed_rank_3_model_5_v2
0.404	0.06	\19_6J0W\af2_6J0W_DELIM\MSAforAlphafold_mixed_DELIM_unrelaxed_rank_4_model_1_v2
0.396	0.06	\19_6J0W\af2_6J0W_DELIM\MSAforAlphafold_mixed_DELIM_unrelaxed_rank_5_model_4_v2
0.645	0.28	\19_6J0W\af2_6J0W_DELIM\MSAforAlphafold_mixed_DELIM_unrelaxed_rank_1_model_5_v3
0.644	0.29	\19_6J0W\af2_6J0W_DELIM\MSAforAlphafold_mixed_DELIM_unrelaxed_rank_2_model_3_v3
0.625	0.49	\19_6J0W\af2_6J0W_DELIM\MSAforAlphafold_mixed_DELIM_unrelaxed_rank_3_model_2_v3
0.413	0.09	\19_6J0W\af2_6J0W_DELIM\MSAforAlphafold_mixed_DELIM_unrelaxed_rank_4_model_1_v3
0.403	0.09	\19_6J0W\af2_6J0W_DELIM\MSAforAlphafold_mixed_DELIM_unrelaxed_rank_5_model_4_v3
0.634	0.27	\19_6J0W\af2_6J0W_DELIM\MSAforAlphafold_mixed_DELIM_unrelaxed_rank_1_model_3_v4
0.625	0.29	\19_6J0W\af2_6J0W_DELIM\MSAforAlphafold_mixed_DELIM_unrelaxed_rank_2_model_2_v4
0.618	0.32	\19_6J0W\af2_6J0W_DELIM\MSAforAlphafold_mixed_DELIM_unrelaxed_rank_3_model_5_v4
0.598	0.21	\19_6J0W\af2_6J0W_DELIM\MSAforAlphafold_mixed_DELIM_unrelaxed_rank_4_model_1_v4
0.59	0.27	\19_6J0W\af2_6J0W_DELIM\MSAforAlphafold_mixed_DELIM_unrelaxed_rank_5_model_4_v4
0.707	0.78	\19_6J0W\af2_6J0W_DELIM\MSAforAlphafold_mixed_DELIM_unrelaxed_rank_1_model_2_v5
0.651	0.24	\19_6J0W\af2_6J0W_DELIM\MSAforAlphafold_mixed_DELIM_unrelaxed_rank_2_model_5_v5
0.627	0.53	\19_6J0W\af2_6J0W_DELIM\MSAforAlphafold_mixed_DELIM_unrelaxed_rank_3_model_1_v5
0.598	0.24	\19_6J0W\af2_6J0W_DELIM\MSAforAlphafold_mixed_DELIM_unrelaxed_rank_4_model_3_v5
0.397	0.08	\19_6J0W\af2_6J0W_DELIM\MSAforAlphafold_mixed_DELIM_unrelaxed_rank_5_model_4_v5
0.52	0.33	\20_6J0X\af2_6J0X_DELIM\MSAforAlphafold_mixed_DELIM_unrelaxed_rank_1_model_2_v1
0.396	0.13	\20_6J0X\af2_6J0X_DELIM\MSAforAlphafold_mixed_DELIM_unrelaxed_rank_3_model_3_v1
0.395	0.14	\20_6J0X\af2_6J0X_DELIM\MSAforAlphafold_mixed_DELIM_unrelaxed_rank_2_model_4_v1
0.266	0.04	\20_6J0X\af2_6J0X_DELIM\MSAforAlphafold_mixed_DELIM_unrelaxed_rank_4_model_1_v1
0.242	0.04	\20_6J0X\af2_6J0X_DELIM\MSAforAlphafold_mixed_DELIM_unrelaxed_rank_5_model_5_v1
0.509	0.29	\20_6J0X\af2_6J0X_DELIM\MSAforAlphafold_mixed_DELIM_unrelaxed_rank_1_model_2_v2
0.374	0.09	\20_6J0X\af2_6J0X_DELIM\MSAforAlphafold_mixed_DELIM_unrelaxed_rank_2_model_4_v2
0.32	0.12	\20_6J0X\af2_6J0X_DELIM\MSAforAlphafold_mixed_DELIM_unrelaxed_rank_3_model_3_v2
0.252	0.04	\20_6J0X\af2_6J0X_DELIM\MSAforAlphafold_mixed_DELIM_unrelaxed_rank_4_model_1_v2
0.246	0.01	\20_6J0X\af2_6J0X_DELIM\MSAforAlphafold_mixed_DELIM_unrelaxed_rank_5_model_5_v2
0.574	0.43	\20_6J0X\af2_6J0X_DELIM\MSAforAlphafold_mixed_DELIM_unrelaxed_rank_1_model_3_v3
0.405	0.15	\20_6J0X\af2_6J0X_DELIM\MSAforAlphafold_mixed_DELIM_unrelaxed_rank_2_model_4_v3
0.306	0.09	\20_6J0X\af2_6J0X_DELIM\MSAforAlphafold_mixed_DELIM_unrelaxed_rank_3_model_5_v3
0.246	0.03	\20_6J0X\af2_6J0X_DELIM\MSAforAlphafold_mixed_DELIM_unrelaxed_rank_4_model_2_v3
0.221	0.01	\20_6J0X\af2_6J0X_DELIM\MSAforAlphafold_mixed_DELIM_unrelaxed_rank_5_model_1_v3
0.479	0.33	\20_6J0X\af2_6J0X_DELIM\MSAforAlphafold_mixed_DELIM_unrelaxed_rank_1_model_4_v4
0.371	0.14	\20_6J0X\af2_6J0X_DELIM\MSAforAlphafold_mixed_DELIM_unrelaxed_rank_2_model_3_v4
0.229	0.03	\20_6J0X\af2_6J0X_DELIM\MSAforAlphafold_mixed_DELIM_unrelaxed_rank_3_model_5_v4
0.223	0.01	\20_6J0X\af2_6J0X_DELIM\MSAforAlphafold_mixed_DELIM_unrelaxed_rank_4_model_2_v4
0.22	0.01	\20_6J0X\af2_6J0X_DELIM\MSAforAlphafold_mixed_DELIM_unrelaxed_rank_5_model_1_v4
0.507	0.34	\20_6J0X\af2_6J0X_DELIM\MSAforAlphafold_mixed_DELIM_unrelaxed_rank_1_model_2_v5
0.378	0.11	\20_6J0X\af2_6J0X_DELIM\MSAforAlphafold_mixed_DELIM_unrelaxed_rank_2_model_4_v5
0.266	0.05	\20_6J0X\af2_6J0X_DELIM\MSAforAlphafold_mixed_DELIM_unrelaxed_rank_3_model_3_v5
0.26	0.01	\20_6J0X\af2_6J0X_DELIM\MSAforAlphafold_mixed_DELIM_unrelaxed_rank_4_model_5_v5
0.248	0.03	\20_6J0X\af2_6J0X_DELIM\MSAforAlphafold_mixed_DELIM_unrelaxed_rank_5_model_1_v5
0.862	0.72	\22_6JLH\af2_6JLH_DELIM\MSAforAlphafold_mixed_DELIM_unrelaxed_rank_1_model_2_v1
0.858	0.78	\22_6JLH\af2_6JLH_DELIM\MSAforAlphafold_mixed_DELIM_unrelaxed_rank_2_model_4_v1
0.848	0.82	\22_6JLH\af2_6JLH_DELIM\MSAforAlphafold_mixed_DELIM_unrelaxed_rank_3_model_5_v1
0.828	0.77	\22_6JLH\af2_6JLH_DELIM\MSAforAlphafold_mixed_DELIM_unrelaxed_rank_4_model_1_v1
0.746	0.76	\22_6JLH\af2_6JLH_DELIM\MSAforAlphafold_mixed_DELIM_unrelaxed_rank_5_model_3_v1
0.867	0.76	\22_6JLH\af2_6JLH_DELIM\MSAforAlphafold_mixed_DELIM_unrelaxed_rank_1_model_2_v2
0.852	0.78	\22_6JLH\af2_6JLH_DELIM\MSAforAlphafold_mixed_DELIM_unrelaxed_rank_2_model_4_v2
0.837	0.78	\22_6JLH\af2_6JLH_DELIM\MSAforAlphafold_mixed_DELIM_unrelaxed_rank_3_model_5_v2
0.829	0.75	\22_6JLH\af2_6JLH_DELIM\MSAforAlphafold_mixed_DELIM_unrelaxed_rank_4_model_1_v2
0.812	0.78	\22_6JLH\af2_6JLH_DELIM\MSAforAlphafold_mixed_DELIM_unrelaxed_rank_5_model_3_v2
0.861	0.76	\22_6JLH\af2_6JLH_DELIM\MSAforAlphafold_mixed_DELIM_unrelaxed_rank_1_model_2_v3
0.858	0.77	\22_6JLH\af2_6JLH_DELIM\MSAforAlphafold_mixed_DELIM_unrelaxed_rank_2_model_4_v3
0.838	0.76	\22_6JLH\af2_6JLH_DELIM\MSAforAlphafold_mixed_DELIM_unrelaxed_rank_3_model_1_v3
0.833	0.77	\22_6JLH\af2_6JLH_DELIM\MSAforAlphafold_mixed_DELIM_unrelaxed_rank_4_model_5_v3
0.754	0.76	\22_6JLH\af2_6JLH_DELIM\MSAforAlphafold_mixed_DELIM_unrelaxed_rank_5_model_3_v3
0.864	0.78	\22_6JLH\af2_6JLH_DELIM\MSAforAlphafold_mixed_DELIM_unrelaxed_rank_1_model_2_v4
0.858	0.81	\22_6JLH\af2_6JLH_DELIM\MSAforAlphafold_mixed_DELIM_unrelaxed_rank_2_model_5_v4
0.857	0.77	\22_6JLH\af2_6JLH_DELIM\MSAforAlphafold_mixed_DELIM_unrelaxed_rank_3_model_4_v4
0.791	0.75	\22_6JLH\af2_6JLH_DELIM\MSAforAlphafold_mixed_DELIM_unrelaxed_rank_4_model_1_v4
0.524	0.67	\22_6JLH\af2_6JLH_DELIM\MSAforAlphafold_mixed_DELIM_unrelaxed_rank_5_model_3_v4
0.865	0.74	\22_6JLH\af2_6JLH_DELIM\MSAforAlphafold_mixed_DELIM_unrelaxed_rank_1_model_2_v5
0.857	0.77	\22_6JLH\af2_6JLH_DELIM\MSAforAlphafold_mixed_DELIM_unrelaxed_rank_2_model_4_v5
0.842	0.77	\22_6JLH\af2_6JLH_DELIM\MSAforAlphafold_mixed_DELIM_unrelaxed_rank_3_model_5_v5
0.811	0.75	\22_6JLH\af2_6JLH_DELIM\MSAforAlphafold_mixed_DELIM_unrelaxed_rank_4_model_1_v5
0.734	0.76	\22_6JLH\af2_6JLH_DELIM\MSAforAlphafold_mixed_DELIM_unrelaxed_rank_5_model_3_v5
0.956	0.92	\24_6JWJ\af2_6JWJ_DELIM\MSAforAlphafold_mixed_DELIM_unrelaxed_rank_1_model_4_v1
0.954	0.91	\24_6JWJ\af2_6JWJ_DELIM\MSAforAlphafold_mixed_DELIM_unrelaxed_rank_2_model_3_v1
0.954	0.89	\24_6JWJ\af2_6JWJ_DELIM\MSAforAlphafold_mixed_DELIM_unrelaxed_rank_3_model_1_v1
0.952	0.9	\24_6JWJ\af2_6JWJ_DELIM\MSAforAlphafold_mixed_DELIM_unrelaxed_rank_4_model_2_v1
0.95	0.9	\24_6JWJ\af2_6JWJ_DELIM\MSAforAlphafold_mixed_DELIM_unrelaxed_rank_5_model_5_v1
0.956	0.91	\24_6JWJ\af2_6JWJ_DELIM\MSAforAlphafold_mixed_DELIM_unrelaxed_rank_1_model_4_v2
0.955	0.89	\24_6JWJ\af2_6JWJ_DELIM\MSAforAlphafold_mixed_DELIM_unrelaxed_rank_2_model_1_v2
0.954	0.9	\24_6JWJ\af2_6JWJ_DELIM\MSAforAlphafold_mixed_DELIM_unrelaxed_rank_3_model_2_v2
0.953	0.9	\24_6JWJ\af2_6JWJ_DELIM\MSAforAlphafold_mixed_DELIM_unrelaxed_rank_4_model_3_v2
0.952	0.9	\24_6JWJ\af2_6JWJ_DELIM\MSAforAlphafold_mixed_DELIM_unrelaxed_rank_5_model_5_v2
0.956	0.91	\24_6JWJ\af2_6JWJ_DELIM\MSAforAlphafold_mixed_DELIM_unrelaxed_rank_1_model_4_v3
0.955	0.9	\24_6JWJ\af2_6JWJ_DELIM\MSAforAlphafold_mixed_DELIM_unrelaxed_rank_2_model_1_v3
0.954	0.9	\24_6JWJ\af2_6JWJ_DELIM\MSAforAlphafold_mixed_DELIM_unrelaxed_rank_3_model_2_v3
0.953	0.93	\24_6JWJ\af2_6JWJ_DELIM\MSAforAlphafold_mixed_DELIM_unrelaxed_rank_4_model_3_v3
0.953	0.91	\24_6JWJ\af2_6JWJ_DELIM\MSAforAlphafold_mixed_DELIM_unrelaxed_rank_5_model_5_v3
0.957	0.91	\24_6JWJ\af2_6JWJ_DELIM\MSAforAlphafold_mixed_DELIM_unrelaxed_rank_1_model_4_v4
0.955	0.91	\24_6JWJ\af2_6JWJ_DELIM\MSAforAlphafold_mixed_DELIM_unrelaxed_rank_3_model_3_v4
0.955	0.9	\24_6JWJ\af2_6JWJ_DELIM\MSAforAlphafold_mixed_DELIM_unrelaxed_rank_2_model_2_v4
0.955	0.9	\24_6JWJ\af2_6JWJ_DELIM\MSAforAlphafold_mixed_DELIM_unrelaxed_rank_4_model_1_v4
0.952	0.91	\24_6JWJ\af2_6JWJ_DELIM\MSAforAlphafold_mixed_DELIM_unrelaxed_rank_5_model_5_v4
0.958	0.91	\24_6JWJ\af2_6JWJ_DELIM\MSAforAlphafold_mixed_DELIM_unrelaxed_rank_1_model_4_v5
0.955	0.9	\24_6JWJ\af2_6JWJ_DELIM\MSAforAlphafold_mixed_DELIM_unrelaxed_rank_2_model_2_v5
0.955	0.9	\24_6JWJ\af2_6JWJ_DELIM\MSAforAlphafold_mixed_DELIM_unrelaxed_rank_3_model_1_v5
0.954	0.9	\24_6JWJ\af2_6JWJ_DELIM\MSAforAlphafold_mixed_DELIM_unrelaxed_rank_4_model_3_v5
0.953	0.9	\24_6JWJ\af2_6JWJ_DELIM\MSAforAlphafold_mixed_DELIM_unrelaxed_rank_5_model_5_v5
0.931	0.88	\25_6KPB\af2_6KPB_DELIM\MSAforAlphafold_mixed_DELIM_unrelaxed_rank_1_model_1_v1
0.93	0.88	\25_6KPB\af2_6KPB_DELIM\MSAforAlphafold_mixed_DELIM_unrelaxed_rank_2_model_5_v1
0.93	0.89	\25_6KPB\af2_6KPB_DELIM\MSAforAlphafold_mixed_DELIM_unrelaxed_rank_3_model_4_v1
0.928	0.89	\25_6KPB\af2_6KPB_DELIM\MSAforAlphafold_mixed_DELIM_unrelaxed_rank_4_model_3_v1
0.927	0.89	\25_6KPB\af2_6KPB_DELIM\MSAforAlphafold_mixed_DELIM_unrelaxed_rank_5_model_2_v1
0.93	0.89	\25_6KPB\af2_6KPB_DELIM\MSAforAlphafold_mixed_DELIM_unrelaxed_rank_1_model_1_v2
0.916	0.9	\25_6KPB\af2_6KPB_DELIM\MSAforAlphafold_mixed_DELIM_unrelaxed_rank_2_model_4_v2
0.912	0.9	\25_6KPB\af2_6KPB_DELIM\MSAforAlphafold_mixed_DELIM_unrelaxed_rank_3_model_5_v2
0.911	0.9	\25_6KPB\af2_6KPB_DELIM\MSAforAlphafold_mixed_DELIM_unrelaxed_rank_4_model_3_v2
0.909	0.9	\25_6KPB\af2_6KPB_DELIM\MSAforAlphafold_mixed_DELIM_unrelaxed_rank_5_model_2_v2
0.931	0.9	\25_6KPB\af2_6KPB_DELIM\MSAforAlphafold_mixed_DELIM_unrelaxed_rank_1_model_3_v3
0.919	0.9	\25_6KPB\af2_6KPB_DELIM\MSAforAlphafold_mixed_DELIM_unrelaxed_rank_2_model_4_v3
0.916	0.9	\25_6KPB\af2_6KPB_DELIM\MSAforAlphafold_mixed_DELIM_unrelaxed_rank_3_model_2_v3
0.915	0.9	\25_6KPB\af2_6KPB_DELIM\MSAforAlphafold_mixed_DELIM_unrelaxed_rank_4_model_5_v3
0.915	0.91	\25_6KPB\af2_6KPB_DELIM\MSAforAlphafold_mixed_DELIM_unrelaxed_rank_5_model_1_v3
0.931	0.91	\25_6KPB\af2_6KPB_DELIM\MSAforAlphafold_mixed_DELIM_unrelaxed_rank_1_model_1_v4
0.93	0.89	\25_6KPB\af2_6KPB_DELIM\MSAforAlphafold_mixed_DELIM_unrelaxed_rank_2_model_3_v4
0.922	0.91	\25_6KPB\af2_6KPB_DELIM\MSAforAlphafold_mixed_DELIM_unrelaxed_rank_3_model_4_v4
0.918	0.9	\25_6KPB\af2_6KPB_DELIM\MSAforAlphafold_mixed_DELIM_unrelaxed_rank_5_model_2_v4
0.918	0.9	\25_6KPB\af2_6KPB_DELIM\MSAforAlphafold_mixed_DELIM_unrelaxed_rank_4_model_5_v4
0.932	0.88	\25_6KPB\af2_6KPB_DELIM\MSAforAlphafold_mixed_DELIM_unrelaxed_rank_1_model_1_v5
0.93	0.88	\25_6KPB\af2_6KPB_DELIM\MSAforAlphafold_mixed_DELIM_unrelaxed_rank_2_model_4_v5
0.928	0.88	\25_6KPB\af2_6KPB_DELIM\MSAforAlphafold_mixed_DELIM_unrelaxed_rank_4_model_3_v5
0.928	0.88	\25_6KPB\af2_6KPB_DELIM\MSAforAlphafold_mixed_DELIM_unrelaxed_rank_3_model_5_v5
0.915	0.89	\25_6KPB\af2_6KPB_DELIM\MSAforAlphafold_mixed_DELIM_unrelaxed_rank_5_model_2_v5
0.659	0.52	\26_6L0V\af2_6L0V_DELIM\MSAforAlphafold_mixed_DELIM_unrelaxed_rank_1_model_5_v1
0.637	0.37	\26_6L0V\af2_6L0V_DELIM\MSAforAlphafold_mixed_DELIM_unrelaxed_rank_2_model_1_v1
0.608	0.46	\26_6L0V\af2_6L0V_DELIM\MSAforAlphafold_mixed_DELIM_unrelaxed_rank_3_model_4_v1
0.571	0.42	\26_6L0V\af2_6L0V_DELIM\MSAforAlphafold_mixed_DELIM_unrelaxed_rank_4_model_2_v1
0.497	0.43	\26_6L0V\af2_6L0V_DELIM\MSAforAlphafold_mixed_DELIM_unrelaxed_rank_5_model_3_v1
0.643	0.67	\26_6L0V\af2_6L0V_DELIM\MSAforAlphafold_mixed_DELIM_unrelaxed_rank_1_model_5_v2
0.623	0.36	\26_6L0V\af2_6L0V_DELIM\MSAforAlphafold_mixed_DELIM_unrelaxed_rank_2_model_1_v2
0.606	0.65	\26_6L0V\af2_6L0V_DELIM\MSAforAlphafold_mixed_DELIM_unrelaxed_rank_3_model_4_v2
0.582	0.39	\26_6L0V\af2_6L0V_DELIM\MSAforAlphafold_mixed_DELIM_unrelaxed_rank_4_model_2_v2
0.524	0.37	\26_6L0V\af2_6L0V_DELIM\MSAforAlphafold_mixed_DELIM_unrelaxed_rank_5_model_3_v2
0.65	0.74	\26_6L0V\af2_6L0V_DELIM\MSAforAlphafold_mixed_DELIM_unrelaxed_rank_1_model_5_v3
0.641	0.37	\26_6L0V\af2_6L0V_DELIM\MSAforAlphafold_mixed_DELIM_unrelaxed_rank_2_model_1_v3
0.575	0.5	\26_6L0V\af2_6L0V_DELIM\MSAforAlphafold_mixed_DELIM_unrelaxed_rank_3_model_4_v3
0.555	0.53	\26_6L0V\af2_6L0V_DELIM\MSAforAlphafold_mixed_DELIM_unrelaxed_rank_4_model_2_v3
0.49	0.36	\26_6L0V\af2_6L0V_DELIM\MSAforAlphafold_mixed_DELIM_unrelaxed_rank_5_model_3_v3
0.641	0.36	\26_6L0V\af2_6L0V_DELIM\MSAforAlphafold_mixed_DELIM_unrelaxed_rank_1_model_1_v4
0.635	0.78	\26_6L0V\af2_6L0V_DELIM\MSAforAlphafold_mixed_DELIM_unrelaxed_rank_2_model_5_v4
0.602	0.7	\26_6L0V\af2_6L0V_DELIM\MSAforAlphafold_mixed_DELIM_unrelaxed_rank_3_model_4_v4
0.559	0.69	\26_6L0V\af2_6L0V_DELIM\MSAforAlphafold_mixed_DELIM_unrelaxed_rank_4_model_2_v4
0.508	0.41	\26_6L0V\af2_6L0V_DELIM\MSAforAlphafold_mixed_DELIM_unrelaxed_rank_5_model_3_v4
0.637	0.78	\26_6L0V\af2_6L0V_DELIM\MSAforAlphafold_mixed_DELIM_unrelaxed_rank_1_model_5_v5
0.615	0.35	\26_6L0V\af2_6L0V_DELIM\MSAforAlphafold_mixed_DELIM_unrelaxed_rank_2_model_1_v5
0.577	0.42	\26_6L0V\af2_6L0V_DELIM\MSAforAlphafold_mixed_DELIM_unrelaxed_rank_3_model_4_v5
0.496	0.36	\26_6L0V\af2_6L0V_DELIM\MSAforAlphafold_mixed_DELIM_unrelaxed_rank_4_model_3_v5
0.491	0.42	\26_6L0V\af2_6L0V_DELIM\MSAforAlphafold_mixed_DELIM_unrelaxed_rank_5_model_2_v5
0.922	0.61	\27_6LPH\af2_6LPH_DELIM\MSAforAlphafold_mixed_DELIM_unrelaxed_rank_1_model_4_v1
0.913	0.62	\27_6LPH\af2_6LPH_DELIM\MSAforAlphafold_mixed_DELIM_unrelaxed_rank_2_model_5_v1
0.908	0.62	\27_6LPH\af2_6LPH_DELIM\MSAforAlphafold_mixed_DELIM_unrelaxed_rank_3_model_1_v1
0.908	0.6	\27_6LPH\af2_6LPH_DELIM\MSAforAlphafold_mixed_DELIM_unrelaxed_rank_4_model_3_v1
0.892	0.61	\27_6LPH\af2_6LPH_DELIM\MSAforAlphafold_mixed_DELIM_unrelaxed_rank_5_model_2_v1
0.906	0.63	\27_6LPH\af2_6LPH_DELIM\MSAforAlphafold_mixed_DELIM_unrelaxed_rank_1_model_5_v2
0.9	0.61	\27_6LPH\af2_6LPH_DELIM\MSAforAlphafold_mixed_DELIM_unrelaxed_rank_2_model_1_v2
0.898	0.61	\27_6LPH\af2_6LPH_DELIM\MSAforAlphafold_mixed_DELIM_unrelaxed_rank_3_model_3_v2
0.892	0.62	\27_6LPH\af2_6LPH_DELIM\MSAforAlphafold_mixed_DELIM_unrelaxed_rank_4_model_2_v2
0.284	0.05	\27_6LPH\af2_6LPH_DELIM\MSAforAlphafold_mixed_DELIM_unrelaxed_rank_5_model_4_v2
0.908	0.63	\27_6LPH\af2_6LPH_DELIM\MSAforAlphafold_mixed_DELIM_unrelaxed_rank_1_model_5_v3
0.902	0.63	\27_6LPH\af2_6LPH_DELIM\MSAforAlphafold_mixed_DELIM_unrelaxed_rank_2_model_1_v3
0.501	0.11	\27_6LPH\af2_6LPH_DELIM\MSAforAlphafold_mixed_DELIM_unrelaxed_rank_3_model_2_v3
0.319	0.07	\27_6LPH\af2_6LPH_DELIM\MSAforAlphafold_mixed_DELIM_unrelaxed_rank_4_model_3_v3
0.313	0.08	\27_6LPH\af2_6LPH_DELIM\MSAforAlphafold_mixed_DELIM_unrelaxed_rank_5_model_4_v3
0.915	0.62	\27_6LPH\af2_6LPH_DELIM\MSAforAlphafold_mixed_DELIM_unrelaxed_rank_1_model_4_v4
0.909	0.63	\27_6LPH\af2_6LPH_DELIM\MSAforAlphafold_mixed_DELIM_unrelaxed_rank_2_model_5_v4
0.906	0.62	\27_6LPH\af2_6LPH_DELIM\MSAforAlphafold_mixed_DELIM_unrelaxed_rank_3_model_1_v4
0.902	0.61	\27_6LPH\af2_6LPH_DELIM\MSAforAlphafold_mixed_DELIM_unrelaxed_rank_4_model_3_v4
0.333	0.1	\27_6LPH\af2_6LPH_DELIM\MSAforAlphafold_mixed_DELIM_unrelaxed_rank_5_model_2_v4
0.916	0.61	\27_6LPH\af2_6LPH_DELIM\MSAforAlphafold_mixed_DELIM_unrelaxed_rank_1_model_4_v5
0.913	0.61	\27_6LPH\af2_6LPH_DELIM\MSAforAlphafold_mixed_DELIM_unrelaxed_rank_2_model_5_v5
0.91	0.59	\27_6LPH\af2_6LPH_DELIM\MSAforAlphafold_mixed_DELIM_unrelaxed_rank_3_model_3_v5
0.9	0.61	\27_6LPH\af2_6LPH_DELIM\MSAforAlphafold_mixed_DELIM_unrelaxed_rank_4_model_1_v5
0.892	0.6	\27_6LPH\af2_6LPH_DELIM\MSAforAlphafold_mixed_DELIM_unrelaxed_rank_5_model_2_v5
0.936	0.93	\28_6OCG\af2_6OCG_DELIM\MSAforAlphafold_mixed_DELIM_unrelaxed_rank_1_model_5_v1
0.932	0.87	\28_6OCG\af2_6OCG_DELIM\MSAforAlphafold_mixed_DELIM_unrelaxed_rank_3_model_4_v1
0.932	0.91	\28_6OCG\af2_6OCG_DELIM\MSAforAlphafold_mixed_DELIM_unrelaxed_rank_4_model_1_v1
0.932	0.93	\28_6OCG\af2_6OCG_DELIM\MSAforAlphafold_mixed_DELIM_unrelaxed_rank_2_model_2_v1
0.929	0.91	\28_6OCG\af2_6OCG_DELIM\MSAforAlphafold_mixed_DELIM_unrelaxed_rank_5_model_3_v1
0.938	0.89	\28_6OCG\af2_6OCG_DELIM\MSAforAlphafold_mixed_DELIM_unrelaxed_rank_2_model_4_v2
0.938	0.93	\28_6OCG\af2_6OCG_DELIM\MSAforAlphafold_mixed_DELIM_unrelaxed_rank_1_model_5_v2
0.935	0.88	\28_6OCG\af2_6OCG_DELIM\MSAforAlphafold_mixed_DELIM_unrelaxed_rank_3_model_1_v2
0.934	0.93	\28_6OCG\af2_6OCG_DELIM\MSAforAlphafold_mixed_DELIM_unrelaxed_rank_4_model_2_v2
0.931	0.91	\28_6OCG\af2_6OCG_DELIM\MSAforAlphafold_mixed_DELIM_unrelaxed_rank_5_model_3_v2
0.933	0.91	\28_6OCG\af2_6OCG_DELIM\MSAforAlphafold_mixed_DELIM_unrelaxed_rank_1_model_5_v3
0.932	0.92	\28_6OCG\af2_6OCG_DELIM\MSAforAlphafold_mixed_DELIM_unrelaxed_rank_2_model_2_v3
0.931	0.91	\28_6OCG\af2_6OCG_DELIM\MSAforAlphafold_mixed_DELIM_unrelaxed_rank_5_model_1_v3
0.931	0.9	\28_6OCG\af2_6OCG_DELIM\MSAforAlphafold_mixed_DELIM_unrelaxed_rank_3_model_4_v3
0.931	0.91	\28_6OCG\af2_6OCG_DELIM\MSAforAlphafold_mixed_DELIM_unrelaxed_rank_4_model_3_v3
0.931	0.91	\28_6OCG\af2_6OCG_DELIM\MSAforAlphafold_mixed_DELIM_unrelaxed_rank_1_model_1_v4
0.931	0.91	\28_6OCG\af2_6OCG_DELIM\MSAforAlphafold_mixed_DELIM_unrelaxed_rank_2_model_5_v4
0.929	0.9	\28_6OCG\af2_6OCG_DELIM\MSAforAlphafold_mixed_DELIM_unrelaxed_rank_3_model_4_v4
0.929	0.91	\28_6OCG\af2_6OCG_DELIM\MSAforAlphafold_mixed_DELIM_unrelaxed_rank_5_model_3_v4
0.929	0.93	\28_6OCG\af2_6OCG_DELIM\MSAforAlphafold_mixed_DELIM_unrelaxed_rank_4_model_2_v4
0.934	0.93	\28_6OCG\af2_6OCG_DELIM\MSAforAlphafold_mixed_DELIM_unrelaxed_rank_1_model_5_v5
0.933	0.87	\28_6OCG\af2_6OCG_DELIM\MSAforAlphafold_mixed_DELIM_unrelaxed_rank_2_model_1_v5
0.933	0.93	\28_6OCG\af2_6OCG_DELIM\MSAforAlphafold_mixed_DELIM_unrelaxed_rank_3_model_2_v5
0.93	0.91	\28_6OCG\af2_6OCG_DELIM\MSAforAlphafold_mixed_DELIM_unrelaxed_rank_4_model_3_v5
0.93	0.9	\28_6OCG\af2_6OCG_DELIM\MSAforAlphafold_mixed_DELIM_unrelaxed_rank_5_model_4_v5
0.792	0.91	\29_6PSD\af2_6PSD_DELIM\MSAforAlphafold_mixed_DELIM_unrelaxed_rank_1_model_4_v1
0.788	0.9	\29_6PSD\af2_6PSD_DELIM\MSAforAlphafold_mixed_DELIM_unrelaxed_rank_2_model_1_v1
0.784	0.86	\29_6PSD\af2_6PSD_DELIM\MSAforAlphafold_mixed_DELIM_unrelaxed_rank_3_model_3_v1
0.76	0.83	\29_6PSD\af2_6PSD_DELIM\MSAforAlphafold_mixed_DELIM_unrelaxed_rank_4_model_2_v1
0.755	0.16	\29_6PSD\af2_6PSD_DELIM\MSAforAlphafold_mixed_DELIM_unrelaxed_rank_5_model_5_v1
0.787	0.89	\29_6PSD\af2_6PSD_DELIM\MSAforAlphafold_mixed_DELIM_unrelaxed_rank_1_model_1_v2
0.784	0.83	\29_6PSD\af2_6PSD_DELIM\MSAforAlphafold_mixed_DELIM_unrelaxed_rank_2_model_3_v2
0.781	0.91	\29_6PSD\af2_6PSD_DELIM\MSAforAlphafold_mixed_DELIM_unrelaxed_rank_3_model_5_v2
0.78	0.89	\29_6PSD\af2_6PSD_DELIM\MSAforAlphafold_mixed_DELIM_unrelaxed_rank_4_model_4_v2
0.759	0.81	\29_6PSD\af2_6PSD_DELIM\MSAforAlphafold_mixed_DELIM_unrelaxed_rank_5_model_2_v2
0.799	0.9	\29_6PSD\af2_6PSD_DELIM\MSAforAlphafold_mixed_DELIM_unrelaxed_rank_1_model_1_v3
0.787	0.89	\29_6PSD\af2_6PSD_DELIM\MSAforAlphafold_mixed_DELIM_unrelaxed_rank_2_model_4_v3
0.786	0.84	\29_6PSD\af2_6PSD_DELIM\MSAforAlphafold_mixed_DELIM_unrelaxed_rank_3_model_3_v3
0.778	0.89	\29_6PSD\af2_6PSD_DELIM\MSAforAlphafold_mixed_DELIM_unrelaxed_rank_4_model_5_v3
0.774	0.84	\29_6PSD\af2_6PSD_DELIM\MSAforAlphafold_mixed_DELIM_unrelaxed_rank_5_model_2_v3
0.8	0.15	\29_6PSD\af2_6PSD_DELIM\MSAforAlphafold_mixed_DELIM_unrelaxed_rank_1_model_1_v4
0.79	0.85	\29_6PSD\af2_6PSD_DELIM\MSAforAlphafold_mixed_DELIM_unrelaxed_rank_2_model_3_v4
0.779	0.89	\29_6PSD\af2_6PSD_DELIM\MSAforAlphafold_mixed_DELIM_unrelaxed_rank_3_model_4_v4
0.769	0.89	\29_6PSD\af2_6PSD_DELIM\MSAforAlphafold_mixed_DELIM_unrelaxed_rank_4_model_5_v4
0.761	0.82	\29_6PSD\af2_6PSD_DELIM\MSAforAlphafold_mixed_DELIM_unrelaxed_rank_5_model_2_v4
0.781	0.86	\29_6PSD\af2_6PSD_DELIM\MSAforAlphafold_mixed_DELIM_unrelaxed_rank_1_model_1_v5
0.779	0.89	\29_6PSD\af2_6PSD_DELIM\MSAforAlphafold_mixed_DELIM_unrelaxed_rank_2_model_4_v5
0.769	0.81	\29_6PSD\af2_6PSD_DELIM\MSAforAlphafold_mixed_DELIM_unrelaxed_rank_3_model_3_v5
0.767	0.87	\29_6PSD\af2_6PSD_DELIM\MSAforAlphafold_mixed_DELIM_unrelaxed_rank_4_model_5_v5
0.763	0.84	\29_6PSD\af2_6PSD_DELIM\MSAforAlphafold_mixed_DELIM_unrelaxed_rank_5_model_2_v5
0.432	0.01	\31_6RKO\af2_6RKO_DELIM\MSAforAlphafold_mixed_DELIM_unrelaxed_rank_1_model_5_v1
0.4	0.02	\31_6RKO\af2_6RKO_DELIM\MSAforAlphafold_mixed_DELIM_unrelaxed_rank_2_model_2_v1
0.391	0.02	\31_6RKO\af2_6RKO_DELIM\MSAforAlphafold_mixed_DELIM_unrelaxed_rank_3_model_4_v1
0.362	0.01	\31_6RKO\af2_6RKO_DELIM\MSAforAlphafold_mixed_DELIM_unrelaxed_rank_4_model_3_v1
0.34	0.01	\31_6RKO\af2_6RKO_DELIM\MSAforAlphafold_mixed_DELIM_unrelaxed_rank_5_model_1_v1
0.439	0.02	\31_6RKO\af2_6RKO_DELIM\MSAforAlphafold_mixed_DELIM_unrelaxed_rank_1_model_5_v2
0.411	0.02	\31_6RKO\af2_6RKO_DELIM\MSAforAlphafold_mixed_DELIM_unrelaxed_rank_2_model_3_v2
0.34	0.01	\31_6RKO\af2_6RKO_DELIM\MSAforAlphafold_mixed_DELIM_unrelaxed_rank_3_model_4_v2
0.328	0.02	\31_6RKO\af2_6RKO_DELIM\MSAforAlphafold_mixed_DELIM_unrelaxed_rank_4_model_1_v2
0.319	0.02	\31_6RKO\af2_6RKO_DELIM\MSAforAlphafold_mixed_DELIM_unrelaxed_rank_5_model_2_v2
0.406	0.02	\31_6RKO\af2_6RKO_DELIM\MSAforAlphafold_mixed_DELIM_unrelaxed_rank_1_model_2_v3
0.361	0.02	\31_6RKO\af2_6RKO_DELIM\MSAforAlphafold_mixed_DELIM_unrelaxed_rank_2_model_3_v3
0.357	0.02	\31_6RKO\af2_6RKO_DELIM\MSAforAlphafold_mixed_DELIM_unrelaxed_rank_3_model_4_v3
0.321	0.01	\31_6RKO\af2_6RKO_DELIM\MSAforAlphafold_mixed_DELIM_unrelaxed_rank_4_model_1_v3
0.314	0.01	\31_6RKO\af2_6RKO_DELIM\MSAforAlphafold_mixed_DELIM_unrelaxed_rank_5_model_5_v3
0.418	0.02	\31_6RKO\af2_6RKO_DELIM\MSAforAlphafold_mixed_DELIM_unrelaxed_rank_1_model_5_v4
0.384	0.02	\31_6RKO\af2_6RKO_DELIM\MSAforAlphafold_mixed_DELIM_unrelaxed_rank_2_model_2_v4
0.375	0.01	\31_6RKO\af2_6RKO_DELIM\MSAforAlphafold_mixed_DELIM_unrelaxed_rank_3_model_1_v4
0.334	0.01	\31_6RKO\af2_6RKO_DELIM\MSAforAlphafold_mixed_DELIM_unrelaxed_rank_4_model_3_v4
0.33	0.01	\31_6RKO\af2_6RKO_DELIM\MSAforAlphafold_mixed_DELIM_unrelaxed_rank_5_model_4_v4
0.432	0.02	\31_6RKO\af2_6RKO_DELIM\MSAforAlphafold_mixed_DELIM_unrelaxed_rank_1_model_3_v5
0.354	0.01	\31_6RKO\af2_6RKO_DELIM\MSAforAlphafold_mixed_DELIM_unrelaxed_rank_2_model_1_v5
0.351	0.02	\31_6RKO\af2_6RKO_DELIM\MSAforAlphafold_mixed_DELIM_unrelaxed_rank_3_model_2_v5
0.318	0.01	\31_6RKO\af2_6RKO_DELIM\MSAforAlphafold_mixed_DELIM_unrelaxed_rank_4_model_5_v5
0.309	0.01	\31_6RKO\af2_6RKO_DELIM\MSAforAlphafold_mixed_DELIM_unrelaxed_rank_5_model_4_v5
0.899	0.82	\32_6RKb\af2_6RKb_DELIM\MSAforAlphafold_mixed_DELIM_unrelaxed_rank_1_model_3_v1
0.897	0.82	\32_6RKb\af2_6RKb_DELIM\MSAforAlphafold_mixed_DELIM_unrelaxed_rank_2_model_5_v1
0.896	0.82	\32_6RKb\af2_6RKb_DELIM\MSAforAlphafold_mixed_DELIM_unrelaxed_rank_3_model_1_v1
0.895	0.82	\32_6RKb\af2_6RKb_DELIM\MSAforAlphafold_mixed_DELIM_unrelaxed_rank_5_model_4_v1
0.895	0.82	\32_6RKb\af2_6RKb_DELIM\MSAforAlphafold_mixed_DELIM_unrelaxed_rank_4_model_2_v1
0.903	0.82	\32_6RKb\af2_6RKb_DELIM\MSAforAlphafold_mixed_DELIM_unrelaxed_rank_1_model_4_v2
0.902	0.82	\32_6RKb\af2_6RKb_DELIM\MSAforAlphafold_mixed_DELIM_unrelaxed_rank_2_model_5_v2
0.902	0.82	\32_6RKb\af2_6RKb_DELIM\MSAforAlphafold_mixed_DELIM_unrelaxed_rank_3_model_3_v2
0.899	0.82	\32_6RKb\af2_6RKb_DELIM\MSAforAlphafold_mixed_DELIM_unrelaxed_rank_4_model_1_v2
0.895	0.81	\32_6RKb\af2_6RKb_DELIM\MSAforAlphafold_mixed_DELIM_unrelaxed_rank_5_model_2_v2
0.903	0.82	\32_6RKb\af2_6RKb_DELIM\MSAforAlphafold_mixed_DELIM_unrelaxed_rank_1_model_4_v3
0.902	0.82	\32_6RKb\af2_6RKb_DELIM\MSAforAlphafold_mixed_DELIM_unrelaxed_rank_2_model_3_v3
0.899	0.82	\32_6RKb\af2_6RKb_DELIM\MSAforAlphafold_mixed_DELIM_unrelaxed_rank_4_model_5_v3
0.899	0.81	\32_6RKb\af2_6RKb_DELIM\MSAforAlphafold_mixed_DELIM_unrelaxed_rank_3_model_2_v3
0.893	0.82	\32_6RKb\af2_6RKb_DELIM\MSAforAlphafold_mixed_DELIM_unrelaxed_rank_5_model_1_v3
0.9	0.82	\32_6RKb\af2_6RKb_DELIM\MSAforAlphafold_mixed_DELIM_unrelaxed_rank_1_model_3_v4
0.898	0.82	\32_6RKb\af2_6RKb_DELIM\MSAforAlphafold_mixed_DELIM_unrelaxed_rank_2_model_2_v4
0.897	0.82	\32_6RKb\af2_6RKb_DELIM\MSAforAlphafold_mixed_DELIM_unrelaxed_rank_3_model_4_v4
0.897	0.82	\32_6RKb\af2_6RKb_DELIM\MSAforAlphafold_mixed_DELIM_unrelaxed_rank_4_model_5_v4
0.891	0.82	\32_6RKb\af2_6RKb_DELIM\MSAforAlphafold_mixed_DELIM_unrelaxed_rank_5_model_1_v4
0.901	0.82	\32_6RKb\af2_6RKb_DELIM\MSAforAlphafold_mixed_DELIM_unrelaxed_rank_1_model_4_v5
0.9	0.81	\32_6RKb\af2_6RKb_DELIM\MSAforAlphafold_mixed_DELIM_unrelaxed_rank_2_model_3_v5
0.898	0.82	\32_6RKb\af2_6RKb_DELIM\MSAforAlphafold_mixed_DELIM_unrelaxed_rank_3_model_5_v5
0.897	0.81	\32_6RKb\af2_6RKb_DELIM\MSAforAlphafold_mixed_DELIM_unrelaxed_rank_4_model_2_v5
0.892	0.81	\32_6RKb\af2_6RKb_DELIM\MSAforAlphafold_mixed_DELIM_unrelaxed_rank_5_model_1_v5
0.326	0.15	\35_6TWN\af2_6TWN_DELIM\MSAforAlphafold_mixed_DELIM_unrelaxed_rank_1_model_1_v1
0.255	0.07	\35_6TWN\af2_6TWN_DELIM\MSAforAlphafold_mixed_DELIM_unrelaxed_rank_2_model_2_v1
0.254	0.19	\35_6TWN\af2_6TWN_DELIM\MSAforAlphafold_mixed_DELIM_unrelaxed_rank_3_model_4_v1
0.213	0.07	\35_6TWN\af2_6TWN_DELIM\MSAforAlphafold_mixed_DELIM_unrelaxed_rank_4_model_5_v1
0.202	0.01	\35_6TWN\af2_6TWN_DELIM\MSAforAlphafold_mixed_DELIM_unrelaxed_rank_5_model_3_v1
0.305	0.27	\35_6TWN\af2_6TWN_DELIM\MSAforAlphafold_mixed_DELIM_unrelaxed_rank_1_model_1_v2
0.278	0.1	\35_6TWN\af2_6TWN_DELIM\MSAforAlphafold_mixed_DELIM_unrelaxed_rank_2_model_2_v2
0.271	0.13	\35_6TWN\af2_6TWN_DELIM\MSAforAlphafold_mixed_DELIM_unrelaxed_rank_3_model_4_v2
0.204	0.04	\35_6TWN\af2_6TWN_DELIM\MSAforAlphafold_mixed_DELIM_unrelaxed_rank_4_model_5_v2
0.2	0.06	\35_6TWN\af2_6TWN_DELIM\MSAforAlphafold_mixed_DELIM_unrelaxed_rank_5_model_3_v2
0.357	0.12	\35_6TWN\af2_6TWN_DELIM\MSAforAlphafold_mixed_DELIM_unrelaxed_rank_1_model_4_v3
0.315	0.17	\35_6TWN\af2_6TWN_DELIM\MSAforAlphafold_mixed_DELIM_unrelaxed_rank_2_model_1_v3
0.314	0.11	\35_6TWN\af2_6TWN_DELIM\MSAforAlphafold_mixed_DELIM_unrelaxed_rank_3_model_2_v3
0.265	0.1	\35_6TWN\af2_6TWN_DELIM\MSAforAlphafold_mixed_DELIM_unrelaxed_rank_4_model_5_v3
0.242	0.14	\35_6TWN\af2_6TWN_DELIM\MSAforAlphafold_mixed_DELIM_unrelaxed_rank_5_model_3_v3
0.299	0.08	\35_6TWN\af2_6TWN_DELIM\MSAforAlphafold_mixed_DELIM_unrelaxed_rank_1_model_2_v4
0.283	0.19	\35_6TWN\af2_6TWN_DELIM\MSAforAlphafold_mixed_DELIM_unrelaxed_rank_2_model_4_v4
0.282	0.1	\35_6TWN\af2_6TWN_DELIM\MSAforAlphafold_mixed_DELIM_unrelaxed_rank_3_model_5_v4
0.241	0.1	\35_6TWN\af2_6TWN_DELIM\MSAforAlphafold_mixed_DELIM_unrelaxed_rank_4_model_1_v4
0.204	0.09	\35_6TWN\af2_6TWN_DELIM\MSAforAlphafold_mixed_DELIM_unrelaxed_rank_5_model_3_v4
0.363	0.2	\35_6TWN\af2_6TWN_DELIM\MSAforAlphafold_mixed_DELIM_unrelaxed_rank_1_model_1_v5
0.339	0.26	\35_6TWN\af2_6TWN_DELIM\MSAforAlphafold_mixed_DELIM_unrelaxed_rank_2_model_4_v5
0.286	0.09	\35_6TWN\af2_6TWN_DELIM\MSAforAlphafold_mixed_DELIM_unrelaxed_rank_3_model_2_v5
0.209	0.07	\35_6TWN\af2_6TWN_DELIM\MSAforAlphafold_mixed_DELIM_unrelaxed_rank_4_model_3_v5
0.199	0.01	\35_6TWN\af2_6TWN_DELIM\MSAforAlphafold_mixed_DELIM_unrelaxed_rank_5_model_5_v5
0.781	0.9	\37_6XFK\af2_6XFK_DELIM\MSAforAlphafold_mixed_DELIM_unrelaxed_rank_1_model_3_v1
0.559	0.41	\37_6XFK\af2_6XFK_DELIM\MSAforAlphafold_mixed_DELIM_unrelaxed_rank_2_model_2_v1
0.448	0.17	\37_6XFK\af2_6XFK_DELIM\MSAforAlphafold_mixed_DELIM_unrelaxed_rank_3_model_4_v1
0.418	0.54	\37_6XFK\af2_6XFK_DELIM\MSAforAlphafold_mixed_DELIM_unrelaxed_rank_4_model_5_v1
0.362	0.27	\37_6XFK\af2_6XFK_DELIM\MSAforAlphafold_mixed_DELIM_unrelaxed_rank_5_model_1_v1
0.778	0.9	\37_6XFK\af2_6XFK_DELIM\MSAforAlphafold_mixed_DELIM_unrelaxed_rank_1_model_3_v2
0.766	0.85	\37_6XFK\af2_6XFK_DELIM\MSAforAlphafold_mixed_DELIM_unrelaxed_rank_2_model_5_v2
0.765	0.89	\37_6XFK\af2_6XFK_DELIM\MSAforAlphafold_mixed_DELIM_unrelaxed_rank_3_model_2_v2
0.594	0.2	\37_6XFK\af2_6XFK_DELIM\MSAforAlphafold_mixed_DELIM_unrelaxed_rank_4_model_4_v2
0.356	0.2	\37_6XFK\af2_6XFK_DELIM\MSAforAlphafold_mixed_DELIM_unrelaxed_rank_5_model_1_v2
0.589	0.8	\37_6XFK\af2_6XFK_DELIM\MSAforAlphafold_mixed_DELIM_unrelaxed_rank_1_model_5_v3
0.497	0.17	\37_6XFK\af2_6XFK_DELIM\MSAforAlphafold_mixed_DELIM_unrelaxed_rank_2_model_4_v3
0.449	0.16	\37_6XFK\af2_6XFK_DELIM\MSAforAlphafold_mixed_DELIM_unrelaxed_rank_3_model_1_v3
0.395	0.28	\37_6XFK\af2_6XFK_DELIM\MSAforAlphafold_mixed_DELIM_unrelaxed_rank_4_model_2_v3
0.368	0.49	\37_6XFK\af2_6XFK_DELIM\MSAforAlphafold_mixed_DELIM_unrelaxed_rank_5_model_3_v3
0.762	0.9	\37_6XFK\af2_6XFK_DELIM\MSAforAlphafold_mixed_DELIM_unrelaxed_rank_1_model_3_v4
0.747	0.86	\37_6XFK\af2_6XFK_DELIM\MSAforAlphafold_mixed_DELIM_unrelaxed_rank_2_model_1_v4
0.732	0.85	\37_6XFK\af2_6XFK_DELIM\MSAforAlphafold_mixed_DELIM_unrelaxed_rank_3_model_2_v4
0.493	0.16	\37_6XFK\af2_6XFK_DELIM\MSAforAlphafold_mixed_DELIM_unrelaxed_rank_4_model_4_v4
0.481	0.19	\37_6XFK\af2_6XFK_DELIM\MSAforAlphafold_mixed_DELIM_unrelaxed_rank_5_model_5_v4
0.76	0.89	\37_6XFK\af2_6XFK_DELIM\MSAforAlphafold_mixed_DELIM_unrelaxed_rank_1_model_3_v5
0.528	0.17	\37_6XFK\af2_6XFK_DELIM\MSAforAlphafold_mixed_DELIM_unrelaxed_rank_2_model_2_v5
0.46	0.16	\37_6XFK\af2_6XFK_DELIM\MSAforAlphafold_mixed_DELIM_unrelaxed_rank_3_model_4_v5
0.414	0.16	\37_6XFK\af2_6XFK_DELIM\MSAforAlphafold_mixed_DELIM_unrelaxed_rank_4_model_1_v5
0.352	0.33	\37_6XFK\af2_6XFK_DELIM\MSAforAlphafold_mixed_DELIM_unrelaxed_rank_5_model_5_v5
0.402	0.01	\38_6YN0\af2_6YN0_DELIM\MSAforAlphafold_mixed_DELIM_unrelaxed_rank_1_model_1_v1
0.341	0.01	\38_6YN0\af2_6YN0_DELIM\MSAforAlphafold_mixed_DELIM_unrelaxed_rank_2_model_4_v1
0.257	0.01	\38_6YN0\af2_6YN0_DELIM\MSAforAlphafold_mixed_DELIM_unrelaxed_rank_3_model_5_v1
0.251	0.01	\38_6YN0\af2_6YN0_DELIM\MSAforAlphafold_mixed_DELIM_unrelaxed_rank_4_model_2_v1
0.247	0.01	\38_6YN0\af2_6YN0_DELIM\MSAforAlphafold_mixed_DELIM_unrelaxed_rank_5_model_3_v1
0.367	0.01	\38_6YN0\af2_6YN0_DELIM\MSAforAlphafold_mixed_DELIM_unrelaxed_rank_1_model_1_v2
0.326	0	\38_6YN0\af2_6YN0_DELIM\MSAforAlphafold_mixed_DELIM_unrelaxed_rank_2_model_3_v2
0.301	0.01	\38_6YN0\af2_6YN0_DELIM\MSAforAlphafold_mixed_DELIM_unrelaxed_rank_3_model_4_v2
0.256	0.01	\38_6YN0\af2_6YN0_DELIM\MSAforAlphafold_mixed_DELIM_unrelaxed_rank_4_model_5_v2
0.246	0	\38_6YN0\af2_6YN0_DELIM\MSAforAlphafold_mixed_DELIM_unrelaxed_rank_5_model_2_v2
0.312	0.01	\38_6YN0\af2_6YN0_DELIM\MSAforAlphafold_mixed_DELIM_unrelaxed_rank_1_model_4_v3
0.278	0.07	\38_6YN0\af2_6YN0_DELIM\MSAforAlphafold_mixed_DELIM_unrelaxed_rank_2_model_1_v3
0.277	0	\38_6YN0\af2_6YN0_DELIM\MSAforAlphafold_mixed_DELIM_unrelaxed_rank_3_model_2_v3
0.275	0	\38_6YN0\af2_6YN0_DELIM\MSAforAlphafold_mixed_DELIM_unrelaxed_rank_4_model_3_v3
0.245	0.02	\38_6YN0\af2_6YN0_DELIM\MSAforAlphafold_mixed_DELIM_unrelaxed_rank_5_model_5_v3
0.336	0.01	\38_6YN0\af2_6YN0_DELIM\MSAforAlphafold_mixed_DELIM_unrelaxed_rank_1_model_4_v4
0.323	0.01	\38_6YN0\af2_6YN0_DELIM\MSAforAlphafold_mixed_DELIM_unrelaxed_rank_2_model_1_v4
0.263	0.01	\38_6YN0\af2_6YN0_DELIM\MSAforAlphafold_mixed_DELIM_unrelaxed_rank_3_model_5_v4
0.247	0	\38_6YN0\af2_6YN0_DELIM\MSAforAlphafold_mixed_DELIM_unrelaxed_rank_4_model_2_v4
0.238	0.01	\38_6YN0\af2_6YN0_DELIM\MSAforAlphafold_mixed_DELIM_unrelaxed_rank_5_model_3_v4
0.336	0	\38_6YN0\af2_6YN0_DELIM\MSAforAlphafold_mixed_DELIM_unrelaxed_rank_1_model_1_v5
0.3	0.01	\38_6YN0\af2_6YN0_DELIM\MSAforAlphafold_mixed_DELIM_unrelaxed_rank_2_model_4_v5
0.283	0.07	\38_6YN0\af2_6YN0_DELIM\MSAforAlphafold_mixed_DELIM_unrelaxed_rank_3_model_3_v5
0.25	0.03	\38_6YN0\af2_6YN0_DELIM\MSAforAlphafold_mixed_DELIM_unrelaxed_rank_4_model_5_v5
0.233	0	\38_6YN0\af2_6YN0_DELIM\MSAforAlphafold_mixed_DELIM_unrelaxed_rank_5_model_2_v5
0.838	0.83	\40_7CFC\af2_7CFC_DELIM\MSAforAlphafold_mixed_DELIM_unrelaxed_rank_1_model_1_v1
0.835	0.84	\40_7CFC\af2_7CFC_DELIM\MSAforAlphafold_mixed_DELIM_unrelaxed_rank_2_model_5_v1
0.793	0.87	\40_7CFC\af2_7CFC_DELIM\MSAforAlphafold_mixed_DELIM_unrelaxed_rank_3_model_2_v1
0.752	0.77	\40_7CFC\af2_7CFC_DELIM\MSAforAlphafold_mixed_DELIM_unrelaxed_rank_4_model_3_v1
0.709	0.85	\40_7CFC\af2_7CFC_DELIM\MSAforAlphafold_mixed_DELIM_unrelaxed_rank_5_model_4_v1
0.831	0.83	\40_7CFC\af2_7CFC_DELIM\MSAforAlphafold_mixed_DELIM_unrelaxed_rank_1_model_1_v2
0.807	0.85	\40_7CFC\af2_7CFC_DELIM\MSAforAlphafold_mixed_DELIM_unrelaxed_rank_2_model_5_v2
0.797	0.87	\40_7CFC\af2_7CFC_DELIM\MSAforAlphafold_mixed_DELIM_unrelaxed_rank_3_model_4_v2
0.743	0.83	\40_7CFC\af2_7CFC_DELIM\MSAforAlphafold_mixed_DELIM_unrelaxed_rank_4_model_3_v2
0.737	0.88	\40_7CFC\af2_7CFC_DELIM\MSAforAlphafold_mixed_DELIM_unrelaxed_rank_5_model_2_v2
0.83	0.83	\40_7CFC\af2_7CFC_DELIM\MSAforAlphafold_mixed_DELIM_unrelaxed_rank_1_model_1_v3
0.765	0.85	\40_7CFC\af2_7CFC_DELIM\MSAforAlphafold_mixed_DELIM_unrelaxed_rank_2_model_5_v3
0.761	0.86	\40_7CFC\af2_7CFC_DELIM\MSAforAlphafold_mixed_DELIM_unrelaxed_rank_3_model_2_v3
0.759	0.85	\40_7CFC\af2_7CFC_DELIM\MSAforAlphafold_mixed_DELIM_unrelaxed_rank_4_model_4_v3
0.714	0.8	\40_7CFC\af2_7CFC_DELIM\MSAforAlphafold_mixed_DELIM_unrelaxed_rank_5_model_3_v3
0.835	0.83	\40_7CFC\af2_7CFC_DELIM\MSAforAlphafold_mixed_DELIM_unrelaxed_rank_1_model_1_v4
0.812	0.85	\40_7CFC\af2_7CFC_DELIM\MSAforAlphafold_mixed_DELIM_unrelaxed_rank_2_model_4_v4
0.807	0.84	\40_7CFC\af2_7CFC_DELIM\MSAforAlphafold_mixed_DELIM_unrelaxed_rank_3_model_5_v4
0.771	0.82	\40_7CFC\af2_7CFC_DELIM\MSAforAlphafold_mixed_DELIM_unrelaxed_rank_4_model_3_v4
0.728	0.89	\40_7CFC\af2_7CFC_DELIM\MSAforAlphafold_mixed_DELIM_unrelaxed_rank_5_model_2_v4
0.84	0.85	\40_7CFC\af2_7CFC_DELIM\MSAforAlphafold_mixed_DELIM_unrelaxed_rank_1_model_1_v5
0.816	0.86	\40_7CFC\af2_7CFC_DELIM\MSAforAlphafold_mixed_DELIM_unrelaxed_rank_2_model_4_v5
0.796	0.84	\40_7CFC\af2_7CFC_DELIM\MSAforAlphafold_mixed_DELIM_unrelaxed_rank_3_model_5_v5
0.767	0.82	\40_7CFC\af2_7CFC_DELIM\MSAforAlphafold_mixed_DELIM_unrelaxed_rank_4_model_2_v5
0.76	0.82	\40_7CFC\af2_7CFC_DELIM\MSAforAlphafold_mixed_DELIM_unrelaxed_rank_5_model_3_v5
0.728	0.03	\41_7CZM\af2_7CZM_DELIM\MSAforAlphafold_mixed_DELIM_unrelaxed_rank_1_model_1_v1
0.461	0.03	\41_7CZM\af2_7CZM_DELIM\MSAforAlphafold_mixed_DELIM_unrelaxed_rank_2_model_4_v1
0.317	0.16	\41_7CZM\af2_7CZM_DELIM\MSAforAlphafold_mixed_DELIM_unrelaxed_rank_3_model_3_v1
0.239	0.14	\41_7CZM\af2_7CZM_DELIM\MSAforAlphafold_mixed_DELIM_unrelaxed_rank_4_model_2_v1
0.217	0.09	\41_7CZM\af2_7CZM_DELIM\MSAforAlphafold_mixed_DELIM_unrelaxed_rank_5_model_5_v1
0.749	0.03	\41_7CZM\af2_7CZM_DELIM\MSAforAlphafold_mixed_DELIM_unrelaxed_rank_1_model_5_v2
0.737	0.03	\41_7CZM\af2_7CZM_DELIM\MSAforAlphafold_mixed_DELIM_unrelaxed_rank_2_model_4_v2
0.706	0.03	\41_7CZM\af2_7CZM_DELIM\MSAforAlphafold_mixed_DELIM_unrelaxed_rank_3_model_1_v2
0.589	0.15	\41_7CZM\af2_7CZM_DELIM\MSAforAlphafold_mixed_DELIM_unrelaxed_rank_4_model_3_v2
0.385	0.15	\41_7CZM\af2_7CZM_DELIM\MSAforAlphafold_mixed_DELIM_unrelaxed_rank_5_model_2_v2
0.77	0.03	\41_7CZM\af2_7CZM_DELIM\MSAforAlphafold_mixed_DELIM_unrelaxed_rank_1_model_5_v3
0.736	0.03	\41_7CZM\af2_7CZM_DELIM\MSAforAlphafold_mixed_DELIM_unrelaxed_rank_2_model_1_v3
0.733	0.03	\41_7CZM\af2_7CZM_DELIM\MSAforAlphafold_mixed_DELIM_unrelaxed_rank_3_model_4_v3
0.723	0.03	\41_7CZM\af2_7CZM_DELIM\MSAforAlphafold_mixed_DELIM_unrelaxed_rank_4_model_3_v3
0.332	0.08	\41_7CZM\af2_7CZM_DELIM\MSAforAlphafold_mixed_DELIM_unrelaxed_rank_5_model_2_v3
0.748	0.03	\41_7CZM\af2_7CZM_DELIM\MSAforAlphafold_mixed_DELIM_unrelaxed_rank_1_model_4_v4
0.742	0.03	\41_7CZM\af2_7CZM_DELIM\MSAforAlphafold_mixed_DELIM_unrelaxed_rank_2_model_5_v4
0.559	0.13	\41_7CZM\af2_7CZM_DELIM\MSAforAlphafold_mixed_DELIM_unrelaxed_rank_3_model_3_v4
0.313	0.03	\41_7CZM\af2_7CZM_DELIM\MSAforAlphafold_mixed_DELIM_unrelaxed_rank_4_model_2_v4
0.29	0.03	\41_7CZM\af2_7CZM_DELIM\MSAforAlphafold_mixed_DELIM_unrelaxed_rank_5_model_1_v4
0.753	0.03	\41_7CZM\af2_7CZM_DELIM\MSAforAlphafold_mixed_DELIM_unrelaxed_rank_1_model_3_v5
0.75	0.03	\41_7CZM\af2_7CZM_DELIM\MSAforAlphafold_mixed_DELIM_unrelaxed_rank_2_model_1_v5
0.745	0.03	\41_7CZM\af2_7CZM_DELIM\MSAforAlphafold_mixed_DELIM_unrelaxed_rank_3_model_4_v5
0.745	0.03	\41_7CZM\af2_7CZM_DELIM\MSAforAlphafold_mixed_DELIM_unrelaxed_rank_4_model_5_v5
0.242	0.13	\41_7CZM\af2_7CZM_DELIM\MSAforAlphafold_mixed_DELIM_unrelaxed_rank_5_model_2_v5
0.465	0.57	\43_7F2D\af2_7F2D_DELIM\MSAforAlphafold_mixed_DELIM_unrelaxed_rank_1_model_2_v1
0.415	0.45	\43_7F2D\af2_7F2D_DELIM\MSAforAlphafold_mixed_DELIM_unrelaxed_rank_2_model_4_v1
0.378	0.54	\43_7F2D\af2_7F2D_DELIM\MSAforAlphafold_mixed_DELIM_unrelaxed_rank_3_model_3_v1
0.366	0.31	\43_7F2D\af2_7F2D_DELIM\MSAforAlphafold_mixed_DELIM_unrelaxed_rank_4_model_1_v1
0.349	0.37	\43_7F2D\af2_7F2D_DELIM\MSAforAlphafold_mixed_DELIM_unrelaxed_rank_5_model_5_v1
0.44	0.66	\43_7F2D\af2_7F2D_DELIM\MSAforAlphafold_mixed_DELIM_unrelaxed_rank_1_model_2_v2
0.423	0.53	\43_7F2D\af2_7F2D_DELIM\MSAforAlphafold_mixed_DELIM_unrelaxed_rank_2_model_4_v2
0.407	0.47	\43_7F2D\af2_7F2D_DELIM\MSAforAlphafold_mixed_DELIM_unrelaxed_rank_3_model_5_v2
0.404	0.51	\43_7F2D\af2_7F2D_DELIM\MSAforAlphafold_mixed_DELIM_unrelaxed_rank_4_model_3_v2
0.377	0.25	\43_7F2D\af2_7F2D_DELIM\MSAforAlphafold_mixed_DELIM_unrelaxed_rank_5_model_1_v2
0.414	0.47	\43_7F2D\af2_7F2D_DELIM\MSAforAlphafold_mixed_DELIM_unrelaxed_rank_1_model_2_v3
0.398	0.37	\43_7F2D\af2_7F2D_DELIM\MSAforAlphafold_mixed_DELIM_unrelaxed_rank_2_model_1_v3
0.391	0.64	\43_7F2D\af2_7F2D_DELIM\MSAforAlphafold_mixed_DELIM_unrelaxed_rank_3_model_3_v3
0.381	0.54	\43_7F2D\af2_7F2D_DELIM\MSAforAlphafold_mixed_DELIM_unrelaxed_rank_4_model_5_v3
0.367	0.53	\43_7F2D\af2_7F2D_DELIM\MSAforAlphafold_mixed_DELIM_unrelaxed_rank_5_model_4_v3
0.415	0.48	\43_7F2D\af2_7F2D_DELIM\MSAforAlphafold_mixed_DELIM_unrelaxed_rank_1_model_2_v4
0.397	0.56	\43_7F2D\af2_7F2D_DELIM\MSAforAlphafold_mixed_DELIM_unrelaxed_rank_2_model_3_v4
0.355	0.51	\43_7F2D\af2_7F2D_DELIM\MSAforAlphafold_mixed_DELIM_unrelaxed_rank_3_model_4_v4
0.332	0.26	\43_7F2D\af2_7F2D_DELIM\MSAforAlphafold_mixed_DELIM_unrelaxed_rank_4_model_5_v4
0.332	0.23	\43_7F2D\af2_7F2D_DELIM\MSAforAlphafold_mixed_DELIM_unrelaxed_rank_5_model_1_v4
0.439	0.67	\43_7F2D\af2_7F2D_DELIM\MSAforAlphafold_mixed_DELIM_unrelaxed_rank_1_model_2_v5
0.378	0.52	\43_7F2D\af2_7F2D_DELIM\MSAforAlphafold_mixed_DELIM_unrelaxed_rank_2_model_3_v5
0.375	0.57	\43_7F2D\af2_7F2D_DELIM\MSAforAlphafold_mixed_DELIM_unrelaxed_rank_3_model_4_v5
0.34	0.48	\43_7F2D\af2_7F2D_DELIM\MSAforAlphafold_mixed_DELIM_unrelaxed_rank_4_model_5_v5
0.322	0.54	\43_7F2D\af2_7F2D_DELIM\MSAforAlphafold_mixed_DELIM_unrelaxed_rank_5_model_1_v5
0.709	0.81	\44_7MKK\af2_7MKK_DELIM\MSAforAlphafold_mixed_DELIM_unrelaxed_rank_1_model_1_v1
0.697	0.87	\44_7MKK\af2_7MKK_DELIM\MSAforAlphafold_mixed_DELIM_unrelaxed_rank_2_model_5_v1
0.677	0.84	\44_7MKK\af2_7MKK_DELIM\MSAforAlphafold_mixed_DELIM_unrelaxed_rank_3_model_4_v1
0.663	0.83	\44_7MKK\af2_7MKK_DELIM\MSAforAlphafold_mixed_DELIM_unrelaxed_rank_4_model_3_v1
0.297	0.09	\44_7MKK\af2_7MKK_DELIM\MSAforAlphafold_mixed_DELIM_unrelaxed_rank_5_model_2_v1
0.704	0.79	\44_7MKK\af2_7MKK_DELIM\MSAforAlphafold_mixed_DELIM_unrelaxed_rank_1_model_1_v2
0.687	0.81	\44_7MKK\af2_7MKK_DELIM\MSAforAlphafold_mixed_DELIM_unrelaxed_rank_2_model_5_v2
0.673	0.8	\44_7MKK\af2_7MKK_DELIM\MSAforAlphafold_mixed_DELIM_unrelaxed_rank_3_model_4_v2
0.644	0.79	\44_7MKK\af2_7MKK_DELIM\MSAforAlphafold_mixed_DELIM_unrelaxed_rank_4_model_3_v2
0.297	0.37	\44_7MKK\af2_7MKK_DELIM\MSAforAlphafold_mixed_DELIM_unrelaxed_rank_5_model_2_v2
0.706	0.78	\44_7MKK\af2_7MKK_DELIM\MSAforAlphafold_mixed_DELIM_unrelaxed_rank_1_model_1_v3
0.69	0.82	\44_7MKK\af2_7MKK_DELIM\MSAforAlphafold_mixed_DELIM_unrelaxed_rank_2_model_5_v3
0.666	0.82	\44_7MKK\af2_7MKK_DELIM\MSAforAlphafold_mixed_DELIM_unrelaxed_rank_3_model_3_v3
0.665	0.83	\44_7MKK\af2_7MKK_DELIM\MSAforAlphafold_mixed_DELIM_unrelaxed_rank_4_model_4_v3
0.662	0.76	\44_7MKK\af2_7MKK_DELIM\MSAforAlphafold_mixed_DELIM_unrelaxed_rank_5_model_2_v3
0.687	0.81	\44_7MKK\af2_7MKK_DELIM\MSAforAlphafold_mixed_DELIM_unrelaxed_rank_1_model_5_v4
0.676	0.82	\44_7MKK\af2_7MKK_DELIM\MSAforAlphafold_mixed_DELIM_unrelaxed_rank_2_model_2_v4
0.668	0.83	\44_7MKK\af2_7MKK_DELIM\MSAforAlphafold_mixed_DELIM_unrelaxed_rank_3_model_4_v4
0.644	0.8	\44_7MKK\af2_7MKK_DELIM\MSAforAlphafold_mixed_DELIM_unrelaxed_rank_4_model_3_v4
0.462	0.09	\44_7MKK\af2_7MKK_DELIM\MSAforAlphafold_mixed_DELIM_unrelaxed_rank_5_model_1_v4
0.691	0.85	\44_7MKK\af2_7MKK_DELIM\MSAforAlphafold_mixed_DELIM_unrelaxed_rank_1_model_5_v5
0.676	0.79	\44_7MKK\af2_7MKK_DELIM\MSAforAlphafold_mixed_DELIM_unrelaxed_rank_2_model_2_v5
0.668	0.83	\44_7MKK\af2_7MKK_DELIM\MSAforAlphafold_mixed_DELIM_unrelaxed_rank_3_model_4_v5
0.661	0.78	\44_7MKK\af2_7MKK_DELIM\MSAforAlphafold_mixed_DELIM_unrelaxed_rank_4_model_1_v5
0.648	0.8	\44_7MKK\af2_7MKK_DELIM\MSAforAlphafold_mixed_DELIM_unrelaxed_rank_5_model_3_v5
0.886	0.75	\45_7MU2\af2_7MU2_DELIM\MSAforAlphafold_mixed_DELIM_unrelaxed_rank_1_model_3_v1
0.881	0.75	\45_7MU2\af2_7MU2_DELIM\MSAforAlphafold_mixed_DELIM_unrelaxed_rank_2_model_1_v1
0.876	0.75	\45_7MU2\af2_7MU2_DELIM\MSAforAlphafold_mixed_DELIM_unrelaxed_rank_3_model_5_v1
0.874	0.75	\45_7MU2\af2_7MU2_DELIM\MSAforAlphafold_mixed_DELIM_unrelaxed_rank_4_model_4_v1
0.872	0.76	\45_7MU2\af2_7MU2_DELIM\MSAforAlphafold_mixed_DELIM_unrelaxed_rank_5_model_2_v1
0.886	0.74	\45_7MU2\af2_7MU2_DELIM\MSAforAlphafold_mixed_DELIM_unrelaxed_rank_1_model_5_v2
0.882	0.76	\45_7MU2\af2_7MU2_DELIM\MSAforAlphafold_mixed_DELIM_unrelaxed_rank_3_model_1_v2
0.882	0.75	\45_7MU2\af2_7MU2_DELIM\MSAforAlphafold_mixed_DELIM_unrelaxed_rank_2_model_3_v2
0.873	0.8	\45_7MU2\af2_7MU2_DELIM\MSAforAlphafold_mixed_DELIM_unrelaxed_rank_4_model_2_v2
0.871	0.75	\45_7MU2\af2_7MU2_DELIM\MSAforAlphafold_mixed_DELIM_unrelaxed_rank_5_model_4_v2
0.882	0.75	\45_7MU2\af2_7MU2_DELIM\MSAforAlphafold_mixed_DELIM_unrelaxed_rank_1_model_3_v3
0.88	0.76	\45_7MU2\af2_7MU2_DELIM\MSAforAlphafold_mixed_DELIM_unrelaxed_rank_2_model_4_v3
0.879	0.75	\45_7MU2\af2_7MU2_DELIM\MSAforAlphafold_mixed_DELIM_unrelaxed_rank_3_model_1_v3
0.873	0.75	\45_7MU2\af2_7MU2_DELIM\MSAforAlphafold_mixed_DELIM_unrelaxed_rank_4_model_5_v3
0.867	0.76	\45_7MU2\af2_7MU2_DELIM\MSAforAlphafold_mixed_DELIM_unrelaxed_rank_5_model_2_v3
0.888	0.76	\45_7MU2\af2_7MU2_DELIM\MSAforAlphafold_mixed_DELIM_unrelaxed_rank_1_model_1_v4
0.885	0.75	\45_7MU2\af2_7MU2_DELIM\MSAforAlphafold_mixed_DELIM_unrelaxed_rank_2_model_3_v4
0.882	0.75	\45_7MU2\af2_7MU2_DELIM\MSAforAlphafold_mixed_DELIM_unrelaxed_rank_3_model_5_v4
0.881	0.75	\45_7MU2\af2_7MU2_DELIM\MSAforAlphafold_mixed_DELIM_unrelaxed_rank_4_model_4_v4
0.872	0.76	\45_7MU2\af2_7MU2_DELIM\MSAforAlphafold_mixed_DELIM_unrelaxed_rank_5_model_2_v4
0.892	0.75	\45_7MU2\af2_7MU2_DELIM\MSAforAlphafold_mixed_DELIM_unrelaxed_rank_1_model_5_v5
0.884	0.75	\45_7MU2\af2_7MU2_DELIM\MSAforAlphafold_mixed_DELIM_unrelaxed_rank_2_model_3_v5
0.884	0.75	\45_7MU2\af2_7MU2_DELIM\MSAforAlphafold_mixed_DELIM_unrelaxed_rank_3_model_1_v5
0.88	0.74	\45_7MU2\af2_7MU2_DELIM\MSAforAlphafold_mixed_DELIM_unrelaxed_rank_4_model_4_v5
0.876	0.76	\45_7MU2\af2_7MU2_DELIM\MSAforAlphafold_mixed_DELIM_unrelaxed_rank_5_model_2_v5
0.877	0.96	\46_7NW1\af2_7NW1_DELIM\MSAforAlphafold_mixed_DELIM_unrelaxed_rank_1_model_1_v1
0.872	0.94	\46_7NW1\af2_7NW1_DELIM\MSAforAlphafold_mixed_DELIM_unrelaxed_rank_2_model_4_v1
0.87	0.97	\46_7NW1\af2_7NW1_DELIM\MSAforAlphafold_mixed_DELIM_unrelaxed_rank_3_model_5_v1
0.869	0.96	\46_7NW1\af2_7NW1_DELIM\MSAforAlphafold_mixed_DELIM_unrelaxed_rank_4_model_3_v1
0.855	0.95	\46_7NW1\af2_7NW1_DELIM\MSAforAlphafold_mixed_DELIM_unrelaxed_rank_5_model_2_v1
0.878	0.96	\46_7NW1\af2_7NW1_DELIM\MSAforAlphafold_mixed_DELIM_unrelaxed_rank_1_model_1_v2
0.877	0.96	\46_7NW1\af2_7NW1_DELIM\MSAforAlphafold_mixed_DELIM_unrelaxed_rank_2_model_4_v2
0.873	0.95	\46_7NW1\af2_7NW1_DELIM\MSAforAlphafold_mixed_DELIM_unrelaxed_rank_3_model_5_v2
0.87	0.97	\46_7NW1\af2_7NW1_DELIM\MSAforAlphafold_mixed_DELIM_unrelaxed_rank_4_model_3_v2
0.864	0.95	\46_7NW1\af2_7NW1_DELIM\MSAforAlphafold_mixed_DELIM_unrelaxed_rank_5_model_2_v2
0.88	0.96	\46_7NW1\af2_7NW1_DELIM\MSAforAlphafold_mixed_DELIM_unrelaxed_rank_1_model_4_v3
0.877	0.96	\46_7NW1\af2_7NW1_DELIM\MSAforAlphafold_mixed_DELIM_unrelaxed_rank_2_model_1_v3
0.872	0.96	\46_7NW1\af2_7NW1_DELIM\MSAforAlphafold_mixed_DELIM_unrelaxed_rank_3_model_3_v3
0.87	0.96	\46_7NW1\af2_7NW1_DELIM\MSAforAlphafold_mixed_DELIM_unrelaxed_rank_4_model_5_v3
0.863	0.96	\46_7NW1\af2_7NW1_DELIM\MSAforAlphafold_mixed_DELIM_unrelaxed_rank_5_model_2_v3
0.88	0.96	\46_7NW1\af2_7NW1_DELIM\MSAforAlphafold_mixed_DELIM_unrelaxed_rank_1_model_4_v4
0.876	0.96	\46_7NW1\af2_7NW1_DELIM\MSAforAlphafold_mixed_DELIM_unrelaxed_rank_2_model_1_v4
0.871	0.96	\46_7NW1\af2_7NW1_DELIM\MSAforAlphafold_mixed_DELIM_unrelaxed_rank_3_model_3_v4
0.871	0.97	\46_7NW1\af2_7NW1_DELIM\MSAforAlphafold_mixed_DELIM_unrelaxed_rank_4_model_5_v4
0.856	0.96	\46_7NW1\af2_7NW1_DELIM\MSAforAlphafold_mixed_DELIM_unrelaxed_rank_5_model_2_v4
0.88	0.95	\46_7NW1\af2_7NW1_DELIM\MSAforAlphafold_mixed_DELIM_unrelaxed_rank_1_model_4_v5
0.872	0.96	\46_7NW1\af2_7NW1_DELIM\MSAforAlphafold_mixed_DELIM_unrelaxed_rank_2_model_1_v5
0.87	0.97	\46_7NW1\af2_7NW1_DELIM\MSAforAlphafold_mixed_DELIM_unrelaxed_rank_3_model_3_v5
0.867	0.97	\46_7NW1\af2_7NW1_DELIM\MSAforAlphafold_mixed_DELIM_unrelaxed_rank_4_model_5_v5
0.854	0.95	\46_7NW1\af2_7NW1_DELIM\MSAforAlphafold_mixed_DELIM_unrelaxed_rank_5_model_2_v5
0.815	0.64	\47_7QDW\af2_7QDW_DELIM\MSAforAlphafold_mixed_DELIM_unrelaxed_rank_1_model_4_v1
0.798	0.65	\47_7QDW\af2_7QDW_DELIM\MSAforAlphafold_mixed_DELIM_unrelaxed_rank_3_model_5_v1
0.797	0.64	\47_7QDW\af2_7QDW_DELIM\MSAforAlphafold_mixed_DELIM_unrelaxed_rank_2_model_1_v1
0.792	0.65	\47_7QDW\af2_7QDW_DELIM\MSAforAlphafold_mixed_DELIM_unrelaxed_rank_4_model_3_v1
0.724	0.66	\47_7QDW\af2_7QDW_DELIM\MSAforAlphafold_mixed_DELIM_unrelaxed_rank_5_model_2_v1
0.811	0.64	\47_7QDW\af2_7QDW_DELIM\MSAforAlphafold_mixed_DELIM_unrelaxed_rank_1_model_4_v2
0.803	0.65	\47_7QDW\af2_7QDW_DELIM\MSAforAlphafold_mixed_DELIM_unrelaxed_rank_2_model_5_v2
0.789	0.65	\47_7QDW\af2_7QDW_DELIM\MSAforAlphafold_mixed_DELIM_unrelaxed_rank_3_model_3_v2
0.787	0.65	\47_7QDW\af2_7QDW_DELIM\MSAforAlphafold_mixed_DELIM_unrelaxed_rank_4_model_1_v2
0.764	0.67	\47_7QDW\af2_7QDW_DELIM\MSAforAlphafold_mixed_DELIM_unrelaxed_rank_5_model_2_v2
0.815	0.64	\47_7QDW\af2_7QDW_DELIM\MSAforAlphafold_mixed_DELIM_unrelaxed_rank_1_model_2_v3
0.814	0.64	\47_7QDW\af2_7QDW_DELIM\MSAforAlphafold_mixed_DELIM_unrelaxed_rank_2_model_4_v3
0.801	0.65	\47_7QDW\af2_7QDW_DELIM\MSAforAlphafold_mixed_DELIM_unrelaxed_rank_3_model_5_v3
0.791	0.64	\47_7QDW\af2_7QDW_DELIM\MSAforAlphafold_mixed_DELIM_unrelaxed_rank_4_model_1_v3
0.791	0.64	\47_7QDW\af2_7QDW_DELIM\MSAforAlphafold_mixed_DELIM_unrelaxed_rank_5_model_3_v3
0.816	0.64	\47_7QDW\af2_7QDW_DELIM\MSAforAlphafold_mixed_DELIM_unrelaxed_rank_1_model_4_v4
0.808	0.64	\47_7QDW\af2_7QDW_DELIM\MSAforAlphafold_mixed_DELIM_unrelaxed_rank_2_model_2_v4
0.801	0.65	\47_7QDW\af2_7QDW_DELIM\MSAforAlphafold_mixed_DELIM_unrelaxed_rank_3_model_5_v4
0.795	0.64	\47_7QDW\af2_7QDW_DELIM\MSAforAlphafold_mixed_DELIM_unrelaxed_rank_4_model_1_v4
0.794	0.64	\47_7QDW\af2_7QDW_DELIM\MSAforAlphafold_mixed_DELIM_unrelaxed_rank_5_model_3_v4
0.817	0.63	\47_7QDW\af2_7QDW_DELIM\MSAforAlphafold_mixed_DELIM_unrelaxed_rank_1_model_4_v5
0.808	0.65	\47_7QDW\af2_7QDW_DELIM\MSAforAlphafold_mixed_DELIM_unrelaxed_rank_2_model_2_v5
0.8	0.65	\47_7QDW\af2_7QDW_DELIM\MSAforAlphafold_mixed_DELIM_unrelaxed_rank_3_model_5_v5
0.79	0.64	\47_7QDW\af2_7QDW_DELIM\MSAforAlphafold_mixed_DELIM_unrelaxed_rank_4_model_1_v5
0.769	0.65	\47_7QDW\af2_7QDW_DELIM\MSAforAlphafold_mixed_DELIM_unrelaxed_rank_5_model_3_v5
0.765	0.81	\48_7RXQ\af2_7RXQ_DELIM\MSAforAlphafold_mixed_DELIM_unrelaxed_rank_1_model_2_v1
0.588	0.57	\48_7RXQ\af2_7RXQ_DELIM\MSAforAlphafold_mixed_DELIM_unrelaxed_rank_2_model_4_v1
0.551	0.63	\48_7RXQ\af2_7RXQ_DELIM\MSAforAlphafold_mixed_DELIM_unrelaxed_rank_3_model_1_v1
0.486	0.16	\48_7RXQ\af2_7RXQ_DELIM\MSAforAlphafold_mixed_DELIM_unrelaxed_rank_4_model_3_v1
0.466	0.18	\48_7RXQ\af2_7RXQ_DELIM\MSAforAlphafold_mixed_DELIM_unrelaxed_rank_5_model_5_v1
0.816	0.83	\48_7RXQ\af2_7RXQ_DELIM\MSAforAlphafold_mixed_DELIM_unrelaxed_rank_1_model_4_v2
0.803	0.78	\48_7RXQ\af2_7RXQ_DELIM\MSAforAlphafold_mixed_DELIM_unrelaxed_rank_2_model_1_v2
0.75	0.58	\48_7RXQ\af2_7RXQ_DELIM\MSAforAlphafold_mixed_DELIM_unrelaxed_rank_3_model_3_v2
0.591	0.17	\48_7RXQ\af2_7RXQ_DELIM\MSAforAlphafold_mixed_DELIM_unrelaxed_rank_4_model_2_v2
0.43	0.13	\48_7RXQ\af2_7RXQ_DELIM\MSAforAlphafold_mixed_DELIM_unrelaxed_rank_5_model_5_v2
0.709	0.63	\48_7RXQ\af2_7RXQ_DELIM\MSAforAlphafold_mixed_DELIM_unrelaxed_rank_1_model_1_v3
0.631	0.61	\48_7RXQ\af2_7RXQ_DELIM\MSAforAlphafold_mixed_DELIM_unrelaxed_rank_2_model_3_v3
0.619	0.54	\48_7RXQ\af2_7RXQ_DELIM\MSAforAlphafold_mixed_DELIM_unrelaxed_rank_3_model_2_v3
0.567	0.64	\48_7RXQ\af2_7RXQ_DELIM\MSAforAlphafold_mixed_DELIM_unrelaxed_rank_4_model_4_v3
0.511	0.2	\48_7RXQ\af2_7RXQ_DELIM\MSAforAlphafold_mixed_DELIM_unrelaxed_rank_5_model_5_v3
0.844	0.81	\48_7RXQ\af2_7RXQ_DELIM\MSAforAlphafold_mixed_DELIM_unrelaxed_rank_1_model_2_v4
0.8	0.51	\48_7RXQ\af2_7RXQ_DELIM\MSAforAlphafold_mixed_DELIM_unrelaxed_rank_2_model_4_v4
0.612	0.54	\48_7RXQ\af2_7RXQ_DELIM\MSAforAlphafold_mixed_DELIM_unrelaxed_rank_3_model_1_v4
0.49	0.35	\48_7RXQ\af2_7RXQ_DELIM\MSAforAlphafold_mixed_DELIM_unrelaxed_rank_4_model_3_v4
0.459	0.15	\48_7RXQ\af2_7RXQ_DELIM\MSAforAlphafold_mixed_DELIM_unrelaxed_rank_5_model_5_v4
0.775	0.81	\48_7RXQ\af2_7RXQ_DELIM\MSAforAlphafold_mixed_DELIM_unrelaxed_rank_1_model_2_v5
0.752	0.6	\48_7RXQ\af2_7RXQ_DELIM\MSAforAlphafold_mixed_DELIM_unrelaxed_rank_2_model_1_v5
0.73	0.56	\48_7RXQ\af2_7RXQ_DELIM\MSAforAlphafold_mixed_DELIM_unrelaxed_rank_3_model_3_v5
0.65	0.59	\48_7RXQ\af2_7RXQ_DELIM\MSAforAlphafold_mixed_DELIM_unrelaxed_rank_4_model_4_v5
0.463	0.16	\48_7RXQ\af2_7RXQ_DELIM\MSAforAlphafold_mixed_DELIM_unrelaxed_rank_5_model_5_v5
0.744	0.69	\49_7SID\af2_7SID_DELIM\MSAforAlphafold_mixed_DELIM_unrelaxed_rank_1_model_1_v1
0.711	0.57	\49_7SID\af2_7SID_DELIM\MSAforAlphafold_mixed_DELIM_unrelaxed_rank_2_model_3_v1
0.641	0.47	\49_7SID\af2_7SID_DELIM\MSAforAlphafold_mixed_DELIM_unrelaxed_rank_3_model_5_v1
0.621	0.49	\49_7SID\af2_7SID_DELIM\MSAforAlphafold_mixed_DELIM_unrelaxed_rank_4_model_4_v1
0.615	0.36	\49_7SID\af2_7SID_DELIM\MSAforAlphafold_mixed_DELIM_unrelaxed_rank_5_model_2_v1
0.749	0.68	\49_7SID\af2_7SID_DELIM\MSAforAlphafold_mixed_DELIM_unrelaxed_rank_1_model_1_v2
0.714	0.6	\49_7SID\af2_7SID_DELIM\MSAforAlphafold_mixed_DELIM_unrelaxed_rank_2_model_3_v2
0.64	0.45	\49_7SID\af2_7SID_DELIM\MSAforAlphafold_mixed_DELIM_unrelaxed_rank_3_model_5_v2
0.619	0.38	\49_7SID\af2_7SID_DELIM\MSAforAlphafold_mixed_DELIM_unrelaxed_rank_4_model_2_v2
0.276	0	\49_7SID\af2_7SID_DELIM\MSAforAlphafold_mixed_DELIM_unrelaxed_rank_5_model_4_v2
0.743	0.7	\49_7SID\af2_7SID_DELIM\MSAforAlphafold_mixed_DELIM_unrelaxed_rank_1_model_1_v3
0.703	0.58	\49_7SID\af2_7SID_DELIM\MSAforAlphafold_mixed_DELIM_unrelaxed_rank_2_model_3_v3
0.655	0.56	\49_7SID\af2_7SID_DELIM\MSAforAlphafold_mixed_DELIM_unrelaxed_rank_3_model_5_v3
0.636	0.44	\49_7SID\af2_7SID_DELIM\MSAforAlphafold_mixed_DELIM_unrelaxed_rank_4_model_2_v3
0.315	0.03	\49_7SID\af2_7SID_DELIM\MSAforAlphafold_mixed_DELIM_unrelaxed_rank_5_model_4_v3
0.741	0.67	\49_7SID\af2_7SID_DELIM\MSAforAlphafold_mixed_DELIM_unrelaxed_rank_1_model_1_v4
0.702	0.54	\49_7SID\af2_7SID_DELIM\MSAforAlphafold_mixed_DELIM_unrelaxed_rank_2_model_3_v4
0.621	0.39	\49_7SID\af2_7SID_DELIM\MSAforAlphafold_mixed_DELIM_unrelaxed_rank_3_model_5_v4
0.602	0.33	\49_7SID\af2_7SID_DELIM\MSAforAlphafold_mixed_DELIM_unrelaxed_rank_4_model_2_v4
0.296	0.01	\49_7SID\af2_7SID_DELIM\MSAforAlphafold_mixed_DELIM_unrelaxed_rank_5_model_4_v4
0.74	0.69	\49_7SID\af2_7SID_DELIM\MSAforAlphafold_mixed_DELIM_unrelaxed_rank_1_model_1_v5
0.712	0.57	\49_7SID\af2_7SID_DELIM\MSAforAlphafold_mixed_DELIM_unrelaxed_rank_2_model_3_v5
0.647	0.47	\49_7SID\af2_7SID_DELIM\MSAforAlphafold_mixed_DELIM_unrelaxed_rank_3_model_5_v5
0.602	0.36	\49_7SID\af2_7SID_DELIM\MSAforAlphafold_mixed_DELIM_unrelaxed_rank_4_model_2_v5
0.277	0	\49_7SID\af2_7SID_DELIM\MSAforAlphafold_mixed_DELIM_unrelaxed_rank_5_model_4_v5
0.455	0.1	\51_6J08\af2_6J08_DELIM\MSAforAlphafold_mixed_DELIM_unrelaxed_rank_1_model_1_v1
0.452	0.1	\51_6J08\af2_6J08_DELIM\MSAforAlphafold_mixed_DELIM_unrelaxed_rank_2_model_4_v1
0.358	0.1	\51_6J08\af2_6J08_DELIM\MSAforAlphafold_mixed_DELIM_unrelaxed_rank_3_model_3_v1
0.246	0.1	\51_6J08\af2_6J08_DELIM\MSAforAlphafold_mixed_DELIM_unrelaxed_rank_4_model_5_v1
0.202	0.08	\51_6J08\af2_6J08_DELIM\MSAforAlphafold_mixed_DELIM_unrelaxed_rank_5_model_2_v1
0.53	0.1	\51_6J08\af2_6J08_DELIM\MSAforAlphafold_mixed_DELIM_unrelaxed_rank_1_model_1_v2
0.393	0.09	\51_6J08\af2_6J08_DELIM\MSAforAlphafold_mixed_DELIM_unrelaxed_rank_2_model_4_v2
0.308	0.09	\51_6J08\af2_6J08_DELIM\MSAforAlphafold_mixed_DELIM_unrelaxed_rank_3_model_5_v2
0.281	0.09	\51_6J08\af2_6J08_DELIM\MSAforAlphafold_mixed_DELIM_unrelaxed_rank_4_model_2_v2
0.269	0.1	\51_6J08\af2_6J08_DELIM\MSAforAlphafold_mixed_DELIM_unrelaxed_rank_5_model_3_v2
0.424	0.1	\51_6J08\af2_6J08_DELIM\MSAforAlphafold_mixed_DELIM_unrelaxed_rank_1_model_4_v3
0.368	0.1	\51_6J08\af2_6J08_DELIM\MSAforAlphafold_mixed_DELIM_unrelaxed_rank_2_model_1_v3
0.351	0.09	\51_6J08\af2_6J08_DELIM\MSAforAlphafold_mixed_DELIM_unrelaxed_rank_3_model_5_v3
0.334	0.08	\51_6J08\af2_6J08_DELIM\MSAforAlphafold_mixed_DELIM_unrelaxed_rank_4_model_2_v3
0.313	0.09	\51_6J08\af2_6J08_DELIM\MSAforAlphafold_mixed_DELIM_unrelaxed_rank_5_model_3_v3
0.492	0.08	\51_6J08\af2_6J08_DELIM\MSAforAlphafold_mixed_DELIM_unrelaxed_rank_1_model_1_v4
0.417	0.1	\51_6J08\af2_6J08_DELIM\MSAforAlphafold_mixed_DELIM_unrelaxed_rank_2_model_4_v4
0.378	0.1	\51_6J08\af2_6J08_DELIM\MSAforAlphafold_mixed_DELIM_unrelaxed_rank_3_model_3_v4
0.362	0.07	\51_6J08\af2_6J08_DELIM\MSAforAlphafold_mixed_DELIM_unrelaxed_rank_4_model_5_v4
0.358	0.08	\51_6J08\af2_6J08_DELIM\MSAforAlphafold_mixed_DELIM_unrelaxed_rank_5_model_2_v4
0.505	0.1	\51_6J08\af2_6J08_DELIM\MSAforAlphafold_mixed_DELIM_unrelaxed_rank_1_model_1_v5
0.417	0.09	\51_6J08\af2_6J08_DELIM\MSAforAlphafold_mixed_DELIM_unrelaxed_rank_2_model_4_v5
0.38	0.09	\51_6J08\af2_6J08_DELIM\MSAforAlphafold_mixed_DELIM_unrelaxed_rank_3_model_5_v5
0.322	0.1	\51_6J08\af2_6J08_DELIM\MSAforAlphafold_mixed_DELIM_unrelaxed_rank_4_model_3_v5
0.279	0.08	\51_6J08\af2_6J08_DELIM\MSAforAlphafold_mixed_DELIM_unrelaxed_rank_5_model_2_v5
0.789	0.46	\52_6ZW0\af2_6ZW0_DELIM\MSAforAlphafold_mixed_DELIM_unrelaxed_rank_1_model_2_v1
0.663	0.68	\52_6ZW0\af2_6ZW0_DELIM\MSAforAlphafold_mixed_DELIM_unrelaxed_rank_2_model_1_v1
0.637	0.52	\52_6ZW0\af2_6ZW0_DELIM\MSAforAlphafold_mixed_DELIM_unrelaxed_rank_3_model_4_v1
0.637	0.48	\52_6ZW0\af2_6ZW0_DELIM\MSAforAlphafold_mixed_DELIM_unrelaxed_rank_4_model_3_v1
0.63	0.69	\52_6ZW0\af2_6ZW0_DELIM\MSAforAlphafold_mixed_DELIM_unrelaxed_rank_5_model_5_v1
0.76	0.69	\52_6ZW0\af2_6ZW0_DELIM\MSAforAlphafold_mixed_DELIM_unrelaxed_rank_1_model_3_v2
0.741	0.71	\52_6ZW0\af2_6ZW0_DELIM\MSAforAlphafold_mixed_DELIM_unrelaxed_rank_2_model_2_v2
0.735	0.7	\52_6ZW0\af2_6ZW0_DELIM\MSAforAlphafold_mixed_DELIM_unrelaxed_rank_3_model_1_v2
0.571	0.67	\52_6ZW0\af2_6ZW0_DELIM\MSAforAlphafold_mixed_DELIM_unrelaxed_rank_4_model_5_v2
0.527	0.52	\52_6ZW0\af2_6ZW0_DELIM\MSAforAlphafold_mixed_DELIM_unrelaxed_rank_5_model_4_v2
0.754	0.45	\52_6ZW0\af2_6ZW0_DELIM\MSAforAlphafold_mixed_DELIM_unrelaxed_rank_1_model_2_v3
0.703	0.47	\52_6ZW0\af2_6ZW0_DELIM\MSAforAlphafold_mixed_DELIM_unrelaxed_rank_2_model_1_v3
0.662	0.69	\52_6ZW0\af2_6ZW0_DELIM\MSAforAlphafold_mixed_DELIM_unrelaxed_rank_3_model_3_v3
0.572	0.43	\52_6ZW0\af2_6ZW0_DELIM\MSAforAlphafold_mixed_DELIM_unrelaxed_rank_4_model_4_v3
0.501	0.49	\52_6ZW0\af2_6ZW0_DELIM\MSAforAlphafold_mixed_DELIM_unrelaxed_rank_5_model_5_v3
0.786	0.7	\52_6ZW0\af2_6ZW0_DELIM\MSAforAlphafold_mixed_DELIM_unrelaxed_rank_1_model_2_v4
0.727	0.69	\52_6ZW0\af2_6ZW0_DELIM\MSAforAlphafold_mixed_DELIM_unrelaxed_rank_2_model_1_v4
0.71	0.69	\52_6ZW0\af2_6ZW0_DELIM\MSAforAlphafold_mixed_DELIM_unrelaxed_rank_3_model_3_v4
0.619	0.69	\52_6ZW0\af2_6ZW0_DELIM\MSAforAlphafold_mixed_DELIM_unrelaxed_rank_4_model_4_v4
0.514	0.59	\52_6ZW0\af2_6ZW0_DELIM\MSAforAlphafold_mixed_DELIM_unrelaxed_rank_5_model_5_v4
0.778	0.7	\52_6ZW0\af2_6ZW0_DELIM\MSAforAlphafold_mixed_DELIM_unrelaxed_rank_1_model_1_v5
0.691	0.69	\52_6ZW0\af2_6ZW0_DELIM\MSAforAlphafold_mixed_DELIM_unrelaxed_rank_2_model_5_v5
0.626	0.47	\52_6ZW0\af2_6ZW0_DELIM\MSAforAlphafold_mixed_DELIM_unrelaxed_rank_3_model_2_v5
0.547	0.54	\52_6ZW0\af2_6ZW0_DELIM\MSAforAlphafold_mixed_DELIM_unrelaxed_rank_4_model_4_v5
0.473	0.46	\52_6ZW0\af2_6ZW0_DELIM\MSAforAlphafold_mixed_DELIM_unrelaxed_rank_5_model_3_v5
0.872	0.82	\55_7O6N\af2_7O6N_DELIM\MSAforAlphafold_mixed_DELIM_unrelaxed_rank_1_model_2_v1
0.625	0.07	\55_7O6N\af2_7O6N_DELIM\MSAforAlphafold_mixed_DELIM_unrelaxed_rank_2_model_4_v1
0.593	0.07	\55_7O6N\af2_7O6N_DELIM\MSAforAlphafold_mixed_DELIM_unrelaxed_rank_3_model_1_v1
0.591	0.07	\55_7O6N\af2_7O6N_DELIM\MSAforAlphafold_mixed_DELIM_unrelaxed_rank_4_model_5_v1
0.476	0.06	\55_7O6N\af2_7O6N_DELIM\MSAforAlphafold_mixed_DELIM_unrelaxed_rank_5_model_3_v1
0.543	0.07	\55_7O6N\af2_7O6N_DELIM\MSAforAlphafold_mixed_DELIM_unrelaxed_rank_1_model_1_v2
0.506	0.07	\55_7O6N\af2_7O6N_DELIM\MSAforAlphafold_mixed_DELIM_unrelaxed_rank_2_model_3_v2
0.473	0.07	\55_7O6N\af2_7O6N_DELIM\MSAforAlphafold_mixed_DELIM_unrelaxed_rank_3_model_2_v2
0.455	0.15	\55_7O6N\af2_7O6N_DELIM\MSAforAlphafold_mixed_DELIM_unrelaxed_rank_4_model_5_v2
0.175	0.02	\55_7O6N\af2_7O6N_DELIM\MSAforAlphafold_mixed_DELIM_unrelaxed_rank_5_model_4_v2
0.879	0.83	\55_7O6N\af2_7O6N_DELIM\MSAforAlphafold_mixed_DELIM_unrelaxed_rank_1_model_2_v3
0.597	0.07	\55_7O6N\af2_7O6N_DELIM\MSAforAlphafold_mixed_DELIM_unrelaxed_rank_2_model_5_v3
0.555	0.07	\55_7O6N\af2_7O6N_DELIM\MSAforAlphafold_mixed_DELIM_unrelaxed_rank_3_model_3_v3
0.543	0.07	\55_7O6N\af2_7O6N_DELIM\MSAforAlphafold_mixed_DELIM_unrelaxed_rank_4_model_1_v3
0.212	0.03	\55_7O6N\af2_7O6N_DELIM\MSAforAlphafold_mixed_DELIM_unrelaxed_rank_5_model_4_v3
0.61	0.07	\55_7O6N\af2_7O6N_DELIM\MSAforAlphafold_mixed_DELIM_unrelaxed_rank_1_model_5_v4
0.559	0.07	\55_7O6N\af2_7O6N_DELIM\MSAforAlphafold_mixed_DELIM_unrelaxed_rank_2_model_3_v4
0.515	0.07	\55_7O6N\af2_7O6N_DELIM\MSAforAlphafold_mixed_DELIM_unrelaxed_rank_3_model_4_v4
0.501	0.07	\55_7O6N\af2_7O6N_DELIM\MSAforAlphafold_mixed_DELIM_unrelaxed_rank_4_model_1_v4
0.467	0.07	\55_7O6N\af2_7O6N_DELIM\MSAforAlphafold_mixed_DELIM_unrelaxed_rank_5_model_2_v4
0.677	0.07	\55_7O6N\af2_7O6N_DELIM\MSAforAlphafold_mixed_DELIM_unrelaxed_rank_1_model_4_v5
0.59	0.07	\55_7O6N\af2_7O6N_DELIM\MSAforAlphafold_mixed_DELIM_unrelaxed_rank_2_model_5_v5
0.589	0.07	\55_7O6N\af2_7O6N_DELIM\MSAforAlphafold_mixed_DELIM_unrelaxed_rank_3_model_3_v5
0.549	0.07	\55_7O6N\af2_7O6N_DELIM\MSAforAlphafold_mixed_DELIM_unrelaxed_rank_4_model_1_v5
0.527	0.07	\55_7O6N\af2_7O6N_DELIM\MSAforAlphafold_mixed_DELIM_unrelaxed_rank_5_model_2_v5
0.903	0.92	\57_6JMT\af2_6JMT_DELIM\MSAforAlphafold_mixed_DELIM_unrelaxed_rank_1_model_4_v1
0.898	0.93	\57_6JMT\af2_6JMT_DELIM\MSAforAlphafold_mixed_DELIM_unrelaxed_rank_2_model_5_v1
0.895	0.93	\57_6JMT\af2_6JMT_DELIM\MSAforAlphafold_mixed_DELIM_unrelaxed_rank_3_model_3_v1
0.887	0.93	\57_6JMT\af2_6JMT_DELIM\MSAforAlphafold_mixed_DELIM_unrelaxed_rank_4_model_2_v1
0.884	0.94	\57_6JMT\af2_6JMT_DELIM\MSAforAlphafold_mixed_DELIM_unrelaxed_rank_5_model_1_v1
0.906	0.92	\57_6JMT\af2_6JMT_DELIM\MSAforAlphafold_mixed_DELIM_unrelaxed_rank_1_model_4_v2
0.891	0.92	\57_6JMT\af2_6JMT_DELIM\MSAforAlphafold_mixed_DELIM_unrelaxed_rank_2_model_3_v2
0.889	0.93	\57_6JMT\af2_6JMT_DELIM\MSAforAlphafold_mixed_DELIM_unrelaxed_rank_3_model_1_v2
0.887	0.94	\57_6JMT\af2_6JMT_DELIM\MSAforAlphafold_mixed_DELIM_unrelaxed_rank_4_model_5_v2
0.884	0.93	\57_6JMT\af2_6JMT_DELIM\MSAforAlphafold_mixed_DELIM_unrelaxed_rank_5_model_2_v2
0.9	0.92	\57_6JMT\af2_6JMT_DELIM\MSAforAlphafold_mixed_DELIM_unrelaxed_rank_1_model_4_v3
0.89	0.92	\57_6JMT\af2_6JMT_DELIM\MSAforAlphafold_mixed_DELIM_unrelaxed_rank_2_model_3_v3
0.889	0.94	\57_6JMT\af2_6JMT_DELIM\MSAforAlphafold_mixed_DELIM_unrelaxed_rank_3_model_2_v3
0.885	0.93	\57_6JMT\af2_6JMT_DELIM\MSAforAlphafold_mixed_DELIM_unrelaxed_rank_4_model_5_v3
0.88	0.94	\57_6JMT\af2_6JMT_DELIM\MSAforAlphafold_mixed_DELIM_unrelaxed_rank_5_model_1_v3
0.902	0.92	\57_6JMT\af2_6JMT_DELIM\MSAforAlphafold_mixed_DELIM_unrelaxed_rank_1_model_4_v4
0.894	0.93	\57_6JMT\af2_6JMT_DELIM\MSAforAlphafold_mixed_DELIM_unrelaxed_rank_2_model_5_v4
0.893	0.93	\57_6JMT\af2_6JMT_DELIM\MSAforAlphafold_mixed_DELIM_unrelaxed_rank_3_model_3_v4
0.89	0.93	\57_6JMT\af2_6JMT_DELIM\MSAforAlphafold_mixed_DELIM_unrelaxed_rank_4_model_1_v4
0.885	0.94	\57_6JMT\af2_6JMT_DELIM\MSAforAlphafold_mixed_DELIM_unrelaxed_rank_5_model_2_v4
0.906	0.92	\57_6JMT\af2_6JMT_DELIM\MSAforAlphafold_mixed_DELIM_unrelaxed_rank_1_model_4_v5
0.902	0.92	\57_6JMT\af2_6JMT_DELIM\MSAforAlphafold_mixed_DELIM_unrelaxed_rank_2_model_3_v5
0.896	0.93	\57_6JMT\af2_6JMT_DELIM\MSAforAlphafold_mixed_DELIM_unrelaxed_rank_3_model_5_v5
0.891	0.93	\57_6JMT\af2_6JMT_DELIM\MSAforAlphafold_mixed_DELIM_unrelaxed_rank_4_model_1_v5
0.882	0.93	\57_6JMT\af2_6JMT_DELIM\MSAforAlphafold_mixed_DELIM_unrelaxed_rank_5_model_2_v5
0.275	0.01	\60_6A31\af2_6A31_DELIM\MSAforAlphafold_mixed_DELIM_unrelaxed_rank_1_model_2_v1
0.269	0.01	\60_6A31\af2_6A31_DELIM\MSAforAlphafold_mixed_DELIM_unrelaxed_rank_2_model_3_v1
0.256	0.01	\60_6A31\af2_6A31_DELIM\MSAforAlphafold_mixed_DELIM_unrelaxed_rank_3_model_1_v1
0.249	0.01	\60_6A31\af2_6A31_DELIM\MSAforAlphafold_mixed_DELIM_unrelaxed_rank_4_model_4_v1
0.2	0.01	\60_6A31\af2_6A31_DELIM\MSAforAlphafold_mixed_DELIM_unrelaxed_rank_5_model_5_v1
0.237	0.01	\60_6A31\af2_6A31_DELIM\MSAforAlphafold_mixed_DELIM_unrelaxed_rank_1_model_2_v2
0.228	0.01	\60_6A31\af2_6A31_DELIM\MSAforAlphafold_mixed_DELIM_unrelaxed_rank_2_model_1_v2
0.219	0.01	\60_6A31\af2_6A31_DELIM\MSAforAlphafold_mixed_DELIM_unrelaxed_rank_3_model_4_v2
0.205	0.01	\60_6A31\af2_6A31_DELIM\MSAforAlphafold_mixed_DELIM_unrelaxed_rank_4_model_3_v2
0.193	0	\60_6A31\af2_6A31_DELIM\MSAforAlphafold_mixed_DELIM_unrelaxed_rank_5_model_5_v2
0.237	0.01	\60_6A31\af2_6A31_DELIM\MSAforAlphafold_mixed_DELIM_unrelaxed_rank_1_model_2_v3
0.234	0.01	\60_6A31\af2_6A31_DELIM\MSAforAlphafold_mixed_DELIM_unrelaxed_rank_2_model_1_v3
0.223	0.01	\60_6A31\af2_6A31_DELIM\MSAforAlphafold_mixed_DELIM_unrelaxed_rank_3_model_4_v3
0.209	0.01	\60_6A31\af2_6A31_DELIM\MSAforAlphafold_mixed_DELIM_unrelaxed_rank_4_model_3_v3
0.198	0	\60_6A31\af2_6A31_DELIM\MSAforAlphafold_mixed_DELIM_unrelaxed_rank_5_model_5_v3
0.248	0.01	\60_6A31\af2_6A31_DELIM\MSAforAlphafold_mixed_DELIM_unrelaxed_rank_1_model_2_v4
0.238	0.01	\60_6A31\af2_6A31_DELIM\MSAforAlphafold_mixed_DELIM_unrelaxed_rank_2_model_4_v4
0.233	0.01	\60_6A31\af2_6A31_DELIM\MSAforAlphafold_mixed_DELIM_unrelaxed_rank_3_model_1_v4
0.211	0.01	\60_6A31\af2_6A31_DELIM\MSAforAlphafold_mixed_DELIM_unrelaxed_rank_4_model_3_v4
0.196	0	\60_6A31\af2_6A31_DELIM\MSAforAlphafold_mixed_DELIM_unrelaxed_rank_5_model_5_v4
0.262	0.01	\60_6A31\af2_6A31_DELIM\MSAforAlphafold_mixed_DELIM_unrelaxed_rank_1_model_2_v5
0.236	0.01	\60_6A31\af2_6A31_DELIM\MSAforAlphafold_mixed_DELIM_unrelaxed_rank_2_model_1_v5
0.23	0.01	\60_6A31\af2_6A31_DELIM\MSAforAlphafold_mixed_DELIM_unrelaxed_rank_3_model_3_v5
0.22	0.01	\60_6A31\af2_6A31_DELIM\MSAforAlphafold_mixed_DELIM_unrelaxed_rank_4_model_4_v5
0.197	0.01	\60_6A31\af2_6A31_DELIM\MSAforAlphafold_mixed_DELIM_unrelaxed_rank_5_model_5_v5
0.697	0.75	\2_5OJR\af2_5OJR_gapPeptide\MSAforAlphafold_mixed_gapPeptide_unrelaxed_rank_1_model_2_v1
0.568	0.34	\2_5OJR\af2_5OJR_gapPeptide\MSAforAlphafold_mixed_gapPeptide_unrelaxed_rank_2_model_5_v1
0.535	0.42	\2_5OJR\af2_5OJR_gapPeptide\MSAforAlphafold_mixed_gapPeptide_unrelaxed_rank_3_model_3_v1
0.45	0.29	\2_5OJR\af2_5OJR_gapPeptide\MSAforAlphafold_mixed_gapPeptide_unrelaxed_rank_4_model_4_v1
0.404	0.24	\2_5OJR\af2_5OJR_gapPeptide\MSAforAlphafold_mixed_gapPeptide_unrelaxed_rank_5_model_1_v1
0.752	0.75	\2_5OJR\af2_5OJR_gapPeptide\MSAforAlphafold_mixed_gapPeptide_unrelaxed_rank_1_model_2_v2
0.495	0.28	\2_5OJR\af2_5OJR_gapPeptide\MSAforAlphafold_mixed_gapPeptide_unrelaxed_rank_2_model_3_v2
0.443	0.24	\2_5OJR\af2_5OJR_gapPeptide\MSAforAlphafold_mixed_gapPeptide_unrelaxed_rank_3_model_4_v2
0.437	0.25	\2_5OJR\af2_5OJR_gapPeptide\MSAforAlphafold_mixed_gapPeptide_unrelaxed_rank_4_model_1_v2
0.425	0.08	\2_5OJR\af2_5OJR_gapPeptide\MSAforAlphafold_mixed_gapPeptide_unrelaxed_rank_5_model_5_v2
0.776	0.78	\2_5OJR\af2_5OJR_gapPeptide\MSAforAlphafold_mixed_gapPeptide_unrelaxed_rank_1_model_1_v3
0.731	0.76	\2_5OJR\af2_5OJR_gapPeptide\MSAforAlphafold_mixed_gapPeptide_unrelaxed_rank_2_model_5_v3
0.586	0.64	\2_5OJR\af2_5OJR_gapPeptide\MSAforAlphafold_mixed_gapPeptide_unrelaxed_rank_3_model_4_v3
0.515	0.43	\2_5OJR\af2_5OJR_gapPeptide\MSAforAlphafold_mixed_gapPeptide_unrelaxed_rank_4_model_2_v3
0.479	0.37	\2_5OJR\af2_5OJR_gapPeptide\MSAforAlphafold_mixed_gapPeptide_unrelaxed_rank_5_model_3_v3
0.548	0.38	\2_5OJR\af2_5OJR_gapPeptide\MSAforAlphafold_mixed_gapPeptide_unrelaxed_rank_1_model_5_v4
0.501	0.4	\2_5OJR\af2_5OJR_gapPeptide\MSAforAlphafold_mixed_gapPeptide_unrelaxed_rank_2_model_3_v4
0.496	0.19	\2_5OJR\af2_5OJR_gapPeptide\MSAforAlphafold_mixed_gapPeptide_unrelaxed_rank_3_model_4_v4
0.45	0.53	\2_5OJR\af2_5OJR_gapPeptide\MSAforAlphafold_mixed_gapPeptide_unrelaxed_rank_4_model_1_v4
0.427	0.07	\2_5OJR\af2_5OJR_gapPeptide\MSAforAlphafold_mixed_gapPeptide_unrelaxed_rank_5_model_2_v4
0.622	0.49	\2_5OJR\af2_5OJR_gapPeptide\MSAforAlphafold_mixed_gapPeptide_unrelaxed_rank_1_model_3_v5
0.471	0.3	\2_5OJR\af2_5OJR_gapPeptide\MSAforAlphafold_mixed_gapPeptide_unrelaxed_rank_2_model_4_v5
0.458	0.07	\2_5OJR\af2_5OJR_gapPeptide\MSAforAlphafold_mixed_gapPeptide_unrelaxed_rank_3_model_2_v5
0.444	0.51	\2_5OJR\af2_5OJR_gapPeptide\MSAforAlphafold_mixed_gapPeptide_unrelaxed_rank_4_model_1_v5
0.426	0.25	\2_5OJR\af2_5OJR_gapPeptide\MSAforAlphafold_mixed_gapPeptide_unrelaxed_rank_5_model_5_v5
0.816	0.82	\4_5V1U\af2_5V1U_gapPeptide\MSAforAlphafold_mixed_gapPeptide_unrelaxed_rank_1_model_5_v1
0.81	0.81	\4_5V1U\af2_5V1U_gapPeptide\MSAforAlphafold_mixed_gapPeptide_unrelaxed_rank_2_model_2_v1
0.808	0.83	\4_5V1U\af2_5V1U_gapPeptide\MSAforAlphafold_mixed_gapPeptide_unrelaxed_rank_3_model_1_v1
0.806	0.8	\4_5V1U\af2_5V1U_gapPeptide\MSAforAlphafold_mixed_gapPeptide_unrelaxed_rank_4_model_4_v1
0.764	0.8	\4_5V1U\af2_5V1U_gapPeptide\MSAforAlphafold_mixed_gapPeptide_unrelaxed_rank_5_model_3_v1
0.819	0.82	\4_5V1U\af2_5V1U_gapPeptide\MSAforAlphafold_mixed_gapPeptide_unrelaxed_rank_1_model_5_v2
0.812	0.81	\4_5V1U\af2_5V1U_gapPeptide\MSAforAlphafold_mixed_gapPeptide_unrelaxed_rank_2_model_1_v2
0.81	0.81	\4_5V1U\af2_5V1U_gapPeptide\MSAforAlphafold_mixed_gapPeptide_unrelaxed_rank_3_model_2_v2
0.804	0.79	\4_5V1U\af2_5V1U_gapPeptide\MSAforAlphafold_mixed_gapPeptide_unrelaxed_rank_4_model_4_v2
0.777	0.81	\4_5V1U\af2_5V1U_gapPeptide\MSAforAlphafold_mixed_gapPeptide_unrelaxed_rank_5_model_3_v2
0.819	0.82	\4_5V1U\af2_5V1U_gapPeptide\MSAforAlphafold_mixed_gapPeptide_unrelaxed_rank_1_model_5_v3
0.812	0.83	\4_5V1U\af2_5V1U_gapPeptide\MSAforAlphafold_mixed_gapPeptide_unrelaxed_rank_2_model_1_v3
0.811	0.81	\4_5V1U\af2_5V1U_gapPeptide\MSAforAlphafold_mixed_gapPeptide_unrelaxed_rank_3_model_2_v3
0.807	0.81	\4_5V1U\af2_5V1U_gapPeptide\MSAforAlphafold_mixed_gapPeptide_unrelaxed_rank_4_model_4_v3
0.775	0.8	\4_5V1U\af2_5V1U_gapPeptide\MSAforAlphafold_mixed_gapPeptide_unrelaxed_rank_5_model_3_v3
0.819	0.82	\4_5V1U\af2_5V1U_gapPeptide\MSAforAlphafold_mixed_gapPeptide_unrelaxed_rank_1_model_5_v4
0.814	0.81	\4_5V1U\af2_5V1U_gapPeptide\MSAforAlphafold_mixed_gapPeptide_unrelaxed_rank_2_model_4_v4
0.813	0.81	\4_5V1U\af2_5V1U_gapPeptide\MSAforAlphafold_mixed_gapPeptide_unrelaxed_rank_3_model_2_v4
0.812	0.79	\4_5V1U\af2_5V1U_gapPeptide\MSAforAlphafold_mixed_gapPeptide_unrelaxed_rank_4_model_1_v4
0.791	0.8	\4_5V1U\af2_5V1U_gapPeptide\MSAforAlphafold_mixed_gapPeptide_unrelaxed_rank_5_model_3_v4
0.814	0.82	\4_5V1U\af2_5V1U_gapPeptide\MSAforAlphafold_mixed_gapPeptide_unrelaxed_rank_1_model_5_v5
0.809	0.8	\4_5V1U\af2_5V1U_gapPeptide\MSAforAlphafold_mixed_gapPeptide_unrelaxed_rank_3_model_4_v5
0.809	0.8	\4_5V1U\af2_5V1U_gapPeptide\MSAforAlphafold_mixed_gapPeptide_unrelaxed_rank_2_model_1_v5
0.808	0.81	\4_5V1U\af2_5V1U_gapPeptide\MSAforAlphafold_mixed_gapPeptide_unrelaxed_rank_4_model_2_v5
0.787	0.79	\4_5V1U\af2_5V1U_gapPeptide\MSAforAlphafold_mixed_gapPeptide_unrelaxed_rank_5_model_3_v5
0.872	0.83	\12_6DO3\af2_6DO3_gapPeptide\MSAforAlphafold_mixed_gapPeptide_unrelaxed_rank_1_model_1_v1
0.87	0.76	\12_6DO3\af2_6DO3_gapPeptide\MSAforAlphafold_mixed_gapPeptide_unrelaxed_rank_2_model_2_v1
0.869	0.79	\12_6DO3\af2_6DO3_gapPeptide\MSAforAlphafold_mixed_gapPeptide_unrelaxed_rank_3_model_3_v1
0.845	0.79	\12_6DO3\af2_6DO3_gapPeptide\MSAforAlphafold_mixed_gapPeptide_unrelaxed_rank_4_model_4_v1
0.788	0.67	\12_6DO3\af2_6DO3_gapPeptide\MSAforAlphafold_mixed_gapPeptide_unrelaxed_rank_5_model_5_v1
0.877	0.75	\12_6DO3\af2_6DO3_gapPeptide\MSAforAlphafold_mixed_gapPeptide_unrelaxed_rank_1_model_3_v2
0.876	0.81	\12_6DO3\af2_6DO3_gapPeptide\MSAforAlphafold_mixed_gapPeptide_unrelaxed_rank_2_model_2_v2
0.869	0.86	\12_6DO3\af2_6DO3_gapPeptide\MSAforAlphafold_mixed_gapPeptide_unrelaxed_rank_3_model_1_v2
0.857	0.79	\12_6DO3\af2_6DO3_gapPeptide\MSAforAlphafold_mixed_gapPeptide_unrelaxed_rank_4_model_4_v2
0.806	0.73	\12_6DO3\af2_6DO3_gapPeptide\MSAforAlphafold_mixed_gapPeptide_unrelaxed_rank_5_model_5_v2
0.892	0.84	\12_6DO3\af2_6DO3_gapPeptide\MSAforAlphafold_mixed_gapPeptide_unrelaxed_rank_1_model_2_v3
0.875	0.8	\12_6DO3\af2_6DO3_gapPeptide\MSAforAlphafold_mixed_gapPeptide_unrelaxed_rank_2_model_4_v3
0.869	0.87	\12_6DO3\af2_6DO3_gapPeptide\MSAforAlphafold_mixed_gapPeptide_unrelaxed_rank_3_model_1_v3
0.865	0.78	\12_6DO3\af2_6DO3_gapPeptide\MSAforAlphafold_mixed_gapPeptide_unrelaxed_rank_4_model_3_v3
0.854	0.78	\12_6DO3\af2_6DO3_gapPeptide\MSAforAlphafold_mixed_gapPeptide_unrelaxed_rank_5_model_5_v3
0.881	0.82	\12_6DO3\af2_6DO3_gapPeptide\MSAforAlphafold_mixed_gapPeptide_unrelaxed_rank_1_model_2_v4
0.879	0.82	\12_6DO3\af2_6DO3_gapPeptide\MSAforAlphafold_mixed_gapPeptide_unrelaxed_rank_2_model_1_v4
0.872	0.78	\12_6DO3\af2_6DO3_gapPeptide\MSAforAlphafold_mixed_gapPeptide_unrelaxed_rank_3_model_3_v4
0.86	0.81	\12_6DO3\af2_6DO3_gapPeptide\MSAforAlphafold_mixed_gapPeptide_unrelaxed_rank_4_model_4_v4
0.795	0.7	\12_6DO3\af2_6DO3_gapPeptide\MSAforAlphafold_mixed_gapPeptide_unrelaxed_rank_5_model_5_v4
0.876	0.78	\12_6DO3\af2_6DO3_gapPeptide\MSAforAlphafold_mixed_gapPeptide_unrelaxed_rank_1_model_3_v5
0.865	0.84	\12_6DO3\af2_6DO3_gapPeptide\MSAforAlphafold_mixed_gapPeptide_unrelaxed_rank_2_model_2_v5
0.852	0.79	\12_6DO3\af2_6DO3_gapPeptide\MSAforAlphafold_mixed_gapPeptide_unrelaxed_rank_3_model_1_v5
0.847	0.84	\12_6DO3\af2_6DO3_gapPeptide\MSAforAlphafold_mixed_gapPeptide_unrelaxed_rank_4_model_4_v5
0.794	0.67	\12_6DO3\af2_6DO3_gapPeptide\MSAforAlphafold_mixed_gapPeptide_unrelaxed_rank_5_model_5_v5
0.893	0.58	\13_6G04\af2_6G04_gapPeptide\MSAforAlphafold_mixed_gapPeptide_unrelaxed_rank_1_model_1_v1
0.87	0.57	\13_6G04\af2_6G04_gapPeptide\MSAforAlphafold_mixed_gapPeptide_unrelaxed_rank_2_model_3_v1
0.867	0.57	\13_6G04\af2_6G04_gapPeptide\MSAforAlphafold_mixed_gapPeptide_unrelaxed_rank_3_model_2_v1
0.863	0.58	\13_6G04\af2_6G04_gapPeptide\MSAforAlphafold_mixed_gapPeptide_unrelaxed_rank_4_model_5_v1
0.855	0.57	\13_6G04\af2_6G04_gapPeptide\MSAforAlphafold_mixed_gapPeptide_unrelaxed_rank_5_model_4_v1
0.892	0.58	\13_6G04\af2_6G04_gapPeptide\MSAforAlphafold_mixed_gapPeptide_unrelaxed_rank_1_model_1_v2
0.888	0.59	\13_6G04\af2_6G04_gapPeptide\MSAforAlphafold_mixed_gapPeptide_unrelaxed_rank_2_model_4_v2
0.865	0.58	\13_6G04\af2_6G04_gapPeptide\MSAforAlphafold_mixed_gapPeptide_unrelaxed_rank_3_model_2_v2
0.864	0.58	\13_6G04\af2_6G04_gapPeptide\MSAforAlphafold_mixed_gapPeptide_unrelaxed_rank_4_model_5_v2
0.859	0.58	\13_6G04\af2_6G04_gapPeptide\MSAforAlphafold_mixed_gapPeptide_unrelaxed_rank_5_model_3_v2
0.891	0.58	\13_6G04\af2_6G04_gapPeptide\MSAforAlphafold_mixed_gapPeptide_unrelaxed_rank_1_model_1_v3
0.887	0.58	\13_6G04\af2_6G04_gapPeptide\MSAforAlphafold_mixed_gapPeptide_unrelaxed_rank_2_model_4_v3
0.881	0.58	\13_6G04\af2_6G04_gapPeptide\MSAforAlphafold_mixed_gapPeptide_unrelaxed_rank_3_model_3_v3
0.874	0.58	\13_6G04\af2_6G04_gapPeptide\MSAforAlphafold_mixed_gapPeptide_unrelaxed_rank_4_model_2_v3
0.866	0.58	\13_6G04\af2_6G04_gapPeptide\MSAforAlphafold_mixed_gapPeptide_unrelaxed_rank_5_model_5_v3
0.894	0.58	\13_6G04\af2_6G04_gapPeptide\MSAforAlphafold_mixed_gapPeptide_unrelaxed_rank_1_model_1_v4
0.876	0.58	\13_6G04\af2_6G04_gapPeptide\MSAforAlphafold_mixed_gapPeptide_unrelaxed_rank_2_model_2_v4
0.875	0.57	\13_6G04\af2_6G04_gapPeptide\MSAforAlphafold_mixed_gapPeptide_unrelaxed_rank_3_model_4_v4
0.871	0.58	\13_6G04\af2_6G04_gapPeptide\MSAforAlphafold_mixed_gapPeptide_unrelaxed_rank_4_model_3_v4
0.867	0.58	\13_6G04\af2_6G04_gapPeptide\MSAforAlphafold_mixed_gapPeptide_unrelaxed_rank_5_model_5_v4
0.889	0.58	\13_6G04\af2_6G04_gapPeptide\MSAforAlphafold_mixed_gapPeptide_unrelaxed_rank_1_model_4_v5
0.888	0.58	\13_6G04\af2_6G04_gapPeptide\MSAforAlphafold_mixed_gapPeptide_unrelaxed_rank_2_model_1_v5
0.877	0.58	\13_6G04\af2_6G04_gapPeptide\MSAforAlphafold_mixed_gapPeptide_unrelaxed_rank_3_model_3_v5
0.871	0.57	\13_6G04\af2_6G04_gapPeptide\MSAforAlphafold_mixed_gapPeptide_unrelaxed_rank_4_model_2_v5
0.867	0.58	\13_6G04\af2_6G04_gapPeptide\MSAforAlphafold_mixed_gapPeptide_unrelaxed_rank_5_model_5_v5
0.881	0.85	\16_6ICV\af2_6ICV_gapPeptide\MSAforAlphafold_mixed_gapPeptide_unrelaxed_rank_1_model_1_v1
0.72	0.69	\16_6ICV\af2_6ICV_gapPeptide\MSAforAlphafold_mixed_gapPeptide_unrelaxed_rank_2_model_5_v1
0.709	0.77	\16_6ICV\af2_6ICV_gapPeptide\MSAforAlphafold_mixed_gapPeptide_unrelaxed_rank_3_model_2_v1
0.618	0.66	\16_6ICV\af2_6ICV_gapPeptide\MSAforAlphafold_mixed_gapPeptide_unrelaxed_rank_4_model_3_v1
0.603	0.7	\16_6ICV\af2_6ICV_gapPeptide\MSAforAlphafold_mixed_gapPeptide_unrelaxed_rank_5_model_4_v1
0.873	0.85	\16_6ICV\af2_6ICV_gapPeptide\MSAforAlphafold_mixed_gapPeptide_unrelaxed_rank_1_model_1_v2
0.855	0.81	\16_6ICV\af2_6ICV_gapPeptide\MSAforAlphafold_mixed_gapPeptide_unrelaxed_rank_2_model_2_v2
0.724	0.75	\16_6ICV\af2_6ICV_gapPeptide\MSAforAlphafold_mixed_gapPeptide_unrelaxed_rank_3_model_4_v2
0.716	0.68	\16_6ICV\af2_6ICV_gapPeptide\MSAforAlphafold_mixed_gapPeptide_unrelaxed_rank_4_model_5_v2
0.661	0.75	\16_6ICV\af2_6ICV_gapPeptide\MSAforAlphafold_mixed_gapPeptide_unrelaxed_rank_5_model_3_v2
0.839	0.86	\16_6ICV\af2_6ICV_gapPeptide\MSAforAlphafold_mixed_gapPeptide_unrelaxed_rank_1_model_1_v3
0.684	0.71	\16_6ICV\af2_6ICV_gapPeptide\MSAforAlphafold_mixed_gapPeptide_unrelaxed_rank_2_model_5_v3
0.622	0.68	\16_6ICV\af2_6ICV_gapPeptide\MSAforAlphafold_mixed_gapPeptide_unrelaxed_rank_3_model_3_v3
0.603	0.61	\16_6ICV\af2_6ICV_gapPeptide\MSAforAlphafold_mixed_gapPeptide_unrelaxed_rank_4_model_2_v3
0.58	0.63	\16_6ICV\af2_6ICV_gapPeptide\MSAforAlphafold_mixed_gapPeptide_unrelaxed_rank_5_model_4_v3
0.883	0.86	\16_6ICV\af2_6ICV_gapPeptide\MSAforAlphafold_mixed_gapPeptide_unrelaxed_rank_1_model_5_v4
0.876	0.86	\16_6ICV\af2_6ICV_gapPeptide\MSAforAlphafold_mixed_gapPeptide_unrelaxed_rank_2_model_1_v4
0.843	0.86	\16_6ICV\af2_6ICV_gapPeptide\MSAforAlphafold_mixed_gapPeptide_unrelaxed_rank_3_model_2_v4
0.743	0.8	\16_6ICV\af2_6ICV_gapPeptide\MSAforAlphafold_mixed_gapPeptide_unrelaxed_rank_4_model_3_v4
0.659	0.79	\16_6ICV\af2_6ICV_gapPeptide\MSAforAlphafold_mixed_gapPeptide_unrelaxed_rank_5_model_4_v4
0.866	0.86	\16_6ICV\af2_6ICV_gapPeptide\MSAforAlphafold_mixed_gapPeptide_unrelaxed_rank_1_model_1_v5
0.856	0.87	\16_6ICV\af2_6ICV_gapPeptide\MSAforAlphafold_mixed_gapPeptide_unrelaxed_rank_2_model_5_v5
0.839	0.84	\16_6ICV\af2_6ICV_gapPeptide\MSAforAlphafold_mixed_gapPeptide_unrelaxed_rank_3_model_4_v5
0.695	0.71	\16_6ICV\af2_6ICV_gapPeptide\MSAforAlphafold_mixed_gapPeptide_unrelaxed_rank_4_model_2_v5
0.679	0.71	\16_6ICV\af2_6ICV_gapPeptide\MSAforAlphafold_mixed_gapPeptide_unrelaxed_rank_5_model_3_v5
0.458	0.05	\17_6IDX\af2_6IDX_gapPeptide\MSAforAlphafold_mixed_gapPeptide_unrelaxed_rank_1_model_4_v1
0.417	0.03	\17_6IDX\af2_6IDX_gapPeptide\MSAforAlphafold_mixed_gapPeptide_unrelaxed_rank_2_model_1_v1
0.366	0.04	\17_6IDX\af2_6IDX_gapPeptide\MSAforAlphafold_mixed_gapPeptide_unrelaxed_rank_3_model_3_v1
0.322	0.02	\17_6IDX\af2_6IDX_gapPeptide\MSAforAlphafold_mixed_gapPeptide_unrelaxed_rank_4_model_5_v1
0.267	0.02	\17_6IDX\af2_6IDX_gapPeptide\MSAforAlphafold_mixed_gapPeptide_unrelaxed_rank_5_model_2_v1
0.669	0.52	\17_6IDX\af2_6IDX_gapPeptide\MSAforAlphafold_mixed_gapPeptide_unrelaxed_rank_1_model_2_v2
0.423	0.03	\17_6IDX\af2_6IDX_gapPeptide\MSAforAlphafold_mixed_gapPeptide_unrelaxed_rank_2_model_1_v2
0.392	0.05	\17_6IDX\af2_6IDX_gapPeptide\MSAforAlphafold_mixed_gapPeptide_unrelaxed_rank_3_model_4_v2
0.335	0.05	\17_6IDX\af2_6IDX_gapPeptide\MSAforAlphafold_mixed_gapPeptide_unrelaxed_rank_4_model_3_v2
0.314	0.02	\17_6IDX\af2_6IDX_gapPeptide\MSAforAlphafold_mixed_gapPeptide_unrelaxed_rank_5_model_5_v2
0.412	0.03	\17_6IDX\af2_6IDX_gapPeptide\MSAforAlphafold_mixed_gapPeptide_unrelaxed_rank_1_model_1_v3
0.406	0.05	\17_6IDX\af2_6IDX_gapPeptide\MSAforAlphafold_mixed_gapPeptide_unrelaxed_rank_2_model_4_v3
0.344	0.05	\17_6IDX\af2_6IDX_gapPeptide\MSAforAlphafold_mixed_gapPeptide_unrelaxed_rank_3_model_3_v3
0.31	0.01	\17_6IDX\af2_6IDX_gapPeptide\MSAforAlphafold_mixed_gapPeptide_unrelaxed_rank_4_model_5_v3
0.263	0.03	\17_6IDX\af2_6IDX_gapPeptide\MSAforAlphafold_mixed_gapPeptide_unrelaxed_rank_5_model_2_v3
0.427	0.05	\17_6IDX\af2_6IDX_gapPeptide\MSAforAlphafold_mixed_gapPeptide_unrelaxed_rank_1_model_4_v4
0.357	0.04	\17_6IDX\af2_6IDX_gapPeptide\MSAforAlphafold_mixed_gapPeptide_unrelaxed_rank_2_model_3_v4
0.328	0.03	\17_6IDX\af2_6IDX_gapPeptide\MSAforAlphafold_mixed_gapPeptide_unrelaxed_rank_3_model_1_v4
0.319	0.02	\17_6IDX\af2_6IDX_gapPeptide\MSAforAlphafold_mixed_gapPeptide_unrelaxed_rank_4_model_2_v4
0.308	0.01	\17_6IDX\af2_6IDX_gapPeptide\MSAforAlphafold_mixed_gapPeptide_unrelaxed_rank_5_model_5_v4
0.425	0.05	\17_6IDX\af2_6IDX_gapPeptide\MSAforAlphafold_mixed_gapPeptide_unrelaxed_rank_1_model_4_v5
0.394	0.03	\17_6IDX\af2_6IDX_gapPeptide\MSAforAlphafold_mixed_gapPeptide_unrelaxed_rank_2_model_1_v5
0.363	0.04	\17_6IDX\af2_6IDX_gapPeptide\MSAforAlphafold_mixed_gapPeptide_unrelaxed_rank_3_model_3_v5
0.356	0.02	\17_6IDX\af2_6IDX_gapPeptide\MSAforAlphafold_mixed_gapPeptide_unrelaxed_rank_4_model_2_v5
0.318	0.02	\17_6IDX\af2_6IDX_gapPeptide\MSAforAlphafold_mixed_gapPeptide_unrelaxed_rank_5_model_5_v5
0.676	0.07	\18_6IXQ\af2_6IXQ_gapPeptide\MSAforAlphafold_mixed_gapPeptide_unrelaxed_rank_1_model_2_v1
0.656	0.06	\18_6IXQ\af2_6IXQ_gapPeptide\MSAforAlphafold_mixed_gapPeptide_unrelaxed_rank_2_model_1_v1
0.647	0.12	\18_6IXQ\af2_6IXQ_gapPeptide\MSAforAlphafold_mixed_gapPeptide_unrelaxed_rank_3_model_4_v1
0.491	0.05	\18_6IXQ\af2_6IXQ_gapPeptide\MSAforAlphafold_mixed_gapPeptide_unrelaxed_rank_4_model_5_v1
0.448	0.14	\18_6IXQ\af2_6IXQ_gapPeptide\MSAforAlphafold_mixed_gapPeptide_unrelaxed_rank_5_model_3_v1
0.695	0.07	\18_6IXQ\af2_6IXQ_gapPeptide\MSAforAlphafold_mixed_gapPeptide_unrelaxed_rank_1_model_2_v2
0.683	0.05	\18_6IXQ\af2_6IXQ_gapPeptide\MSAforAlphafold_mixed_gapPeptide_unrelaxed_rank_2_model_4_v2
0.678	0.07	\18_6IXQ\af2_6IXQ_gapPeptide\MSAforAlphafold_mixed_gapPeptide_unrelaxed_rank_3_model_1_v2
0.45	0.17	\18_6IXQ\af2_6IXQ_gapPeptide\MSAforAlphafold_mixed_gapPeptide_unrelaxed_rank_4_model_3_v2
0.446	0.07	\18_6IXQ\af2_6IXQ_gapPeptide\MSAforAlphafold_mixed_gapPeptide_unrelaxed_rank_5_model_5_v2
0.7	0.05	\18_6IXQ\af2_6IXQ_gapPeptide\MSAforAlphafold_mixed_gapPeptide_unrelaxed_rank_1_model_2_v3
0.605	0.04	\18_6IXQ\af2_6IXQ_gapPeptide\MSAforAlphafold_mixed_gapPeptide_unrelaxed_rank_2_model_4_v3
0.589	0.05	\18_6IXQ\af2_6IXQ_gapPeptide\MSAforAlphafold_mixed_gapPeptide_unrelaxed_rank_3_model_3_v3
0.443	0.05	\18_6IXQ\af2_6IXQ_gapPeptide\MSAforAlphafold_mixed_gapPeptide_unrelaxed_rank_4_model_5_v3
0.354	0.45	\18_6IXQ\af2_6IXQ_gapPeptide\MSAforAlphafold_mixed_gapPeptide_unrelaxed_rank_5_model_1_v3
0.658	0.17	\18_6IXQ\af2_6IXQ_gapPeptide\MSAforAlphafold_mixed_gapPeptide_unrelaxed_rank_1_model_2_v4
0.647	0.06	\18_6IXQ\af2_6IXQ_gapPeptide\MSAforAlphafold_mixed_gapPeptide_unrelaxed_rank_2_model_1_v4
0.595	0.07	\18_6IXQ\af2_6IXQ_gapPeptide\MSAforAlphafold_mixed_gapPeptide_unrelaxed_rank_3_model_3_v4
0.476	0.05	\18_6IXQ\af2_6IXQ_gapPeptide\MSAforAlphafold_mixed_gapPeptide_unrelaxed_rank_4_model_5_v4
0.407	0.18	\18_6IXQ\af2_6IXQ_gapPeptide\MSAforAlphafold_mixed_gapPeptide_unrelaxed_rank_5_model_4_v4
0.697	0.05	\18_6IXQ\af2_6IXQ_gapPeptide\MSAforAlphafold_mixed_gapPeptide_unrelaxed_rank_1_model_2_v5
0.653	0.05	\18_6IXQ\af2_6IXQ_gapPeptide\MSAforAlphafold_mixed_gapPeptide_unrelaxed_rank_2_model_1_v5
0.643	0.12	\18_6IXQ\af2_6IXQ_gapPeptide\MSAforAlphafold_mixed_gapPeptide_unrelaxed_rank_3_model_4_v5
0.612	0.05	\18_6IXQ\af2_6IXQ_gapPeptide\MSAforAlphafold_mixed_gapPeptide_unrelaxed_rank_4_model_3_v5
0.468	0.05	\18_6IXQ\af2_6IXQ_gapPeptide\MSAforAlphafold_mixed_gapPeptide_unrelaxed_rank_5_model_5_v5
0.532	0.24	\19_6J0W\af2_6J0W_gapPeptide\MSAforAlphafold_mixed_gapPeptide_unrelaxed_rank_1_model_4_v1
0.521	0.27	\19_6J0W\af2_6J0W_gapPeptide\MSAforAlphafold_mixed_gapPeptide_unrelaxed_rank_2_model_1_v1
0.513	0.23	\19_6J0W\af2_6J0W_gapPeptide\MSAforAlphafold_mixed_gapPeptide_unrelaxed_rank_3_model_2_v1
0.504	0.2	\19_6J0W\af2_6J0W_gapPeptide\MSAforAlphafold_mixed_gapPeptide_unrelaxed_rank_4_model_5_v1
0.463	0.09	\19_6J0W\af2_6J0W_gapPeptide\MSAforAlphafold_mixed_gapPeptide_unrelaxed_rank_5_model_3_v1
0.53	0.25	\19_6J0W\af2_6J0W_gapPeptide\MSAforAlphafold_mixed_gapPeptide_unrelaxed_rank_1_model_5_v2
0.529	0.27	\19_6J0W\af2_6J0W_gapPeptide\MSAforAlphafold_mixed_gapPeptide_unrelaxed_rank_2_model_2_v2
0.527	0.24	\19_6J0W\af2_6J0W_gapPeptide\MSAforAlphafold_mixed_gapPeptide_unrelaxed_rank_3_model_4_v2
0.512	0.23	\19_6J0W\af2_6J0W_gapPeptide\MSAforAlphafold_mixed_gapPeptide_unrelaxed_rank_4_model_1_v2
0.46	0.08	\19_6J0W\af2_6J0W_gapPeptide\MSAforAlphafold_mixed_gapPeptide_unrelaxed_rank_5_model_3_v2
0.505	0.23	\19_6J0W\af2_6J0W_gapPeptide\MSAforAlphafold_mixed_gapPeptide_unrelaxed_rank_1_model_2_v3
0.496	0.12	\19_6J0W\af2_6J0W_gapPeptide\MSAforAlphafold_mixed_gapPeptide_unrelaxed_rank_2_model_1_v3
0.485	0.16	\19_6J0W\af2_6J0W_gapPeptide\MSAforAlphafold_mixed_gapPeptide_unrelaxed_rank_3_model_5_v3
0.465	0.2	\19_6J0W\af2_6J0W_gapPeptide\MSAforAlphafold_mixed_gapPeptide_unrelaxed_rank_4_model_4_v3
0.46	0.1	\19_6J0W\af2_6J0W_gapPeptide\MSAforAlphafold_mixed_gapPeptide_unrelaxed_rank_5_model_3_v3
0.514	0.23	\19_6J0W\af2_6J0W_gapPeptide\MSAforAlphafold_mixed_gapPeptide_unrelaxed_rank_1_model_2_v4
0.504	0.22	\19_6J0W\af2_6J0W_gapPeptide\MSAforAlphafold_mixed_gapPeptide_unrelaxed_rank_2_model_5_v4
0.496	0.2	\19_6J0W\af2_6J0W_gapPeptide\MSAforAlphafold_mixed_gapPeptide_unrelaxed_rank_3_model_1_v4
0.482	0.18	\19_6J0W\af2_6J0W_gapPeptide\MSAforAlphafold_mixed_gapPeptide_unrelaxed_rank_4_model_4_v4
0.471	0.09	\19_6J0W\af2_6J0W_gapPeptide\MSAforAlphafold_mixed_gapPeptide_unrelaxed_rank_5_model_3_v4
0.515	0.23	\19_6J0W\af2_6J0W_gapPeptide\MSAforAlphafold_mixed_gapPeptide_unrelaxed_rank_1_model_5_v5
0.513	0.25	\19_6J0W\af2_6J0W_gapPeptide\MSAforAlphafold_mixed_gapPeptide_unrelaxed_rank_2_model_2_v5
0.503	0.24	\19_6J0W\af2_6J0W_gapPeptide\MSAforAlphafold_mixed_gapPeptide_unrelaxed_rank_3_model_4_v5
0.484	0.2	\19_6J0W\af2_6J0W_gapPeptide\MSAforAlphafold_mixed_gapPeptide_unrelaxed_rank_4_model_1_v5
0.449	0.14	\19_6J0W\af2_6J0W_gapPeptide\MSAforAlphafold_mixed_gapPeptide_unrelaxed_rank_5_model_3_v5
0.538	0.06	\20_6J0X\af2_6J0X_gapPeptide\MSAforAlphafold_mixed_gapPeptide_unrelaxed_rank_1_model_5_v1
0.497	0.07	\20_6J0X\af2_6J0X_gapPeptide\MSAforAlphafold_mixed_gapPeptide_unrelaxed_rank_2_model_1_v1
0.493	0.06	\20_6J0X\af2_6J0X_gapPeptide\MSAforAlphafold_mixed_gapPeptide_unrelaxed_rank_3_model_2_v1
0.482	0.08	\20_6J0X\af2_6J0X_gapPeptide\MSAforAlphafold_mixed_gapPeptide_unrelaxed_rank_4_model_4_v1
0.475	0.07	\20_6J0X\af2_6J0X_gapPeptide\MSAforAlphafold_mixed_gapPeptide_unrelaxed_rank_5_model_3_v1
0.507	0.08	\20_6J0X\af2_6J0X_gapPeptide\MSAforAlphafold_mixed_gapPeptide_unrelaxed_rank_1_model_2_v2
0.501	0.08	\20_6J0X\af2_6J0X_gapPeptide\MSAforAlphafold_mixed_gapPeptide_unrelaxed_rank_2_model_1_v2
0.48	0.1	\20_6J0X\af2_6J0X_gapPeptide\MSAforAlphafold_mixed_gapPeptide_unrelaxed_rank_3_model_3_v2
0.473	0.07	\20_6J0X\af2_6J0X_gapPeptide\MSAforAlphafold_mixed_gapPeptide_unrelaxed_rank_4_model_5_v2
0.458	0.1	\20_6J0X\af2_6J0X_gapPeptide\MSAforAlphafold_mixed_gapPeptide_unrelaxed_rank_5_model_4_v2
0.498	0.1	\20_6J0X\af2_6J0X_gapPeptide\MSAforAlphafold_mixed_gapPeptide_unrelaxed_rank_1_model_1_v3
0.491	0.07	\20_6J0X\af2_6J0X_gapPeptide\MSAforAlphafold_mixed_gapPeptide_unrelaxed_rank_2_model_5_v3
0.475	0.07	\20_6J0X\af2_6J0X_gapPeptide\MSAforAlphafold_mixed_gapPeptide_unrelaxed_rank_3_model_2_v3
0.475	0.09	\20_6J0X\af2_6J0X_gapPeptide\MSAforAlphafold_mixed_gapPeptide_unrelaxed_rank_4_model_3_v3
0.453	0.07	\20_6J0X\af2_6J0X_gapPeptide\MSAforAlphafold_mixed_gapPeptide_unrelaxed_rank_5_model_4_v3
0.54	0.06	\20_6J0X\af2_6J0X_gapPeptide\MSAforAlphafold_mixed_gapPeptide_unrelaxed_rank_1_model_5_v4
0.503	0.08	\20_6J0X\af2_6J0X_gapPeptide\MSAforAlphafold_mixed_gapPeptide_unrelaxed_rank_2_model_4_v4
0.492	0.06	\20_6J0X\af2_6J0X_gapPeptide\MSAforAlphafold_mixed_gapPeptide_unrelaxed_rank_3_model_1_v4
0.486	0.07	\20_6J0X\af2_6J0X_gapPeptide\MSAforAlphafold_mixed_gapPeptide_unrelaxed_rank_4_model_2_v4
0.483	0.06	\20_6J0X\af2_6J0X_gapPeptide\MSAforAlphafold_mixed_gapPeptide_unrelaxed_rank_5_model_3_v4
0.536	0.16	\20_6J0X\af2_6J0X_gapPeptide\MSAforAlphafold_mixed_gapPeptide_unrelaxed_rank_1_model_4_v5
0.494	0.08	\20_6J0X\af2_6J0X_gapPeptide\MSAforAlphafold_mixed_gapPeptide_unrelaxed_rank_2_model_5_v5
0.483	0.08	\20_6J0X\af2_6J0X_gapPeptide\MSAforAlphafold_mixed_gapPeptide_unrelaxed_rank_3_model_1_v5
0.471	0.07	\20_6J0X\af2_6J0X_gapPeptide\MSAforAlphafold_mixed_gapPeptide_unrelaxed_rank_4_model_2_v5
0.454	0.06	\20_6J0X\af2_6J0X_gapPeptide\MSAforAlphafold_mixed_gapPeptide_unrelaxed_rank_5_model_3_v5
0.858	0.73	\22_6JLH\af2_6JLH_gapPeptide\MSAforAlphafold_mixed_gapPeptide_unrelaxed_rank_1_model_4_v1
0.854	0.73	\22_6JLH\af2_6JLH_gapPeptide\MSAforAlphafold_mixed_gapPeptide_unrelaxed_rank_2_model_2_v1
0.843	0.76	\22_6JLH\af2_6JLH_gapPeptide\MSAforAlphafold_mixed_gapPeptide_unrelaxed_rank_3_model_3_v1
0.836	0.75	\22_6JLH\af2_6JLH_gapPeptide\MSAforAlphafold_mixed_gapPeptide_unrelaxed_rank_4_model_1_v1
0.835	0.76	\22_6JLH\af2_6JLH_gapPeptide\MSAforAlphafold_mixed_gapPeptide_unrelaxed_rank_5_model_5_v1
0.856	0.72	\22_6JLH\af2_6JLH_gapPeptide\MSAforAlphafold_mixed_gapPeptide_unrelaxed_rank_1_model_2_v2
0.853	0.76	\22_6JLH\af2_6JLH_gapPeptide\MSAforAlphafold_mixed_gapPeptide_unrelaxed_rank_2_model_3_v2
0.852	0.8	\22_6JLH\af2_6JLH_gapPeptide\MSAforAlphafold_mixed_gapPeptide_unrelaxed_rank_3_model_5_v2
0.85	0.75	\22_6JLH\af2_6JLH_gapPeptide\MSAforAlphafold_mixed_gapPeptide_unrelaxed_rank_4_model_4_v2
0.842	0.76	\22_6JLH\af2_6JLH_gapPeptide\MSAforAlphafold_mixed_gapPeptide_unrelaxed_rank_5_model_1_v2
0.86	0.73	\22_6JLH\af2_6JLH_gapPeptide\MSAforAlphafold_mixed_gapPeptide_unrelaxed_rank_1_model_2_v3
0.858	0.73	\22_6JLH\af2_6JLH_gapPeptide\MSAforAlphafold_mixed_gapPeptide_unrelaxed_rank_2_model_4_v3
0.855	0.77	\22_6JLH\af2_6JLH_gapPeptide\MSAforAlphafold_mixed_gapPeptide_unrelaxed_rank_3_model_3_v3
0.848	0.77	\22_6JLH\af2_6JLH_gapPeptide\MSAforAlphafold_mixed_gapPeptide_unrelaxed_rank_4_model_5_v3
0.846	0.75	\22_6JLH\af2_6JLH_gapPeptide\MSAforAlphafold_mixed_gapPeptide_unrelaxed_rank_5_model_1_v3
0.855	0.73	\22_6JLH\af2_6JLH_gapPeptide\MSAforAlphafold_mixed_gapPeptide_unrelaxed_rank_1_model_1_v4
0.853	0.71	\22_6JLH\af2_6JLH_gapPeptide\MSAforAlphafold_mixed_gapPeptide_unrelaxed_rank_2_model_2_v4
0.851	0.77	\22_6JLH\af2_6JLH_gapPeptide\MSAforAlphafold_mixed_gapPeptide_unrelaxed_rank_3_model_3_v4
0.849	0.74	\22_6JLH\af2_6JLH_gapPeptide\MSAforAlphafold_mixed_gapPeptide_unrelaxed_rank_4_model_4_v4
0.834	0.76	\22_6JLH\af2_6JLH_gapPeptide\MSAforAlphafold_mixed_gapPeptide_unrelaxed_rank_5_model_5_v4
0.861	0.72	\22_6JLH\af2_6JLH_gapPeptide\MSAforAlphafold_mixed_gapPeptide_unrelaxed_rank_1_model_2_v5
0.855	0.74	\22_6JLH\af2_6JLH_gapPeptide\MSAforAlphafold_mixed_gapPeptide_unrelaxed_rank_2_model_4_v5
0.85	0.77	\22_6JLH\af2_6JLH_gapPeptide\MSAforAlphafold_mixed_gapPeptide_unrelaxed_rank_3_model_5_v5
0.848	0.76	\22_6JLH\af2_6JLH_gapPeptide\MSAforAlphafold_mixed_gapPeptide_unrelaxed_rank_4_model_1_v5
0.843	0.77	\22_6JLH\af2_6JLH_gapPeptide\MSAforAlphafold_mixed_gapPeptide_unrelaxed_rank_5_model_3_v5
0.893	0.85	\24_6JWJ\af2_6JWJ_gapPeptide\MSAforAlphafold_mixed_gapPeptide_unrelaxed_rank_1_model_1_v1
0.883	0.89	\24_6JWJ\af2_6JWJ_gapPeptide\MSAforAlphafold_mixed_gapPeptide_unrelaxed_rank_2_model_4_v1
0.818	0.79	\24_6JWJ\af2_6JWJ_gapPeptide\MSAforAlphafold_mixed_gapPeptide_unrelaxed_rank_3_model_5_v1
0.811	0.74	\24_6JWJ\af2_6JWJ_gapPeptide\MSAforAlphafold_mixed_gapPeptide_unrelaxed_rank_4_model_3_v1
0.696	0.38	\24_6JWJ\af2_6JWJ_gapPeptide\MSAforAlphafold_mixed_gapPeptide_unrelaxed_rank_5_model_2_v1
0.908	0.71	\24_6JWJ\af2_6JWJ_gapPeptide\MSAforAlphafold_mixed_gapPeptide_unrelaxed_rank_1_model_3_v2
0.874	0.86	\24_6JWJ\af2_6JWJ_gapPeptide\MSAforAlphafold_mixed_gapPeptide_unrelaxed_rank_2_model_1_v2
0.857	0.76	\24_6JWJ\af2_6JWJ_gapPeptide\MSAforAlphafold_mixed_gapPeptide_unrelaxed_rank_3_model_5_v2
0.833	0.81	\24_6JWJ\af2_6JWJ_gapPeptide\MSAforAlphafold_mixed_gapPeptide_unrelaxed_rank_4_model_4_v2
0.703	0.4	\24_6JWJ\af2_6JWJ_gapPeptide\MSAforAlphafold_mixed_gapPeptide_unrelaxed_rank_5_model_2_v2
0.896	0.86	\24_6JWJ\af2_6JWJ_gapPeptide\MSAforAlphafold_mixed_gapPeptide_unrelaxed_rank_1_model_1_v3
0.885	0.88	\24_6JWJ\af2_6JWJ_gapPeptide\MSAforAlphafold_mixed_gapPeptide_unrelaxed_rank_2_model_4_v3
0.865	0.83	\24_6JWJ\af2_6JWJ_gapPeptide\MSAforAlphafold_mixed_gapPeptide_unrelaxed_rank_3_model_5_v3
0.83	0.74	\24_6JWJ\af2_6JWJ_gapPeptide\MSAforAlphafold_mixed_gapPeptide_unrelaxed_rank_4_model_3_v3
0.703	0.4	\24_6JWJ\af2_6JWJ_gapPeptide\MSAforAlphafold_mixed_gapPeptide_unrelaxed_rank_5_model_2_v3
0.892	0.89	\24_6JWJ\af2_6JWJ_gapPeptide\MSAforAlphafold_mixed_gapPeptide_unrelaxed_rank_1_model_4_v4
0.891	0.87	\24_6JWJ\af2_6JWJ_gapPeptide\MSAforAlphafold_mixed_gapPeptide_unrelaxed_rank_2_model_1_v4
0.809	0.74	\24_6JWJ\af2_6JWJ_gapPeptide\MSAforAlphafold_mixed_gapPeptide_unrelaxed_rank_3_model_3_v4
0.803	0.75	\24_6JWJ\af2_6JWJ_gapPeptide\MSAforAlphafold_mixed_gapPeptide_unrelaxed_rank_4_model_5_v4
0.703	0.38	\24_6JWJ\af2_6JWJ_gapPeptide\MSAforAlphafold_mixed_gapPeptide_unrelaxed_rank_5_model_2_v4
0.894	0.87	\24_6JWJ\af2_6JWJ_gapPeptide\MSAforAlphafold_mixed_gapPeptide_unrelaxed_rank_1_model_1_v5
0.871	0.88	\24_6JWJ\af2_6JWJ_gapPeptide\MSAforAlphafold_mixed_gapPeptide_unrelaxed_rank_2_model_4_v5
0.857	0.82	\24_6JWJ\af2_6JWJ_gapPeptide\MSAforAlphafold_mixed_gapPeptide_unrelaxed_rank_3_model_5_v5
0.827	0.8	\24_6JWJ\af2_6JWJ_gapPeptide\MSAforAlphafold_mixed_gapPeptide_unrelaxed_rank_4_model_3_v5
0.665	0.37	\24_6JWJ\af2_6JWJ_gapPeptide\MSAforAlphafold_mixed_gapPeptide_unrelaxed_rank_5_model_2_v5
0.909	0.91	\25_6KPB\af2_6KPB_gapPeptide\MSAforAlphafold_mixed_gapPeptide_unrelaxed_rank_1_model_3_v1
0.907	0.92	\25_6KPB\af2_6KPB_gapPeptide\MSAforAlphafold_mixed_gapPeptide_unrelaxed_rank_2_model_1_v1
0.906	0.9	\25_6KPB\af2_6KPB_gapPeptide\MSAforAlphafold_mixed_gapPeptide_unrelaxed_rank_3_model_5_v1
0.905	0.9	\25_6KPB\af2_6KPB_gapPeptide\MSAforAlphafold_mixed_gapPeptide_unrelaxed_rank_4_model_4_v1
0.901	0.9	\25_6KPB\af2_6KPB_gapPeptide\MSAforAlphafold_mixed_gapPeptide_unrelaxed_rank_5_model_2_v1
0.909	0.91	\25_6KPB\af2_6KPB_gapPeptide\MSAforAlphafold_mixed_gapPeptide_unrelaxed_rank_1_model_3_v2
0.907	0.9	\25_6KPB\af2_6KPB_gapPeptide\MSAforAlphafold_mixed_gapPeptide_unrelaxed_rank_2_model_5_v2
0.907	0.9	\25_6KPB\af2_6KPB_gapPeptide\MSAforAlphafold_mixed_gapPeptide_unrelaxed_rank_3_model_4_v2
0.906	0.92	\25_6KPB\af2_6KPB_gapPeptide\MSAforAlphafold_mixed_gapPeptide_unrelaxed_rank_4_model_1_v2
0.903	0.9	\25_6KPB\af2_6KPB_gapPeptide\MSAforAlphafold_mixed_gapPeptide_unrelaxed_rank_5_model_2_v2
0.908	0.89	\25_6KPB\af2_6KPB_gapPeptide\MSAforAlphafold_mixed_gapPeptide_unrelaxed_rank_1_model_3_v3
0.906	0.91	\25_6KPB\af2_6KPB_gapPeptide\MSAforAlphafold_mixed_gapPeptide_unrelaxed_rank_2_model_1_v3
0.906	0.9	\25_6KPB\af2_6KPB_gapPeptide\MSAforAlphafold_mixed_gapPeptide_unrelaxed_rank_3_model_5_v3
0.906	0.9	\25_6KPB\af2_6KPB_gapPeptide\MSAforAlphafold_mixed_gapPeptide_unrelaxed_rank_4_model_4_v3
0.903	0.9	\25_6KPB\af2_6KPB_gapPeptide\MSAforAlphafold_mixed_gapPeptide_unrelaxed_rank_5_model_2_v3
0.909	0.91	\25_6KPB\af2_6KPB_gapPeptide\MSAforAlphafold_mixed_gapPeptide_unrelaxed_rank_1_model_3_v4
0.906	0.9	\25_6KPB\af2_6KPB_gapPeptide\MSAforAlphafold_mixed_gapPeptide_unrelaxed_rank_4_model_5_v4
0.906	0.92	\25_6KPB\af2_6KPB_gapPeptide\MSAforAlphafold_mixed_gapPeptide_unrelaxed_rank_2_model_4_v4
0.906	0.92	\25_6KPB\af2_6KPB_gapPeptide\MSAforAlphafold_mixed_gapPeptide_unrelaxed_rank_3_model_1_v4
0.902	0.9	\25_6KPB\af2_6KPB_gapPeptide\MSAforAlphafold_mixed_gapPeptide_unrelaxed_rank_5_model_2_v4
0.91	0.9	\25_6KPB\af2_6KPB_gapPeptide\MSAforAlphafold_mixed_gapPeptide_unrelaxed_rank_1_model_3_v5
0.908	0.92	\25_6KPB\af2_6KPB_gapPeptide\MSAforAlphafold_mixed_gapPeptide_unrelaxed_rank_2_model_1_v5
0.906	0.9	\25_6KPB\af2_6KPB_gapPeptide\MSAforAlphafold_mixed_gapPeptide_unrelaxed_rank_4_model_5_v5
0.906	0.91	\25_6KPB\af2_6KPB_gapPeptide\MSAforAlphafold_mixed_gapPeptide_unrelaxed_rank_3_model_4_v5
0.905	0.9	\25_6KPB\af2_6KPB_gapPeptide\MSAforAlphafold_mixed_gapPeptide_unrelaxed_rank_5_model_2_v5
0.764	0.9	\26_6L0V\af2_6L0V_gapPeptide\MSAforAlphafold_mixed_gapPeptide_unrelaxed_rank_1_model_2_v1
0.743	0.87	\26_6L0V\af2_6L0V_gapPeptide\MSAforAlphafold_mixed_gapPeptide_unrelaxed_rank_2_model_5_v1
0.716	0.62	\26_6L0V\af2_6L0V_gapPeptide\MSAforAlphafold_mixed_gapPeptide_unrelaxed_rank_4_model_3_v1
0.716	0.42	\26_6L0V\af2_6L0V_gapPeptide\MSAforAlphafold_mixed_gapPeptide_unrelaxed_rank_3_model_1_v1
0.665	0.47	\26_6L0V\af2_6L0V_gapPeptide\MSAforAlphafold_mixed_gapPeptide_unrelaxed_rank_5_model_4_v1
0.798	0.93	\26_6L0V\af2_6L0V_gapPeptide\MSAforAlphafold_mixed_gapPeptide_unrelaxed_rank_1_model_2_v2
0.771	0.88	\26_6L0V\af2_6L0V_gapPeptide\MSAforAlphafold_mixed_gapPeptide_unrelaxed_rank_2_model_5_v2
0.735	0.41	\26_6L0V\af2_6L0V_gapPeptide\MSAforAlphafold_mixed_gapPeptide_unrelaxed_rank_3_model_1_v2
0.726	0.44	\26_6L0V\af2_6L0V_gapPeptide\MSAforAlphafold_mixed_gapPeptide_unrelaxed_rank_4_model_3_v2
0.675	0.49	\26_6L0V\af2_6L0V_gapPeptide\MSAforAlphafold_mixed_gapPeptide_unrelaxed_rank_5_model_4_v2
0.785	0.87	\26_6L0V\af2_6L0V_gapPeptide\MSAforAlphafold_mixed_gapPeptide_unrelaxed_rank_1_model_5_v3
0.723	0.4	\26_6L0V\af2_6L0V_gapPeptide\MSAforAlphafold_mixed_gapPeptide_unrelaxed_rank_2_model_1_v3
0.713	0.48	\26_6L0V\af2_6L0V_gapPeptide\MSAforAlphafold_mixed_gapPeptide_unrelaxed_rank_3_model_3_v3
0.711	0.88	\26_6L0V\af2_6L0V_gapPeptide\MSAforAlphafold_mixed_gapPeptide_unrelaxed_rank_4_model_2_v3
0.659	0.5	\26_6L0V\af2_6L0V_gapPeptide\MSAforAlphafold_mixed_gapPeptide_unrelaxed_rank_5_model_4_v3
0.73	0.87	\26_6L0V\af2_6L0V_gapPeptide\MSAforAlphafold_mixed_gapPeptide_unrelaxed_rank_1_model_5_v4
0.727	0.41	\26_6L0V\af2_6L0V_gapPeptide\MSAforAlphafold_mixed_gapPeptide_unrelaxed_rank_2_model_1_v4
0.72	0.54	\26_6L0V\af2_6L0V_gapPeptide\MSAforAlphafold_mixed_gapPeptide_unrelaxed_rank_3_model_3_v4
0.72	0.87	\26_6L0V\af2_6L0V_gapPeptide\MSAforAlphafold_mixed_gapPeptide_unrelaxed_rank_4_model_2_v4
0.645	0.67	\26_6L0V\af2_6L0V_gapPeptide\MSAforAlphafold_mixed_gapPeptide_unrelaxed_rank_5_model_4_v4
0.804	0.86	\26_6L0V\af2_6L0V_gapPeptide\MSAforAlphafold_mixed_gapPeptide_unrelaxed_rank_1_model_5_v5
0.728	0.41	\26_6L0V\af2_6L0V_gapPeptide\MSAforAlphafold_mixed_gapPeptide_unrelaxed_rank_2_model_1_v5
0.72	0.88	\26_6L0V\af2_6L0V_gapPeptide\MSAforAlphafold_mixed_gapPeptide_unrelaxed_rank_3_model_2_v5
0.715	0.77	\26_6L0V\af2_6L0V_gapPeptide\MSAforAlphafold_mixed_gapPeptide_unrelaxed_rank_4_model_3_v5
0.675	0.53	\26_6L0V\af2_6L0V_gapPeptide\MSAforAlphafold_mixed_gapPeptide_unrelaxed_rank_5_model_4_v5
0.82	0.59	\27_6LPH\af2_6LPH_gapPeptide\MSAforAlphafold_mixed_gapPeptide_unrelaxed_rank_1_model_4_v1
0.808	0.58	\27_6LPH\af2_6LPH_gapPeptide\MSAforAlphafold_mixed_gapPeptide_unrelaxed_rank_2_model_1_v1
0.787	0.32	\27_6LPH\af2_6LPH_gapPeptide\MSAforAlphafold_mixed_gapPeptide_unrelaxed_rank_3_model_2_v1
0.781	0.32	\27_6LPH\af2_6LPH_gapPeptide\MSAforAlphafold_mixed_gapPeptide_unrelaxed_rank_4_model_5_v1
0.758	0.32	\27_6LPH\af2_6LPH_gapPeptide\MSAforAlphafold_mixed_gapPeptide_unrelaxed_rank_5_model_3_v1
0.82	0.59	\27_6LPH\af2_6LPH_gapPeptide\MSAforAlphafold_mixed_gapPeptide_unrelaxed_rank_1_model_4_v2
0.82	0.6	\27_6LPH\af2_6LPH_gapPeptide\MSAforAlphafold_mixed_gapPeptide_unrelaxed_rank_2_model_1_v2
0.796	0.55	\27_6LPH\af2_6LPH_gapPeptide\MSAforAlphafold_mixed_gapPeptide_unrelaxed_rank_3_model_5_v2
0.794	0.32	\27_6LPH\af2_6LPH_gapPeptide\MSAforAlphafold_mixed_gapPeptide_unrelaxed_rank_4_model_2_v2
0.724	0.33	\27_6LPH\af2_6LPH_gapPeptide\MSAforAlphafold_mixed_gapPeptide_unrelaxed_rank_5_model_3_v2
0.82	0.6	\27_6LPH\af2_6LPH_gapPeptide\MSAforAlphafold_mixed_gapPeptide_unrelaxed_rank_1_model_4_v3
0.811	0.6	\27_6LPH\af2_6LPH_gapPeptide\MSAforAlphafold_mixed_gapPeptide_unrelaxed_rank_2_model_1_v3
0.795	0.55	\27_6LPH\af2_6LPH_gapPeptide\MSAforAlphafold_mixed_gapPeptide_unrelaxed_rank_3_model_5_v3
0.783	0.55	\27_6LPH\af2_6LPH_gapPeptide\MSAforAlphafold_mixed_gapPeptide_unrelaxed_rank_4_model_2_v3
0.759	0.55	\27_6LPH\af2_6LPH_gapPeptide\MSAforAlphafold_mixed_gapPeptide_unrelaxed_rank_5_model_3_v3
0.831	0.59	\27_6LPH\af2_6LPH_gapPeptide\MSAforAlphafold_mixed_gapPeptide_unrelaxed_rank_1_model_4_v4
0.805	0.64	\27_6LPH\af2_6LPH_gapPeptide\MSAforAlphafold_mixed_gapPeptide_unrelaxed_rank_2_model_1_v4
0.796	0.55	\27_6LPH\af2_6LPH_gapPeptide\MSAforAlphafold_mixed_gapPeptide_unrelaxed_rank_3_model_5_v4
0.781	0.32	\27_6LPH\af2_6LPH_gapPeptide\MSAforAlphafold_mixed_gapPeptide_unrelaxed_rank_4_model_2_v4
0.751	0.35	\27_6LPH\af2_6LPH_gapPeptide\MSAforAlphafold_mixed_gapPeptide_unrelaxed_rank_5_model_3_v4
0.833	0.6	\27_6LPH\af2_6LPH_gapPeptide\MSAforAlphafold_mixed_gapPeptide_unrelaxed_rank_1_model_4_v5
0.829	0.61	\27_6LPH\af2_6LPH_gapPeptide\MSAforAlphafold_mixed_gapPeptide_unrelaxed_rank_2_model_1_v5
0.799	0.55	\27_6LPH\af2_6LPH_gapPeptide\MSAforAlphafold_mixed_gapPeptide_unrelaxed_rank_3_model_5_v5
0.793	0.32	\27_6LPH\af2_6LPH_gapPeptide\MSAforAlphafold_mixed_gapPeptide_unrelaxed_rank_4_model_2_v5
0.726	0.34	\27_6LPH\af2_6LPH_gapPeptide\MSAforAlphafold_mixed_gapPeptide_unrelaxed_rank_5_model_3_v5
0.931	0.87	\28_6OCG\af2_6OCG_gapPeptide\MSAforAlphafold_mixed_gapPeptide_unrelaxed_rank_1_model_5_v1
0.926	0.87	\28_6OCG\af2_6OCG_gapPeptide\MSAforAlphafold_mixed_gapPeptide_unrelaxed_rank_2_model_1_v1
0.924	0.82	\28_6OCG\af2_6OCG_gapPeptide\MSAforAlphafold_mixed_gapPeptide_unrelaxed_rank_3_model_4_v1
0.921	0.86	\28_6OCG\af2_6OCG_gapPeptide\MSAforAlphafold_mixed_gapPeptide_unrelaxed_rank_4_model_3_v1
0.915	0.87	\28_6OCG\af2_6OCG_gapPeptide\MSAforAlphafold_mixed_gapPeptide_unrelaxed_rank_5_model_2_v1
0.932	0.87	\28_6OCG\af2_6OCG_gapPeptide\MSAforAlphafold_mixed_gapPeptide_unrelaxed_rank_1_model_5_v2
0.928	0.86	\28_6OCG\af2_6OCG_gapPeptide\MSAforAlphafold_mixed_gapPeptide_unrelaxed_rank_2_model_1_v2
0.926	0.83	\28_6OCG\af2_6OCG_gapPeptide\MSAforAlphafold_mixed_gapPeptide_unrelaxed_rank_3_model_4_v2
0.923	0.84	\28_6OCG\af2_6OCG_gapPeptide\MSAforAlphafold_mixed_gapPeptide_unrelaxed_rank_4_model_2_v2
0.922	0.86	\28_6OCG\af2_6OCG_gapPeptide\MSAforAlphafold_mixed_gapPeptide_unrelaxed_rank_5_model_3_v2
0.928	0.86	\28_6OCG\af2_6OCG_gapPeptide\MSAforAlphafold_mixed_gapPeptide_unrelaxed_rank_1_model_5_v3
0.926	0.84	\28_6OCG\af2_6OCG_gapPeptide\MSAforAlphafold_mixed_gapPeptide_unrelaxed_rank_2_model_1_v3
0.921	0.84	\28_6OCG\af2_6OCG_gapPeptide\MSAforAlphafold_mixed_gapPeptide_unrelaxed_rank_3_model_4_v3
0.92	0.85	\28_6OCG\af2_6OCG_gapPeptide\MSAforAlphafold_mixed_gapPeptide_unrelaxed_rank_4_model_2_v3
0.912	0.82	\28_6OCG\af2_6OCG_gapPeptide\MSAforAlphafold_mixed_gapPeptide_unrelaxed_rank_5_model_3_v3
0.928	0.86	\28_6OCG\af2_6OCG_gapPeptide\MSAforAlphafold_mixed_gapPeptide_unrelaxed_rank_2_model_5_v4
0.928	0.87	\28_6OCG\af2_6OCG_gapPeptide\MSAforAlphafold_mixed_gapPeptide_unrelaxed_rank_1_model_1_v4
0.927	0.88	\28_6OCG\af2_6OCG_gapPeptide\MSAforAlphafold_mixed_gapPeptide_unrelaxed_rank_3_model_4_v4
0.923	0.88	\28_6OCG\af2_6OCG_gapPeptide\MSAforAlphafold_mixed_gapPeptide_unrelaxed_rank_4_model_2_v4
0.922	0.86	\28_6OCG\af2_6OCG_gapPeptide\MSAforAlphafold_mixed_gapPeptide_unrelaxed_rank_5_model_3_v4
0.935	0.9	\28_6OCG\af2_6OCG_gapPeptide\MSAforAlphafold_mixed_gapPeptide_unrelaxed_rank_1_model_5_v5
0.929	0.86	\28_6OCG\af2_6OCG_gapPeptide\MSAforAlphafold_mixed_gapPeptide_unrelaxed_rank_2_model_1_v5
0.925	0.83	\28_6OCG\af2_6OCG_gapPeptide\MSAforAlphafold_mixed_gapPeptide_unrelaxed_rank_3_model_4_v5
0.925	0.85	\28_6OCG\af2_6OCG_gapPeptide\MSAforAlphafold_mixed_gapPeptide_unrelaxed_rank_4_model_2_v5
0.924	0.86	\28_6OCG\af2_6OCG_gapPeptide\MSAforAlphafold_mixed_gapPeptide_unrelaxed_rank_5_model_3_v5
0.847	0.94	\29_6PSD\af2_6PSD_gapPeptide\MSAforAlphafold_mixed_gapPeptide_unrelaxed_rank_1_model_1_v1
0.803	0.93	\29_6PSD\af2_6PSD_gapPeptide\MSAforAlphafold_mixed_gapPeptide_unrelaxed_rank_2_model_4_v1
0.78	0.87	\29_6PSD\af2_6PSD_gapPeptide\MSAforAlphafold_mixed_gapPeptide_unrelaxed_rank_3_model_2_v1
0.749	0.8	\29_6PSD\af2_6PSD_gapPeptide\MSAforAlphafold_mixed_gapPeptide_unrelaxed_rank_4_model_3_v1
0.737	0.79	\29_6PSD\af2_6PSD_gapPeptide\MSAforAlphafold_mixed_gapPeptide_unrelaxed_rank_5_model_5_v1
0.792	0.92	\29_6PSD\af2_6PSD_gapPeptide\MSAforAlphafold_mixed_gapPeptide_unrelaxed_rank_1_model_4_v2
0.781	0.88	\29_6PSD\af2_6PSD_gapPeptide\MSAforAlphafold_mixed_gapPeptide_unrelaxed_rank_2_model_2_v2
0.742	0.78	\29_6PSD\af2_6PSD_gapPeptide\MSAforAlphafold_mixed_gapPeptide_unrelaxed_rank_3_model_3_v2
0.736	0.74	\29_6PSD\af2_6PSD_gapPeptide\MSAforAlphafold_mixed_gapPeptide_unrelaxed_rank_4_model_1_v2
0.73	0.79	\29_6PSD\af2_6PSD_gapPeptide\MSAforAlphafold_mixed_gapPeptide_unrelaxed_rank_5_model_5_v2
0.85	0.94	\29_6PSD\af2_6PSD_gapPeptide\MSAforAlphafold_mixed_gapPeptide_unrelaxed_rank_1_model_1_v3
0.789	0.91	\29_6PSD\af2_6PSD_gapPeptide\MSAforAlphafold_mixed_gapPeptide_unrelaxed_rank_2_model_4_v3
0.747	0.78	\29_6PSD\af2_6PSD_gapPeptide\MSAforAlphafold_mixed_gapPeptide_unrelaxed_rank_3_model_2_v3
0.737	0.78	\29_6PSD\af2_6PSD_gapPeptide\MSAforAlphafold_mixed_gapPeptide_unrelaxed_rank_4_model_3_v3
0.725	0.74	\29_6PSD\af2_6PSD_gapPeptide\MSAforAlphafold_mixed_gapPeptide_unrelaxed_rank_5_model_5_v3
0.841	0.94	\29_6PSD\af2_6PSD_gapPeptide\MSAforAlphafold_mixed_gapPeptide_unrelaxed_rank_1_model_1_v4
0.801	0.93	\29_6PSD\af2_6PSD_gapPeptide\MSAforAlphafold_mixed_gapPeptide_unrelaxed_rank_2_model_4_v4
0.783	0.88	\29_6PSD\af2_6PSD_gapPeptide\MSAforAlphafold_mixed_gapPeptide_unrelaxed_rank_3_model_2_v4
0.745	0.79	\29_6PSD\af2_6PSD_gapPeptide\MSAforAlphafold_mixed_gapPeptide_unrelaxed_rank_4_model_3_v4
0.707	0.78	\29_6PSD\af2_6PSD_gapPeptide\MSAforAlphafold_mixed_gapPeptide_unrelaxed_rank_5_model_5_v4
0.799	0.93	\29_6PSD\af2_6PSD_gapPeptide\MSAforAlphafold_mixed_gapPeptide_unrelaxed_rank_1_model_4_v5
0.781	0.89	\29_6PSD\af2_6PSD_gapPeptide\MSAforAlphafold_mixed_gapPeptide_unrelaxed_rank_2_model_2_v5
0.772	0.85	\29_6PSD\af2_6PSD_gapPeptide\MSAforAlphafold_mixed_gapPeptide_unrelaxed_rank_3_model_3_v5
0.767	0.16	\29_6PSD\af2_6PSD_gapPeptide\MSAforAlphafold_mixed_gapPeptide_unrelaxed_rank_4_model_1_v5
0.726	0.82	\29_6PSD\af2_6PSD_gapPeptide\MSAforAlphafold_mixed_gapPeptide_unrelaxed_rank_5_model_5_v5
0.768	0.02	\31_6RKO\af2_6RKO_gapPeptide\MSAforAlphafold_mixed_gapPeptide_unrelaxed_rank_1_model_1_v1
0.566	0.01	\31_6RKO\af2_6RKO_gapPeptide\MSAforAlphafold_mixed_gapPeptide_unrelaxed_rank_2_model_3_v1
0.549	0.01	\31_6RKO\af2_6RKO_gapPeptide\MSAforAlphafold_mixed_gapPeptide_unrelaxed_rank_3_model_2_v1
0.518	0.01	\31_6RKO\af2_6RKO_gapPeptide\MSAforAlphafold_mixed_gapPeptide_unrelaxed_rank_4_model_5_v1
0.512	0.01	\31_6RKO\af2_6RKO_gapPeptide\MSAforAlphafold_mixed_gapPeptide_unrelaxed_rank_5_model_4_v1
0.763	0.02	\31_6RKO\af2_6RKO_gapPeptide\MSAforAlphafold_mixed_gapPeptide_unrelaxed_rank_1_model_1_v2
0.762	0.02	\31_6RKO\af2_6RKO_gapPeptide\MSAforAlphafold_mixed_gapPeptide_unrelaxed_rank_2_model_4_v2
0.535	0.01	\31_6RKO\af2_6RKO_gapPeptide\MSAforAlphafold_mixed_gapPeptide_unrelaxed_rank_3_model_3_v2
0.528	0.01	\31_6RKO\af2_6RKO_gapPeptide\MSAforAlphafold_mixed_gapPeptide_unrelaxed_rank_4_model_2_v2
0.484	0.01	\31_6RKO\af2_6RKO_gapPeptide\MSAforAlphafold_mixed_gapPeptide_unrelaxed_rank_5_model_5_v2
0.715	0.02	\31_6RKO\af2_6RKO_gapPeptide\MSAforAlphafold_mixed_gapPeptide_unrelaxed_rank_1_model_1_v3
0.57	0.01	\31_6RKO\af2_6RKO_gapPeptide\MSAforAlphafold_mixed_gapPeptide_unrelaxed_rank_2_model_3_v3
0.494	0.01	\31_6RKO\af2_6RKO_gapPeptide\MSAforAlphafold_mixed_gapPeptide_unrelaxed_rank_3_model_2_v3
0.489	0.01	\31_6RKO\af2_6RKO_gapPeptide\MSAforAlphafold_mixed_gapPeptide_unrelaxed_rank_4_model_5_v3
0.362	0.01	\31_6RKO\af2_6RKO_gapPeptide\MSAforAlphafold_mixed_gapPeptide_unrelaxed_rank_5_model_4_v3
0.741	0.02	\31_6RKO\af2_6RKO_gapPeptide\MSAforAlphafold_mixed_gapPeptide_unrelaxed_rank_1_model_1_v4
0.516	0.01	\31_6RKO\af2_6RKO_gapPeptide\MSAforAlphafold_mixed_gapPeptide_unrelaxed_rank_2_model_3_v4
0.474	0.01	\31_6RKO\af2_6RKO_gapPeptide\MSAforAlphafold_mixed_gapPeptide_unrelaxed_rank_3_model_5_v4
0.471	0.01	\31_6RKO\af2_6RKO_gapPeptide\MSAforAlphafold_mixed_gapPeptide_unrelaxed_rank_4_model_4_v4
0.431	0.01	\31_6RKO\af2_6RKO_gapPeptide\MSAforAlphafold_mixed_gapPeptide_unrelaxed_rank_5_model_2_v4
0.558	0.01	\31_6RKO\af2_6RKO_gapPeptide\MSAforAlphafold_mixed_gapPeptide_unrelaxed_rank_1_model_3_v5
0.47	0.01	\31_6RKO\af2_6RKO_gapPeptide\MSAforAlphafold_mixed_gapPeptide_unrelaxed_rank_2_model_5_v5
0.469	0.01	\31_6RKO\af2_6RKO_gapPeptide\MSAforAlphafold_mixed_gapPeptide_unrelaxed_rank_3_model_1_v5
0.454	0.01	\31_6RKO\af2_6RKO_gapPeptide\MSAforAlphafold_mixed_gapPeptide_unrelaxed_rank_4_model_2_v5
0.423	0.01	\31_6RKO\af2_6RKO_gapPeptide\MSAforAlphafold_mixed_gapPeptide_unrelaxed_rank_5_model_4_v5
0.891	0.82	\32_6RKb\af2_6RKb_gapPeptide\MSAforAlphafold_mixed_gapPeptide_unrelaxed_rank_1_model_1_v1
0.886	0.82	\32_6RKb\af2_6RKb_gapPeptide\MSAforAlphafold_mixed_gapPeptide_unrelaxed_rank_2_model_5_v1
0.885	0.82	\32_6RKb\af2_6RKb_gapPeptide\MSAforAlphafold_mixed_gapPeptide_unrelaxed_rank_3_model_3_v1
0.884	0.82	\32_6RKb\af2_6RKb_gapPeptide\MSAforAlphafold_mixed_gapPeptide_unrelaxed_rank_4_model_2_v1
0.869	0.82	\32_6RKb\af2_6RKb_gapPeptide\MSAforAlphafold_mixed_gapPeptide_unrelaxed_rank_5_model_4_v1
0.892	0.82	\32_6RKb\af2_6RKb_gapPeptide\MSAforAlphafold_mixed_gapPeptide_unrelaxed_rank_1_model_1_v2
0.884	0.82	\32_6RKb\af2_6RKb_gapPeptide\MSAforAlphafold_mixed_gapPeptide_unrelaxed_rank_3_model_3_v2
0.884	0.82	\32_6RKb\af2_6RKb_gapPeptide\MSAforAlphafold_mixed_gapPeptide_unrelaxed_rank_2_model_2_v2
0.877	0.82	\32_6RKb\af2_6RKb_gapPeptide\MSAforAlphafold_mixed_gapPeptide_unrelaxed_rank_4_model_5_v2
0.866	0.82	\32_6RKb\af2_6RKb_gapPeptide\MSAforAlphafold_mixed_gapPeptide_unrelaxed_rank_5_model_4_v2
0.891	0.82	\32_6RKb\af2_6RKb_gapPeptide\MSAforAlphafold_mixed_gapPeptide_unrelaxed_rank_1_model_1_v3
0.882	0.82	\32_6RKb\af2_6RKb_gapPeptide\MSAforAlphafold_mixed_gapPeptide_unrelaxed_rank_2_model_3_v3
0.882	0.82	\32_6RKb\af2_6RKb_gapPeptide\MSAforAlphafold_mixed_gapPeptide_unrelaxed_rank_3_model_2_v3
0.876	0.82	\32_6RKb\af2_6RKb_gapPeptide\MSAforAlphafold_mixed_gapPeptide_unrelaxed_rank_4_model_5_v3
0.867	0.82	\32_6RKb\af2_6RKb_gapPeptide\MSAforAlphafold_mixed_gapPeptide_unrelaxed_rank_5_model_4_v3
0.888	0.82	\32_6RKb\af2_6RKb_gapPeptide\MSAforAlphafold_mixed_gapPeptide_unrelaxed_rank_1_model_1_v4
0.881	0.82	\32_6RKb\af2_6RKb_gapPeptide\MSAforAlphafold_mixed_gapPeptide_unrelaxed_rank_2_model_2_v4
0.88	0.82	\32_6RKb\af2_6RKb_gapPeptide\MSAforAlphafold_mixed_gapPeptide_unrelaxed_rank_3_model_5_v4
0.879	0.82	\32_6RKb\af2_6RKb_gapPeptide\MSAforAlphafold_mixed_gapPeptide_unrelaxed_rank_4_model_3_v4
0.866	0.81	\32_6RKb\af2_6RKb_gapPeptide\MSAforAlphafold_mixed_gapPeptide_unrelaxed_rank_5_model_4_v4
0.89	0.82	\32_6RKb\af2_6RKb_gapPeptide\MSAforAlphafold_mixed_gapPeptide_unrelaxed_rank_1_model_1_v5
0.885	0.82	\32_6RKb\af2_6RKb_gapPeptide\MSAforAlphafold_mixed_gapPeptide_unrelaxed_rank_2_model_5_v5
0.884	0.82	\32_6RKb\af2_6RKb_gapPeptide\MSAforAlphafold_mixed_gapPeptide_unrelaxed_rank_3_model_2_v5
0.879	0.82	\32_6RKb\af2_6RKb_gapPeptide\MSAforAlphafold_mixed_gapPeptide_unrelaxed_rank_4_model_3_v5
0.867	0.81	\32_6RKb\af2_6RKb_gapPeptide\MSAforAlphafold_mixed_gapPeptide_unrelaxed_rank_5_model_4_v5
0.421	0.18	\35_6TWN\af2_6TWN_gapPeptide\MSAforAlphafold_mixed_gapPeptide_unrelaxed_rank_1_model_2_v1
0.41	0.17	\35_6TWN\af2_6TWN_gapPeptide\MSAforAlphafold_mixed_gapPeptide_unrelaxed_rank_2_model_1_v1
0.409	0.15	\35_6TWN\af2_6TWN_gapPeptide\MSAforAlphafold_mixed_gapPeptide_unrelaxed_rank_3_model_4_v1
0.402	0.16	\35_6TWN\af2_6TWN_gapPeptide\MSAforAlphafold_mixed_gapPeptide_unrelaxed_rank_4_model_5_v1
0.374	0.18	\35_6TWN\af2_6TWN_gapPeptide\MSAforAlphafold_mixed_gapPeptide_unrelaxed_rank_5_model_3_v1
0.453	0.01	\35_6TWN\af2_6TWN_gapPeptide\MSAforAlphafold_mixed_gapPeptide_unrelaxed_rank_1_model_3_v2
0.436	0.18	\35_6TWN\af2_6TWN_gapPeptide\MSAforAlphafold_mixed_gapPeptide_unrelaxed_rank_2_model_5_v2
0.411	0.17	\35_6TWN\af2_6TWN_gapPeptide\MSAforAlphafold_mixed_gapPeptide_unrelaxed_rank_3_model_4_v2
0.401	0.18	\35_6TWN\af2_6TWN_gapPeptide\MSAforAlphafold_mixed_gapPeptide_unrelaxed_rank_4_model_2_v2
0.365	0.16	\35_6TWN\af2_6TWN_gapPeptide\MSAforAlphafold_mixed_gapPeptide_unrelaxed_rank_5_model_1_v2
0.45	0.17	\35_6TWN\af2_6TWN_gapPeptide\MSAforAlphafold_mixed_gapPeptide_unrelaxed_rank_1_model_4_v3
0.409	0.16	\35_6TWN\af2_6TWN_gapPeptide\MSAforAlphafold_mixed_gapPeptide_unrelaxed_rank_2_model_1_v3
0.399	0.18	\35_6TWN\af2_6TWN_gapPeptide\MSAforAlphafold_mixed_gapPeptide_unrelaxed_rank_3_model_3_v3
0.398	0.15	\35_6TWN\af2_6TWN_gapPeptide\MSAforAlphafold_mixed_gapPeptide_unrelaxed_rank_4_model_5_v3
0.357	0.31	\35_6TWN\af2_6TWN_gapPeptide\MSAforAlphafold_mixed_gapPeptide_unrelaxed_rank_5_model_2_v3
0.421	0.18	\35_6TWN\af2_6TWN_gapPeptide\MSAforAlphafold_mixed_gapPeptide_unrelaxed_rank_1_model_2_v4
0.414	0.15	\35_6TWN\af2_6TWN_gapPeptide\MSAforAlphafold_mixed_gapPeptide_unrelaxed_rank_2_model_4_v4
0.402	0.15	\35_6TWN\af2_6TWN_gapPeptide\MSAforAlphafold_mixed_gapPeptide_unrelaxed_rank_3_model_1_v4
0.397	0.17	\35_6TWN\af2_6TWN_gapPeptide\MSAforAlphafold_mixed_gapPeptide_unrelaxed_rank_4_model_5_v4
0.383	0.17	\35_6TWN\af2_6TWN_gapPeptide\MSAforAlphafold_mixed_gapPeptide_unrelaxed_rank_5_model_3_v4
0.425	0.18	\35_6TWN\af2_6TWN_gapPeptide\MSAforAlphafold_mixed_gapPeptide_unrelaxed_rank_1_model_2_v5
0.424	0.17	\35_6TWN\af2_6TWN_gapPeptide\MSAforAlphafold_mixed_gapPeptide_unrelaxed_rank_2_model_4_v5
0.417	0.18	\35_6TWN\af2_6TWN_gapPeptide\MSAforAlphafold_mixed_gapPeptide_unrelaxed_rank_3_model_5_v5
0.4	0.17	\35_6TWN\af2_6TWN_gapPeptide\MSAforAlphafold_mixed_gapPeptide_unrelaxed_rank_4_model_1_v5
0.362	0.18	\35_6TWN\af2_6TWN_gapPeptide\MSAforAlphafold_mixed_gapPeptide_unrelaxed_rank_5_model_3_v5
0.76	0.88	\37_6XFK\af2_6XFK_gapPeptide\MSAforAlphafold_mixed_gapPeptide_unrelaxed_rank_1_model_4_v1
0.757	0.9	\37_6XFK\af2_6XFK_gapPeptide\MSAforAlphafold_mixed_gapPeptide_unrelaxed_rank_3_model_1_v1
0.757	0.89	\37_6XFK\af2_6XFK_gapPeptide\MSAforAlphafold_mixed_gapPeptide_unrelaxed_rank_2_model_2_v1
0.744	0.9	\37_6XFK\af2_6XFK_gapPeptide\MSAforAlphafold_mixed_gapPeptide_unrelaxed_rank_4_model_3_v1
0.394	0.13	\37_6XFK\af2_6XFK_gapPeptide\MSAforAlphafold_mixed_gapPeptide_unrelaxed_rank_5_model_5_v1
0.771	0.9	\37_6XFK\af2_6XFK_gapPeptide\MSAforAlphafold_mixed_gapPeptide_unrelaxed_rank_1_model_4_v2
0.763	0.9	\37_6XFK\af2_6XFK_gapPeptide\MSAforAlphafold_mixed_gapPeptide_unrelaxed_rank_2_model_1_v2
0.763	0.89	\37_6XFK\af2_6XFK_gapPeptide\MSAforAlphafold_mixed_gapPeptide_unrelaxed_rank_3_model_2_v2
0.75	0.9	\37_6XFK\af2_6XFK_gapPeptide\MSAforAlphafold_mixed_gapPeptide_unrelaxed_rank_4_model_3_v2
0.435	0.17	\37_6XFK\af2_6XFK_gapPeptide\MSAforAlphafold_mixed_gapPeptide_unrelaxed_rank_5_model_5_v2
0.762	0.9	\37_6XFK\af2_6XFK_gapPeptide\MSAforAlphafold_mixed_gapPeptide_unrelaxed_rank_2_model_4_v3
0.761	0.9	\37_6XFK\af2_6XFK_gapPeptide\MSAforAlphafold_mixed_gapPeptide_unrelaxed_rank_1_model_1_v3
0.753	0.88	\37_6XFK\af2_6XFK_gapPeptide\MSAforAlphafold_mixed_gapPeptide_unrelaxed_rank_3_model_2_v3
0.749	0.9	\37_6XFK\af2_6XFK_gapPeptide\MSAforAlphafold_mixed_gapPeptide_unrelaxed_rank_4_model_3_v3
0.452	0.17	\37_6XFK\af2_6XFK_gapPeptide\MSAforAlphafold_mixed_gapPeptide_unrelaxed_rank_5_model_5_v3
0.773	0.9	\37_6XFK\af2_6XFK_gapPeptide\MSAforAlphafold_mixed_gapPeptide_unrelaxed_rank_1_model_4_v4
0.767	0.9	\37_6XFK\af2_6XFK_gapPeptide\MSAforAlphafold_mixed_gapPeptide_unrelaxed_rank_2_model_1_v4
0.765	0.9	\37_6XFK\af2_6XFK_gapPeptide\MSAforAlphafold_mixed_gapPeptide_unrelaxed_rank_3_model_5_v4
0.76	0.9	\37_6XFK\af2_6XFK_gapPeptide\MSAforAlphafold_mixed_gapPeptide_unrelaxed_rank_4_model_2_v4
0.753	0.9	\37_6XFK\af2_6XFK_gapPeptide\MSAforAlphafold_mixed_gapPeptide_unrelaxed_rank_5_model_3_v4
0.773	0.9	\37_6XFK\af2_6XFK_gapPeptide\MSAforAlphafold_mixed_gapPeptide_unrelaxed_rank_1_model_1_v5
0.772	0.89	\37_6XFK\af2_6XFK_gapPeptide\MSAforAlphafold_mixed_gapPeptide_unrelaxed_rank_2_model_4_v5
0.769	0.9	\37_6XFK\af2_6XFK_gapPeptide\MSAforAlphafold_mixed_gapPeptide_unrelaxed_rank_3_model_5_v5
0.763	0.9	\37_6XFK\af2_6XFK_gapPeptide\MSAforAlphafold_mixed_gapPeptide_unrelaxed_rank_4_model_2_v5
0.759	0.9	\37_6XFK\af2_6XFK_gapPeptide\MSAforAlphafold_mixed_gapPeptide_unrelaxed_rank_5_model_3_v5
0.535	0.5	\38_6YN0\af2_6YN0_gapPeptide\MSAforAlphafold_mixed_gapPeptide_unrelaxed_rank_1_model_5_v1
0.493	0.48	\38_6YN0\af2_6YN0_gapPeptide\MSAforAlphafold_mixed_gapPeptide_unrelaxed_rank_2_model_1_v1
0.314	0.15	\38_6YN0\af2_6YN0_gapPeptide\MSAforAlphafold_mixed_gapPeptide_unrelaxed_rank_3_model_3_v1
0.309	0.01	\38_6YN0\af2_6YN0_gapPeptide\MSAforAlphafold_mixed_gapPeptide_unrelaxed_rank_4_model_2_v1
0.278	0.01	\38_6YN0\af2_6YN0_gapPeptide\MSAforAlphafold_mixed_gapPeptide_unrelaxed_rank_5_model_4_v1
0.54	0.62	\38_6YN0\af2_6YN0_gapPeptide\MSAforAlphafold_mixed_gapPeptide_unrelaxed_rank_1_model_5_v2
0.47	0.45	\38_6YN0\af2_6YN0_gapPeptide\MSAforAlphafold_mixed_gapPeptide_unrelaxed_rank_2_model_1_v2
0.301	0.01	\38_6YN0\af2_6YN0_gapPeptide\MSAforAlphafold_mixed_gapPeptide_unrelaxed_rank_3_model_2_v2
0.291	0.01	\38_6YN0\af2_6YN0_gapPeptide\MSAforAlphafold_mixed_gapPeptide_unrelaxed_rank_4_model_4_v2
0.264	0.06	\38_6YN0\af2_6YN0_gapPeptide\MSAforAlphafold_mixed_gapPeptide_unrelaxed_rank_5_model_3_v2
0.694	0.78	\38_6YN0\af2_6YN0_gapPeptide\MSAforAlphafold_mixed_gapPeptide_unrelaxed_rank_1_model_5_v3
0.557	0.6	\38_6YN0\af2_6YN0_gapPeptide\MSAforAlphafold_mixed_gapPeptide_unrelaxed_rank_2_model_1_v3
0.305	0.01	\38_6YN0\af2_6YN0_gapPeptide\MSAforAlphafold_mixed_gapPeptide_unrelaxed_rank_3_model_2_v3
0.272	0.01	\38_6YN0\af2_6YN0_gapPeptide\MSAforAlphafold_mixed_gapPeptide_unrelaxed_rank_4_model_4_v3
0.26	0.05	\38_6YN0\af2_6YN0_gapPeptide\MSAforAlphafold_mixed_gapPeptide_unrelaxed_rank_5_model_3_v3
0.769	0.79	\38_6YN0\af2_6YN0_gapPeptide\MSAforAlphafold_mixed_gapPeptide_unrelaxed_rank_1_model_5_v4
0.526	0.53	\38_6YN0\af2_6YN0_gapPeptide\MSAforAlphafold_mixed_gapPeptide_unrelaxed_rank_2_model_1_v4
0.36	0.17	\38_6YN0\af2_6YN0_gapPeptide\MSAforAlphafold_mixed_gapPeptide_unrelaxed_rank_3_model_3_v4
0.286	0.01	\38_6YN0\af2_6YN0_gapPeptide\MSAforAlphafold_mixed_gapPeptide_unrelaxed_rank_4_model_4_v4
0.267	0.02	\38_6YN0\af2_6YN0_gapPeptide\MSAforAlphafold_mixed_gapPeptide_unrelaxed_rank_5_model_2_v4
0.762	0.78	\38_6YN0\af2_6YN0_gapPeptide\MSAforAlphafold_mixed_gapPeptide_unrelaxed_rank_1_model_5_v5
0.465	0.41	\38_6YN0\af2_6YN0_gapPeptide\MSAforAlphafold_mixed_gapPeptide_unrelaxed_rank_2_model_1_v5
0.304	0.01	\38_6YN0\af2_6YN0_gapPeptide\MSAforAlphafold_mixed_gapPeptide_unrelaxed_rank_3_model_2_v5
0.299	0.01	\38_6YN0\af2_6YN0_gapPeptide\MSAforAlphafold_mixed_gapPeptide_unrelaxed_rank_4_model_4_v5
0.252	0.03	\38_6YN0\af2_6YN0_gapPeptide\MSAforAlphafold_mixed_gapPeptide_unrelaxed_rank_5_model_3_v5
0.751	0.76	\40_7CFC\af2_7CFC_gapPeptide\MSAforAlphafold_mixed_gapPeptide_unrelaxed_rank_1_model_2_v1
0.713	0.77	\40_7CFC\af2_7CFC_gapPeptide\MSAforAlphafold_mixed_gapPeptide_unrelaxed_rank_2_model_3_v1
0.705	0.78	\40_7CFC\af2_7CFC_gapPeptide\MSAforAlphafold_mixed_gapPeptide_unrelaxed_rank_4_model_1_v1
0.705	0.76	\40_7CFC\af2_7CFC_gapPeptide\MSAforAlphafold_mixed_gapPeptide_unrelaxed_rank_3_model_4_v1
0.673	0.81	\40_7CFC\af2_7CFC_gapPeptide\MSAforAlphafold_mixed_gapPeptide_unrelaxed_rank_5_model_5_v1
0.75	0.57	\40_7CFC\af2_7CFC_gapPeptide\MSAforAlphafold_mixed_gapPeptide_unrelaxed_rank_1_model_3_v2
0.692	0.76	\40_7CFC\af2_7CFC_gapPeptide\MSAforAlphafold_mixed_gapPeptide_unrelaxed_rank_2_model_4_v2
0.671	0.79	\40_7CFC\af2_7CFC_gapPeptide\MSAforAlphafold_mixed_gapPeptide_unrelaxed_rank_3_model_1_v2
0.572	0.58	\40_7CFC\af2_7CFC_gapPeptide\MSAforAlphafold_mixed_gapPeptide_unrelaxed_rank_4_model_5_v2
0.354	0.12	\40_7CFC\af2_7CFC_gapPeptide\MSAforAlphafold_mixed_gapPeptide_unrelaxed_rank_5_model_2_v2
0.744	0.75	\40_7CFC\af2_7CFC_gapPeptide\MSAforAlphafold_mixed_gapPeptide_unrelaxed_rank_1_model_3_v3
0.731	0.75	\40_7CFC\af2_7CFC_gapPeptide\MSAforAlphafold_mixed_gapPeptide_unrelaxed_rank_2_model_4_v3
0.717	0.77	\40_7CFC\af2_7CFC_gapPeptide\MSAforAlphafold_mixed_gapPeptide_unrelaxed_rank_3_model_1_v3
0.713	0.75	\40_7CFC\af2_7CFC_gapPeptide\MSAforAlphafold_mixed_gapPeptide_unrelaxed_rank_4_model_2_v3
0.692	0.76	\40_7CFC\af2_7CFC_gapPeptide\MSAforAlphafold_mixed_gapPeptide_unrelaxed_rank_5_model_5_v3
0.777	0.54	\40_7CFC\af2_7CFC_gapPeptide\MSAforAlphafold_mixed_gapPeptide_unrelaxed_rank_1_model_5_v4
0.765	0.57	\40_7CFC\af2_7CFC_gapPeptide\MSAforAlphafold_mixed_gapPeptide_unrelaxed_rank_2_model_1_v4
0.763	0.58	\40_7CFC\af2_7CFC_gapPeptide\MSAforAlphafold_mixed_gapPeptide_unrelaxed_rank_3_model_2_v4
0.755	0.55	\40_7CFC\af2_7CFC_gapPeptide\MSAforAlphafold_mixed_gapPeptide_unrelaxed_rank_4_model_3_v4
0.731	0.75	\40_7CFC\af2_7CFC_gapPeptide\MSAforAlphafold_mixed_gapPeptide_unrelaxed_rank_5_model_4_v4
0.744	0.75	\40_7CFC\af2_7CFC_gapPeptide\MSAforAlphafold_mixed_gapPeptide_unrelaxed_rank_1_model_2_v5
0.705	0.58	\40_7CFC\af2_7CFC_gapPeptide\MSAforAlphafold_mixed_gapPeptide_unrelaxed_rank_2_model_3_v5
0.696	0.76	\40_7CFC\af2_7CFC_gapPeptide\MSAforAlphafold_mixed_gapPeptide_unrelaxed_rank_3_model_4_v5
0.683	0.78	\40_7CFC\af2_7CFC_gapPeptide\MSAforAlphafold_mixed_gapPeptide_unrelaxed_rank_4_model_1_v5
0.68	0.8	\40_7CFC\af2_7CFC_gapPeptide\MSAforAlphafold_mixed_gapPeptide_unrelaxed_rank_5_model_5_v5
0.672	0.03	\41_7CZM\af2_7CZM_gapPeptide\MSAforAlphafold_mixed_gapPeptide_unrelaxed_rank_1_model_1_v1
0.508	0.03	\41_7CZM\af2_7CZM_gapPeptide\MSAforAlphafold_mixed_gapPeptide_unrelaxed_rank_2_model_4_v1
0.474	0.03	\41_7CZM\af2_7CZM_gapPeptide\MSAforAlphafold_mixed_gapPeptide_unrelaxed_rank_3_model_3_v1
0.335	0.15	\41_7CZM\af2_7CZM_gapPeptide\MSAforAlphafold_mixed_gapPeptide_unrelaxed_rank_4_model_5_v1
0.306	0.1	\41_7CZM\af2_7CZM_gapPeptide\MSAforAlphafold_mixed_gapPeptide_unrelaxed_rank_5_model_2_v1
0.686	0.03	\41_7CZM\af2_7CZM_gapPeptide\MSAforAlphafold_mixed_gapPeptide_unrelaxed_rank_1_model_1_v2
0.669	0.03	\41_7CZM\af2_7CZM_gapPeptide\MSAforAlphafold_mixed_gapPeptide_unrelaxed_rank_2_model_5_v2
0.652	0.03	\41_7CZM\af2_7CZM_gapPeptide\MSAforAlphafold_mixed_gapPeptide_unrelaxed_rank_3_model_4_v2
0.576	0.03	\41_7CZM\af2_7CZM_gapPeptide\MSAforAlphafold_mixed_gapPeptide_unrelaxed_rank_4_model_2_v2
0.317	0.14	\41_7CZM\af2_7CZM_gapPeptide\MSAforAlphafold_mixed_gapPeptide_unrelaxed_rank_5_model_3_v2
0.696	0.03	\41_7CZM\af2_7CZM_gapPeptide\MSAforAlphafold_mixed_gapPeptide_unrelaxed_rank_1_model_3_v3
0.681	0.03	\41_7CZM\af2_7CZM_gapPeptide\MSAforAlphafold_mixed_gapPeptide_unrelaxed_rank_2_model_1_v3
0.67	0.03	\41_7CZM\af2_7CZM_gapPeptide\MSAforAlphafold_mixed_gapPeptide_unrelaxed_rank_3_model_5_v3
0.647	0.03	\41_7CZM\af2_7CZM_gapPeptide\MSAforAlphafold_mixed_gapPeptide_unrelaxed_rank_4_model_4_v3
0.266	0.03	\41_7CZM\af2_7CZM_gapPeptide\MSAforAlphafold_mixed_gapPeptide_unrelaxed_rank_5_model_2_v3
0.702	0.03	\41_7CZM\af2_7CZM_gapPeptide\MSAforAlphafold_mixed_gapPeptide_unrelaxed_rank_1_model_3_v4
0.668	0.03	\41_7CZM\af2_7CZM_gapPeptide\MSAforAlphafold_mixed_gapPeptide_unrelaxed_rank_2_model_5_v4
0.645	0.03	\41_7CZM\af2_7CZM_gapPeptide\MSAforAlphafold_mixed_gapPeptide_unrelaxed_rank_3_model_2_v4
0.629	0.03	\41_7CZM\af2_7CZM_gapPeptide\MSAforAlphafold_mixed_gapPeptide_unrelaxed_rank_4_model_1_v4
0.576	0.03	\41_7CZM\af2_7CZM_gapPeptide\MSAforAlphafold_mixed_gapPeptide_unrelaxed_rank_5_model_4_v4
0.666	0.03	\41_7CZM\af2_7CZM_gapPeptide\MSAforAlphafold_mixed_gapPeptide_unrelaxed_rank_1_model_2_v5
0.664	0.03	\41_7CZM\af2_7CZM_gapPeptide\MSAforAlphafold_mixed_gapPeptide_unrelaxed_rank_2_model_3_v5
0.563	0.03	\41_7CZM\af2_7CZM_gapPeptide\MSAforAlphafold_mixed_gapPeptide_unrelaxed_rank_3_model_4_v5
0.292	0.03	\41_7CZM\af2_7CZM_gapPeptide\MSAforAlphafold_mixed_gapPeptide_unrelaxed_rank_4_model_1_v5
0.289	0.03	\41_7CZM\af2_7CZM_gapPeptide\MSAforAlphafold_mixed_gapPeptide_unrelaxed_rank_5_model_5_v5
0.484	0.7	\43_7F2D\af2_7F2D_gapPeptide\MSAforAlphafold_mixed_gapPeptide_unrelaxed_rank_1_model_2_v1
0.441	0.76	\43_7F2D\af2_7F2D_gapPeptide\MSAforAlphafold_mixed_gapPeptide_unrelaxed_rank_2_model_5_v1
0.397	0.65	\43_7F2D\af2_7F2D_gapPeptide\MSAforAlphafold_mixed_gapPeptide_unrelaxed_rank_3_model_1_v1
0.381	0.61	\43_7F2D\af2_7F2D_gapPeptide\MSAforAlphafold_mixed_gapPeptide_unrelaxed_rank_4_model_3_v1
0.369	0.7	\43_7F2D\af2_7F2D_gapPeptide\MSAforAlphafold_mixed_gapPeptide_unrelaxed_rank_5_model_4_v1
0.645	0.66	\43_7F2D\af2_7F2D_gapPeptide\MSAforAlphafold_mixed_gapPeptide_unrelaxed_rank_1_model_2_v2
0.419	0.74	\43_7F2D\af2_7F2D_gapPeptide\MSAforAlphafold_mixed_gapPeptide_unrelaxed_rank_2_model_3_v2
0.413	0.73	\43_7F2D\af2_7F2D_gapPeptide\MSAforAlphafold_mixed_gapPeptide_unrelaxed_rank_3_model_4_v2
0.406	0.69	\43_7F2D\af2_7F2D_gapPeptide\MSAforAlphafold_mixed_gapPeptide_unrelaxed_rank_4_model_5_v2
0.383	0.67	\43_7F2D\af2_7F2D_gapPeptide\MSAforAlphafold_mixed_gapPeptide_unrelaxed_rank_5_model_1_v2
0.474	0.72	\43_7F2D\af2_7F2D_gapPeptide\MSAforAlphafold_mixed_gapPeptide_unrelaxed_rank_1_model_2_v3
0.41	0.74	\43_7F2D\af2_7F2D_gapPeptide\MSAforAlphafold_mixed_gapPeptide_unrelaxed_rank_2_model_4_v3
0.392	0.77	\43_7F2D\af2_7F2D_gapPeptide\MSAforAlphafold_mixed_gapPeptide_unrelaxed_rank_3_model_3_v3
0.375	0.7	\43_7F2D\af2_7F2D_gapPeptide\MSAforAlphafold_mixed_gapPeptide_unrelaxed_rank_4_model_5_v3
0.373	0.68	\43_7F2D\af2_7F2D_gapPeptide\MSAforAlphafold_mixed_gapPeptide_unrelaxed_rank_5_model_1_v3
0.504	0.72	\43_7F2D\af2_7F2D_gapPeptide\MSAforAlphafold_mixed_gapPeptide_unrelaxed_rank_1_model_5_v4
0.497	0.7	\43_7F2D\af2_7F2D_gapPeptide\MSAforAlphafold_mixed_gapPeptide_unrelaxed_rank_2_model_2_v4
0.423	0.74	\43_7F2D\af2_7F2D_gapPeptide\MSAforAlphafold_mixed_gapPeptide_unrelaxed_rank_3_model_4_v4
0.422	0.78	\43_7F2D\af2_7F2D_gapPeptide\MSAforAlphafold_mixed_gapPeptide_unrelaxed_rank_4_model_3_v4
0.407	0.71	\43_7F2D\af2_7F2D_gapPeptide\MSAforAlphafold_mixed_gapPeptide_unrelaxed_rank_5_model_1_v4
0.444	0.73	\43_7F2D\af2_7F2D_gapPeptide\MSAforAlphafold_mixed_gapPeptide_unrelaxed_rank_1_model_2_v5
0.416	0.8	\43_7F2D\af2_7F2D_gapPeptide\MSAforAlphafold_mixed_gapPeptide_unrelaxed_rank_2_model_5_v5
0.406	0.74	\43_7F2D\af2_7F2D_gapPeptide\MSAforAlphafold_mixed_gapPeptide_unrelaxed_rank_3_model_4_v5
0.359	0.54	\43_7F2D\af2_7F2D_gapPeptide\MSAforAlphafold_mixed_gapPeptide_unrelaxed_rank_4_model_3_v5
0.345	0.42	\43_7F2D\af2_7F2D_gapPeptide\MSAforAlphafold_mixed_gapPeptide_unrelaxed_rank_5_model_1_v5
0.672	0.74	\44_7MKK\af2_7MKK_gapPeptide\MSAforAlphafold_mixed_gapPeptide_unrelaxed_rank_1_model_2_v1
0.668	0.77	\44_7MKK\af2_7MKK_gapPeptide\MSAforAlphafold_mixed_gapPeptide_unrelaxed_rank_2_model_4_v1
0.666	0.76	\44_7MKK\af2_7MKK_gapPeptide\MSAforAlphafold_mixed_gapPeptide_unrelaxed_rank_3_model_5_v1
0.657	0.73	\44_7MKK\af2_7MKK_gapPeptide\MSAforAlphafold_mixed_gapPeptide_unrelaxed_rank_4_model_3_v1
0.642	0.76	\44_7MKK\af2_7MKK_gapPeptide\MSAforAlphafold_mixed_gapPeptide_unrelaxed_rank_5_model_1_v1
0.672	0.78	\44_7MKK\af2_7MKK_gapPeptide\MSAforAlphafold_mixed_gapPeptide_unrelaxed_rank_1_model_5_v2
0.668	0.78	\44_7MKK\af2_7MKK_gapPeptide\MSAforAlphafold_mixed_gapPeptide_unrelaxed_rank_2_model_4_v2
0.665	0.76	\44_7MKK\af2_7MKK_gapPeptide\MSAforAlphafold_mixed_gapPeptide_unrelaxed_rank_3_model_2_v2
0.654	0.75	\44_7MKK\af2_7MKK_gapPeptide\MSAforAlphafold_mixed_gapPeptide_unrelaxed_rank_4_model_3_v2
0.647	0.78	\44_7MKK\af2_7MKK_gapPeptide\MSAforAlphafold_mixed_gapPeptide_unrelaxed_rank_5_model_1_v2
0.674	0.73	\44_7MKK\af2_7MKK_gapPeptide\MSAforAlphafold_mixed_gapPeptide_unrelaxed_rank_1_model_2_v3
0.667	0.77	\44_7MKK\af2_7MKK_gapPeptide\MSAforAlphafold_mixed_gapPeptide_unrelaxed_rank_2_model_5_v3
0.666	0.77	\44_7MKK\af2_7MKK_gapPeptide\MSAforAlphafold_mixed_gapPeptide_unrelaxed_rank_3_model_4_v3
0.657	0.73	\44_7MKK\af2_7MKK_gapPeptide\MSAforAlphafold_mixed_gapPeptide_unrelaxed_rank_4_model_3_v3
0.641	0.77	\44_7MKK\af2_7MKK_gapPeptide\MSAforAlphafold_mixed_gapPeptide_unrelaxed_rank_5_model_1_v3
0.667	0.72	\44_7MKK\af2_7MKK_gapPeptide\MSAforAlphafold_mixed_gapPeptide_unrelaxed_rank_1_model_2_v4
0.666	0.77	\44_7MKK\af2_7MKK_gapPeptide\MSAforAlphafold_mixed_gapPeptide_unrelaxed_rank_2_model_4_v4
0.665	0.77	\44_7MKK\af2_7MKK_gapPeptide\MSAforAlphafold_mixed_gapPeptide_unrelaxed_rank_3_model_5_v4
0.649	0.76	\44_7MKK\af2_7MKK_gapPeptide\MSAforAlphafold_mixed_gapPeptide_unrelaxed_rank_4_model_1_v4
0.648	0.74	\44_7MKK\af2_7MKK_gapPeptide\MSAforAlphafold_mixed_gapPeptide_unrelaxed_rank_5_model_3_v4
0.677	0.75	\44_7MKK\af2_7MKK_gapPeptide\MSAforAlphafold_mixed_gapPeptide_unrelaxed_rank_1_model_2_v5
0.673	0.77	\44_7MKK\af2_7MKK_gapPeptide\MSAforAlphafold_mixed_gapPeptide_unrelaxed_rank_2_model_4_v5
0.671	0.77	\44_7MKK\af2_7MKK_gapPeptide\MSAforAlphafold_mixed_gapPeptide_unrelaxed_rank_3_model_5_v5
0.656	0.79	\44_7MKK\af2_7MKK_gapPeptide\MSAforAlphafold_mixed_gapPeptide_unrelaxed_rank_4_model_1_v5
0.649	0.72	\44_7MKK\af2_7MKK_gapPeptide\MSAforAlphafold_mixed_gapPeptide_unrelaxed_rank_5_model_3_v5
0.883	0.75	\45_7MU2\af2_7MU2_gapPeptide\MSAforAlphafold_mixed_gapPeptide_unrelaxed_rank_1_model_3_v1
0.879	0.76	\45_7MU2\af2_7MU2_gapPeptide\MSAforAlphafold_mixed_gapPeptide_unrelaxed_rank_2_model_2_v1
0.852	0.75	\45_7MU2\af2_7MU2_gapPeptide\MSAforAlphafold_mixed_gapPeptide_unrelaxed_rank_3_model_4_v1
0.833	0.56	\45_7MU2\af2_7MU2_gapPeptide\MSAforAlphafold_mixed_gapPeptide_unrelaxed_rank_4_model_1_v1
0.757	0.56	\45_7MU2\af2_7MU2_gapPeptide\MSAforAlphafold_mixed_gapPeptide_unrelaxed_rank_5_model_5_v1
0.884	0.75	\45_7MU2\af2_7MU2_gapPeptide\MSAforAlphafold_mixed_gapPeptide_unrelaxed_rank_1_model_3_v2
0.882	0.76	\45_7MU2\af2_7MU2_gapPeptide\MSAforAlphafold_mixed_gapPeptide_unrelaxed_rank_2_model_2_v2
0.856	0.76	\45_7MU2\af2_7MU2_gapPeptide\MSAforAlphafold_mixed_gapPeptide_unrelaxed_rank_3_model_4_v2
0.821	0.56	\45_7MU2\af2_7MU2_gapPeptide\MSAforAlphafold_mixed_gapPeptide_unrelaxed_rank_4_model_1_v2
0.758	0.56	\45_7MU2\af2_7MU2_gapPeptide\MSAforAlphafold_mixed_gapPeptide_unrelaxed_rank_5_model_5_v2
0.875	0.75	\45_7MU2\af2_7MU2_gapPeptide\MSAforAlphafold_mixed_gapPeptide_unrelaxed_rank_1_model_3_v3
0.836	0.76	\45_7MU2\af2_7MU2_gapPeptide\MSAforAlphafold_mixed_gapPeptide_unrelaxed_rank_2_model_4_v3
0.811	0.56	\45_7MU2\af2_7MU2_gapPeptide\MSAforAlphafold_mixed_gapPeptide_unrelaxed_rank_3_model_1_v3
0.782	0.6	\45_7MU2\af2_7MU2_gapPeptide\MSAforAlphafold_mixed_gapPeptide_unrelaxed_rank_4_model_5_v3
0.713	0.65	\45_7MU2\af2_7MU2_gapPeptide\MSAforAlphafold_mixed_gapPeptide_unrelaxed_rank_5_model_2_v3
0.883	0.8	\45_7MU2\af2_7MU2_gapPeptide\MSAforAlphafold_mixed_gapPeptide_unrelaxed_rank_1_model_2_v4
0.867	0.75	\45_7MU2\af2_7MU2_gapPeptide\MSAforAlphafold_mixed_gapPeptide_unrelaxed_rank_2_model_3_v4
0.859	0.77	\45_7MU2\af2_7MU2_gapPeptide\MSAforAlphafold_mixed_gapPeptide_unrelaxed_rank_3_model_4_v4
0.844	0.57	\45_7MU2\af2_7MU2_gapPeptide\MSAforAlphafold_mixed_gapPeptide_unrelaxed_rank_4_model_1_v4
0.774	0.56	\45_7MU2\af2_7MU2_gapPeptide\MSAforAlphafold_mixed_gapPeptide_unrelaxed_rank_5_model_5_v4
0.86	0.76	\45_7MU2\af2_7MU2_gapPeptide\MSAforAlphafold_mixed_gapPeptide_unrelaxed_rank_1_model_3_v5
0.852	0.76	\45_7MU2\af2_7MU2_gapPeptide\MSAforAlphafold_mixed_gapPeptide_unrelaxed_rank_2_model_4_v5
0.812	0.56	\45_7MU2\af2_7MU2_gapPeptide\MSAforAlphafold_mixed_gapPeptide_unrelaxed_rank_3_model_1_v5
0.811	0.77	\45_7MU2\af2_7MU2_gapPeptide\MSAforAlphafold_mixed_gapPeptide_unrelaxed_rank_4_model_2_v5
0.746	0.56	\45_7MU2\af2_7MU2_gapPeptide\MSAforAlphafold_mixed_gapPeptide_unrelaxed_rank_5_model_5_v5
0.872	0.95	\46_7NW1\af2_7NW1_gapPeptide\MSAforAlphafold_mixed_gapPeptide_unrelaxed_rank_1_model_1_v1
0.87	0.95	\46_7NW1\af2_7NW1_gapPeptide\MSAforAlphafold_mixed_gapPeptide_unrelaxed_rank_2_model_4_v1
0.866	0.95	\46_7NW1\af2_7NW1_gapPeptide\MSAforAlphafold_mixed_gapPeptide_unrelaxed_rank_4_model_2_v1
0.866	0.96	\46_7NW1\af2_7NW1_gapPeptide\MSAforAlphafold_mixed_gapPeptide_unrelaxed_rank_3_model_5_v1
0.484	0.2	\46_7NW1\af2_7NW1_gapPeptide\MSAforAlphafold_mixed_gapPeptide_unrelaxed_rank_5_model_3_v1
0.867	0.95	\46_7NW1\af2_7NW1_gapPeptide\MSAforAlphafold_mixed_gapPeptide_unrelaxed_rank_1_model_4_v2
0.866	0.95	\46_7NW1\af2_7NW1_gapPeptide\MSAforAlphafold_mixed_gapPeptide_unrelaxed_rank_2_model_1_v2
0.864	0.96	\46_7NW1\af2_7NW1_gapPeptide\MSAforAlphafold_mixed_gapPeptide_unrelaxed_rank_3_model_5_v2
0.859	0.95	\46_7NW1\af2_7NW1_gapPeptide\MSAforAlphafold_mixed_gapPeptide_unrelaxed_rank_4_model_3_v2
0.857	0.95	\46_7NW1\af2_7NW1_gapPeptide\MSAforAlphafold_mixed_gapPeptide_unrelaxed_rank_5_model_2_v2
0.87	0.95	\46_7NW1\af2_7NW1_gapPeptide\MSAforAlphafold_mixed_gapPeptide_unrelaxed_rank_1_model_1_v3
0.869	0.95	\46_7NW1\af2_7NW1_gapPeptide\MSAforAlphafold_mixed_gapPeptide_unrelaxed_rank_2_model_4_v3
0.868	0.96	\46_7NW1\af2_7NW1_gapPeptide\MSAforAlphafold_mixed_gapPeptide_unrelaxed_rank_3_model_5_v3
0.863	0.95	\46_7NW1\af2_7NW1_gapPeptide\MSAforAlphafold_mixed_gapPeptide_unrelaxed_rank_4_model_2_v3
0.86	0.95	\46_7NW1\af2_7NW1_gapPeptide\MSAforAlphafold_mixed_gapPeptide_unrelaxed_rank_5_model_3_v3
0.87	0.95	\46_7NW1\af2_7NW1_gapPeptide\MSAforAlphafold_mixed_gapPeptide_unrelaxed_rank_2_model_1_v4
0.87	0.95	\46_7NW1\af2_7NW1_gapPeptide\MSAforAlphafold_mixed_gapPeptide_unrelaxed_rank_1_model_4_v4
0.866	0.95	\46_7NW1\af2_7NW1_gapPeptide\MSAforAlphafold_mixed_gapPeptide_unrelaxed_rank_3_model_2_v4
0.865	0.95	\46_7NW1\af2_7NW1_gapPeptide\MSAforAlphafold_mixed_gapPeptide_unrelaxed_rank_5_model_3_v4
0.865	0.96	\46_7NW1\af2_7NW1_gapPeptide\MSAforAlphafold_mixed_gapPeptide_unrelaxed_rank_4_model_5_v4
0.869	0.95	\46_7NW1\af2_7NW1_gapPeptide\MSAforAlphafold_mixed_gapPeptide_unrelaxed_rank_1_model_1_v5
0.868	0.95	\46_7NW1\af2_7NW1_gapPeptide\MSAforAlphafold_mixed_gapPeptide_unrelaxed_rank_2_model_4_v5
0.864	0.95	\46_7NW1\af2_7NW1_gapPeptide\MSAforAlphafold_mixed_gapPeptide_unrelaxed_rank_3_model_2_v5
0.864	0.96	\46_7NW1\af2_7NW1_gapPeptide\MSAforAlphafold_mixed_gapPeptide_unrelaxed_rank_4_model_5_v5
0.862	0.95	\46_7NW1\af2_7NW1_gapPeptide\MSAforAlphafold_mixed_gapPeptide_unrelaxed_rank_5_model_3_v5
0.829	0.64	\47_7QDW\af2_7QDW_gapPeptide\MSAforAlphafold_mixed_gapPeptide_unrelaxed_rank_1_model_2_v1
0.824	0.63	\47_7QDW\af2_7QDW_gapPeptide\MSAforAlphafold_mixed_gapPeptide_unrelaxed_rank_2_model_4_v1
0.822	0.64	\47_7QDW\af2_7QDW_gapPeptide\MSAforAlphafold_mixed_gapPeptide_unrelaxed_rank_4_model_5_v1
0.822	0.64	\47_7QDW\af2_7QDW_gapPeptide\MSAforAlphafold_mixed_gapPeptide_unrelaxed_rank_3_model_1_v1
0.82	0.64	\47_7QDW\af2_7QDW_gapPeptide\MSAforAlphafold_mixed_gapPeptide_unrelaxed_rank_5_model_3_v1
0.822	0.63	\47_7QDW\af2_7QDW_gapPeptide\MSAforAlphafold_mixed_gapPeptide_unrelaxed_rank_1_model_4_v2
0.819	0.63	\47_7QDW\af2_7QDW_gapPeptide\MSAforAlphafold_mixed_gapPeptide_unrelaxed_rank_2_model_1_v2
0.814	0.64	\47_7QDW\af2_7QDW_gapPeptide\MSAforAlphafold_mixed_gapPeptide_unrelaxed_rank_3_model_3_v2
0.803	0.65	\47_7QDW\af2_7QDW_gapPeptide\MSAforAlphafold_mixed_gapPeptide_unrelaxed_rank_4_model_5_v2
0.665	0.62	\47_7QDW\af2_7QDW_gapPeptide\MSAforAlphafold_mixed_gapPeptide_unrelaxed_rank_5_model_2_v2
0.822	0.63	\47_7QDW\af2_7QDW_gapPeptide\MSAforAlphafold_mixed_gapPeptide_unrelaxed_rank_1_model_4_v3
0.821	0.64	\47_7QDW\af2_7QDW_gapPeptide\MSAforAlphafold_mixed_gapPeptide_unrelaxed_rank_3_model_2_v3
0.821	0.64	\47_7QDW\af2_7QDW_gapPeptide\MSAforAlphafold_mixed_gapPeptide_unrelaxed_rank_2_model_1_v3
0.818	0.65	\47_7QDW\af2_7QDW_gapPeptide\MSAforAlphafold_mixed_gapPeptide_unrelaxed_rank_4_model_3_v3
0.806	0.66	\47_7QDW\af2_7QDW_gapPeptide\MSAforAlphafold_mixed_gapPeptide_unrelaxed_rank_5_model_5_v3
0.82	0.63	\47_7QDW\af2_7QDW_gapPeptide\MSAforAlphafold_mixed_gapPeptide_unrelaxed_rank_1_model_4_v4
0.82	0.64	\47_7QDW\af2_7QDW_gapPeptide\MSAforAlphafold_mixed_gapPeptide_unrelaxed_rank_2_model_1_v4
0.811	0.65	\47_7QDW\af2_7QDW_gapPeptide\MSAforAlphafold_mixed_gapPeptide_unrelaxed_rank_3_model_5_v4
0.806	0.65	\47_7QDW\af2_7QDW_gapPeptide\MSAforAlphafold_mixed_gapPeptide_unrelaxed_rank_4_model_3_v4
0.228	0.09	\47_7QDW\af2_7QDW_gapPeptide\MSAforAlphafold_mixed_gapPeptide_unrelaxed_rank_5_model_2_v4
0.823	0.64	\47_7QDW\af2_7QDW_gapPeptide\MSAforAlphafold_mixed_gapPeptide_unrelaxed_rank_1_model_2_v5
0.823	0.65	\47_7QDW\af2_7QDW_gapPeptide\MSAforAlphafold_mixed_gapPeptide_unrelaxed_rank_2_model_3_v5
0.822	0.63	\47_7QDW\af2_7QDW_gapPeptide\MSAforAlphafold_mixed_gapPeptide_unrelaxed_rank_3_model_1_v5
0.82	0.63	\47_7QDW\af2_7QDW_gapPeptide\MSAforAlphafold_mixed_gapPeptide_unrelaxed_rank_4_model_4_v5
0.819	0.64	\47_7QDW\af2_7QDW_gapPeptide\MSAforAlphafold_mixed_gapPeptide_unrelaxed_rank_5_model_5_v5
0.656	0.13	\48_7RXQ\af2_7RXQ_gapPeptide\MSAforAlphafold_mixed_gapPeptide_unrelaxed_rank_1_model_4_v1
0.649	0.14	\48_7RXQ\af2_7RXQ_gapPeptide\MSAforAlphafold_mixed_gapPeptide_unrelaxed_rank_2_model_3_v1
0.646	0.15	\48_7RXQ\af2_7RXQ_gapPeptide\MSAforAlphafold_mixed_gapPeptide_unrelaxed_rank_3_model_2_v1
0.612	0.14	\48_7RXQ\af2_7RXQ_gapPeptide\MSAforAlphafold_mixed_gapPeptide_unrelaxed_rank_4_model_5_v1
0.573	0.14	\48_7RXQ\af2_7RXQ_gapPeptide\MSAforAlphafold_mixed_gapPeptide_unrelaxed_rank_5_model_1_v1
0.579	0.15	\48_7RXQ\af2_7RXQ_gapPeptide\MSAforAlphafold_mixed_gapPeptide_unrelaxed_rank_1_model_4_v2
0.572	0.14	\48_7RXQ\af2_7RXQ_gapPeptide\MSAforAlphafold_mixed_gapPeptide_unrelaxed_rank_2_model_1_v2
0.571	0.15	\48_7RXQ\af2_7RXQ_gapPeptide\MSAforAlphafold_mixed_gapPeptide_unrelaxed_rank_3_model_5_v2
0.564	0.16	\48_7RXQ\af2_7RXQ_gapPeptide\MSAforAlphafold_mixed_gapPeptide_unrelaxed_rank_4_model_2_v2
0.541	0.13	\48_7RXQ\af2_7RXQ_gapPeptide\MSAforAlphafold_mixed_gapPeptide_unrelaxed_rank_5_model_3_v2
0.623	0.14	\48_7RXQ\af2_7RXQ_gapPeptide\MSAforAlphafold_mixed_gapPeptide_unrelaxed_rank_1_model_4_v3
0.595	0.15	\48_7RXQ\af2_7RXQ_gapPeptide\MSAforAlphafold_mixed_gapPeptide_unrelaxed_rank_2_model_2_v3
0.588	0.14	\48_7RXQ\af2_7RXQ_gapPeptide\MSAforAlphafold_mixed_gapPeptide_unrelaxed_rank_3_model_5_v3
0.582	0.15	\48_7RXQ\af2_7RXQ_gapPeptide\MSAforAlphafold_mixed_gapPeptide_unrelaxed_rank_4_model_1_v3
0.567	0.14	\48_7RXQ\af2_7RXQ_gapPeptide\MSAforAlphafold_mixed_gapPeptide_unrelaxed_rank_5_model_3_v3
0.601	0.14	\48_7RXQ\af2_7RXQ_gapPeptide\MSAforAlphafold_mixed_gapPeptide_unrelaxed_rank_1_model_2_v4
0.596	0.14	\48_7RXQ\af2_7RXQ_gapPeptide\MSAforAlphafold_mixed_gapPeptide_unrelaxed_rank_2_model_4_v4
0.582	0.14	\48_7RXQ\af2_7RXQ_gapPeptide\MSAforAlphafold_mixed_gapPeptide_unrelaxed_rank_3_model_1_v4
0.581	0.13	\48_7RXQ\af2_7RXQ_gapPeptide\MSAforAlphafold_mixed_gapPeptide_unrelaxed_rank_4_model_5_v4
0.58	0.15	\48_7RXQ\af2_7RXQ_gapPeptide\MSAforAlphafold_mixed_gapPeptide_unrelaxed_rank_5_model_3_v4
0.582	0.16	\48_7RXQ\af2_7RXQ_gapPeptide\MSAforAlphafold_mixed_gapPeptide_unrelaxed_rank_1_model_2_v5
0.571	0.14	\48_7RXQ\af2_7RXQ_gapPeptide\MSAforAlphafold_mixed_gapPeptide_unrelaxed_rank_2_model_1_v5
0.566	0.14	\48_7RXQ\af2_7RXQ_gapPeptide\MSAforAlphafold_mixed_gapPeptide_unrelaxed_rank_3_model_5_v5
0.549	0.13	\48_7RXQ\af2_7RXQ_gapPeptide\MSAforAlphafold_mixed_gapPeptide_unrelaxed_rank_4_model_4_v5
0.542	0.13	\48_7RXQ\af2_7RXQ_gapPeptide\MSAforAlphafold_mixed_gapPeptide_unrelaxed_rank_5_model_3_v5
0.295	0	\49_7SID\af2_7SID_gapPeptide\MSAforAlphafold_mixed_gapPeptide_unrelaxed_rank_1_model_3_v1
0.291	0	\49_7SID\af2_7SID_gapPeptide\MSAforAlphafold_mixed_gapPeptide_unrelaxed_rank_2_model_2_v1
0.29	0	\49_7SID\af2_7SID_gapPeptide\MSAforAlphafold_mixed_gapPeptide_unrelaxed_rank_3_model_1_v1
0.284	0	\49_7SID\af2_7SID_gapPeptide\MSAforAlphafold_mixed_gapPeptide_unrelaxed_rank_4_model_5_v1
0.276	0	\49_7SID\af2_7SID_gapPeptide\MSAforAlphafold_mixed_gapPeptide_unrelaxed_rank_5_model_4_v1
0.296	0	\49_7SID\af2_7SID_gapPeptide\MSAforAlphafold_mixed_gapPeptide_unrelaxed_rank_1_model_3_v2
0.291	0	\49_7SID\af2_7SID_gapPeptide\MSAforAlphafold_mixed_gapPeptide_unrelaxed_rank_2_model_1_v2
0.291	0	\49_7SID\af2_7SID_gapPeptide\MSAforAlphafold_mixed_gapPeptide_unrelaxed_rank_3_model_2_v2
0.286	0	\49_7SID\af2_7SID_gapPeptide\MSAforAlphafold_mixed_gapPeptide_unrelaxed_rank_4_model_5_v2
0.275	0	\49_7SID\af2_7SID_gapPeptide\MSAforAlphafold_mixed_gapPeptide_unrelaxed_rank_5_model_4_v2
0.298	0	\49_7SID\af2_7SID_gapPeptide\MSAforAlphafold_mixed_gapPeptide_unrelaxed_rank_1_model_3_v3
0.292	0	\49_7SID\af2_7SID_gapPeptide\MSAforAlphafold_mixed_gapPeptide_unrelaxed_rank_2_model_1_v3
0.292	0	\49_7SID\af2_7SID_gapPeptide\MSAforAlphafold_mixed_gapPeptide_unrelaxed_rank_3_model_2_v3
0.285	0	\49_7SID\af2_7SID_gapPeptide\MSAforAlphafold_mixed_gapPeptide_unrelaxed_rank_4_model_5_v3
0.276	0	\49_7SID\af2_7SID_gapPeptide\MSAforAlphafold_mixed_gapPeptide_unrelaxed_rank_5_model_4_v3
0.296	0	\49_7SID\af2_7SID_gapPeptide\MSAforAlphafold_mixed_gapPeptide_unrelaxed_rank_1_model_3_v4
0.291	0	\49_7SID\af2_7SID_gapPeptide\MSAforAlphafold_mixed_gapPeptide_unrelaxed_rank_2_model_1_v4
0.29	0	\49_7SID\af2_7SID_gapPeptide\MSAforAlphafold_mixed_gapPeptide_unrelaxed_rank_3_model_2_v4
0.286	0	\49_7SID\af2_7SID_gapPeptide\MSAforAlphafold_mixed_gapPeptide_unrelaxed_rank_4_model_5_v4
0.275	0	\49_7SID\af2_7SID_gapPeptide\MSAforAlphafold_mixed_gapPeptide_unrelaxed_rank_5_model_4_v4
0.296	0	\49_7SID\af2_7SID_gapPeptide\MSAforAlphafold_mixed_gapPeptide_unrelaxed_rank_1_model_3_v5
0.292	0	\49_7SID\af2_7SID_gapPeptide\MSAforAlphafold_mixed_gapPeptide_unrelaxed_rank_2_model_1_v5
0.292	0	\49_7SID\af2_7SID_gapPeptide\MSAforAlphafold_mixed_gapPeptide_unrelaxed_rank_3_model_2_v5
0.285	0	\49_7SID\af2_7SID_gapPeptide\MSAforAlphafold_mixed_gapPeptide_unrelaxed_rank_4_model_5_v5
0.276	0	\49_7SID\af2_7SID_gapPeptide\MSAforAlphafold_mixed_gapPeptide_unrelaxed_rank_5_model_4_v5
0.232	0.01	\51_6J08\af2_6J08_gapPeptide\MSAforAlphafold_mixed_gapPeptide_unrelaxed_rank_1_model_2_v1
0.23	0.01	\51_6J08\af2_6J08_gapPeptide\MSAforAlphafold_mixed_gapPeptide_unrelaxed_rank_2_model_1_v1
0.204	0.01	\51_6J08\af2_6J08_gapPeptide\MSAforAlphafold_mixed_gapPeptide_unrelaxed_rank_3_model_5_v1
0.202	0.01	\51_6J08\af2_6J08_gapPeptide\MSAforAlphafold_mixed_gapPeptide_unrelaxed_rank_4_model_4_v1
0.178	0.01	\51_6J08\af2_6J08_gapPeptide\MSAforAlphafold_mixed_gapPeptide_unrelaxed_rank_5_model_3_v1
0.24	0.02	\51_6J08\af2_6J08_gapPeptide\MSAforAlphafold_mixed_gapPeptide_unrelaxed_rank_1_model_5_v2
0.237	0.01	\51_6J08\af2_6J08_gapPeptide\MSAforAlphafold_mixed_gapPeptide_unrelaxed_rank_2_model_2_v2
0.223	0.01	\51_6J08\af2_6J08_gapPeptide\MSAforAlphafold_mixed_gapPeptide_unrelaxed_rank_3_model_1_v2
0.191	0.01	\51_6J08\af2_6J08_gapPeptide\MSAforAlphafold_mixed_gapPeptide_unrelaxed_rank_4_model_4_v2
0.175	0.01	\51_6J08\af2_6J08_gapPeptide\MSAforAlphafold_mixed_gapPeptide_unrelaxed_rank_5_model_3_v2
0.226	0.01	\51_6J08\af2_6J08_gapPeptide\MSAforAlphafold_mixed_gapPeptide_unrelaxed_rank_1_model_4_v3
0.222	0.02	\51_6J08\af2_6J08_gapPeptide\MSAforAlphafold_mixed_gapPeptide_unrelaxed_rank_2_model_2_v3
0.221	0.01	\51_6J08\af2_6J08_gapPeptide\MSAforAlphafold_mixed_gapPeptide_unrelaxed_rank_3_model_1_v3
0.211	0.02	\51_6J08\af2_6J08_gapPeptide\MSAforAlphafold_mixed_gapPeptide_unrelaxed_rank_4_model_5_v3
0.181	0.01	\51_6J08\af2_6J08_gapPeptide\MSAforAlphafold_mixed_gapPeptide_unrelaxed_rank_5_model_3_v3
0.289	0.02	\51_6J08\af2_6J08_gapPeptide\MSAforAlphafold_mixed_gapPeptide_unrelaxed_rank_1_model_5_v4
0.22	0.01	\51_6J08\af2_6J08_gapPeptide\MSAforAlphafold_mixed_gapPeptide_unrelaxed_rank_2_model_1_v4
0.214	0.01	\51_6J08\af2_6J08_gapPeptide\MSAforAlphafold_mixed_gapPeptide_unrelaxed_rank_3_model_2_v4
0.21	0.01	\51_6J08\af2_6J08_gapPeptide\MSAforAlphafold_mixed_gapPeptide_unrelaxed_rank_4_model_4_v4
0.176	0.01	\51_6J08\af2_6J08_gapPeptide\MSAforAlphafold_mixed_gapPeptide_unrelaxed_rank_5_model_3_v4
0.289	0.01	\51_6J08\af2_6J08_gapPeptide\MSAforAlphafold_mixed_gapPeptide_unrelaxed_rank_1_model_4_v5
0.223	0.02	\51_6J08\af2_6J08_gapPeptide\MSAforAlphafold_mixed_gapPeptide_unrelaxed_rank_2_model_5_v5
0.21	0.02	\51_6J08\af2_6J08_gapPeptide\MSAforAlphafold_mixed_gapPeptide_unrelaxed_rank_3_model_2_v5
0.188	0.01	\51_6J08\af2_6J08_gapPeptide\MSAforAlphafold_mixed_gapPeptide_unrelaxed_rank_4_model_1_v5
0.184	0.01	\51_6J08\af2_6J08_gapPeptide\MSAforAlphafold_mixed_gapPeptide_unrelaxed_rank_5_model_3_v5
0.368	0.34	\52_6ZW0\af2_6ZW0_gapPeptide\MSAforAlphafold_mixed_gapPeptide_unrelaxed_rank_1_model_4_v1
0.346	0.27	\52_6ZW0\af2_6ZW0_gapPeptide\MSAforAlphafold_mixed_gapPeptide_unrelaxed_rank_2_model_5_v1
0.336	0.43	\52_6ZW0\af2_6ZW0_gapPeptide\MSAforAlphafold_mixed_gapPeptide_unrelaxed_rank_3_model_2_v1
0.327	0.37	\52_6ZW0\af2_6ZW0_gapPeptide\MSAforAlphafold_mixed_gapPeptide_unrelaxed_rank_4_model_1_v1
0.309	0.33	\52_6ZW0\af2_6ZW0_gapPeptide\MSAforAlphafold_mixed_gapPeptide_unrelaxed_rank_5_model_3_v1
0.374	0.3	\52_6ZW0\af2_6ZW0_gapPeptide\MSAforAlphafold_mixed_gapPeptide_unrelaxed_rank_1_model_4_v2
0.363	0.35	\52_6ZW0\af2_6ZW0_gapPeptide\MSAforAlphafold_mixed_gapPeptide_unrelaxed_rank_2_model_5_v2
0.343	0.34	\52_6ZW0\af2_6ZW0_gapPeptide\MSAforAlphafold_mixed_gapPeptide_unrelaxed_rank_3_model_1_v2
0.34	0.31	\52_6ZW0\af2_6ZW0_gapPeptide\MSAforAlphafold_mixed_gapPeptide_unrelaxed_rank_4_model_2_v2
0.306	0.18	\52_6ZW0\af2_6ZW0_gapPeptide\MSAforAlphafold_mixed_gapPeptide_unrelaxed_rank_5_model_3_v2
0.399	0.39	\52_6ZW0\af2_6ZW0_gapPeptide\MSAforAlphafold_mixed_gapPeptide_unrelaxed_rank_1_model_5_v3
0.376	0.31	\52_6ZW0\af2_6ZW0_gapPeptide\MSAforAlphafold_mixed_gapPeptide_unrelaxed_rank_2_model_4_v3
0.348	0.49	\52_6ZW0\af2_6ZW0_gapPeptide\MSAforAlphafold_mixed_gapPeptide_unrelaxed_rank_3_model_2_v3
0.337	0.33	\52_6ZW0\af2_6ZW0_gapPeptide\MSAforAlphafold_mixed_gapPeptide_unrelaxed_rank_4_model_3_v3
0.307	0.45	\52_6ZW0\af2_6ZW0_gapPeptide\MSAforAlphafold_mixed_gapPeptide_unrelaxed_rank_5_model_1_v3
0.384	0.24	\52_6ZW0\af2_6ZW0_gapPeptide\MSAforAlphafold_mixed_gapPeptide_unrelaxed_rank_1_model_4_v4
0.372	0.26	\52_6ZW0\af2_6ZW0_gapPeptide\MSAforAlphafold_mixed_gapPeptide_unrelaxed_rank_2_model_2_v4
0.363	0.32	\52_6ZW0\af2_6ZW0_gapPeptide\MSAforAlphafold_mixed_gapPeptide_unrelaxed_rank_3_model_5_v4
0.312	0.35	\52_6ZW0\af2_6ZW0_gapPeptide\MSAforAlphafold_mixed_gapPeptide_unrelaxed_rank_4_model_1_v4
0.306	0.19	\52_6ZW0\af2_6ZW0_gapPeptide\MSAforAlphafold_mixed_gapPeptide_unrelaxed_rank_5_model_3_v4
0.391	0.44	\52_6ZW0\af2_6ZW0_gapPeptide\MSAforAlphafold_mixed_gapPeptide_unrelaxed_rank_1_model_5_v5
0.355	0.32	\52_6ZW0\af2_6ZW0_gapPeptide\MSAforAlphafold_mixed_gapPeptide_unrelaxed_rank_2_model_4_v5
0.347	0.07	\52_6ZW0\af2_6ZW0_gapPeptide\MSAforAlphafold_mixed_gapPeptide_unrelaxed_rank_3_model_1_v5
0.325	0.46	\52_6ZW0\af2_6ZW0_gapPeptide\MSAforAlphafold_mixed_gapPeptide_unrelaxed_rank_4_model_2_v5
0.307	0.15	\52_6ZW0\af2_6ZW0_gapPeptide\MSAforAlphafold_mixed_gapPeptide_unrelaxed_rank_5_model_3_v5
0.646	0.09	\55_7O6N\af2_7O6N_gapPeptide\MSAforAlphafold_mixed_gapPeptide_unrelaxed_rank_1_model_4_v1
0.468	0.08	\55_7O6N\af2_7O6N_gapPeptide\MSAforAlphafold_mixed_gapPeptide_unrelaxed_rank_2_model_3_v1
0.411	0.07	\55_7O6N\af2_7O6N_gapPeptide\MSAforAlphafold_mixed_gapPeptide_unrelaxed_rank_3_model_2_v1
0.409	0.04	\55_7O6N\af2_7O6N_gapPeptide\MSAforAlphafold_mixed_gapPeptide_unrelaxed_rank_4_model_1_v1
0.354	0.04	\55_7O6N\af2_7O6N_gapPeptide\MSAforAlphafold_mixed_gapPeptide_unrelaxed_rank_5_model_5_v1
0.528	0.08	\55_7O6N\af2_7O6N_gapPeptide\MSAforAlphafold_mixed_gapPeptide_unrelaxed_rank_1_model_2_v2
0.422	0.07	\55_7O6N\af2_7O6N_gapPeptide\MSAforAlphafold_mixed_gapPeptide_unrelaxed_rank_2_model_1_v2
0.37	0.04	\55_7O6N\af2_7O6N_gapPeptide\MSAforAlphafold_mixed_gapPeptide_unrelaxed_rank_3_model_5_v2
0.343	0.05	\55_7O6N\af2_7O6N_gapPeptide\MSAforAlphafold_mixed_gapPeptide_unrelaxed_rank_4_model_4_v2
0.329	0.05	\55_7O6N\af2_7O6N_gapPeptide\MSAforAlphafold_mixed_gapPeptide_unrelaxed_rank_5_model_3_v2
0.701	0.08	\55_7O6N\af2_7O6N_gapPeptide\MSAforAlphafold_mixed_gapPeptide_unrelaxed_rank_1_model_4_v3
0.472	0.07	\55_7O6N\af2_7O6N_gapPeptide\MSAforAlphafold_mixed_gapPeptide_unrelaxed_rank_2_model_2_v3
0.388	0.06	\55_7O6N\af2_7O6N_gapPeptide\MSAforAlphafold_mixed_gapPeptide_unrelaxed_rank_3_model_1_v3
0.352	0.06	\55_7O6N\af2_7O6N_gapPeptide\MSAforAlphafold_mixed_gapPeptide_unrelaxed_rank_4_model_3_v3
0.328	0.04	\55_7O6N\af2_7O6N_gapPeptide\MSAforAlphafold_mixed_gapPeptide_unrelaxed_rank_5_model_5_v3
0.63	0.08	\55_7O6N\af2_7O6N_gapPeptide\MSAforAlphafold_mixed_gapPeptide_unrelaxed_rank_1_model_4_v4
0.491	0.08	\55_7O6N\af2_7O6N_gapPeptide\MSAforAlphafold_mixed_gapPeptide_unrelaxed_rank_2_model_2_v4
0.441	0.04	\55_7O6N\af2_7O6N_gapPeptide\MSAforAlphafold_mixed_gapPeptide_unrelaxed_rank_3_model_1_v4
0.36	0.05	\55_7O6N\af2_7O6N_gapPeptide\MSAforAlphafold_mixed_gapPeptide_unrelaxed_rank_4_model_5_v4
0.337	0.04	\55_7O6N\af2_7O6N_gapPeptide\MSAforAlphafold_mixed_gapPeptide_unrelaxed_rank_5_model_3_v4
0.632	0.09	\55_7O6N\af2_7O6N_gapPeptide\MSAforAlphafold_mixed_gapPeptide_unrelaxed_rank_1_model_2_v5
0.365	0.06	\55_7O6N\af2_7O6N_gapPeptide\MSAforAlphafold_mixed_gapPeptide_unrelaxed_rank_2_model_4_v5
0.351	0.05	\55_7O6N\af2_7O6N_gapPeptide\MSAforAlphafold_mixed_gapPeptide_unrelaxed_rank_3_model_1_v5
0.349	0.04	\55_7O6N\af2_7O6N_gapPeptide\MSAforAlphafold_mixed_gapPeptide_unrelaxed_rank_4_model_5_v5
0.331	0.04	\55_7O6N\af2_7O6N_gapPeptide\MSAforAlphafold_mixed_gapPeptide_unrelaxed_rank_5_model_3_v5
0.917	0.91	\57_6JMT\af2_6JMT_gapPeptide\MSAforAlphafold_mixed_gapPeptide_unrelaxed_rank_1_model_4_v1
0.907	0.93	\57_6JMT\af2_6JMT_gapPeptide\MSAforAlphafold_mixed_gapPeptide_unrelaxed_rank_2_model_3_v1
0.896	0.92	\57_6JMT\af2_6JMT_gapPeptide\MSAforAlphafold_mixed_gapPeptide_unrelaxed_rank_3_model_5_v1
0.876	0.93	\57_6JMT\af2_6JMT_gapPeptide\MSAforAlphafold_mixed_gapPeptide_unrelaxed_rank_4_model_2_v1
0.876	0.93	\57_6JMT\af2_6JMT_gapPeptide\MSAforAlphafold_mixed_gapPeptide_unrelaxed_rank_5_model_1_v1
0.908	0.92	\57_6JMT\af2_6JMT_gapPeptide\MSAforAlphafold_mixed_gapPeptide_unrelaxed_rank_1_model_4_v2
0.89	0.92	\57_6JMT\af2_6JMT_gapPeptide\MSAforAlphafold_mixed_gapPeptide_unrelaxed_rank_2_model_5_v2
0.881	0.93	\57_6JMT\af2_6JMT_gapPeptide\MSAforAlphafold_mixed_gapPeptide_unrelaxed_rank_3_model_2_v2
0.88	0.94	\57_6JMT\af2_6JMT_gapPeptide\MSAforAlphafold_mixed_gapPeptide_unrelaxed_rank_4_model_1_v2
0.865	0.1	\57_6JMT\af2_6JMT_gapPeptide\MSAforAlphafold_mixed_gapPeptide_unrelaxed_rank_5_model_3_v2
0.9	0.92	\57_6JMT\af2_6JMT_gapPeptide\MSAforAlphafold_mixed_gapPeptide_unrelaxed_rank_1_model_4_v3
0.88	0.94	\57_6JMT\af2_6JMT_gapPeptide\MSAforAlphafold_mixed_gapPeptide_unrelaxed_rank_2_model_1_v3
0.872	0.93	\57_6JMT\af2_6JMT_gapPeptide\MSAforAlphafold_mixed_gapPeptide_unrelaxed_rank_3_model_2_v3
0.845	0.1	\57_6JMT\af2_6JMT_gapPeptide\MSAforAlphafold_mixed_gapPeptide_unrelaxed_rank_4_model_5_v3
0.808	0.1	\57_6JMT\af2_6JMT_gapPeptide\MSAforAlphafold_mixed_gapPeptide_unrelaxed_rank_5_model_3_v3
0.909	0.92	\57_6JMT\af2_6JMT_gapPeptide\MSAforAlphafold_mixed_gapPeptide_unrelaxed_rank_1_model_3_v4
0.9	0.93	\57_6JMT\af2_6JMT_gapPeptide\MSAforAlphafold_mixed_gapPeptide_unrelaxed_rank_2_model_2_v4
0.886	0.94	\57_6JMT\af2_6JMT_gapPeptide\MSAforAlphafold_mixed_gapPeptide_unrelaxed_rank_3_model_1_v4
0.879	0.93	\57_6JMT\af2_6JMT_gapPeptide\MSAforAlphafold_mixed_gapPeptide_unrelaxed_rank_4_model_4_v4
0.806	0.1	\57_6JMT\af2_6JMT_gapPeptide\MSAforAlphafold_mixed_gapPeptide_unrelaxed_rank_5_model_5_v4
0.913	0.92	\57_6JMT\af2_6JMT_gapPeptide\MSAforAlphafold_mixed_gapPeptide_unrelaxed_rank_1_model_4_v5
0.906	0.92	\57_6JMT\af2_6JMT_gapPeptide\MSAforAlphafold_mixed_gapPeptide_unrelaxed_rank_2_model_3_v5
0.893	0.92	\57_6JMT\af2_6JMT_gapPeptide\MSAforAlphafold_mixed_gapPeptide_unrelaxed_rank_3_model_5_v5
0.887	0.95	\57_6JMT\af2_6JMT_gapPeptide\MSAforAlphafold_mixed_gapPeptide_unrelaxed_rank_4_model_2_v5
0.886	0.95	\57_6JMT\af2_6JMT_gapPeptide\MSAforAlphafold_mixed_gapPeptide_unrelaxed_rank_5_model_1_v5
0.795	0.86	\60_6A31\af2_6A31_gapPeptide\MSAforAlphafold_mixed_gapPeptide_unrelaxed_rank_1_model_4_v1
0.765	0.86	\60_6A31\af2_6A31_gapPeptide\MSAforAlphafold_mixed_gapPeptide_unrelaxed_rank_2_model_5_v1
0.738	0.85	\60_6A31\af2_6A31_gapPeptide\MSAforAlphafold_mixed_gapPeptide_unrelaxed_rank_3_model_2_v1
0.734	0.86	\60_6A31\af2_6A31_gapPeptide\MSAforAlphafold_mixed_gapPeptide_unrelaxed_rank_4_model_3_v1
0.654	0.88	\60_6A31\af2_6A31_gapPeptide\MSAforAlphafold_mixed_gapPeptide_unrelaxed_rank_5_model_1_v1
0.774	0.86	\60_6A31\af2_6A31_gapPeptide\MSAforAlphafold_mixed_gapPeptide_unrelaxed_rank_1_model_5_v2
0.762	0.85	\60_6A31\af2_6A31_gapPeptide\MSAforAlphafold_mixed_gapPeptide_unrelaxed_rank_2_model_4_v2
0.711	0.88	\60_6A31\af2_6A31_gapPeptide\MSAforAlphafold_mixed_gapPeptide_unrelaxed_rank_3_model_3_v2
0.245	0.01	\60_6A31\af2_6A31_gapPeptide\MSAforAlphafold_mixed_gapPeptide_unrelaxed_rank_4_model_2_v2
0.229	0.16	\60_6A31\af2_6A31_gapPeptide\MSAforAlphafold_mixed_gapPeptide_unrelaxed_rank_5_model_1_v2
0.778	0.87	\60_6A31\af2_6A31_gapPeptide\MSAforAlphafold_mixed_gapPeptide_unrelaxed_rank_1_model_3_v3
0.757	0.87	\60_6A31\af2_6A31_gapPeptide\MSAforAlphafold_mixed_gapPeptide_unrelaxed_rank_2_model_4_v3
0.261	0.01	\60_6A31\af2_6A31_gapPeptide\MSAforAlphafold_mixed_gapPeptide_unrelaxed_rank_3_model_2_v3
0.246	0.01	\60_6A31\af2_6A31_gapPeptide\MSAforAlphafold_mixed_gapPeptide_unrelaxed_rank_4_model_5_v3
0.234	0.02	\60_6A31\af2_6A31_gapPeptide\MSAforAlphafold_mixed_gapPeptide_unrelaxed_rank_5_model_1_v3
0.773	0.86	\60_6A31\af2_6A31_gapPeptide\MSAforAlphafold_mixed_gapPeptide_unrelaxed_rank_1_model_4_v4
0.695	0.86	\60_6A31\af2_6A31_gapPeptide\MSAforAlphafold_mixed_gapPeptide_unrelaxed_rank_2_model_2_v4
0.272	0.01	\60_6A31\af2_6A31_gapPeptide\MSAforAlphafold_mixed_gapPeptide_unrelaxed_rank_3_model_3_v4
0.263	0.27	\60_6A31\af2_6A31_gapPeptide\MSAforAlphafold_mixed_gapPeptide_unrelaxed_rank_4_model_1_v4
0.259	0.01	\60_6A31\af2_6A31_gapPeptide\MSAforAlphafold_mixed_gapPeptide_unrelaxed_rank_5_model_5_v4
0.787	0.86	\60_6A31\af2_6A31_gapPeptide\MSAforAlphafold_mixed_gapPeptide_unrelaxed_rank_1_model_3_v5
0.78	0.86	\60_6A31\af2_6A31_gapPeptide\MSAforAlphafold_mixed_gapPeptide_unrelaxed_rank_2_model_5_v5
0.757	0.86	\60_6A31\af2_6A31_gapPeptide\MSAforAlphafold_mixed_gapPeptide_unrelaxed_rank_3_model_4_v5
0.717	0.85	\60_6A31\af2_6A31_gapPeptide\MSAforAlphafold_mixed_gapPeptide_unrelaxed_rank_4_model_2_v5
0.654	0.86	\60_6A31\af2_6A31_gapPeptide\MSAforAlphafold_mixed_gapPeptide_unrelaxed_rank_5_model_1_v5
0.885	0.81	\2_5OJR\af2_5OJR_DELIM_all_unpaired\MSAforAlphafold_mixed_DELIM_all_unpaired_unrelaxed_rank_1_model_5_v1
0.881	0.75	\2_5OJR\af2_5OJR_DELIM_all_unpaired\MSAforAlphafold_mixed_DELIM_all_unpaired_unrelaxed_rank_2_model_1_v1
0.872	0.77	\2_5OJR\af2_5OJR_DELIM_all_unpaired\MSAforAlphafold_mixed_DELIM_all_unpaired_unrelaxed_rank_3_model_4_v1
0.867	0.78	\2_5OJR\af2_5OJR_DELIM_all_unpaired\MSAforAlphafold_mixed_DELIM_all_unpaired_unrelaxed_rank_4_model_3_v1
0.764	0.67	\2_5OJR\af2_5OJR_DELIM_all_unpaired\MSAforAlphafold_mixed_DELIM_all_unpaired_unrelaxed_rank_5_model_2_v1
0.886	0.79	\2_5OJR\af2_5OJR_DELIM_all_unpaired\MSAforAlphafold_mixed_DELIM_all_unpaired_unrelaxed_rank_1_model_5_v2
0.883	0.75	\2_5OJR\af2_5OJR_DELIM_all_unpaired\MSAforAlphafold_mixed_DELIM_all_unpaired_unrelaxed_rank_2_model_3_v2
0.882	0.79	\2_5OJR\af2_5OJR_DELIM_all_unpaired\MSAforAlphafold_mixed_DELIM_all_unpaired_unrelaxed_rank_3_model_2_v2
0.88	0.76	\2_5OJR\af2_5OJR_DELIM_all_unpaired\MSAforAlphafold_mixed_DELIM_all_unpaired_unrelaxed_rank_4_model_4_v2
0.876	0.76	\2_5OJR\af2_5OJR_DELIM_all_unpaired\MSAforAlphafold_mixed_DELIM_all_unpaired_unrelaxed_rank_5_model_1_v2
0.888	0.79	\2_5OJR\af2_5OJR_DELIM_all_unpaired\MSAforAlphafold_mixed_DELIM_all_unpaired_unrelaxed_rank_1_model_5_v3
0.88	0.76	\2_5OJR\af2_5OJR_DELIM_all_unpaired\MSAforAlphafold_mixed_DELIM_all_unpaired_unrelaxed_rank_3_model_1_v3
0.88	0.77	\2_5OJR\af2_5OJR_DELIM_all_unpaired\MSAforAlphafold_mixed_DELIM_all_unpaired_unrelaxed_rank_2_model_4_v3
0.878	0.69	\2_5OJR\af2_5OJR_DELIM_all_unpaired\MSAforAlphafold_mixed_DELIM_all_unpaired_unrelaxed_rank_4_model_2_v3
0.872	0.75	\2_5OJR\af2_5OJR_DELIM_all_unpaired\MSAforAlphafold_mixed_DELIM_all_unpaired_unrelaxed_rank_5_model_3_v3
0.891	0.8	\2_5OJR\af2_5OJR_DELIM_all_unpaired\MSAforAlphafold_mixed_DELIM_all_unpaired_unrelaxed_rank_1_model_2_v4
0.887	0.79	\2_5OJR\af2_5OJR_DELIM_all_unpaired\MSAforAlphafold_mixed_DELIM_all_unpaired_unrelaxed_rank_2_model_5_v4
0.88	0.76	\2_5OJR\af2_5OJR_DELIM_all_unpaired\MSAforAlphafold_mixed_DELIM_all_unpaired_unrelaxed_rank_3_model_1_v4
0.878	0.76	\2_5OJR\af2_5OJR_DELIM_all_unpaired\MSAforAlphafold_mixed_DELIM_all_unpaired_unrelaxed_rank_4_model_4_v4
0.865	0.76	\2_5OJR\af2_5OJR_DELIM_all_unpaired\MSAforAlphafold_mixed_DELIM_all_unpaired_unrelaxed_rank_5_model_3_v4
0.874	0.78	\2_5OJR\af2_5OJR_DELIM_all_unpaired\MSAforAlphafold_mixed_DELIM_all_unpaired_unrelaxed_rank_1_model_5_v5
0.872	0.8	\2_5OJR\af2_5OJR_DELIM_all_unpaired\MSAforAlphafold_mixed_DELIM_all_unpaired_unrelaxed_rank_3_model_2_v5
0.872	0.77	\2_5OJR\af2_5OJR_DELIM_all_unpaired\MSAforAlphafold_mixed_DELIM_all_unpaired_unrelaxed_rank_2_model_1_v5
0.87	0.78	\2_5OJR\af2_5OJR_DELIM_all_unpaired\MSAforAlphafold_mixed_DELIM_all_unpaired_unrelaxed_rank_4_model_4_v5
0.858	0.75	\2_5OJR\af2_5OJR_DELIM_all_unpaired\MSAforAlphafold_mixed_DELIM_all_unpaired_unrelaxed_rank_5_model_3_v5
0.816	0.83	\4_5V1U\af2_5V1U_DELIM_all_unpaired\MSAforAlphafold_mixed_DELIM_all_unpaired_unrelaxed_rank_1_model_5_v1
0.812	0.82	\4_5V1U\af2_5V1U_DELIM_all_unpaired\MSAforAlphafold_mixed_DELIM_all_unpaired_unrelaxed_rank_2_model_2_v1
0.809	0.82	\4_5V1U\af2_5V1U_DELIM_all_unpaired\MSAforAlphafold_mixed_DELIM_all_unpaired_unrelaxed_rank_4_model_4_v1
0.809	0.84	\4_5V1U\af2_5V1U_DELIM_all_unpaired\MSAforAlphafold_mixed_DELIM_all_unpaired_unrelaxed_rank_3_model_1_v1
0.787	0.81	\4_5V1U\af2_5V1U_DELIM_all_unpaired\MSAforAlphafold_mixed_DELIM_all_unpaired_unrelaxed_rank_5_model_3_v1
0.817	0.81	\4_5V1U\af2_5V1U_DELIM_all_unpaired\MSAforAlphafold_mixed_DELIM_all_unpaired_unrelaxed_rank_1_model_5_v2
0.813	0.81	\4_5V1U\af2_5V1U_DELIM_all_unpaired\MSAforAlphafold_mixed_DELIM_all_unpaired_unrelaxed_rank_2_model_2_v2
0.811	0.81	\4_5V1U\af2_5V1U_DELIM_all_unpaired\MSAforAlphafold_mixed_DELIM_all_unpaired_unrelaxed_rank_3_model_4_v2
0.802	0.82	\4_5V1U\af2_5V1U_DELIM_all_unpaired\MSAforAlphafold_mixed_DELIM_all_unpaired_unrelaxed_rank_4_model_1_v2
0.79	0.8	\4_5V1U\af2_5V1U_DELIM_all_unpaired\MSAforAlphafold_mixed_DELIM_all_unpaired_unrelaxed_rank_5_model_3_v2
0.816	0.82	\4_5V1U\af2_5V1U_DELIM_all_unpaired\MSAforAlphafold_mixed_DELIM_all_unpaired_unrelaxed_rank_1_model_5_v3
0.81	0.82	\4_5V1U\af2_5V1U_DELIM_all_unpaired\MSAforAlphafold_mixed_DELIM_all_unpaired_unrelaxed_rank_2_model_2_v3
0.803	0.82	\4_5V1U\af2_5V1U_DELIM_all_unpaired\MSAforAlphafold_mixed_DELIM_all_unpaired_unrelaxed_rank_3_model_4_v3
0.787	0.82	\4_5V1U\af2_5V1U_DELIM_all_unpaired\MSAforAlphafold_mixed_DELIM_all_unpaired_unrelaxed_rank_4_model_1_v3
0.787	0.81	\4_5V1U\af2_5V1U_DELIM_all_unpaired\MSAforAlphafold_mixed_DELIM_all_unpaired_unrelaxed_rank_5_model_3_v3
0.815	0.81	\4_5V1U\af2_5V1U_DELIM_all_unpaired\MSAforAlphafold_mixed_DELIM_all_unpaired_unrelaxed_rank_1_model_5_v4
0.811	0.83	\4_5V1U\af2_5V1U_DELIM_all_unpaired\MSAforAlphafold_mixed_DELIM_all_unpaired_unrelaxed_rank_2_model_2_v4
0.802	0.83	\4_5V1U\af2_5V1U_DELIM_all_unpaired\MSAforAlphafold_mixed_DELIM_all_unpaired_unrelaxed_rank_3_model_4_v4
0.8	0.85	\4_5V1U\af2_5V1U_DELIM_all_unpaired\MSAforAlphafold_mixed_DELIM_all_unpaired_unrelaxed_rank_4_model_1_v4
0.792	0.81	\4_5V1U\af2_5V1U_DELIM_all_unpaired\MSAforAlphafold_mixed_DELIM_all_unpaired_unrelaxed_rank_5_model_3_v4
0.824	0.82	\4_5V1U\af2_5V1U_DELIM_all_unpaired\MSAforAlphafold_mixed_DELIM_all_unpaired_unrelaxed_rank_1_model_5_v5
0.819	0.83	\4_5V1U\af2_5V1U_DELIM_all_unpaired\MSAforAlphafold_mixed_DELIM_all_unpaired_unrelaxed_rank_2_model_2_v5
0.818	0.83	\4_5V1U\af2_5V1U_DELIM_all_unpaired\MSAforAlphafold_mixed_DELIM_all_unpaired_unrelaxed_rank_3_model_4_v5
0.816	0.85	\4_5V1U\af2_5V1U_DELIM_all_unpaired\MSAforAlphafold_mixed_DELIM_all_unpaired_unrelaxed_rank_4_model_1_v5
0.805	0.82	\4_5V1U\af2_5V1U_DELIM_all_unpaired\MSAforAlphafold_mixed_DELIM_all_unpaired_unrelaxed_rank_5_model_3_v5
0.889	0.81	\12_6DO3\af2_6DO3_DELIM_all_unpaired\MSAforAlphafold_mixed_DELIM_all_unpaired_unrelaxed_rank_1_model_2_v1
0.887	0.81	\12_6DO3\af2_6DO3_DELIM_all_unpaired\MSAforAlphafold_mixed_DELIM_all_unpaired_unrelaxed_rank_2_model_1_v1
0.879	0.79	\12_6DO3\af2_6DO3_DELIM_all_unpaired\MSAforAlphafold_mixed_DELIM_all_unpaired_unrelaxed_rank_3_model_3_v1
0.865	0.79	\12_6DO3\af2_6DO3_DELIM_all_unpaired\MSAforAlphafold_mixed_DELIM_all_unpaired_unrelaxed_rank_4_model_5_v1
0.861	0.78	\12_6DO3\af2_6DO3_DELIM_all_unpaired\MSAforAlphafold_mixed_DELIM_all_unpaired_unrelaxed_rank_5_model_4_v1
0.886	0.85	\12_6DO3\af2_6DO3_DELIM_all_unpaired\MSAforAlphafold_mixed_DELIM_all_unpaired_unrelaxed_rank_1_model_2_v2
0.876	0.85	\12_6DO3\af2_6DO3_DELIM_all_unpaired\MSAforAlphafold_mixed_DELIM_all_unpaired_unrelaxed_rank_2_model_1_v2
0.868	0.79	\12_6DO3\af2_6DO3_DELIM_all_unpaired\MSAforAlphafold_mixed_DELIM_all_unpaired_unrelaxed_rank_3_model_3_v2
0.865	0.8	\12_6DO3\af2_6DO3_DELIM_all_unpaired\MSAforAlphafold_mixed_DELIM_all_unpaired_unrelaxed_rank_4_model_4_v2
0.856	0.79	\12_6DO3\af2_6DO3_DELIM_all_unpaired\MSAforAlphafold_mixed_DELIM_all_unpaired_unrelaxed_rank_5_model_5_v2
0.891	0.81	\12_6DO3\af2_6DO3_DELIM_all_unpaired\MSAforAlphafold_mixed_DELIM_all_unpaired_unrelaxed_rank_1_model_2_v3
0.884	0.8	\12_6DO3\af2_6DO3_DELIM_all_unpaired\MSAforAlphafold_mixed_DELIM_all_unpaired_unrelaxed_rank_2_model_1_v3
0.873	0.8	\12_6DO3\af2_6DO3_DELIM_all_unpaired\MSAforAlphafold_mixed_DELIM_all_unpaired_unrelaxed_rank_3_model_4_v3
0.867	0.78	\12_6DO3\af2_6DO3_DELIM_all_unpaired\MSAforAlphafold_mixed_DELIM_all_unpaired_unrelaxed_rank_4_model_3_v3
0.857	0.8	\12_6DO3\af2_6DO3_DELIM_all_unpaired\MSAforAlphafold_mixed_DELIM_all_unpaired_unrelaxed_rank_5_model_5_v3
0.898	0.81	\12_6DO3\af2_6DO3_DELIM_all_unpaired\MSAforAlphafold_mixed_DELIM_all_unpaired_unrelaxed_rank_1_model_2_v4
0.885	0.86	\12_6DO3\af2_6DO3_DELIM_all_unpaired\MSAforAlphafold_mixed_DELIM_all_unpaired_unrelaxed_rank_2_model_1_v4
0.879	0.78	\12_6DO3\af2_6DO3_DELIM_all_unpaired\MSAforAlphafold_mixed_DELIM_all_unpaired_unrelaxed_rank_3_model_3_v4
0.873	0.79	\12_6DO3\af2_6DO3_DELIM_all_unpaired\MSAforAlphafold_mixed_DELIM_all_unpaired_unrelaxed_rank_4_model_4_v4
0.86	0.79	\12_6DO3\af2_6DO3_DELIM_all_unpaired\MSAforAlphafold_mixed_DELIM_all_unpaired_unrelaxed_rank_5_model_5_v4
0.884	0.8	\12_6DO3\af2_6DO3_DELIM_all_unpaired\MSAforAlphafold_mixed_DELIM_all_unpaired_unrelaxed_rank_1_model_2_v5
0.881	0.81	\12_6DO3\af2_6DO3_DELIM_all_unpaired\MSAforAlphafold_mixed_DELIM_all_unpaired_unrelaxed_rank_2_model_1_v5
0.872	0.79	\12_6DO3\af2_6DO3_DELIM_all_unpaired\MSAforAlphafold_mixed_DELIM_all_unpaired_unrelaxed_rank_3_model_3_v5
0.855	0.78	\12_6DO3\af2_6DO3_DELIM_all_unpaired\MSAforAlphafold_mixed_DELIM_all_unpaired_unrelaxed_rank_4_model_4_v5
0.851	0.78	\12_6DO3\af2_6DO3_DELIM_all_unpaired\MSAforAlphafold_mixed_DELIM_all_unpaired_unrelaxed_rank_5_model_5_v5
0.895	0.7	\13_6G04\af2_6G04_DELIM_all_unpaired\MSAforAlphafold_mixed_DELIM_all_unpaired_unrelaxed_rank_1_model_4_v1
0.891	0.7	\13_6G04\af2_6G04_DELIM_all_unpaired\MSAforAlphafold_mixed_DELIM_all_unpaired_unrelaxed_rank_2_model_1_v1
0.828	0.68	\13_6G04\af2_6G04_DELIM_all_unpaired\MSAforAlphafold_mixed_DELIM_all_unpaired_unrelaxed_rank_3_model_5_v1
0.786	0.55	\13_6G04\af2_6G04_DELIM_all_unpaired\MSAforAlphafold_mixed_DELIM_all_unpaired_unrelaxed_rank_4_model_2_v1
0.761	0.52	\13_6G04\af2_6G04_DELIM_all_unpaired\MSAforAlphafold_mixed_DELIM_all_unpaired_unrelaxed_rank_5_model_3_v1
0.891	0.69	\13_6G04\af2_6G04_DELIM_all_unpaired\MSAforAlphafold_mixed_DELIM_all_unpaired_unrelaxed_rank_1_model_1_v2
0.83	0.69	\13_6G04\af2_6G04_DELIM_all_unpaired\MSAforAlphafold_mixed_DELIM_all_unpaired_unrelaxed_rank_2_model_5_v2
0.799	0.55	\13_6G04\af2_6G04_DELIM_all_unpaired\MSAforAlphafold_mixed_DELIM_all_unpaired_unrelaxed_rank_3_model_4_v2
0.79	0.57	\13_6G04\af2_6G04_DELIM_all_unpaired\MSAforAlphafold_mixed_DELIM_all_unpaired_unrelaxed_rank_4_model_2_v2
0.758	0.54	\13_6G04\af2_6G04_DELIM_all_unpaired\MSAforAlphafold_mixed_DELIM_all_unpaired_unrelaxed_rank_5_model_3_v2
0.818	0.56	\13_6G04\af2_6G04_DELIM_all_unpaired\MSAforAlphafold_mixed_DELIM_all_unpaired_unrelaxed_rank_1_model_4_v3
0.794	0.57	\13_6G04\af2_6G04_DELIM_all_unpaired\MSAforAlphafold_mixed_DELIM_all_unpaired_unrelaxed_rank_2_model_2_v3
0.784	0.57	\13_6G04\af2_6G04_DELIM_all_unpaired\MSAforAlphafold_mixed_DELIM_all_unpaired_unrelaxed_rank_3_model_5_v3
0.767	0.53	\13_6G04\af2_6G04_DELIM_all_unpaired\MSAforAlphafold_mixed_DELIM_all_unpaired_unrelaxed_rank_4_model_3_v3
0.756	0.49	\13_6G04\af2_6G04_DELIM_all_unpaired\MSAforAlphafold_mixed_DELIM_all_unpaired_unrelaxed_rank_5_model_1_v3
0.888	0.69	\13_6G04\af2_6G04_DELIM_all_unpaired\MSAforAlphafold_mixed_DELIM_all_unpaired_unrelaxed_rank_1_model_1_v4
0.825	0.56	\13_6G04\af2_6G04_DELIM_all_unpaired\MSAforAlphafold_mixed_DELIM_all_unpaired_unrelaxed_rank_2_model_4_v4
0.823	0.69	\13_6G04\af2_6G04_DELIM_all_unpaired\MSAforAlphafold_mixed_DELIM_all_unpaired_unrelaxed_rank_3_model_5_v4
0.787	0.56	\13_6G04\af2_6G04_DELIM_all_unpaired\MSAforAlphafold_mixed_DELIM_all_unpaired_unrelaxed_rank_4_model_2_v4
0.765	0.54	\13_6G04\af2_6G04_DELIM_all_unpaired\MSAforAlphafold_mixed_DELIM_all_unpaired_unrelaxed_rank_5_model_3_v4
0.891	0.7	\13_6G04\af2_6G04_DELIM_all_unpaired\MSAforAlphafold_mixed_DELIM_all_unpaired_unrelaxed_rank_1_model_1_v5
0.804	0.55	\13_6G04\af2_6G04_DELIM_all_unpaired\MSAforAlphafold_mixed_DELIM_all_unpaired_unrelaxed_rank_2_model_4_v5
0.801	0.57	\13_6G04\af2_6G04_DELIM_all_unpaired\MSAforAlphafold_mixed_DELIM_all_unpaired_unrelaxed_rank_3_model_2_v5
0.764	0.52	\13_6G04\af2_6G04_DELIM_all_unpaired\MSAforAlphafold_mixed_DELIM_all_unpaired_unrelaxed_rank_4_model_3_v5
0.749	0.52	\13_6G04\af2_6G04_DELIM_all_unpaired\MSAforAlphafold_mixed_DELIM_all_unpaired_unrelaxed_rank_5_model_5_v5
0.428	0.08	\16_6ICV\af2_6ICV_DELIM_all_unpaired\MSAforAlphafold_mixed_DELIM_all_unpaired_unrelaxed_rank_1_model_3_v1
0.391	0.03	\16_6ICV\af2_6ICV_DELIM_all_unpaired\MSAforAlphafold_mixed_DELIM_all_unpaired_unrelaxed_rank_2_model_2_v1
0.362	0.08	\16_6ICV\af2_6ICV_DELIM_all_unpaired\MSAforAlphafold_mixed_DELIM_all_unpaired_unrelaxed_rank_3_model_4_v1
0.361	0.08	\16_6ICV\af2_6ICV_DELIM_all_unpaired\MSAforAlphafold_mixed_DELIM_all_unpaired_unrelaxed_rank_4_model_1_v1
0.337	0.05	\16_6ICV\af2_6ICV_DELIM_all_unpaired\MSAforAlphafold_mixed_DELIM_all_unpaired_unrelaxed_rank_5_model_5_v1
0.457	0.08	\16_6ICV\af2_6ICV_DELIM_all_unpaired\MSAforAlphafold_mixed_DELIM_all_unpaired_unrelaxed_rank_1_model_3_v2
0.408	0.09	\16_6ICV\af2_6ICV_DELIM_all_unpaired\MSAforAlphafold_mixed_DELIM_all_unpaired_unrelaxed_rank_2_model_1_v2
0.401	0.1	\16_6ICV\af2_6ICV_DELIM_all_unpaired\MSAforAlphafold_mixed_DELIM_all_unpaired_unrelaxed_rank_3_model_4_v2
0.396	0.05	\16_6ICV\af2_6ICV_DELIM_all_unpaired\MSAforAlphafold_mixed_DELIM_all_unpaired_unrelaxed_rank_4_model_2_v2
0.346	0.04	\16_6ICV\af2_6ICV_DELIM_all_unpaired\MSAforAlphafold_mixed_DELIM_all_unpaired_unrelaxed_rank_5_model_5_v2
0.435	0.08	\16_6ICV\af2_6ICV_DELIM_all_unpaired\MSAforAlphafold_mixed_DELIM_all_unpaired_unrelaxed_rank_1_model_3_v3
0.419	0.1	\16_6ICV\af2_6ICV_DELIM_all_unpaired\MSAforAlphafold_mixed_DELIM_all_unpaired_unrelaxed_rank_2_model_4_v3
0.387	0.08	\16_6ICV\af2_6ICV_DELIM_all_unpaired\MSAforAlphafold_mixed_DELIM_all_unpaired_unrelaxed_rank_3_model_1_v3
0.38	0.04	\16_6ICV\af2_6ICV_DELIM_all_unpaired\MSAforAlphafold_mixed_DELIM_all_unpaired_unrelaxed_rank_4_model_2_v3
0.344	0.04	\16_6ICV\af2_6ICV_DELIM_all_unpaired\MSAforAlphafold_mixed_DELIM_all_unpaired_unrelaxed_rank_5_model_5_v3
0.443	0.08	\16_6ICV\af2_6ICV_DELIM_all_unpaired\MSAforAlphafold_mixed_DELIM_all_unpaired_unrelaxed_rank_1_model_3_v4
0.397	0.04	\16_6ICV\af2_6ICV_DELIM_all_unpaired\MSAforAlphafold_mixed_DELIM_all_unpaired_unrelaxed_rank_2_model_2_v4
0.39	0.08	\16_6ICV\af2_6ICV_DELIM_all_unpaired\MSAforAlphafold_mixed_DELIM_all_unpaired_unrelaxed_rank_3_model_4_v4
0.388	0.08	\16_6ICV\af2_6ICV_DELIM_all_unpaired\MSAforAlphafold_mixed_DELIM_all_unpaired_unrelaxed_rank_4_model_1_v4
0.347	0.05	\16_6ICV\af2_6ICV_DELIM_all_unpaired\MSAforAlphafold_mixed_DELIM_all_unpaired_unrelaxed_rank_5_model_5_v4
0.45	0.09	\16_6ICV\af2_6ICV_DELIM_all_unpaired\MSAforAlphafold_mixed_DELIM_all_unpaired_unrelaxed_rank_1_model_3_v5
0.436	0.1	\16_6ICV\af2_6ICV_DELIM_all_unpaired\MSAforAlphafold_mixed_DELIM_all_unpaired_unrelaxed_rank_2_model_4_v5
0.412	0.05	\16_6ICV\af2_6ICV_DELIM_all_unpaired\MSAforAlphafold_mixed_DELIM_all_unpaired_unrelaxed_rank_3_model_2_v5
0.4	0.09	\16_6ICV\af2_6ICV_DELIM_all_unpaired\MSAforAlphafold_mixed_DELIM_all_unpaired_unrelaxed_rank_4_model_1_v5
0.384	0.08	\16_6ICV\af2_6ICV_DELIM_all_unpaired\MSAforAlphafold_mixed_DELIM_all_unpaired_unrelaxed_rank_5_model_5_v5
0.915	0.73	\17_6IDX\af2_6IDX_DELIM_all_unpaired\MSAforAlphafold_mixed_DELIM_all_unpaired_unrelaxed_rank_1_model_2_v1
0.425	0.42	\17_6IDX\af2_6IDX_DELIM_all_unpaired\MSAforAlphafold_mixed_DELIM_all_unpaired_unrelaxed_rank_2_model_3_v1
0.352	0.01	\17_6IDX\af2_6IDX_DELIM_all_unpaired\MSAforAlphafold_mixed_DELIM_all_unpaired_unrelaxed_rank_3_model_1_v1
0.297	0.02	\17_6IDX\af2_6IDX_DELIM_all_unpaired\MSAforAlphafold_mixed_DELIM_all_unpaired_unrelaxed_rank_4_model_4_v1
0.251	0.01	\17_6IDX\af2_6IDX_DELIM_all_unpaired\MSAforAlphafold_mixed_DELIM_all_unpaired_unrelaxed_rank_5_model_5_v1
0.863	0.6	\17_6IDX\af2_6IDX_DELIM_all_unpaired\MSAforAlphafold_mixed_DELIM_all_unpaired_unrelaxed_rank_1_model_2_v2
0.733	0.58	\17_6IDX\af2_6IDX_DELIM_all_unpaired\MSAforAlphafold_mixed_DELIM_all_unpaired_unrelaxed_rank_2_model_3_v2
0.325	0.01	\17_6IDX\af2_6IDX_DELIM_all_unpaired\MSAforAlphafold_mixed_DELIM_all_unpaired_unrelaxed_rank_3_model_4_v2
0.316	0.01	\17_6IDX\af2_6IDX_DELIM_all_unpaired\MSAforAlphafold_mixed_DELIM_all_unpaired_unrelaxed_rank_4_model_5_v2
0.28	0.01	\17_6IDX\af2_6IDX_DELIM_all_unpaired\MSAforAlphafold_mixed_DELIM_all_unpaired_unrelaxed_rank_5_model_1_v2
0.488	0.36	\17_6IDX\af2_6IDX_DELIM_all_unpaired\MSAforAlphafold_mixed_DELIM_all_unpaired_unrelaxed_rank_1_model_3_v3
0.417	0.02	\17_6IDX\af2_6IDX_DELIM_all_unpaired\MSAforAlphafold_mixed_DELIM_all_unpaired_unrelaxed_rank_2_model_2_v3
0.368	0.01	\17_6IDX\af2_6IDX_DELIM_all_unpaired\MSAforAlphafold_mixed_DELIM_all_unpaired_unrelaxed_rank_3_model_1_v3
0.322	0.01	\17_6IDX\af2_6IDX_DELIM_all_unpaired\MSAforAlphafold_mixed_DELIM_all_unpaired_unrelaxed_rank_4_model_4_v3
0.246	0.01	\17_6IDX\af2_6IDX_DELIM_all_unpaired\MSAforAlphafold_mixed_DELIM_all_unpaired_unrelaxed_rank_5_model_5_v3
0.505	0.42	\17_6IDX\af2_6IDX_DELIM_all_unpaired\MSAforAlphafold_mixed_DELIM_all_unpaired_unrelaxed_rank_1_model_3_v4
0.346	0.01	\17_6IDX\af2_6IDX_DELIM_all_unpaired\MSAforAlphafold_mixed_DELIM_all_unpaired_unrelaxed_rank_2_model_1_v4
0.308	0.01	\17_6IDX\af2_6IDX_DELIM_all_unpaired\MSAforAlphafold_mixed_DELIM_all_unpaired_unrelaxed_rank_3_model_4_v4
0.306	0.04	\17_6IDX\af2_6IDX_DELIM_all_unpaired\MSAforAlphafold_mixed_DELIM_all_unpaired_unrelaxed_rank_4_model_2_v4
0.299	0.01	\17_6IDX\af2_6IDX_DELIM_all_unpaired\MSAforAlphafold_mixed_DELIM_all_unpaired_unrelaxed_rank_5_model_5_v4
0.374	0.01	\17_6IDX\af2_6IDX_DELIM_all_unpaired\MSAforAlphafold_mixed_DELIM_all_unpaired_unrelaxed_rank_1_model_1_v5
0.319	0.01	\17_6IDX\af2_6IDX_DELIM_all_unpaired\MSAforAlphafold_mixed_DELIM_all_unpaired_unrelaxed_rank_2_model_4_v5
0.316	0.02	\17_6IDX\af2_6IDX_DELIM_all_unpaired\MSAforAlphafold_mixed_DELIM_all_unpaired_unrelaxed_rank_3_model_3_v5
0.305	0.02	\17_6IDX\af2_6IDX_DELIM_all_unpaired\MSAforAlphafold_mixed_DELIM_all_unpaired_unrelaxed_rank_4_model_5_v5
0.293	0.03	\17_6IDX\af2_6IDX_DELIM_all_unpaired\MSAforAlphafold_mixed_DELIM_all_unpaired_unrelaxed_rank_5_model_2_v5
0.65	0.74	\18_6IXQ\af2_6IXQ_DELIM_all_unpaired\MSAforAlphafold_mixed_DELIM_all_unpaired_unrelaxed_rank_1_model_2_v1
0.643	0.76	\18_6IXQ\af2_6IXQ_DELIM_all_unpaired\MSAforAlphafold_mixed_DELIM_all_unpaired_unrelaxed_rank_2_model_5_v1
0.633	0.74	\18_6IXQ\af2_6IXQ_DELIM_all_unpaired\MSAforAlphafold_mixed_DELIM_all_unpaired_unrelaxed_rank_3_model_3_v1
0.592	0.69	\18_6IXQ\af2_6IXQ_DELIM_all_unpaired\MSAforAlphafold_mixed_DELIM_all_unpaired_unrelaxed_rank_5_model_1_v1
0.592	0.31	\18_6IXQ\af2_6IXQ_DELIM_all_unpaired\MSAforAlphafold_mixed_DELIM_all_unpaired_unrelaxed_rank_4_model_4_v1
0.676	0.82	\18_6IXQ\af2_6IXQ_DELIM_all_unpaired\MSAforAlphafold_mixed_DELIM_all_unpaired_unrelaxed_rank_1_model_3_v2
0.668	0.77	\18_6IXQ\af2_6IXQ_DELIM_all_unpaired\MSAforAlphafold_mixed_DELIM_all_unpaired_unrelaxed_rank_2_model_4_v2
0.63	0.75	\18_6IXQ\af2_6IXQ_DELIM_all_unpaired\MSAforAlphafold_mixed_DELIM_all_unpaired_unrelaxed_rank_3_model_5_v2
0.508	0.67	\18_6IXQ\af2_6IXQ_DELIM_all_unpaired\MSAforAlphafold_mixed_DELIM_all_unpaired_unrelaxed_rank_4_model_2_v2
0.438	0.72	\18_6IXQ\af2_6IXQ_DELIM_all_unpaired\MSAforAlphafold_mixed_DELIM_all_unpaired_unrelaxed_rank_5_model_1_v2
0.652	0.76	\18_6IXQ\af2_6IXQ_DELIM_all_unpaired\MSAforAlphafold_mixed_DELIM_all_unpaired_unrelaxed_rank_1_model_2_v3
0.648	0.74	\18_6IXQ\af2_6IXQ_DELIM_all_unpaired\MSAforAlphafold_mixed_DELIM_all_unpaired_unrelaxed_rank_2_model_5_v3
0.634	0.77	\18_6IXQ\af2_6IXQ_DELIM_all_unpaired\MSAforAlphafold_mixed_DELIM_all_unpaired_unrelaxed_rank_3_model_3_v3
0.597	0.75	\18_6IXQ\af2_6IXQ_DELIM_all_unpaired\MSAforAlphafold_mixed_DELIM_all_unpaired_unrelaxed_rank_4_model_4_v3
0.571	0.34	\18_6IXQ\af2_6IXQ_DELIM_all_unpaired\MSAforAlphafold_mixed_DELIM_all_unpaired_unrelaxed_rank_5_model_1_v3
0.682	0.8	\18_6IXQ\af2_6IXQ_DELIM_all_unpaired\MSAforAlphafold_mixed_DELIM_all_unpaired_unrelaxed_rank_1_model_3_v4
0.678	0.76	\18_6IXQ\af2_6IXQ_DELIM_all_unpaired\MSAforAlphafold_mixed_DELIM_all_unpaired_unrelaxed_rank_2_model_4_v4
0.632	0.74	\18_6IXQ\af2_6IXQ_DELIM_all_unpaired\MSAforAlphafold_mixed_DELIM_all_unpaired_unrelaxed_rank_3_model_2_v4
0.622	0.75	\18_6IXQ\af2_6IXQ_DELIM_all_unpaired\MSAforAlphafold_mixed_DELIM_all_unpaired_unrelaxed_rank_4_model_5_v4
0.504	0.73	\18_6IXQ\af2_6IXQ_DELIM_all_unpaired\MSAforAlphafold_mixed_DELIM_all_unpaired_unrelaxed_rank_5_model_1_v4
0.649	0.3	\18_6IXQ\af2_6IXQ_DELIM_all_unpaired\MSAforAlphafold_mixed_DELIM_all_unpaired_unrelaxed_rank_1_model_3_v5
0.632	0.77	\18_6IXQ\af2_6IXQ_DELIM_all_unpaired\MSAforAlphafold_mixed_DELIM_all_unpaired_unrelaxed_rank_2_model_4_v5
0.626	0.74	\18_6IXQ\af2_6IXQ_DELIM_all_unpaired\MSAforAlphafold_mixed_DELIM_all_unpaired_unrelaxed_rank_3_model_2_v5
0.593	0.74	\18_6IXQ\af2_6IXQ_DELIM_all_unpaired\MSAforAlphafold_mixed_DELIM_all_unpaired_unrelaxed_rank_4_model_1_v5
0.498	0.74	\18_6IXQ\af2_6IXQ_DELIM_all_unpaired\MSAforAlphafold_mixed_DELIM_all_unpaired_unrelaxed_rank_5_model_5_v5
0.781	0.78	\19_6J0W\af2_6J0W_DELIM_all_unpaired\MSAforAlphafold_mixed_DELIM_all_unpaired_unrelaxed_rank_1_model_1_v1
0.675	0.42	\19_6J0W\af2_6J0W_DELIM_all_unpaired\MSAforAlphafold_mixed_DELIM_all_unpaired_unrelaxed_rank_2_model_3_v1
0.671	0.54	\19_6J0W\af2_6J0W_DELIM_all_unpaired\MSAforAlphafold_mixed_DELIM_all_unpaired_unrelaxed_rank_3_model_2_v1
0.642	0.52	\19_6J0W\af2_6J0W_DELIM_all_unpaired\MSAforAlphafold_mixed_DELIM_all_unpaired_unrelaxed_rank_4_model_5_v1
0.622	0.56	\19_6J0W\af2_6J0W_DELIM_all_unpaired\MSAforAlphafold_mixed_DELIM_all_unpaired_unrelaxed_rank_5_model_4_v1
0.739	0.78	\19_6J0W\af2_6J0W_DELIM_all_unpaired\MSAforAlphafold_mixed_DELIM_all_unpaired_unrelaxed_rank_1_model_2_v2
0.688	0.44	\19_6J0W\af2_6J0W_DELIM_all_unpaired\MSAforAlphafold_mixed_DELIM_all_unpaired_unrelaxed_rank_2_model_1_v2
0.683	0.5	\19_6J0W\af2_6J0W_DELIM_all_unpaired\MSAforAlphafold_mixed_DELIM_all_unpaired_unrelaxed_rank_3_model_3_v2
0.657	0.49	\19_6J0W\af2_6J0W_DELIM_all_unpaired\MSAforAlphafold_mixed_DELIM_all_unpaired_unrelaxed_rank_4_model_5_v2
0.644	0.56	\19_6J0W\af2_6J0W_DELIM_all_unpaired\MSAforAlphafold_mixed_DELIM_all_unpaired_unrelaxed_rank_5_model_4_v2
0.692	0.55	\19_6J0W\af2_6J0W_DELIM_all_unpaired\MSAforAlphafold_mixed_DELIM_all_unpaired_unrelaxed_rank_1_model_2_v3
0.691	0.35	\19_6J0W\af2_6J0W_DELIM_all_unpaired\MSAforAlphafold_mixed_DELIM_all_unpaired_unrelaxed_rank_2_model_1_v3
0.688	0.43	\19_6J0W\af2_6J0W_DELIM_all_unpaired\MSAforAlphafold_mixed_DELIM_all_unpaired_unrelaxed_rank_3_model_3_v3
0.651	0.46	\19_6J0W\af2_6J0W_DELIM_all_unpaired\MSAforAlphafold_mixed_DELIM_all_unpaired_unrelaxed_rank_4_model_5_v3
0.645	0.56	\19_6J0W\af2_6J0W_DELIM_all_unpaired\MSAforAlphafold_mixed_DELIM_all_unpaired_unrelaxed_rank_5_model_4_v3
0.774	0.78	\19_6J0W\af2_6J0W_DELIM_all_unpaired\MSAforAlphafold_mixed_DELIM_all_unpaired_unrelaxed_rank_1_model_2_v4
0.734	0.76	\19_6J0W\af2_6J0W_DELIM_all_unpaired\MSAforAlphafold_mixed_DELIM_all_unpaired_unrelaxed_rank_2_model_4_v4
0.711	0.39	\19_6J0W\af2_6J0W_DELIM_all_unpaired\MSAforAlphafold_mixed_DELIM_all_unpaired_unrelaxed_rank_3_model_1_v4
0.691	0.51	\19_6J0W\af2_6J0W_DELIM_all_unpaired\MSAforAlphafold_mixed_DELIM_all_unpaired_unrelaxed_rank_4_model_3_v4
0.654	0.4	\19_6J0W\af2_6J0W_DELIM_all_unpaired\MSAforAlphafold_mixed_DELIM_all_unpaired_unrelaxed_rank_5_model_5_v4
0.689	0.32	\19_6J0W\af2_6J0W_DELIM_all_unpaired\MSAforAlphafold_mixed_DELIM_all_unpaired_unrelaxed_rank_1_model_3_v5
0.688	0.42	\19_6J0W\af2_6J0W_DELIM_all_unpaired\MSAforAlphafold_mixed_DELIM_all_unpaired_unrelaxed_rank_2_model_2_v5
0.684	0.4	\19_6J0W\af2_6J0W_DELIM_all_unpaired\MSAforAlphafold_mixed_DELIM_all_unpaired_unrelaxed_rank_3_model_1_v5
0.651	0.33	\19_6J0W\af2_6J0W_DELIM_all_unpaired\MSAforAlphafold_mixed_DELIM_all_unpaired_unrelaxed_rank_4_model_5_v5
0.644	0.42	\19_6J0W\af2_6J0W_DELIM_all_unpaired\MSAforAlphafold_mixed_DELIM_all_unpaired_unrelaxed_rank_5_model_4_v5
0.649	0.18	\20_6J0X\af2_6J0X_DELIM_all_unpaired\MSAforAlphafold_mixed_DELIM_all_unpaired_unrelaxed_rank_1_model_1_v1
0.604	0.47	\20_6J0X\af2_6J0X_DELIM_all_unpaired\MSAforAlphafold_mixed_DELIM_all_unpaired_unrelaxed_rank_2_model_2_v1
0.575	0.19	\20_6J0X\af2_6J0X_DELIM_all_unpaired\MSAforAlphafold_mixed_DELIM_all_unpaired_unrelaxed_rank_3_model_3_v1
0.559	0.58	\20_6J0X\af2_6J0X_DELIM_all_unpaired\MSAforAlphafold_mixed_DELIM_all_unpaired_unrelaxed_rank_4_model_4_v1
0.489	0.32	\20_6J0X\af2_6J0X_DELIM_all_unpaired\MSAforAlphafold_mixed_DELIM_all_unpaired_unrelaxed_rank_5_model_5_v1
0.626	0.19	\20_6J0X\af2_6J0X_DELIM_all_unpaired\MSAforAlphafold_mixed_DELIM_all_unpaired_unrelaxed_rank_1_model_3_v2
0.589	0.19	\20_6J0X\af2_6J0X_DELIM_all_unpaired\MSAforAlphafold_mixed_DELIM_all_unpaired_unrelaxed_rank_2_model_4_v2
0.517	0.24	\20_6J0X\af2_6J0X_DELIM_all_unpaired\MSAforAlphafold_mixed_DELIM_all_unpaired_unrelaxed_rank_3_model_2_v2
0.498	0.16	\20_6J0X\af2_6J0X_DELIM_all_unpaired\MSAforAlphafold_mixed_DELIM_all_unpaired_unrelaxed_rank_4_model_5_v2
0.495	0.13	\20_6J0X\af2_6J0X_DELIM_all_unpaired\MSAforAlphafold_mixed_DELIM_all_unpaired_unrelaxed_rank_5_model_1_v2
0.574	0.45	\20_6J0X\af2_6J0X_DELIM_all_unpaired\MSAforAlphafold_mixed_DELIM_all_unpaired_unrelaxed_rank_1_model_2_v3
0.548	0.18	\20_6J0X\af2_6J0X_DELIM_all_unpaired\MSAforAlphafold_mixed_DELIM_all_unpaired_unrelaxed_rank_2_model_1_v3
0.53	0.17	\20_6J0X\af2_6J0X_DELIM_all_unpaired\MSAforAlphafold_mixed_DELIM_all_unpaired_unrelaxed_rank_3_model_3_v3
0.499	0.39	\20_6J0X\af2_6J0X_DELIM_all_unpaired\MSAforAlphafold_mixed_DELIM_all_unpaired_unrelaxed_rank_4_model_4_v3
0.454	0.22	\20_6J0X\af2_6J0X_DELIM_all_unpaired\MSAforAlphafold_mixed_DELIM_all_unpaired_unrelaxed_rank_5_model_5_v3
0.549	0.56	\20_6J0X\af2_6J0X_DELIM_all_unpaired\MSAforAlphafold_mixed_DELIM_all_unpaired_unrelaxed_rank_1_model_4_v4
0.547	0.18	\20_6J0X\af2_6J0X_DELIM_all_unpaired\MSAforAlphafold_mixed_DELIM_all_unpaired_unrelaxed_rank_2_model_3_v4
0.539	0.17	\20_6J0X\af2_6J0X_DELIM_all_unpaired\MSAforAlphafold_mixed_DELIM_all_unpaired_unrelaxed_rank_3_model_1_v4
0.507	0.35	\20_6J0X\af2_6J0X_DELIM_all_unpaired\MSAforAlphafold_mixed_DELIM_all_unpaired_unrelaxed_rank_4_model_2_v4
0.454	0.22	\20_6J0X\af2_6J0X_DELIM_all_unpaired\MSAforAlphafold_mixed_DELIM_all_unpaired_unrelaxed_rank_5_model_5_v4
0.59	0.7	\20_6J0X\af2_6J0X_DELIM_all_unpaired\MSAforAlphafold_mixed_DELIM_all_unpaired_unrelaxed_rank_1_model_4_v5
0.581	0.47	\20_6J0X\af2_6J0X_DELIM_all_unpaired\MSAforAlphafold_mixed_DELIM_all_unpaired_unrelaxed_rank_2_model_2_v5
0.558	0.17	\20_6J0X\af2_6J0X_DELIM_all_unpaired\MSAforAlphafold_mixed_DELIM_all_unpaired_unrelaxed_rank_3_model_1_v5
0.514	0.48	\20_6J0X\af2_6J0X_DELIM_all_unpaired\MSAforAlphafold_mixed_DELIM_all_unpaired_unrelaxed_rank_4_model_5_v5
0.456	0.04	\20_6J0X\af2_6J0X_DELIM_all_unpaired\MSAforAlphafold_mixed_DELIM_all_unpaired_unrelaxed_rank_5_model_3_v5
0.882	0.74	\22_6JLH\af2_6JLH_DELIM_all_unpaired\MSAforAlphafold_mixed_DELIM_all_unpaired_unrelaxed_rank_1_model_2_v1
0.881	0.78	\22_6JLH\af2_6JLH_DELIM_all_unpaired\MSAforAlphafold_mixed_DELIM_all_unpaired_unrelaxed_rank_2_model_4_v1
0.88	0.78	\22_6JLH\af2_6JLH_DELIM_all_unpaired\MSAforAlphafold_mixed_DELIM_all_unpaired_unrelaxed_rank_3_model_1_v1
0.873	0.77	\22_6JLH\af2_6JLH_DELIM_all_unpaired\MSAforAlphafold_mixed_DELIM_all_unpaired_unrelaxed_rank_4_model_5_v1
0.87	0.79	\22_6JLH\af2_6JLH_DELIM_all_unpaired\MSAforAlphafold_mixed_DELIM_all_unpaired_unrelaxed_rank_5_model_3_v1
0.875	0.77	\22_6JLH\af2_6JLH_DELIM_all_unpaired\MSAforAlphafold_mixed_DELIM_all_unpaired_unrelaxed_rank_1_model_4_v2
0.872	0.76	\22_6JLH\af2_6JLH_DELIM_all_unpaired\MSAforAlphafold_mixed_DELIM_all_unpaired_unrelaxed_rank_2_model_2_v2
0.861	0.77	\22_6JLH\af2_6JLH_DELIM_all_unpaired\MSAforAlphafold_mixed_DELIM_all_unpaired_unrelaxed_rank_3_model_5_v2
0.86	0.77	\22_6JLH\af2_6JLH_DELIM_all_unpaired\MSAforAlphafold_mixed_DELIM_all_unpaired_unrelaxed_rank_4_model_3_v2
0.845	0.77	\22_6JLH\af2_6JLH_DELIM_all_unpaired\MSAforAlphafold_mixed_DELIM_all_unpaired_unrelaxed_rank_5_model_1_v2
0.874	0.78	\22_6JLH\af2_6JLH_DELIM_all_unpaired\MSAforAlphafold_mixed_DELIM_all_unpaired_unrelaxed_rank_1_model_4_v3
0.872	0.79	\22_6JLH\af2_6JLH_DELIM_all_unpaired\MSAforAlphafold_mixed_DELIM_all_unpaired_unrelaxed_rank_2_model_5_v3
0.871	0.64	\22_6JLH\af2_6JLH_DELIM_all_unpaired\MSAforAlphafold_mixed_DELIM_all_unpaired_unrelaxed_rank_3_model_2_v3
0.86	0.79	\22_6JLH\af2_6JLH_DELIM_all_unpaired\MSAforAlphafold_mixed_DELIM_all_unpaired_unrelaxed_rank_4_model_3_v3
0.819	0.76	\22_6JLH\af2_6JLH_DELIM_all_unpaired\MSAforAlphafold_mixed_DELIM_all_unpaired_unrelaxed_rank_5_model_1_v3
0.878	0.75	\22_6JLH\af2_6JLH_DELIM_all_unpaired\MSAforAlphafold_mixed_DELIM_all_unpaired_unrelaxed_rank_1_model_2_v4
0.876	0.76	\22_6JLH\af2_6JLH_DELIM_all_unpaired\MSAforAlphafold_mixed_DELIM_all_unpaired_unrelaxed_rank_2_model_4_v4
0.869	0.75	\22_6JLH\af2_6JLH_DELIM_all_unpaired\MSAforAlphafold_mixed_DELIM_all_unpaired_unrelaxed_rank_3_model_1_v4
0.858	0.77	\22_6JLH\af2_6JLH_DELIM_all_unpaired\MSAforAlphafold_mixed_DELIM_all_unpaired_unrelaxed_rank_4_model_5_v4
0.851	0.78	\22_6JLH\af2_6JLH_DELIM_all_unpaired\MSAforAlphafold_mixed_DELIM_all_unpaired_unrelaxed_rank_5_model_3_v4
0.871	0.73	\22_6JLH\af2_6JLH_DELIM_all_unpaired\MSAforAlphafold_mixed_DELIM_all_unpaired_unrelaxed_rank_1_model_5_v5
0.864	0.77	\22_6JLH\af2_6JLH_DELIM_all_unpaired\MSAforAlphafold_mixed_DELIM_all_unpaired_unrelaxed_rank_2_model_3_v5
0.86	0.79	\22_6JLH\af2_6JLH_DELIM_all_unpaired\MSAforAlphafold_mixed_DELIM_all_unpaired_unrelaxed_rank_3_model_1_v5
0.56	0.11	\22_6JLH\af2_6JLH_DELIM_all_unpaired\MSAforAlphafold_mixed_DELIM_all_unpaired_unrelaxed_rank_4_model_2_v5
[truncated: 626 more rows]

## Sheet: Figure3b
CAPRI Peptide Rank	AF2 model confidence score	Path2File (provides the origin where the model wa calculated from)
Acceptable	0.878	\2_5OJR\af2_5OJR_DELIM\MSAforAlphafold_mixed_DELIM_unrelaxed_rank_2_model_4_v1
Acceptable	0.876	\2_5OJR\af2_5OJR_DELIM\MSAforAlphafold_mixed_DELIM_unrelaxed_rank_3_model_3_v1
Acceptable	0.874	\2_5OJR\af2_5OJR_DELIM\MSAforAlphafold_mixed_DELIM_unrelaxed_rank_4_model_1_v1
Acceptable	0.783	\2_5OJR\af2_5OJR_DELIM\MSAforAlphafold_mixed_DELIM_unrelaxed_rank_5_model_2_v1
Acceptable	0.881	\2_5OJR\af2_5OJR_DELIM\MSAforAlphafold_mixed_DELIM_unrelaxed_rank_2_model_2_v2
Acceptable	0.877	\2_5OJR\af2_5OJR_DELIM\MSAforAlphafold_mixed_DELIM_unrelaxed_rank_4_model_1_v2
Acceptable	0.877	\2_5OJR\af2_5OJR_DELIM\MSAforAlphafold_mixed_DELIM_unrelaxed_rank_3_model_4_v2
Acceptable	0.875	\2_5OJR\af2_5OJR_DELIM\MSAforAlphafold_mixed_DELIM_unrelaxed_rank_5_model_3_v2
Acceptable	0.886	\2_5OJR\af2_5OJR_DELIM\MSAforAlphafold_mixed_DELIM_unrelaxed_rank_1_model_2_v3
Acceptable	0.873	\2_5OJR\af2_5OJR_DELIM\MSAforAlphafold_mixed_DELIM_unrelaxed_rank_2_model_4_v3
Acceptable	0.871	\2_5OJR\af2_5OJR_DELIM\MSAforAlphafold_mixed_DELIM_unrelaxed_rank_3_model_1_v3
Acceptable	0.867	\2_5OJR\af2_5OJR_DELIM\MSAforAlphafold_mixed_DELIM_unrelaxed_rank_4_model_3_v3
Acceptable	0.864	\2_5OJR\af2_5OJR_DELIM\MSAforAlphafold_mixed_DELIM_unrelaxed_rank_5_model_5_v3
Acceptable	0.89	\2_5OJR\af2_5OJR_DELIM\MSAforAlphafold_mixed_DELIM_unrelaxed_rank_1_model_2_v4
Acceptable	0.882	\2_5OJR\af2_5OJR_DELIM\MSAforAlphafold_mixed_DELIM_unrelaxed_rank_2_model_4_v4
Acceptable	0.881	\2_5OJR\af2_5OJR_DELIM\MSAforAlphafold_mixed_DELIM_unrelaxed_rank_3_model_3_v4
Acceptable	0.881	\2_5OJR\af2_5OJR_DELIM\MSAforAlphafold_mixed_DELIM_unrelaxed_rank_4_model_5_v4
Acceptable	0.876	\2_5OJR\af2_5OJR_DELIM\MSAforAlphafold_mixed_DELIM_unrelaxed_rank_5_model_1_v4
Acceptable	0.874	\2_5OJR\af2_5OJR_DELIM\MSAforAlphafold_mixed_DELIM_unrelaxed_rank_3_model_5_v5
Acceptable	0.874	\2_5OJR\af2_5OJR_DELIM\MSAforAlphafold_mixed_DELIM_unrelaxed_rank_2_model_1_v5
Acceptable	0.872	\2_5OJR\af2_5OJR_DELIM\MSAforAlphafold_mixed_DELIM_unrelaxed_rank_4_model_4_v5
Acceptable	0.871	\2_5OJR\af2_5OJR_DELIM\MSAforAlphafold_mixed_DELIM_unrelaxed_rank_5_model_3_v5
Acceptable	0.858	\12_6DO3\af2_6DO3_DELIM\MSAforAlphafold_mixed_DELIM_unrelaxed_rank_1_model_2_v1
Acceptable	0.852	\12_6DO3\af2_6DO3_DELIM\MSAforAlphafold_mixed_DELIM_unrelaxed_rank_3_model_5_v1
Acceptable	0.845	\12_6DO3\af2_6DO3_DELIM\MSAforAlphafold_mixed_DELIM_unrelaxed_rank_4_model_4_v1
Acceptable	0.844	\12_6DO3\af2_6DO3_DELIM\MSAforAlphafold_mixed_DELIM_unrelaxed_rank_2_model_4_v2
Acceptable	0.827	\12_6DO3\af2_6DO3_DELIM\MSAforAlphafold_mixed_DELIM_unrelaxed_rank_3_model_5_v2
Acceptable	0.806	\12_6DO3\af2_6DO3_DELIM\MSAforAlphafold_mixed_DELIM_unrelaxed_rank_4_model_1_v2
Acceptable	0.796	\12_6DO3\af2_6DO3_DELIM\MSAforAlphafold_mixed_DELIM_unrelaxed_rank_5_model_3_v2
Acceptable	0.852	\12_6DO3\af2_6DO3_DELIM\MSAforAlphafold_mixed_DELIM_unrelaxed_rank_1_model_2_v3
Acceptable	0.846	\12_6DO3\af2_6DO3_DELIM\MSAforAlphafold_mixed_DELIM_unrelaxed_rank_2_model_4_v3
Acceptable	0.838	\12_6DO3\af2_6DO3_DELIM\MSAforAlphafold_mixed_DELIM_unrelaxed_rank_3_model_1_v3
Acceptable	0.828	\12_6DO3\af2_6DO3_DELIM\MSAforAlphafold_mixed_DELIM_unrelaxed_rank_4_model_5_v3
Acceptable	0.797	\12_6DO3\af2_6DO3_DELIM\MSAforAlphafold_mixed_DELIM_unrelaxed_rank_5_model_3_v3
Acceptable	0.854	\12_6DO3\af2_6DO3_DELIM\MSAforAlphafold_mixed_DELIM_unrelaxed_rank_2_model_4_v4
Acceptable	0.824	\12_6DO3\af2_6DO3_DELIM\MSAforAlphafold_mixed_DELIM_unrelaxed_rank_3_model_5_v4
Acceptable	0.804	\12_6DO3\af2_6DO3_DELIM\MSAforAlphafold_mixed_DELIM_unrelaxed_rank_4_model_1_v4
Acceptable	0.803	\12_6DO3\af2_6DO3_DELIM\MSAforAlphafold_mixed_DELIM_unrelaxed_rank_5_model_3_v4
Acceptable	0.844	\12_6DO3\af2_6DO3_DELIM\MSAforAlphafold_mixed_DELIM_unrelaxed_rank_2_model_4_v5
Acceptable	0.827	\12_6DO3\af2_6DO3_DELIM\MSAforAlphafold_mixed_DELIM_unrelaxed_rank_3_model_1_v5
Acceptable	0.805	\12_6DO3\af2_6DO3_DELIM\MSAforAlphafold_mixed_DELIM_unrelaxed_rank_4_model_5_v5
Acceptable	0.804	\12_6DO3\af2_6DO3_DELIM\MSAforAlphafold_mixed_DELIM_unrelaxed_rank_5_model_3_v5
Acceptable	0.896	\13_6G04\af2_6G04_DELIM\MSAforAlphafold_mixed_DELIM_unrelaxed_rank_2_model_2_v1
Acceptable	0.89	\13_6G04\af2_6G04_DELIM\MSAforAlphafold_mixed_DELIM_unrelaxed_rank_3_model_1_v1
Acceptable	0.834	\13_6G04\af2_6G04_DELIM\MSAforAlphafold_mixed_DELIM_unrelaxed_rank_4_model_3_v1
Acceptable	0.816	\13_6G04\af2_6G04_DELIM\MSAforAlphafold_mixed_DELIM_unrelaxed_rank_5_model_5_v1
Acceptable	0.91	\13_6G04\af2_6G04_DELIM\MSAforAlphafold_mixed_DELIM_unrelaxed_rank_1_model_4_v2
Acceptable	0.901	\13_6G04\af2_6G04_DELIM\MSAforAlphafold_mixed_DELIM_unrelaxed_rank_2_model_2_v2
Acceptable	0.899	\13_6G04\af2_6G04_DELIM\MSAforAlphafold_mixed_DELIM_unrelaxed_rank_3_model_1_v2
Acceptable	0.868	\13_6G04\af2_6G04_DELIM\MSAforAlphafold_mixed_DELIM_unrelaxed_rank_4_model_3_v2
Acceptable	0.823	\13_6G04\af2_6G04_DELIM\MSAforAlphafold_mixed_DELIM_unrelaxed_rank_5_model_5_v2
Acceptable	0.897	\13_6G04\af2_6G04_DELIM\MSAforAlphafold_mixed_DELIM_unrelaxed_rank_2_model_1_v3
Acceptable	0.853	\13_6G04\af2_6G04_DELIM\MSAforAlphafold_mixed_DELIM_unrelaxed_rank_4_model_3_v3
Acceptable	0.828	\13_6G04\af2_6G04_DELIM\MSAforAlphafold_mixed_DELIM_unrelaxed_rank_5_model_5_v3
Acceptable	0.904	\13_6G04\af2_6G04_DELIM\MSAforAlphafold_mixed_DELIM_unrelaxed_rank_2_model_2_v4
Acceptable	0.897	\13_6G04\af2_6G04_DELIM\MSAforAlphafold_mixed_DELIM_unrelaxed_rank_3_model_1_v4
Acceptable	0.869	\13_6G04\af2_6G04_DELIM\MSAforAlphafold_mixed_DELIM_unrelaxed_rank_4_model_3_v4
Acceptable	0.832	\13_6G04\af2_6G04_DELIM\MSAforAlphafold_mixed_DELIM_unrelaxed_rank_5_model_5_v4
Acceptable	0.883	\13_6G04\af2_6G04_DELIM\MSAforAlphafold_mixed_DELIM_unrelaxed_rank_2_model_1_v5
Acceptable	0.88	\13_6G04\af2_6G04_DELIM\MSAforAlphafold_mixed_DELIM_unrelaxed_rank_3_model_2_v5
Acceptable	0.815	\13_6G04\af2_6G04_DELIM\MSAforAlphafold_mixed_DELIM_unrelaxed_rank_4_model_3_v5
Acceptable	0.812	\13_6G04\af2_6G04_DELIM\MSAforAlphafold_mixed_DELIM_unrelaxed_rank_5_model_5_v5
Acceptable	0.315	\18_6IXQ\af2_6IXQ_DELIM\MSAforAlphafold_mixed_DELIM_unrelaxed_rank_5_model_1_v1
Acceptable	0.627	\18_6IXQ\af2_6IXQ_DELIM\MSAforAlphafold_mixed_DELIM_unrelaxed_rank_4_model_4_v2
Acceptable	0.444	\18_6IXQ\af2_6IXQ_DELIM\MSAforAlphafold_mixed_DELIM_unrelaxed_rank_2_model_3_v3
Acceptable	0.331	\18_6IXQ\af2_6IXQ_DELIM\MSAforAlphafold_mixed_DELIM_unrelaxed_rank_3_model_1_v3
Acceptable	0.324	\18_6IXQ\af2_6IXQ_DELIM\MSAforAlphafold_mixed_DELIM_unrelaxed_rank_4_model_2_v3
Acceptable	0.315	\18_6IXQ\af2_6IXQ_DELIM\MSAforAlphafold_mixed_DELIM_unrelaxed_rank_5_model_4_v3
Acceptable	0.305	\18_6IXQ\af2_6IXQ_DELIM\MSAforAlphafold_mixed_DELIM_unrelaxed_rank_5_model_1_v5
Acceptable	0.625	\19_6J0W\af2_6J0W_DELIM\MSAforAlphafold_mixed_DELIM_unrelaxed_rank_3_model_2_v3
Acceptable	0.627	\19_6J0W\af2_6J0W_DELIM\MSAforAlphafold_mixed_DELIM_unrelaxed_rank_3_model_1_v5
Acceptable	0.524	\22_6JLH\af2_6JLH_DELIM\MSAforAlphafold_mixed_DELIM_unrelaxed_rank_5_model_3_v4
Acceptable	0.659	\26_6L0V\af2_6L0V_DELIM\MSAforAlphafold_mixed_DELIM_unrelaxed_rank_1_model_5_v1
Acceptable	0.637	\26_6L0V\af2_6L0V_DELIM\MSAforAlphafold_mixed_DELIM_unrelaxed_rank_2_model_1_v1
Acceptable	0.608	\26_6L0V\af2_6L0V_DELIM\MSAforAlphafold_mixed_DELIM_unrelaxed_rank_3_model_4_v1
Acceptable	0.571	\26_6L0V\af2_6L0V_DELIM\MSAforAlphafold_mixed_DELIM_unrelaxed_rank_4_model_2_v1
Acceptable	0.497	\26_6L0V\af2_6L0V_DELIM\MSAforAlphafold_mixed_DELIM_unrelaxed_rank_5_model_3_v1
Acceptable	0.643	\26_6L0V\af2_6L0V_DELIM\MSAforAlphafold_mixed_DELIM_unrelaxed_rank_1_model_5_v2
Acceptable	0.623	\26_6L0V\af2_6L0V_DELIM\MSAforAlphafold_mixed_DELIM_unrelaxed_rank_2_model_1_v2
Acceptable	0.606	\26_6L0V\af2_6L0V_DELIM\MSAforAlphafold_mixed_DELIM_unrelaxed_rank_3_model_4_v2
Acceptable	0.582	\26_6L0V\af2_6L0V_DELIM\MSAforAlphafold_mixed_DELIM_unrelaxed_rank_4_model_2_v2
Acceptable	0.524	\26_6L0V\af2_6L0V_DELIM\MSAforAlphafold_mixed_DELIM_unrelaxed_rank_5_model_3_v2
Acceptable	0.641	\26_6L0V\af2_6L0V_DELIM\MSAforAlphafold_mixed_DELIM_unrelaxed_rank_2_model_1_v3
Acceptable	0.575	\26_6L0V\af2_6L0V_DELIM\MSAforAlphafold_mixed_DELIM_unrelaxed_rank_3_model_4_v3
Acceptable	0.555	\26_6L0V\af2_6L0V_DELIM\MSAforAlphafold_mixed_DELIM_unrelaxed_rank_4_model_2_v3
Acceptable	0.49	\26_6L0V\af2_6L0V_DELIM\MSAforAlphafold_mixed_DELIM_unrelaxed_rank_5_model_3_v3
Acceptable	0.641	\26_6L0V\af2_6L0V_DELIM\MSAforAlphafold_mixed_DELIM_unrelaxed_rank_1_model_1_v4
Acceptable	0.602	\26_6L0V\af2_6L0V_DELIM\MSAforAlphafold_mixed_DELIM_unrelaxed_rank_3_model_4_v4
Acceptable	0.508	\26_6L0V\af2_6L0V_DELIM\MSAforAlphafold_mixed_DELIM_unrelaxed_rank_5_model_3_v4
Acceptable	0.615	\26_6L0V\af2_6L0V_DELIM\MSAforAlphafold_mixed_DELIM_unrelaxed_rank_2_model_1_v5
Acceptable	0.577	\26_6L0V\af2_6L0V_DELIM\MSAforAlphafold_mixed_DELIM_unrelaxed_rank_3_model_4_v5
Acceptable	0.496	\26_6L0V\af2_6L0V_DELIM\MSAforAlphafold_mixed_DELIM_unrelaxed_rank_4_model_3_v5
Acceptable	0.491	\26_6L0V\af2_6L0V_DELIM\MSAforAlphafold_mixed_DELIM_unrelaxed_rank_5_model_2_v5
Acceptable	0.418	\37_6XFK\af2_6XFK_DELIM\MSAforAlphafold_mixed_DELIM_unrelaxed_rank_4_model_5_v1
Acceptable	0.465	\43_7F2D\af2_7F2D_DELIM\MSAforAlphafold_mixed_DELIM_unrelaxed_rank_1_model_2_v1
Acceptable	0.378	\43_7F2D\af2_7F2D_DELIM\MSAforAlphafold_mixed_DELIM_unrelaxed_rank_3_model_3_v1
Acceptable	0.44	\43_7F2D\af2_7F2D_DELIM\MSAforAlphafold_mixed_DELIM_unrelaxed_rank_1_model_2_v2
Acceptable	0.404	\43_7F2D\af2_7F2D_DELIM\MSAforAlphafold_mixed_DELIM_unrelaxed_rank_4_model_3_v2
Acceptable	0.391	\43_7F2D\af2_7F2D_DELIM\MSAforAlphafold_mixed_DELIM_unrelaxed_rank_3_model_3_v3
Acceptable	0.381	\43_7F2D\af2_7F2D_DELIM\MSAforAlphafold_mixed_DELIM_unrelaxed_rank_4_model_5_v3
Acceptable	0.367	\43_7F2D\af2_7F2D_DELIM\MSAforAlphafold_mixed_DELIM_unrelaxed_rank_5_model_4_v3
Acceptable	0.397	\43_7F2D\af2_7F2D_DELIM\MSAforAlphafold_mixed_DELIM_unrelaxed_rank_2_model_3_v4
Acceptable	0.439	\43_7F2D\af2_7F2D_DELIM\MSAforAlphafold_mixed_DELIM_unrelaxed_rank_1_model_2_v5
Acceptable	0.378	\43_7F2D\af2_7F2D_DELIM\MSAforAlphafold_mixed_DELIM_unrelaxed_rank_2_model_3_v5
Acceptable	0.375	\43_7F2D\af2_7F2D_DELIM\MSAforAlphafold_mixed_DELIM_unrelaxed_rank_3_model_4_v5
Acceptable	0.322	\43_7F2D\af2_7F2D_DELIM\MSAforAlphafold_mixed_DELIM_unrelaxed_rank_5_model_1_v5
Acceptable	0.661	\44_7MKK\af2_7MKK_DELIM\MSAforAlphafold_mixed_DELIM_unrelaxed_rank_4_model_1_v5
Acceptable	0.815	\47_7QDW\af2_7QDW_DELIM\MSAforAlphafold_mixed_DELIM_unrelaxed_rank_1_model_4_v1
Acceptable	0.798	\47_7QDW\af2_7QDW_DELIM\MSAforAlphafold_mixed_DELIM_unrelaxed_rank_3_model_5_v1
Acceptable	0.797	\47_7QDW\af2_7QDW_DELIM\MSAforAlphafold_mixed_DELIM_unrelaxed_rank_2_model_1_v1
Acceptable	0.792	\47_7QDW\af2_7QDW_DELIM\MSAforAlphafold_mixed_DELIM_unrelaxed_rank_4_model_3_v1
Acceptable	0.724	\47_7QDW\af2_7QDW_DELIM\MSAforAlphafold_mixed_DELIM_unrelaxed_rank_5_model_2_v1
Acceptable	0.811	\47_7QDW\af2_7QDW_DELIM\MSAforAlphafold_mixed_DELIM_unrelaxed_rank_1_model_4_v2
Acceptable	0.803	\47_7QDW\af2_7QDW_DELIM\MSAforAlphafold_mixed_DELIM_unrelaxed_rank_2_model_5_v2
Acceptable	0.787	\47_7QDW\af2_7QDW_DELIM\MSAforAlphafold_mixed_DELIM_unrelaxed_rank_4_model_1_v2
Acceptable	0.815	\47_7QDW\af2_7QDW_DELIM\MSAforAlphafold_mixed_DELIM_unrelaxed_rank_1_model_2_v3
Acceptable	0.814	\47_7QDW\af2_7QDW_DELIM\MSAforAlphafold_mixed_DELIM_unrelaxed_rank_2_model_4_v3
Acceptable	0.801	\47_7QDW\af2_7QDW_DELIM\MSAforAlphafold_mixed_DELIM_unrelaxed_rank_3_model_5_v3
Acceptable	0.791	\47_7QDW\af2_7QDW_DELIM\MSAforAlphafold_mixed_DELIM_unrelaxed_rank_4_model_1_v3
Acceptable	0.791	\47_7QDW\af2_7QDW_DELIM\MSAforAlphafold_mixed_DELIM_unrelaxed_rank_5_model_3_v3
Acceptable	0.816	\47_7QDW\af2_7QDW_DELIM\MSAforAlphafold_mixed_DELIM_unrelaxed_rank_1_model_4_v4
Acceptable	0.808	\47_7QDW\af2_7QDW_DELIM\MSAforAlphafold_mixed_DELIM_unrelaxed_rank_2_model_2_v4
Acceptable	0.801	\47_7QDW\af2_7QDW_DELIM\MSAforAlphafold_mixed_DELIM_unrelaxed_rank_3_model_5_v4
Acceptable	0.795	\47_7QDW\af2_7QDW_DELIM\MSAforAlphafold_mixed_DELIM_unrelaxed_rank_4_model_1_v4
Acceptable	0.794	\47_7QDW\af2_7QDW_DELIM\MSAforAlphafold_mixed_DELIM_unrelaxed_rank_5_model_3_v4
Acceptable	0.817	\47_7QDW\af2_7QDW_DELIM\MSAforAlphafold_mixed_DELIM_unrelaxed_rank_1_model_4_v5
Acceptable	0.808	\47_7QDW\af2_7QDW_DELIM\MSAforAlphafold_mixed_DELIM_unrelaxed_rank_2_model_2_v5
Acceptable	0.8	\47_7QDW\af2_7QDW_DELIM\MSAforAlphafold_mixed_DELIM_unrelaxed_rank_3_model_5_v5
Acceptable	0.79	\47_7QDW\af2_7QDW_DELIM\MSAforAlphafold_mixed_DELIM_unrelaxed_rank_4_model_1_v5
Acceptable	0.588	\48_7RXQ\af2_7RXQ_DELIM\MSAforAlphafold_mixed_DELIM_unrelaxed_rank_2_model_4_v1
Acceptable	0.551	\48_7RXQ\af2_7RXQ_DELIM\MSAforAlphafold_mixed_DELIM_unrelaxed_rank_3_model_1_v1
Acceptable	0.75	\48_7RXQ\af2_7RXQ_DELIM\MSAforAlphafold_mixed_DELIM_unrelaxed_rank_3_model_3_v2
Acceptable	0.709	\48_7RXQ\af2_7RXQ_DELIM\MSAforAlphafold_mixed_DELIM_unrelaxed_rank_1_model_1_v3
Acceptable	0.631	\48_7RXQ\af2_7RXQ_DELIM\MSAforAlphafold_mixed_DELIM_unrelaxed_rank_2_model_3_v3
Acceptable	0.619	\48_7RXQ\af2_7RXQ_DELIM\MSAforAlphafold_mixed_DELIM_unrelaxed_rank_3_model_2_v3
Acceptable	0.567	\48_7RXQ\af2_7RXQ_DELIM\MSAforAlphafold_mixed_DELIM_unrelaxed_rank_4_model_4_v3
Acceptable	0.8	\48_7RXQ\af2_7RXQ_DELIM\MSAforAlphafold_mixed_DELIM_unrelaxed_rank_2_model_4_v4
Acceptable	0.612	\48_7RXQ\af2_7RXQ_DELIM\MSAforAlphafold_mixed_DELIM_unrelaxed_rank_3_model_1_v4
Acceptable	0.752	\48_7RXQ\af2_7RXQ_DELIM\MSAforAlphafold_mixed_DELIM_unrelaxed_rank_2_model_1_v5
Acceptable	0.73	\48_7RXQ\af2_7RXQ_DELIM\MSAforAlphafold_mixed_DELIM_unrelaxed_rank_3_model_3_v5
Acceptable	0.65	\48_7RXQ\af2_7RXQ_DELIM\MSAforAlphafold_mixed_DELIM_unrelaxed_rank_4_model_4_v5
Acceptable	0.744	\49_7SID\af2_7SID_DELIM\MSAforAlphafold_mixed_DELIM_unrelaxed_rank_1_model_1_v1
Acceptable	0.711	\49_7SID\af2_7SID_DELIM\MSAforAlphafold_mixed_DELIM_unrelaxed_rank_2_model_3_v1
Acceptable	0.641	\49_7SID\af2_7SID_DELIM\MSAforAlphafold_mixed_DELIM_unrelaxed_rank_3_model_5_v1
Acceptable	0.621	\49_7SID\af2_7SID_DELIM\MSAforAlphafold_mixed_DELIM_unrelaxed_rank_4_model_4_v1
Acceptable	0.749	\49_7SID\af2_7SID_DELIM\MSAforAlphafold_mixed_DELIM_unrelaxed_rank_1_model_1_v2
Acceptable	0.714	\49_7SID\af2_7SID_DELIM\MSAforAlphafold_mixed_DELIM_unrelaxed_rank_2_model_3_v2
Acceptable	0.743	\49_7SID\af2_7SID_DELIM\MSAforAlphafold_mixed_DELIM_unrelaxed_rank_1_model_1_v3
Acceptable	0.703	\49_7SID\af2_7SID_DELIM\MSAforAlphafold_mixed_DELIM_unrelaxed_rank_2_model_3_v3
Acceptable	0.655	\49_7SID\af2_7SID_DELIM\MSAforAlphafold_mixed_DELIM_unrelaxed_rank_3_model_5_v3
Acceptable	0.636	\49_7SID\af2_7SID_DELIM\MSAforAlphafold_mixed_DELIM_unrelaxed_rank_4_model_2_v3
Acceptable	0.741	\49_7SID\af2_7SID_DELIM\MSAforAlphafold_mixed_DELIM_unrelaxed_rank_1_model_1_v4
Acceptable	0.702	\49_7SID\af2_7SID_DELIM\MSAforAlphafold_mixed_DELIM_unrelaxed_rank_2_model_3_v4
Acceptable	0.74	\49_7SID\af2_7SID_DELIM\MSAforAlphafold_mixed_DELIM_unrelaxed_rank_1_model_1_v5
Acceptable	0.712	\49_7SID\af2_7SID_DELIM\MSAforAlphafold_mixed_DELIM_unrelaxed_rank_2_model_3_v5
Acceptable	0.647	\49_7SID\af2_7SID_DELIM\MSAforAlphafold_mixed_DELIM_unrelaxed_rank_3_model_5_v5
Acceptable	0.789	\52_6ZW0\af2_6ZW0_DELIM\MSAforAlphafold_mixed_DELIM_unrelaxed_rank_1_model_2_v1
Acceptable	0.663	\52_6ZW0\af2_6ZW0_DELIM\MSAforAlphafold_mixed_DELIM_unrelaxed_rank_2_model_1_v1
Acceptable	0.637	\52_6ZW0\af2_6ZW0_DELIM\MSAforAlphafold_mixed_DELIM_unrelaxed_rank_3_model_4_v1
Acceptable	0.637	\52_6ZW0\af2_6ZW0_DELIM\MSAforAlphafold_mixed_DELIM_unrelaxed_rank_4_model_3_v1
Acceptable	0.63	\52_6ZW0\af2_6ZW0_DELIM\MSAforAlphafold_mixed_DELIM_unrelaxed_rank_5_model_5_v1
Acceptable	0.76	\52_6ZW0\af2_6ZW0_DELIM\MSAforAlphafold_mixed_DELIM_unrelaxed_rank_1_model_3_v2
Acceptable	0.741	\52_6ZW0\af2_6ZW0_DELIM\MSAforAlphafold_mixed_DELIM_unrelaxed_rank_2_model_2_v2
Acceptable	0.735	\52_6ZW0\af2_6ZW0_DELIM\MSAforAlphafold_mixed_DELIM_unrelaxed_rank_3_model_1_v2
Acceptable	0.571	\52_6ZW0\af2_6ZW0_DELIM\MSAforAlphafold_mixed_DELIM_unrelaxed_rank_4_model_5_v2
Acceptable	0.527	\52_6ZW0\af2_6ZW0_DELIM\MSAforAlphafold_mixed_DELIM_unrelaxed_rank_5_model_4_v2
Acceptable	0.754	\52_6ZW0\af2_6ZW0_DELIM\MSAforAlphafold_mixed_DELIM_unrelaxed_rank_1_model_2_v3
Acceptable	0.703	\52_6ZW0\af2_6ZW0_DELIM\MSAforAlphafold_mixed_DELIM_unrelaxed_rank_2_model_1_v3
Acceptable	0.662	\52_6ZW0\af2_6ZW0_DELIM\MSAforAlphafold_mixed_DELIM_unrelaxed_rank_3_model_3_v3
Acceptable	0.501	\52_6ZW0\af2_6ZW0_DELIM\MSAforAlphafold_mixed_DELIM_unrelaxed_rank_5_model_5_v3
Acceptable	0.786	\52_6ZW0\af2_6ZW0_DELIM\MSAforAlphafold_mixed_DELIM_unrelaxed_rank_1_model_2_v4
Acceptable	0.727	\52_6ZW0\af2_6ZW0_DELIM\MSAforAlphafold_mixed_DELIM_unrelaxed_rank_2_model_1_v4
Acceptable	0.71	\52_6ZW0\af2_6ZW0_DELIM\MSAforAlphafold_mixed_DELIM_unrelaxed_rank_3_model_3_v4
Acceptable	0.619	\52_6ZW0\af2_6ZW0_DELIM\MSAforAlphafold_mixed_DELIM_unrelaxed_rank_4_model_4_v4
Acceptable	0.514	\52_6ZW0\af2_6ZW0_DELIM\MSAforAlphafold_mixed_DELIM_unrelaxed_rank_5_model_5_v4
Acceptable	0.778	\52_6ZW0\af2_6ZW0_DELIM\MSAforAlphafold_mixed_DELIM_unrelaxed_rank_1_model_1_v5
Acceptable	0.691	\52_6ZW0\af2_6ZW0_DELIM\MSAforAlphafold_mixed_DELIM_unrelaxed_rank_2_model_5_v5
Acceptable	0.626	\52_6ZW0\af2_6ZW0_DELIM\MSAforAlphafold_mixed_DELIM_unrelaxed_rank_3_model_2_v5
Acceptable	0.547	\52_6ZW0\af2_6ZW0_DELIM\MSAforAlphafold_mixed_DELIM_unrelaxed_rank_4_model_4_v5
Acceptable	0.697	\2_5OJR\af2_5OJR_gapPeptide\MSAforAlphafold_mixed_gapPeptide_unrelaxed_rank_1_model_2_v1
Acceptable	0.752	\2_5OJR\af2_5OJR_gapPeptide\MSAforAlphafold_mixed_gapPeptide_unrelaxed_rank_1_model_2_v2
Acceptable	0.776	\2_5OJR\af2_5OJR_gapPeptide\MSAforAlphafold_mixed_gapPeptide_unrelaxed_rank_1_model_1_v3
Acceptable	0.731	\2_5OJR\af2_5OJR_gapPeptide\MSAforAlphafold_mixed_gapPeptide_unrelaxed_rank_2_model_5_v3
Acceptable	0.586	\2_5OJR\af2_5OJR_gapPeptide\MSAforAlphafold_mixed_gapPeptide_unrelaxed_rank_3_model_4_v3
Acceptable	0.45	\2_5OJR\af2_5OJR_gapPeptide\MSAforAlphafold_mixed_gapPeptide_unrelaxed_rank_4_model_1_v4
Acceptable	0.87	\12_6DO3\af2_6DO3_gapPeptide\MSAforAlphafold_mixed_gapPeptide_unrelaxed_rank_2_model_2_v1
Acceptable	0.788	\12_6DO3\af2_6DO3_gapPeptide\MSAforAlphafold_mixed_gapPeptide_unrelaxed_rank_5_model_5_v1
Acceptable	0.877	\12_6DO3\af2_6DO3_gapPeptide\MSAforAlphafold_mixed_gapPeptide_unrelaxed_rank_1_model_3_v2
Acceptable	0.806	\12_6DO3\af2_6DO3_gapPeptide\MSAforAlphafold_mixed_gapPeptide_unrelaxed_rank_5_model_5_v2
Acceptable	0.854	\12_6DO3\af2_6DO3_gapPeptide\MSAforAlphafold_mixed_gapPeptide_unrelaxed_rank_5_model_5_v3
Acceptable	0.795	\12_6DO3\af2_6DO3_gapPeptide\MSAforAlphafold_mixed_gapPeptide_unrelaxed_rank_5_model_5_v4
Acceptable	0.852	\12_6DO3\af2_6DO3_gapPeptide\MSAforAlphafold_mixed_gapPeptide_unrelaxed_rank_3_model_1_v5
Acceptable	0.794	\12_6DO3\af2_6DO3_gapPeptide\MSAforAlphafold_mixed_gapPeptide_unrelaxed_rank_5_model_5_v5
Acceptable	0.893	\13_6G04\af2_6G04_gapPeptide\MSAforAlphafold_mixed_gapPeptide_unrelaxed_rank_1_model_1_v1
Acceptable	0.87	\13_6G04\af2_6G04_gapPeptide\MSAforAlphafold_mixed_gapPeptide_unrelaxed_rank_2_model_3_v1
Acceptable	0.867	\13_6G04\af2_6G04_gapPeptide\MSAforAlphafold_mixed_gapPeptide_unrelaxed_rank_3_model_2_v1
Acceptable	0.863	\13_6G04\af2_6G04_gapPeptide\MSAforAlphafold_mixed_gapPeptide_unrelaxed_rank_4_model_5_v1
Acceptable	0.855	\13_6G04\af2_6G04_gapPeptide\MSAforAlphafold_mixed_gapPeptide_unrelaxed_rank_5_model_4_v1
Acceptable	0.892	\13_6G04\af2_6G04_gapPeptide\MSAforAlphafold_mixed_gapPeptide_unrelaxed_rank_1_model_1_v2
Acceptable	0.888	\13_6G04\af2_6G04_gapPeptide\MSAforAlphafold_mixed_gapPeptide_unrelaxed_rank_2_model_4_v2
Acceptable	0.865	\13_6G04\af2_6G04_gapPeptide\MSAforAlphafold_mixed_gapPeptide_unrelaxed_rank_3_model_2_v2
Acceptable	0.864	\13_6G04\af2_6G04_gapPeptide\MSAforAlphafold_mixed_gapPeptide_unrelaxed_rank_4_model_5_v2
Acceptable	0.859	\13_6G04\af2_6G04_gapPeptide\MSAforAlphafold_mixed_gapPeptide_unrelaxed_rank_5_model_3_v2
Acceptable	0.891	\13_6G04\af2_6G04_gapPeptide\MSAforAlphafold_mixed_gapPeptide_unrelaxed_rank_1_model_1_v3
Acceptable	0.887	\13_6G04\af2_6G04_gapPeptide\MSAforAlphafold_mixed_gapPeptide_unrelaxed_rank_2_model_4_v3
Acceptable	0.881	\13_6G04\af2_6G04_gapPeptide\MSAforAlphafold_mixed_gapPeptide_unrelaxed_rank_3_model_3_v3
Acceptable	0.874	\13_6G04\af2_6G04_gapPeptide\MSAforAlphafold_mixed_gapPeptide_unrelaxed_rank_4_model_2_v3
Acceptable	0.866	\13_6G04\af2_6G04_gapPeptide\MSAforAlphafold_mixed_gapPeptide_unrelaxed_rank_5_model_5_v3
Acceptable	0.894	\13_6G04\af2_6G04_gapPeptide\MSAforAlphafold_mixed_gapPeptide_unrelaxed_rank_1_model_1_v4
Acceptable	0.876	\13_6G04\af2_6G04_gapPeptide\MSAforAlphafold_mixed_gapPeptide_unrelaxed_rank_2_model_2_v4
Acceptable	0.875	\13_6G04\af2_6G04_gapPeptide\MSAforAlphafold_mixed_gapPeptide_unrelaxed_rank_3_model_4_v4
Acceptable	0.871	\13_6G04\af2_6G04_gapPeptide\MSAforAlphafold_mixed_gapPeptide_unrelaxed_rank_4_model_3_v4
Acceptable	0.867	\13_6G04\af2_6G04_gapPeptide\MSAforAlphafold_mixed_gapPeptide_unrelaxed_rank_5_model_5_v4
Acceptable	0.889	\13_6G04\af2_6G04_gapPeptide\MSAforAlphafold_mixed_gapPeptide_unrelaxed_rank_1_model_4_v5
Acceptable	0.888	\13_6G04\af2_6G04_gapPeptide\MSAforAlphafold_mixed_gapPeptide_unrelaxed_rank_2_model_1_v5
Acceptable	0.877	\13_6G04\af2_6G04_gapPeptide\MSAforAlphafold_mixed_gapPeptide_unrelaxed_rank_3_model_3_v5
Acceptable	0.871	\13_6G04\af2_6G04_gapPeptide\MSAforAlphafold_mixed_gapPeptide_unrelaxed_rank_4_model_2_v5
Acceptable	0.867	\13_6G04\af2_6G04_gapPeptide\MSAforAlphafold_mixed_gapPeptide_unrelaxed_rank_5_model_5_v5
Acceptable	0.72	\16_6ICV\af2_6ICV_gapPeptide\MSAforAlphafold_mixed_gapPeptide_unrelaxed_rank_2_model_5_v1
Acceptable	0.618	\16_6ICV\af2_6ICV_gapPeptide\MSAforAlphafold_mixed_gapPeptide_unrelaxed_rank_4_model_3_v1
Acceptable	0.603	\16_6ICV\af2_6ICV_gapPeptide\MSAforAlphafold_mixed_gapPeptide_unrelaxed_rank_5_model_4_v1
Acceptable	0.716	\16_6ICV\af2_6ICV_gapPeptide\MSAforAlphafold_mixed_gapPeptide_unrelaxed_rank_4_model_5_v2
Acceptable	0.661	\16_6ICV\af2_6ICV_gapPeptide\MSAforAlphafold_mixed_gapPeptide_unrelaxed_rank_5_model_3_v2
Acceptable	0.684	\16_6ICV\af2_6ICV_gapPeptide\MSAforAlphafold_mixed_gapPeptide_unrelaxed_rank_2_model_5_v3
Acceptable	0.622	\16_6ICV\af2_6ICV_gapPeptide\MSAforAlphafold_mixed_gapPeptide_unrelaxed_rank_3_model_3_v3
Acceptable	0.603	\16_6ICV\af2_6ICV_gapPeptide\MSAforAlphafold_mixed_gapPeptide_unrelaxed_rank_4_model_2_v3
Acceptable	0.58	\16_6ICV\af2_6ICV_gapPeptide\MSAforAlphafold_mixed_gapPeptide_unrelaxed_rank_5_model_4_v3
Acceptable	0.695	\16_6ICV\af2_6ICV_gapPeptide\MSAforAlphafold_mixed_gapPeptide_unrelaxed_rank_4_model_2_v5
Acceptable	0.679	\16_6ICV\af2_6ICV_gapPeptide\MSAforAlphafold_mixed_gapPeptide_unrelaxed_rank_5_model_3_v5
Acceptable	0.354	\18_6IXQ\af2_6IXQ_gapPeptide\MSAforAlphafold_mixed_gapPeptide_unrelaxed_rank_5_model_1_v3
Acceptable	0.818	\24_6JWJ\af2_6JWJ_gapPeptide\MSAforAlphafold_mixed_gapPeptide_unrelaxed_rank_3_model_5_v1
Acceptable	0.811	\24_6JWJ\af2_6JWJ_gapPeptide\MSAforAlphafold_mixed_gapPeptide_unrelaxed_rank_4_model_3_v1
Acceptable	0.908	\24_6JWJ\af2_6JWJ_gapPeptide\MSAforAlphafold_mixed_gapPeptide_unrelaxed_rank_1_model_3_v2
Acceptable	0.83	\24_6JWJ\af2_6JWJ_gapPeptide\MSAforAlphafold_mixed_gapPeptide_unrelaxed_rank_4_model_3_v3
Acceptable	0.809	\24_6JWJ\af2_6JWJ_gapPeptide\MSAforAlphafold_mixed_gapPeptide_unrelaxed_rank_3_model_3_v4
Acceptable	0.803	\24_6JWJ\af2_6JWJ_gapPeptide\MSAforAlphafold_mixed_gapPeptide_unrelaxed_rank_4_model_5_v4
Acceptable	0.716	\26_6L0V\af2_6L0V_gapPeptide\MSAforAlphafold_mixed_gapPeptide_unrelaxed_rank_4_model_3_v1
Acceptable	0.716	\26_6L0V\af2_6L0V_gapPeptide\MSAforAlphafold_mixed_gapPeptide_unrelaxed_rank_3_model_1_v1
Acceptable	0.665	\26_6L0V\af2_6L0V_gapPeptide\MSAforAlphafold_mixed_gapPeptide_unrelaxed_rank_5_model_4_v1
Acceptable	0.735	\26_6L0V\af2_6L0V_gapPeptide\MSAforAlphafold_mixed_gapPeptide_unrelaxed_rank_3_model_1_v2
Acceptable	0.726	\26_6L0V\af2_6L0V_gapPeptide\MSAforAlphafold_mixed_gapPeptide_unrelaxed_rank_4_model_3_v2
Acceptable	0.675	\26_6L0V\af2_6L0V_gapPeptide\MSAforAlphafold_mixed_gapPeptide_unrelaxed_rank_5_model_4_v2
Acceptable	0.723	\26_6L0V\af2_6L0V_gapPeptide\MSAforAlphafold_mixed_gapPeptide_unrelaxed_rank_2_model_1_v3
Acceptable	0.713	\26_6L0V\af2_6L0V_gapPeptide\MSAforAlphafold_mixed_gapPeptide_unrelaxed_rank_3_model_3_v3
Acceptable	0.659	\26_6L0V\af2_6L0V_gapPeptide\MSAforAlphafold_mixed_gapPeptide_unrelaxed_rank_5_model_4_v3
Acceptable	0.727	\26_6L0V\af2_6L0V_gapPeptide\MSAforAlphafold_mixed_gapPeptide_unrelaxed_rank_2_model_1_v4
Acceptable	0.72	\26_6L0V\af2_6L0V_gapPeptide\MSAforAlphafold_mixed_gapPeptide_unrelaxed_rank_3_model_3_v4
Acceptable	0.728	\26_6L0V\af2_6L0V_gapPeptide\MSAforAlphafold_mixed_gapPeptide_unrelaxed_rank_2_model_1_v5
Acceptable	0.675	\26_6L0V\af2_6L0V_gapPeptide\MSAforAlphafold_mixed_gapPeptide_unrelaxed_rank_5_model_4_v5
Acceptable	0.787	\27_6LPH\af2_6LPH_gapPeptide\MSAforAlphafold_mixed_gapPeptide_unrelaxed_rank_3_model_2_v1
Acceptable	0.781	\27_6LPH\af2_6LPH_gapPeptide\MSAforAlphafold_mixed_gapPeptide_unrelaxed_rank_4_model_5_v1
Acceptable	0.758	\27_6LPH\af2_6LPH_gapPeptide\MSAforAlphafold_mixed_gapPeptide_unrelaxed_rank_5_model_3_v1
Acceptable	0.794	\27_6LPH\af2_6LPH_gapPeptide\MSAforAlphafold_mixed_gapPeptide_unrelaxed_rank_4_model_2_v2
Acceptable	0.724	\27_6LPH\af2_6LPH_gapPeptide\MSAforAlphafold_mixed_gapPeptide_unrelaxed_rank_5_model_3_v2
Acceptable	0.781	\27_6LPH\af2_6LPH_gapPeptide\MSAforAlphafold_mixed_gapPeptide_unrelaxed_rank_4_model_2_v4
Acceptable	0.751	\27_6LPH\af2_6LPH_gapPeptide\MSAforAlphafold_mixed_gapPeptide_unrelaxed_rank_5_model_3_v4
Acceptable	0.793	\27_6LPH\af2_6LPH_gapPeptide\MSAforAlphafold_mixed_gapPeptide_unrelaxed_rank_4_model_2_v5
Acceptable	0.726	\27_6LPH\af2_6LPH_gapPeptide\MSAforAlphafold_mixed_gapPeptide_unrelaxed_rank_5_model_3_v5
Acceptable	0.535	\38_6YN0\af2_6YN0_gapPeptide\MSAforAlphafold_mixed_gapPeptide_unrelaxed_rank_1_model_5_v1
Acceptable	0.493	\38_6YN0\af2_6YN0_gapPeptide\MSAforAlphafold_mixed_gapPeptide_unrelaxed_rank_2_model_1_v1
Acceptable	0.54	\38_6YN0\af2_6YN0_gapPeptide\MSAforAlphafold_mixed_gapPeptide_unrelaxed_rank_1_model_5_v2
Acceptable	0.47	\38_6YN0\af2_6YN0_gapPeptide\MSAforAlphafold_mixed_gapPeptide_unrelaxed_rank_2_model_1_v2
Acceptable	0.557	\38_6YN0\af2_6YN0_gapPeptide\MSAforAlphafold_mixed_gapPeptide_unrelaxed_rank_2_model_1_v3
Acceptable	0.526	\38_6YN0\af2_6YN0_gapPeptide\MSAforAlphafold_mixed_gapPeptide_unrelaxed_rank_2_model_1_v4
Acceptable	0.751	\40_7CFC\af2_7CFC_gapPeptide\MSAforAlphafold_mixed_gapPeptide_unrelaxed_rank_1_model_2_v1
Acceptable	0.705	\40_7CFC\af2_7CFC_gapPeptide\MSAforAlphafold_mixed_gapPeptide_unrelaxed_rank_3_model_4_v1
Acceptable	0.75	\40_7CFC\af2_7CFC_gapPeptide\MSAforAlphafold_mixed_gapPeptide_unrelaxed_rank_1_model_3_v2
Acceptable	0.692	\40_7CFC\af2_7CFC_gapPeptide\MSAforAlphafold_mixed_gapPeptide_unrelaxed_rank_2_model_4_v2
Acceptable	0.572	\40_7CFC\af2_7CFC_gapPeptide\MSAforAlphafold_mixed_gapPeptide_unrelaxed_rank_4_model_5_v2
Acceptable	0.744	\40_7CFC\af2_7CFC_gapPeptide\MSAforAlphafold_mixed_gapPeptide_unrelaxed_rank_1_model_3_v3
Acceptable	0.731	\40_7CFC\af2_7CFC_gapPeptide\MSAforAlphafold_mixed_gapPeptide_unrelaxed_rank_2_model_4_v3
Acceptable	0.717	\40_7CFC\af2_7CFC_gapPeptide\MSAforAlphafold_mixed_gapPeptide_unrelaxed_rank_3_model_1_v3
Acceptable	0.713	\40_7CFC\af2_7CFC_gapPeptide\MSAforAlphafold_mixed_gapPeptide_unrelaxed_rank_4_model_2_v3
Acceptable	0.777	\40_7CFC\af2_7CFC_gapPeptide\MSAforAlphafold_mixed_gapPeptide_unrelaxed_rank_1_model_5_v4
Acceptable	0.765	\40_7CFC\af2_7CFC_gapPeptide\MSAforAlphafold_mixed_gapPeptide_unrelaxed_rank_2_model_1_v4
Acceptable	0.763	\40_7CFC\af2_7CFC_gapPeptide\MSAforAlphafold_mixed_gapPeptide_unrelaxed_rank_3_model_2_v4
Acceptable	0.755	\40_7CFC\af2_7CFC_gapPeptide\MSAforAlphafold_mixed_gapPeptide_unrelaxed_rank_4_model_3_v4
Acceptable	0.731	\40_7CFC\af2_7CFC_gapPeptide\MSAforAlphafold_mixed_gapPeptide_unrelaxed_rank_5_model_4_v4
Acceptable	0.744	\40_7CFC\af2_7CFC_gapPeptide\MSAforAlphafold_mixed_gapPeptide_unrelaxed_rank_1_model_2_v5
Acceptable	0.705	\40_7CFC\af2_7CFC_gapPeptide\MSAforAlphafold_mixed_gapPeptide_unrelaxed_rank_2_model_3_v5
Acceptable	0.696	\40_7CFC\af2_7CFC_gapPeptide\MSAforAlphafold_mixed_gapPeptide_unrelaxed_rank_3_model_4_v5
Acceptable	0.441	\43_7F2D\af2_7F2D_gapPeptide\MSAforAlphafold_mixed_gapPeptide_unrelaxed_rank_2_model_5_v1
Acceptable	0.381	\43_7F2D\af2_7F2D_gapPeptide\MSAforAlphafold_mixed_gapPeptide_unrelaxed_rank_4_model_3_v1
Acceptable	0.369	\43_7F2D\af2_7F2D_gapPeptide\MSAforAlphafold_mixed_gapPeptide_unrelaxed_rank_5_model_4_v1
Acceptable	0.645	\43_7F2D\af2_7F2D_gapPeptide\MSAforAlphafold_mixed_gapPeptide_unrelaxed_rank_1_model_2_v2
Acceptable	0.413	\43_7F2D\af2_7F2D_gapPeptide\MSAforAlphafold_mixed_gapPeptide_unrelaxed_rank_3_model_4_v2
Acceptable	0.383	\43_7F2D\af2_7F2D_gapPeptide\MSAforAlphafold_mixed_gapPeptide_unrelaxed_rank_5_model_1_v2
Acceptable	0.41	\43_7F2D\af2_7F2D_gapPeptide\MSAforAlphafold_mixed_gapPeptide_unrelaxed_rank_2_model_4_v3
Acceptable	0.375	\43_7F2D\af2_7F2D_gapPeptide\MSAforAlphafold_mixed_gapPeptide_unrelaxed_rank_4_model_5_v3
Acceptable	0.504	\43_7F2D\af2_7F2D_gapPeptide\MSAforAlphafold_mixed_gapPeptide_unrelaxed_rank_1_model_5_v4
Acceptable	0.423	\43_7F2D\af2_7F2D_gapPeptide\MSAforAlphafold_mixed_gapPeptide_unrelaxed_rank_3_model_4_v4
Acceptable	0.406	\43_7F2D\af2_7F2D_gapPeptide\MSAforAlphafold_mixed_gapPeptide_unrelaxed_rank_3_model_4_v5
Acceptable	0.359	\43_7F2D\af2_7F2D_gapPeptide\MSAforAlphafold_mixed_gapPeptide_unrelaxed_rank_4_model_3_v5
Acceptable	0.672	\44_7MKK\af2_7MKK_gapPeptide\MSAforAlphafold_mixed_gapPeptide_unrelaxed_rank_1_model_2_v1
Acceptable	0.668	\44_7MKK\af2_7MKK_gapPeptide\MSAforAlphafold_mixed_gapPeptide_unrelaxed_rank_2_model_4_v1
Acceptable	0.666	\44_7MKK\af2_7MKK_gapPeptide\MSAforAlphafold_mixed_gapPeptide_unrelaxed_rank_3_model_5_v1
Acceptable	0.657	\44_7MKK\af2_7MKK_gapPeptide\MSAforAlphafold_mixed_gapPeptide_unrelaxed_rank_4_model_3_v1
Acceptable	0.642	\44_7MKK\af2_7MKK_gapPeptide\MSAforAlphafold_mixed_gapPeptide_unrelaxed_rank_5_model_1_v1
Acceptable	0.672	\44_7MKK\af2_7MKK_gapPeptide\MSAforAlphafold_mixed_gapPeptide_unrelaxed_rank_1_model_5_v2
Acceptable	0.668	\44_7MKK\af2_7MKK_gapPeptide\MSAforAlphafold_mixed_gapPeptide_unrelaxed_rank_2_model_4_v2
Acceptable	0.665	\44_7MKK\af2_7MKK_gapPeptide\MSAforAlphafold_mixed_gapPeptide_unrelaxed_rank_3_model_2_v2
Acceptable	0.654	\44_7MKK\af2_7MKK_gapPeptide\MSAforAlphafold_mixed_gapPeptide_unrelaxed_rank_4_model_3_v2
Acceptable	0.647	\44_7MKK\af2_7MKK_gapPeptide\MSAforAlphafold_mixed_gapPeptide_unrelaxed_rank_5_model_1_v2
Acceptable	0.674	\44_7MKK\af2_7MKK_gapPeptide\MSAforAlphafold_mixed_gapPeptide_unrelaxed_rank_1_model_2_v3
Acceptable	0.667	\44_7MKK\af2_7MKK_gapPeptide\MSAforAlphafold_mixed_gapPeptide_unrelaxed_rank_2_model_5_v3
Acceptable	0.666	\44_7MKK\af2_7MKK_gapPeptide\MSAforAlphafold_mixed_gapPeptide_unrelaxed_rank_3_model_4_v3
Acceptable	0.657	\44_7MKK\af2_7MKK_gapPeptide\MSAforAlphafold_mixed_gapPeptide_unrelaxed_rank_4_model_3_v3
Acceptable	0.641	\44_7MKK\af2_7MKK_gapPeptide\MSAforAlphafold_mixed_gapPeptide_unrelaxed_rank_5_model_1_v3
Acceptable	0.667	\44_7MKK\af2_7MKK_gapPeptide\MSAforAlphafold_mixed_gapPeptide_unrelaxed_rank_1_model_2_v4
Acceptable	0.666	\44_7MKK\af2_7MKK_gapPeptide\MSAforAlphafold_mixed_gapPeptide_unrelaxed_rank_2_model_4_v4
Acceptable	0.665	\44_7MKK\af2_7MKK_gapPeptide\MSAforAlphafold_mixed_gapPeptide_unrelaxed_rank_3_model_5_v4
Acceptable	0.649	\44_7MKK\af2_7MKK_gapPeptide\MSAforAlphafold_mixed_gapPeptide_unrelaxed_rank_4_model_1_v4
Acceptable	0.648	\44_7MKK\af2_7MKK_gapPeptide\MSAforAlphafold_mixed_gapPeptide_unrelaxed_rank_5_model_3_v4
Acceptable	0.677	\44_7MKK\af2_7MKK_gapPeptide\MSAforAlphafold_mixed_gapPeptide_unrelaxed_rank_1_model_2_v5
Acceptable	0.673	\44_7MKK\af2_7MKK_gapPeptide\MSAforAlphafold_mixed_gapPeptide_unrelaxed_rank_2_model_4_v5
Acceptable	0.671	\44_7MKK\af2_7MKK_gapPeptide\MSAforAlphafold_mixed_gapPeptide_unrelaxed_rank_3_model_5_v5
Acceptable	0.656	\44_7MKK\af2_7MKK_gapPeptide\MSAforAlphafold_mixed_gapPeptide_unrelaxed_rank_4_model_1_v5
Acceptable	0.649	\44_7MKK\af2_7MKK_gapPeptide\MSAforAlphafold_mixed_gapPeptide_unrelaxed_rank_5_model_3_v5
Acceptable	0.833	\45_7MU2\af2_7MU2_gapPeptide\MSAforAlphafold_mixed_gapPeptide_unrelaxed_rank_4_model_1_v1
Acceptable	0.757	\45_7MU2\af2_7MU2_gapPeptide\MSAforAlphafold_mixed_gapPeptide_unrelaxed_rank_5_model_5_v1
Acceptable	0.821	\45_7MU2\af2_7MU2_gapPeptide\MSAforAlphafold_mixed_gapPeptide_unrelaxed_rank_4_model_1_v2
Acceptable	0.758	\45_7MU2\af2_7MU2_gapPeptide\MSAforAlphafold_mixed_gapPeptide_unrelaxed_rank_5_model_5_v2
Acceptable	0.811	\45_7MU2\af2_7MU2_gapPeptide\MSAforAlphafold_mixed_gapPeptide_unrelaxed_rank_3_model_1_v3
Acceptable	0.782	\45_7MU2\af2_7MU2_gapPeptide\MSAforAlphafold_mixed_gapPeptide_unrelaxed_rank_4_model_5_v3
Acceptable	0.713	\45_7MU2\af2_7MU2_gapPeptide\MSAforAlphafold_mixed_gapPeptide_unrelaxed_rank_5_model_2_v3
Acceptable	0.844	\45_7MU2\af2_7MU2_gapPeptide\MSAforAlphafold_mixed_gapPeptide_unrelaxed_rank_4_model_1_v4
Acceptable	0.774	\45_7MU2\af2_7MU2_gapPeptide\MSAforAlphafold_mixed_gapPeptide_unrelaxed_rank_5_model_5_v4
Acceptable	0.812	\45_7MU2\af2_7MU2_gapPeptide\MSAforAlphafold_mixed_gapPeptide_unrelaxed_rank_3_model_1_v5
Acceptable	0.746	\45_7MU2\af2_7MU2_gapPeptide\MSAforAlphafold_mixed_gapPeptide_unrelaxed_rank_5_model_5_v5
Acceptable	0.829	\47_7QDW\af2_7QDW_gapPeptide\MSAforAlphafold_mixed_gapPeptide_unrelaxed_rank_1_model_2_v1
Acceptable	0.824	\47_7QDW\af2_7QDW_gapPeptide\MSAforAlphafold_mixed_gapPeptide_unrelaxed_rank_2_model_4_v1
Acceptable	0.822	\47_7QDW\af2_7QDW_gapPeptide\MSAforAlphafold_mixed_gapPeptide_unrelaxed_rank_4_model_5_v1
Acceptable	0.822	\47_7QDW\af2_7QDW_gapPeptide\MSAforAlphafold_mixed_gapPeptide_unrelaxed_rank_3_model_1_v1
Acceptable	0.822	\47_7QDW\af2_7QDW_gapPeptide\MSAforAlphafold_mixed_gapPeptide_unrelaxed_rank_1_model_4_v2
Acceptable	0.819	\47_7QDW\af2_7QDW_gapPeptide\MSAforAlphafold_mixed_gapPeptide_unrelaxed_rank_2_model_1_v2
Acceptable	0.803	\47_7QDW\af2_7QDW_gapPeptide\MSAforAlphafold_mixed_gapPeptide_unrelaxed_rank_4_model_5_v2
Acceptable	0.665	\47_7QDW\af2_7QDW_gapPeptide\MSAforAlphafold_mixed_gapPeptide_unrelaxed_rank_5_model_2_v2
Acceptable	0.822	\47_7QDW\af2_7QDW_gapPeptide\MSAforAlphafold_mixed_gapPeptide_unrelaxed_rank_1_model_4_v3
Acceptable	0.821	\47_7QDW\af2_7QDW_gapPeptide\MSAforAlphafold_mixed_gapPeptide_unrelaxed_rank_3_model_2_v3
Acceptable	0.821	\47_7QDW\af2_7QDW_gapPeptide\MSAforAlphafold_mixed_gapPeptide_unrelaxed_rank_2_model_1_v3
Acceptable	0.82	\47_7QDW\af2_7QDW_gapPeptide\MSAforAlphafold_mixed_gapPeptide_unrelaxed_rank_1_model_4_v4
Acceptable	0.82	\47_7QDW\af2_7QDW_gapPeptide\MSAforAlphafold_mixed_gapPeptide_unrelaxed_rank_2_model_1_v4
Acceptable	0.823	\47_7QDW\af2_7QDW_gapPeptide\MSAforAlphafold_mixed_gapPeptide_unrelaxed_rank_1_model_2_v5
Acceptable	0.822	\47_7QDW\af2_7QDW_gapPeptide\MSAforAlphafold_mixed_gapPeptide_unrelaxed_rank_3_model_1_v5
Acceptable	0.82	\47_7QDW\af2_7QDW_gapPeptide\MSAforAlphafold_mixed_gapPeptide_unrelaxed_rank_4_model_4_v5
Acceptable	0.819	\47_7QDW\af2_7QDW_gapPeptide\MSAforAlphafold_mixed_gapPeptide_unrelaxed_rank_5_model_5_v5
Acceptable	0.399	\52_6ZW0\af2_6ZW0_gapPeptide\MSAforAlphafold_mixed_gapPeptide_unrelaxed_rank_1_model_5_v3
Acceptable	0.881	\2_5OJR\af2_5OJR_DELIM_all_unpaired\MSAforAlphafold_mixed_DELIM_all_unpaired_unrelaxed_rank_2_model_1_v1
Acceptable	0.872	\2_5OJR\af2_5OJR_DELIM_all_unpaired\MSAforAlphafold_mixed_DELIM_all_unpaired_unrelaxed_rank_3_model_4_v1
Acceptable	0.867	\2_5OJR\af2_5OJR_DELIM_all_unpaired\MSAforAlphafold_mixed_DELIM_all_unpaired_unrelaxed_rank_4_model_3_v1
Acceptable	0.764	\2_5OJR\af2_5OJR_DELIM_all_unpaired\MSAforAlphafold_mixed_DELIM_all_unpaired_unrelaxed_rank_5_model_2_v1
Acceptable	0.883	\2_5OJR\af2_5OJR_DELIM_all_unpaired\MSAforAlphafold_mixed_DELIM_all_unpaired_unrelaxed_rank_2_model_3_v2
Acceptable	0.882	\2_5OJR\af2_5OJR_DELIM_all_unpaired\MSAforAlphafold_mixed_DELIM_all_unpaired_unrelaxed_rank_3_model_2_v2
Acceptable	0.88	\2_5OJR\af2_5OJR_DELIM_all_unpaired\MSAforAlphafold_mixed_DELIM_all_unpaired_unrelaxed_rank_4_model_4_v2
Acceptable	0.876	\2_5OJR\af2_5OJR_DELIM_all_unpaired\MSAforAlphafold_mixed_DELIM_all_unpaired_unrelaxed_rank_5_model_1_v2
Acceptable	0.88	\2_5OJR\af2_5OJR_DELIM_all_unpaired\MSAforAlphafold_mixed_DELIM_all_unpaired_unrelaxed_rank_3_model_1_v3
Acceptable	0.88	\2_5OJR\af2_5OJR_DELIM_all_unpaired\MSAforAlphafold_mixed_DELIM_all_unpaired_unrelaxed_rank_2_model_4_v3
Acceptable	0.878	\2_5OJR\af2_5OJR_DELIM_all_unpaired\MSAforAlphafold_mixed_DELIM_all_unpaired_unrelaxed_rank_4_model_2_v3
Acceptable	0.872	\2_5OJR\af2_5OJR_DELIM_all_unpaired\MSAforAlphafold_mixed_DELIM_all_unpaired_unrelaxed_rank_5_model_3_v3
Acceptable	0.88	\2_5OJR\af2_5OJR_DELIM_all_unpaired\MSAforAlphafold_mixed_DELIM_all_unpaired_unrelaxed_rank_3_model_1_v4
Acceptable	0.878	\2_5OJR\af2_5OJR_DELIM_all_unpaired\MSAforAlphafold_mixed_DELIM_all_unpaired_unrelaxed_rank_4_model_4_v4
Acceptable	0.865	\2_5OJR\af2_5OJR_DELIM_all_unpaired\MSAforAlphafold_mixed_DELIM_all_unpaired_unrelaxed_rank_5_model_3_v4
Acceptable	0.874	\2_5OJR\af2_5OJR_DELIM_all_unpaired\MSAforAlphafold_mixed_DELIM_all_unpaired_unrelaxed_rank_1_model_5_v5
Acceptable	0.872	\2_5OJR\af2_5OJR_DELIM_all_unpaired\MSAforAlphafold_mixed_DELIM_all_unpaired_unrelaxed_rank_2_model_1_v5
Acceptable	0.87	\2_5OJR\af2_5OJR_DELIM_all_unpaired\MSAforAlphafold_mixed_DELIM_all_unpaired_unrelaxed_rank_4_model_4_v5
Acceptable	0.858	\2_5OJR\af2_5OJR_DELIM_all_unpaired\MSAforAlphafold_mixed_DELIM_all_unpaired_unrelaxed_rank_5_model_3_v5
Acceptable	0.861	\12_6DO3\af2_6DO3_DELIM_all_unpaired\MSAforAlphafold_mixed_DELIM_all_unpaired_unrelaxed_rank_5_model_4_v1
Acceptable	0.868	\12_6DO3\af2_6DO3_DELIM_all_unpaired\MSAforAlphafold_mixed_DELIM_all_unpaired_unrelaxed_rank_3_model_3_v2
Acceptable	0.873	\12_6DO3\af2_6DO3_DELIM_all_unpaired\MSAforAlphafold_mixed_DELIM_all_unpaired_unrelaxed_rank_3_model_4_v3
Acceptable	0.867	\12_6DO3\af2_6DO3_DELIM_all_unpaired\MSAforAlphafold_mixed_DELIM_all_unpaired_unrelaxed_rank_4_model_3_v3
Acceptable	0.879	\12_6DO3\af2_6DO3_DELIM_all_unpaired\MSAforAlphafold_mixed_DELIM_all_unpaired_unrelaxed_rank_3_model_3_v4
Acceptable	0.872	\12_6DO3\af2_6DO3_DELIM_all_unpaired\MSAforAlphafold_mixed_DELIM_all_unpaired_unrelaxed_rank_3_model_3_v5
Acceptable	0.855	\12_6DO3\af2_6DO3_DELIM_all_unpaired\MSAforAlphafold_mixed_DELIM_all_unpaired_unrelaxed_rank_4_model_4_v5
Acceptable	0.851	\12_6DO3\af2_6DO3_DELIM_all_unpaired\MSAforAlphafold_mixed_DELIM_all_unpaired_unrelaxed_rank_5_model_5_v5
Acceptable	0.828	\13_6G04\af2_6G04_DELIM_all_unpaired\MSAforAlphafold_mixed_DELIM_all_unpaired_unrelaxed_rank_3_model_5_v1
Acceptable	0.786	\13_6G04\af2_6G04_DELIM_all_unpaired\MSAforAlphafold_mixed_DELIM_all_unpaired_unrelaxed_rank_4_model_2_v1
Acceptable	0.83	\13_6G04\af2_6G04_DELIM_all_unpaired\MSAforAlphafold_mixed_DELIM_all_unpaired_unrelaxed_rank_2_model_5_v2
Acceptable	0.799	\13_6G04\af2_6G04_DELIM_all_unpaired\MSAforAlphafold_mixed_DELIM_all_unpaired_unrelaxed_rank_3_model_4_v2
Acceptable	0.79	\13_6G04\af2_6G04_DELIM_all_unpaired\MSAforAlphafold_mixed_DELIM_all_unpaired_unrelaxed_rank_4_model_2_v2
Acceptable	0.758	\13_6G04\af2_6G04_DELIM_all_unpaired\MSAforAlphafold_mixed_DELIM_all_unpaired_unrelaxed_rank_5_model_3_v2
Acceptable	0.818	\13_6G04\af2_6G04_DELIM_all_unpaired\MSAforAlphafold_mixed_DELIM_all_unpaired_unrelaxed_rank_1_model_4_v3
Acceptable	0.794	\13_6G04\af2_6G04_DELIM_all_unpaired\MSAforAlphafold_mixed_DELIM_all_unpaired_unrelaxed_rank_2_model_2_v3
Acceptable	0.784	\13_6G04\af2_6G04_DELIM_all_unpaired\MSAforAlphafold_mixed_DELIM_all_unpaired_unrelaxed_rank_3_model_5_v3
Acceptable	0.767	\13_6G04\af2_6G04_DELIM_all_unpaired\MSAforAlphafold_mixed_DELIM_all_unpaired_unrelaxed_rank_4_model_3_v3
Acceptable	0.888	\13_6G04\af2_6G04_DELIM_all_unpaired\MSAforAlphafold_mixed_DELIM_all_unpaired_unrelaxed_rank_1_model_1_v4
Acceptable	0.825	\13_6G04\af2_6G04_DELIM_all_unpaired\MSAforAlphafold_mixed_DELIM_all_unpaired_unrelaxed_rank_2_model_4_v4
Acceptable	0.823	\13_6G04\af2_6G04_DELIM_all_unpaired\MSAforAlphafold_mixed_DELIM_all_unpaired_unrelaxed_rank_3_model_5_v4
Acceptable	0.787	\13_6G04\af2_6G04_DELIM_all_unpaired\MSAforAlphafold_mixed_DELIM_all_unpaired_unrelaxed_rank_4_model_2_v4
Acceptable	0.765	\13_6G04\af2_6G04_DELIM_all_unpaired\MSAforAlphafold_mixed_DELIM_all_unpaired_unrelaxed_rank_5_model_3_v4
Acceptable	0.804	\13_6G04\af2_6G04_DELIM_all_unpaired\MSAforAlphafold_mixed_DELIM_all_unpaired_unrelaxed_rank_2_model_4_v5
Acceptable	0.801	\13_6G04\af2_6G04_DELIM_all_unpaired\MSAforAlphafold_mixed_DELIM_all_unpaired_unrelaxed_rank_3_model_2_v5
Acceptable	0.764	\13_6G04\af2_6G04_DELIM_all_unpaired\MSAforAlphafold_mixed_DELIM_all_unpaired_unrelaxed_rank_4_model_3_v5
Acceptable	0.749	\13_6G04\af2_6G04_DELIM_all_unpaired\MSAforAlphafold_mixed_DELIM_all_unpaired_unrelaxed_rank_5_model_5_v5
Acceptable	0.915	\17_6IDX\af2_6IDX_DELIM_all_unpaired\MSAforAlphafold_mixed_DELIM_all_unpaired_unrelaxed_rank_1_model_2_v1
Acceptable	0.863	\17_6IDX\af2_6IDX_DELIM_all_unpaired\MSAforAlphafold_mixed_DELIM_all_unpaired_unrelaxed_rank_1_model_2_v2
Acceptable	0.733	\17_6IDX\af2_6IDX_DELIM_all_unpaired\MSAforAlphafold_mixed_DELIM_all_unpaired_unrelaxed_rank_2_model_3_v2
Acceptable	0.65	\18_6IXQ\af2_6IXQ_DELIM_all_unpaired\MSAforAlphafold_mixed_DELIM_all_unpaired_unrelaxed_rank_1_model_2_v1
Acceptable	0.592	\18_6IXQ\af2_6IXQ_DELIM_all_unpaired\MSAforAlphafold_mixed_DELIM_all_unpaired_unrelaxed_rank_5_model_1_v1
Acceptable	0.508	\18_6IXQ\af2_6IXQ_DELIM_all_unpaired\MSAforAlphafold_mixed_DELIM_all_unpaired_unrelaxed_rank_4_model_2_v2
Acceptable	0.438	\18_6IXQ\af2_6IXQ_DELIM_all_unpaired\MSAforAlphafold_mixed_DELIM_all_unpaired_unrelaxed_rank_5_model_1_v2
Acceptable	0.648	\18_6IXQ\af2_6IXQ_DELIM_all_unpaired\MSAforAlphafold_mixed_DELIM_all_unpaired_unrelaxed_rank_2_model_5_v3
Acceptable	0.622	\18_6IXQ\af2_6IXQ_DELIM_all_unpaired\MSAforAlphafold_mixed_DELIM_all_unpaired_unrelaxed_rank_4_model_5_v4
Acceptable	0.504	\18_6IXQ\af2_6IXQ_DELIM_all_unpaired\MSAforAlphafold_mixed_DELIM_all_unpaired_unrelaxed_rank_5_model_1_v4
Acceptable	0.593	\18_6IXQ\af2_6IXQ_DELIM_all_unpaired\MSAforAlphafold_mixed_DELIM_all_unpaired_unrelaxed_rank_4_model_1_v5
Acceptable	0.498	\18_6IXQ\af2_6IXQ_DELIM_all_unpaired\MSAforAlphafold_mixed_DELIM_all_unpaired_unrelaxed_rank_5_model_5_v5
Acceptable	0.671	\19_6J0W\af2_6J0W_DELIM_all_unpaired\MSAforAlphafold_mixed_DELIM_all_unpaired_unrelaxed_rank_3_model_2_v1
Acceptable	0.642	\19_6J0W\af2_6J0W_DELIM_all_unpaired\MSAforAlphafold_mixed_DELIM_all_unpaired_unrelaxed_rank_4_model_5_v1
Acceptable	0.622	\19_6J0W\af2_6J0W_DELIM_all_unpaired\MSAforAlphafold_mixed_DELIM_all_unpaired_unrelaxed_rank_5_model_4_v1
Acceptable	0.683	\19_6J0W\af2_6J0W_DELIM_all_unpaired\MSAforAlphafold_mixed_DELIM_all_unpaired_unrelaxed_rank_3_model_3_v2
Acceptable	0.657	\19_6J0W\af2_6J0W_DELIM_all_unpaired\MSAforAlphafold_mixed_DELIM_all_unpaired_unrelaxed_rank_4_model_5_v2
Acceptable	0.644	\19_6J0W\af2_6J0W_DELIM_all_unpaired\MSAforAlphafold_mixed_DELIM_all_unpaired_unrelaxed_rank_5_model_4_v2
Acceptable	0.692	\19_6J0W\af2_6J0W_DELIM_all_unpaired\MSAforAlphafold_mixed_DELIM_all_unpaired_unrelaxed_rank_1_model_2_v3
Acceptable	0.688	\19_6J0W\af2_6J0W_DELIM_all_unpaired\MSAforAlphafold_mixed_DELIM_all_unpaired_unrelaxed_rank_3_model_3_v3
Acceptable	0.651	\19_6J0W\af2_6J0W_DELIM_all_unpaired\MSAforAlphafold_mixed_DELIM_all_unpaired_unrelaxed_rank_4_model_5_v3
Acceptable	0.645	\19_6J0W\af2_6J0W_DELIM_all_unpaired\MSAforAlphafold_mixed_DELIM_all_unpaired_unrelaxed_rank_5_model_4_v3
Acceptable	0.691	\19_6J0W\af2_6J0W_DELIM_all_unpaired\MSAforAlphafold_mixed_DELIM_all_unpaired_unrelaxed_rank_4_model_3_v4
Acceptable	0.559	\20_6J0X\af2_6J0X_DELIM_all_unpaired\MSAforAlphafold_mixed_DELIM_all_unpaired_unrelaxed_rank_4_model_4_v1
Acceptable	0.549	\20_6J0X\af2_6J0X_DELIM_all_unpaired\MSAforAlphafold_mixed_DELIM_all_unpaired_unrelaxed_rank_1_model_4_v4
Acceptable	0.59	\20_6J0X\af2_6J0X_DELIM_all_unpaired\MSAforAlphafold_mixed_DELIM_all_unpaired_unrelaxed_rank_1_model_4_v5
Acceptable	0.514	\20_6J0X\af2_6J0X_DELIM_all_unpaired\MSAforAlphafold_mixed_DELIM_all_unpaired_unrelaxed_rank_4_model_5_v5
Acceptable	0.871	\22_6JLH\af2_6JLH_DELIM_all_unpaired\MSAforAlphafold_mixed_DELIM_all_unpaired_unrelaxed_rank_3_model_2_v3
Acceptable	0.749	\26_6L0V\af2_6L0V_DELIM_all_unpaired\MSAforAlphafold_mixed_DELIM_all_unpaired_unrelaxed_rank_3_model_3_v1
Acceptable	0.741	\26_6L0V\af2_6L0V_DELIM_all_unpaired\MSAforAlphafold_mixed_DELIM_all_unpaired_unrelaxed_rank_4_model_1_v1
Acceptable	0.759	\26_6L0V\af2_6L0V_DELIM_all_unpaired\MSAforAlphafold_mixed_DELIM_all_unpaired_unrelaxed_rank_4_model_1_v2
Acceptable	0.759	\26_6L0V\af2_6L0V_DELIM_all_unpaired\MSAforAlphafold_mixed_DELIM_all_unpaired_unrelaxed_rank_3_model_4_v2
Acceptable	0.753	\26_6L0V\af2_6L0V_DELIM_all_unpaired\MSAforAlphafold_mixed_DELIM_all_unpaired_unrelaxed_rank_5_model_3_v2
Acceptable	0.771	\26_6L0V\af2_6L0V_DELIM_all_unpaired\MSAforAlphafold_mixed_DELIM_all_unpaired_unrelaxed_rank_1_model_3_v3
Acceptable	0.744	\26_6L0V\af2_6L0V_DELIM_all_unpaired\MSAforAlphafold_mixed_DELIM_all_unpaired_unrelaxed_rank_4_model_1_v3
Acceptable	0.738	\26_6L0V\af2_6L0V_DELIM_all_unpaired\MSAforAlphafold_mixed_DELIM_all_unpaired_unrelaxed_rank_5_model_4_v3
Acceptable	0.766	\26_6L0V\af2_6L0V_DELIM_all_unpaired\MSAforAlphafold_mixed_DELIM_all_unpaired_unrelaxed_rank_1_model_5_v4
Acceptable	0.765	\26_6L0V\af2_6L0V_DELIM_all_unpaired\MSAforAlphafold_mixed_DELIM_all_unpaired_unrelaxed_rank_2_model_3_v4
Acceptable	0.746	\26_6L0V\af2_6L0V_DELIM_all_unpaired\MSAforAlphafold_mixed_DELIM_all_unpaired_unrelaxed_rank_5_model_1_v4
Acceptable	0.746	\26_6L0V\af2_6L0V_DELIM_all_unpaired\MSAforAlphafold_mixed_DELIM_all_unpaired_unrelaxed_rank_4_model_4_v4
Acceptable	0.757	\26_6L0V\af2_6L0V_DELIM_all_unpaired\MSAforAlphafold_mixed_DELIM_all_unpaired_unrelaxed_rank_1_model_5_v5
Acceptable	0.745	\26_6L0V\af2_6L0V_DELIM_all_unpaired\MSAforAlphafold_mixed_DELIM_all_unpaired_unrelaxed_rank_3_model_4_v5
Acceptable	0.734	\26_6L0V\af2_6L0V_DELIM_all_unpaired\MSAforAlphafold_mixed_DELIM_all_unpaired_unrelaxed_rank_5_model_1_v5
Acceptable	0.523	\37_6XFK\af2_6XFK_DELIM_all_unpaired\MSAforAlphafold_mixed_DELIM_all_unpaired_unrelaxed_rank_3_model_5_v1
Acceptable	0.459	\37_6XFK\af2_6XFK_DELIM_all_unpaired\MSAforAlphafold_mixed_DELIM_all_unpaired_unrelaxed_rank_4_model_2_v1
Acceptable	0.59	\37_6XFK\af2_6XFK_DELIM_all_unpaired\MSAforAlphafold_mixed_DELIM_all_unpaired_unrelaxed_rank_4_model_2_v3
Acceptable	0.404	\37_6XFK\af2_6XFK_DELIM_all_unpaired\MSAforAlphafold_mixed_DELIM_all_unpaired_unrelaxed_rank_5_model_4_v4
Acceptable	0.697	\40_7CFC\af2_7CFC_DELIM_all_unpaired\MSAforAlphafold_mixed_DELIM_all_unpaired_unrelaxed_rank_3_model_3_v3
Acceptable	0.672	\40_7CFC\af2_7CFC_DELIM_all_unpaired\MSAforAlphafold_mixed_DELIM_all_unpaired_unrelaxed_rank_4_model_5_v3
Acceptable	0.62	\40_7CFC\af2_7CFC_DELIM_all_unpaired\MSAforAlphafold_mixed_DELIM_all_unpaired_unrelaxed_rank_5_model_4_v3
Acceptable	0.713	\40_7CFC\af2_7CFC_DELIM_all_unpaired\MSAforAlphafold_mixed_DELIM_all_unpaired_unrelaxed_rank_2_model_1_v4
Acceptable	0.712	\40_7CFC\af2_7CFC_DELIM_all_unpaired\MSAforAlphafold_mixed_DELIM_all_unpaired_unrelaxed_rank_3_model_3_v4
Acceptable	0.729	\40_7CFC\af2_7CFC_DELIM_all_unpaired\MSAforAlphafold_mixed_DELIM_all_unpaired_unrelaxed_rank_2_model_1_v5
Acceptable	0.712	\40_7CFC\af2_7CFC_DELIM_all_unpaired\MSAforAlphafold_mixed_DELIM_all_unpaired_unrelaxed_rank_3_model_4_v5
Acceptable	0.608	\43_7F2D\af2_7F2D_DELIM_all_unpaired\MSAforAlphafold_mixed_DELIM_all_unpaired_unrelaxed_rank_1_model_2_v1
Acceptable	0.554	\43_7F2D\af2_7F2D_DELIM_all_unpaired\MSAforAlphafold_mixed_DELIM_all_unpaired_unrelaxed_rank_2_model_5_v1
Acceptable	0.523	\43_7F2D\af2_7F2D_DELIM_all_unpaired\MSAforAlphafold_mixed_DELIM_all_unpaired_unrelaxed_rank_3_model_3_v1
Acceptable	0.492	\43_7F2D\af2_7F2D_DELIM_all_unpaired\MSAforAlphafold_mixed_DELIM_all_unpaired_unrelaxed_rank_4_model_4_v1
Acceptable	0.45	\43_7F2D\af2_7F2D_DELIM_all_unpaired\MSAforAlphafold_mixed_DELIM_all_unpaired_unrelaxed_rank_5_model_1_v1
Acceptable	0.582	\43_7F2D\af2_7F2D_DELIM_all_unpaired\MSAforAlphafold_mixed_DELIM_all_unpaired_unrelaxed_rank_1_model_2_v2
Acceptable	0.536	\43_7F2D\af2_7F2D_DELIM_all_unpaired\MSAforAlphafold_mixed_DELIM_all_unpaired_unrelaxed_rank_2_model_5_v2
Acceptable	0.523	\43_7F2D\af2_7F2D_DELIM_all_unpaired\MSAforAlphafold_mixed_DELIM_all_unpaired_unrelaxed_rank_3_model_4_v2
Acceptable	0.472	\43_7F2D\af2_7F2D_DELIM_all_unpaired\MSAforAlphafold_mixed_DELIM_all_unpaired_unrelaxed_rank_4_model_3_v2
Acceptable	0.399	\43_7F2D\af2_7F2D_DELIM_all_unpaired\MSAforAlphafold_mixed_DELIM_all_unpaired_unrelaxed_rank_5_model_1_v2
Acceptable	0.548	\43_7F2D\af2_7F2D_DELIM_all_unpaired\MSAforAlphafold_mixed_DELIM_all_unpaired_unrelaxed_rank_1_model_2_v3
Acceptable	0.511	\43_7F2D\af2_7F2D_DELIM_all_unpaired\MSAforAlphafold_mixed_DELIM_all_unpaired_unrelaxed_rank_2_model_4_v3
Acceptable	0.467	\43_7F2D\af2_7F2D_DELIM_all_unpaired\MSAforAlphafold_mixed_DELIM_all_unpaired_unrelaxed_rank_4_model_5_v3
Acceptable	0.433	\43_7F2D\af2_7F2D_DELIM_all_unpaired\MSAforAlphafold_mixed_DELIM_all_unpaired_unrelaxed_rank_5_model_1_v3
Acceptable	0.503	\43_7F2D\af2_7F2D_DELIM_all_unpaired\MSAforAlphafold_mixed_DELIM_all_unpaired_unrelaxed_rank_2_model_5_v4
Acceptable	0.489	\43_7F2D\af2_7F2D_DELIM_all_unpaired\MSAforAlphafold_mixed_DELIM_all_unpaired_unrelaxed_rank_3_model_4_v4
Acceptable	0.469	\43_7F2D\af2_7F2D_DELIM_all_unpaired\MSAforAlphafold_mixed_DELIM_all_unpaired_unrelaxed_rank_4_model_3_v4
Acceptable	0.455	\43_7F2D\af2_7F2D_DELIM_all_unpaired\MSAforAlphafold_mixed_DELIM_all_unpaired_unrelaxed_rank_5_model_1_v4
Acceptable	0.532	\43_7F2D\af2_7F2D_DELIM_all_unpaired\MSAforAlphafold_mixed_DELIM_all_unpaired_unrelaxed_rank_2_model_5_v5
Acceptable	0.483	\43_7F2D\af2_7F2D_DELIM_all_unpaired\MSAforAlphafold_mixed_DELIM_all_unpaired_unrelaxed_rank_3_model_1_v5
Acceptable	0.475	\43_7F2D\af2_7F2D_DELIM_all_unpaired\MSAforAlphafold_mixed_DELIM_all_unpaired_unrelaxed_rank_4_model_4_v5
Acceptable	0.386	\43_7F2D\af2_7F2D_DELIM_all_unpaired\MSAforAlphafold_mixed_DELIM_all_unpaired_unrelaxed_rank_5_model_3_v5
Acceptable	0.69	\44_7MKK\af2_7MKK_DELIM_all_unpaired\MSAforAlphafold_mixed_DELIM_all_unpaired_unrelaxed_rank_5_model_5_v1
Acceptable	0.56	\44_7MKK\af2_7MKK_DELIM_all_unpaired\MSAforAlphafold_mixed_DELIM_all_unpaired_unrelaxed_rank_4_model_2_v2
Acceptable	0.731	\44_7MKK\af2_7MKK_DELIM_all_unpaired\MSAforAlphafold_mixed_DELIM_all_unpaired_unrelaxed_rank_1_model_1_v3
Acceptable	0.683	\44_7MKK\af2_7MKK_DELIM_all_unpaired\MSAforAlphafold_mixed_DELIM_all_unpaired_unrelaxed_rank_4_model_5_v3
Acceptable	0.704	\44_7MKK\af2_7MKK_DELIM_all_unpaired\MSAforAlphafold_mixed_DELIM_all_unpaired_unrelaxed_rank_5_model_2_v4
Acceptable	0.815	\47_7QDW\af2_7QDW_DELIM_all_unpaired\MSAforAlphafold_mixed_DELIM_all_unpaired_unrelaxed_rank_1_model_4_v1
Acceptable	0.805	\47_7QDW\af2_7QDW_DELIM_all_unpaired\MSAforAlphafold_mixed_DELIM_all_unpaired_unrelaxed_rank_2_model_2_v1
Acceptable	0.792	\47_7QDW\af2_7QDW_DELIM_all_unpaired\MSAforAlphafold_mixed_DELIM_all_unpaired_unrelaxed_rank_4_model_3_v1
Acceptable	0.824	\47_7QDW\af2_7QDW_DELIM_all_unpaired\MSAforAlphafold_mixed_DELIM_all_unpaired_unrelaxed_rank_1_model_2_v2
Acceptable	0.816	\47_7QDW\af2_7QDW_DELIM_all_unpaired\MSAforAlphafold_mixed_DELIM_all_unpaired_unrelaxed_rank_2_model_4_v2
Acceptable	0.801	\47_7QDW\af2_7QDW_DELIM_all_unpaired\MSAforAlphafold_mixed_DELIM_all_unpaired_unrelaxed_rank_4_model_3_v2
Acceptable	0.801	\47_7QDW\af2_7QDW_DELIM_all_unpaired\MSAforAlphafold_mixed_DELIM_all_unpaired_unrelaxed_rank_3_model_5_v2
Acceptable	0.799	\47_7QDW\af2_7QDW_DELIM_all_unpaired\MSAforAlphafold_mixed_DELIM_all_unpaired_unrelaxed_rank_5_model_1_v2
Acceptable	0.819	\47_7QDW\af2_7QDW_DELIM_all_unpaired\MSAforAlphafold_mixed_DELIM_all_unpaired_unrelaxed_rank_2_model_4_v3
Acceptable	0.823	\47_7QDW\af2_7QDW_DELIM_all_unpaired\MSAforAlphafold_mixed_DELIM_all_unpaired_unrelaxed_rank_1_model_2_v4
Acceptable	0.819	\47_7QDW\af2_7QDW_DELIM_all_unpaired\MSAforAlphafold_mixed_DELIM_all_unpaired_unrelaxed_rank_2_model_4_v4
Acceptable	0.808	\47_7QDW\af2_7QDW_DELIM_all_unpaired\MSAforAlphafold_mixed_DELIM_all_unpaired_unrelaxed_rank_3_model_5_v4
Acceptable	0.807	\47_7QDW\af2_7QDW_DELIM_all_unpaired\MSAforAlphafold_mixed_DELIM_all_unpaired_unrelaxed_rank_4_model_3_v4
Acceptable	0.8	\47_7QDW\af2_7QDW_DELIM_all_unpaired\MSAforAlphafold_mixed_DELIM_all_unpaired_unrelaxed_rank_5_model_1_v4
Acceptable	0.828	\47_7QDW\af2_7QDW_DELIM_all_unpaired\MSAforAlphafold_mixed_DELIM_all_unpaired_unrelaxed_rank_1_model_2_v5
Acceptable	0.825	\47_7QDW\af2_7QDW_DELIM_all_unpaired\MSAforAlphafold_mixed_DELIM_all_unpaired_unrelaxed_rank_2_model_4_v5
Acceptable	0.811	\47_7QDW\af2_7QDW_DELIM_all_unpaired\MSAforAlphafold_mixed_DELIM_all_unpaired_unrelaxed_rank_3_model_3_v5
Acceptable	0.81	\47_7QDW\af2_7QDW_DELIM_all_unpaired\MSAforAlphafold_mixed_DELIM_all_unpaired_unrelaxed_rank_4_model_5_v5
Acceptable	0.803	\47_7QDW\af2_7QDW_DELIM_all_unpaired\MSAforAlphafold_mixed_DELIM_all_unpaired_unrelaxed_rank_5_model_1_v5
Acceptable	0.839	\48_7RXQ\af2_7RXQ_DELIM_all_unpaired\MSAforAlphafold_mixed_DELIM_all_unpaired_unrelaxed_rank_1_model_3_v1
Acceptable	0.635	\48_7RXQ\af2_7RXQ_DELIM_all_unpaired\MSAforAlphafold_mixed_DELIM_all_unpaired_unrelaxed_rank_4_model_5_v1
Acceptable	0.601	\48_7RXQ\af2_7RXQ_DELIM_all_unpaired\MSAforAlphafold_mixed_DELIM_all_unpaired_unrelaxed_rank_5_model_1_v1
Acceptable	0.727	\48_7RXQ\af2_7RXQ_DELIM_all_unpaired\MSAforAlphafold_mixed_DELIM_all_unpaired_unrelaxed_rank_4_model_1_v2
Acceptable	0.755	\48_7RXQ\af2_7RXQ_DELIM_all_unpaired\MSAforAlphafold_mixed_DELIM_all_unpaired_unrelaxed_rank_2_model_4_v3
Acceptable	0.707	\48_7RXQ\af2_7RXQ_DELIM_all_unpaired\MSAforAlphafold_mixed_DELIM_all_unpaired_unrelaxed_rank_3_model_2_v3
Acceptable	0.637	\48_7RXQ\af2_7RXQ_DELIM_all_unpaired\MSAforAlphafold_mixed_DELIM_all_unpaired_unrelaxed_rank_4_model_1_v3
Acceptable	0.785	\48_7RXQ\af2_7RXQ_DELIM_all_unpaired\MSAforAlphafold_mixed_DELIM_all_unpaired_unrelaxed_rank_3_model_5_v4
Acceptable	0.625	\48_7RXQ\af2_7RXQ_DELIM_all_unpaired\MSAforAlphafold_mixed_DELIM_all_unpaired_unrelaxed_rank_5_model_1_v4
Acceptable	0.799	\48_7RXQ\af2_7RXQ_DELIM_all_unpaired\MSAforAlphafold_mixed_DELIM_all_unpaired_unrelaxed_rank_3_model_3_v5
Acceptable	0.762	\48_7RXQ\af2_7RXQ_DELIM_all_unpaired\MSAforAlphafold_mixed_DELIM_all_unpaired_unrelaxed_rank_5_model_1_v5
Acceptable	0.727	\49_7SID\af2_7SID_DELIM_all_unpaired\MSAforAlphafold_mixed_DELIM_all_unpaired_unrelaxed_rank_1_model_3_v1
Acceptable	0.69	\49_7SID\af2_7SID_DELIM_all_unpaired\MSAforAlphafold_mixed_DELIM_all_unpaired_unrelaxed_rank_2_model_5_v1
Acceptable	0.671	\49_7SID\af2_7SID_DELIM_all_unpaired\MSAforAlphafold_mixed_DELIM_all_unpaired_unrelaxed_rank_3_model_1_v1
Acceptable	0.64	\49_7SID\af2_7SID_DELIM_all_unpaired\MSAforAlphafold_mixed_DELIM_all_unpaired_unrelaxed_rank_4_model_2_v1
Acceptable	0.718	\49_7SID\af2_7SID_DELIM_all_unpaired\MSAforAlphafold_mixed_DELIM_all_unpaired_unrelaxed_rank_1_model_3_v2
Acceptable	0.679	\49_7SID\af2_7SID_DELIM_all_unpaired\MSAforAlphafold_mixed_DELIM_all_unpaired_unrelaxed_rank_2_model_1_v2
Acceptable	0.673	\49_7SID\af2_7SID_DELIM_all_unpaired\MSAforAlphafold_mixed_DELIM_all_unpaired_unrelaxed_rank_3_model_5_v2
Acceptable	0.624	\49_7SID\af2_7SID_DELIM_all_unpaired\MSAforAlphafold_mixed_DELIM_all_unpaired_unrelaxed_rank_4_model_2_v2
Acceptable	0.695	\49_7SID\af2_7SID_DELIM_all_unpaired\MSAforAlphafold_mixed_DELIM_all_unpaired_unrelaxed_rank_1_model_3_v3
Acceptable	0.651	\49_7SID\af2_7SID_DELIM_all_unpaired\MSAforAlphafold_mixed_DELIM_all_unpaired_unrelaxed_rank_2_model_5_v3
Acceptable	0.671	\49_7SID\af2_7SID_DELIM_all_unpaired\MSAforAlphafold_mixed_DELIM_all_unpaired_unrelaxed_rank_1_model_1_v4
Acceptable	0.642	\49_7SID\af2_7SID_DELIM_all_unpaired\MSAforAlphafold_mixed_DELIM_all_unpaired_unrelaxed_rank_2_model_3_v4
Acceptable	0.631	\49_7SID\af2_7SID_DELIM_all_unpaired\MSAforAlphafold_mixed_DELIM_all_unpaired_unrelaxed_rank_3_model_5_v4
Acceptable	0.616	\49_7SID\af2_7SID_DELIM_all_unpaired\MSAforAlphafold_mixed_DELIM_all_unpaired_unrelaxed_rank_4_model_2_v4
Acceptable	0.689	\49_7SID\af2_7SID_DELIM_all_unpaired\MSAforAlphafold_mixed_DELIM_all_unpaired_unrelaxed_rank_1_model_1_v5
Acceptable	0.678	\49_7SID\af2_7SID_DELIM_all_unpaired\MSAforAlphafold_mixed_DELIM_all_unpaired_unrelaxed_rank_2_model_3_v5
Acceptable	0.662	\49_7SID\af2_7SID_DELIM_all_unpaired\MSAforAlphafold_mixed_DELIM_all_unpaired_unrelaxed_rank_3_model_5_v5
Acceptable	0.63	\49_7SID\af2_7SID_DELIM_all_unpaired\MSAforAlphafold_mixed_DELIM_all_unpaired_unrelaxed_rank_4_model_2_v5
Acceptable	0.443	\52_6ZW0\af2_6ZW0_DELIM_all_unpaired\MSAforAlphafold_mixed_DELIM_all_unpaired_unrelaxed_rank_2_model_2_v1
High	0.953	\24_6JWJ\af2_6JWJ_DELIM\MSAforAlphafold_mixed_DELIM_unrelaxed_rank_4_model_3_v3
High	0.936	\28_6OCG\af2_6OCG_DELIM\MSAforAlphafold_mixed_DELIM_unrelaxed_rank_1_model_5_v1
High	0.932	\28_6OCG\af2_6OCG_DELIM\MSAforAlphafold_mixed_DELIM_unrelaxed_rank_2_model_2_v1
High	0.938	\28_6OCG\af2_6OCG_DELIM\MSAforAlphafold_mixed_DELIM_unrelaxed_rank_1_model_5_v2
High	0.934	\28_6OCG\af2_6OCG_DELIM\MSAforAlphafold_mixed_DELIM_unrelaxed_rank_4_model_2_v2
High	0.934	\28_6OCG\af2_6OCG_DELIM\MSAforAlphafold_mixed_DELIM_unrelaxed_rank_1_model_5_v5
High	0.933	\28_6OCG\af2_6OCG_DELIM\MSAforAlphafold_mixed_DELIM_unrelaxed_rank_3_model_2_v5
High	0.877	\46_7NW1\af2_7NW1_DELIM\MSAforAlphafold_mixed_DELIM_unrelaxed_rank_1_model_1_v1
High	0.872	\46_7NW1\af2_7NW1_DELIM\MSAforAlphafold_mixed_DELIM_unrelaxed_rank_2_model_4_v1
High	0.87	\46_7NW1\af2_7NW1_DELIM\MSAforAlphafold_mixed_DELIM_unrelaxed_rank_3_model_5_v1
High	0.869	\46_7NW1\af2_7NW1_DELIM\MSAforAlphafold_mixed_DELIM_unrelaxed_rank_4_model_3_v1
High	0.855	\46_7NW1\af2_7NW1_DELIM\MSAforAlphafold_mixed_DELIM_unrelaxed_rank_5_model_2_v1
High	0.878	\46_7NW1\af2_7NW1_DELIM\MSAforAlphafold_mixed_DELIM_unrelaxed_rank_1_model_1_v2
High	0.877	\46_7NW1\af2_7NW1_DELIM\MSAforAlphafold_mixed_DELIM_unrelaxed_rank_2_model_4_v2
High	0.873	\46_7NW1\af2_7NW1_DELIM\MSAforAlphafold_mixed_DELIM_unrelaxed_rank_3_model_5_v2
High	0.87	\46_7NW1\af2_7NW1_DELIM\MSAforAlphafold_mixed_DELIM_unrelaxed_rank_4_model_3_v2
High	0.864	\46_7NW1\af2_7NW1_DELIM\MSAforAlphafold_mixed_DELIM_unrelaxed_rank_5_model_2_v2
High	0.88	\46_7NW1\af2_7NW1_DELIM\MSAforAlphafold_mixed_DELIM_unrelaxed_rank_1_model_4_v3
High	0.877	\46_7NW1\af2_7NW1_DELIM\MSAforAlphafold_mixed_DELIM_unrelaxed_rank_2_model_1_v3
High	0.872	\46_7NW1\af2_7NW1_DELIM\MSAforAlphafold_mixed_DELIM_unrelaxed_rank_3_model_3_v3
High	0.87	\46_7NW1\af2_7NW1_DELIM\MSAforAlphafold_mixed_DELIM_unrelaxed_rank_4_model_5_v3
High	0.863	\46_7NW1\af2_7NW1_DELIM\MSAforAlphafold_mixed_DELIM_unrelaxed_rank_5_model_2_v3
High	0.88	\46_7NW1\af2_7NW1_DELIM\MSAforAlphafold_mixed_DELIM_unrelaxed_rank_1_model_4_v4
High	0.876	\46_7NW1\af2_7NW1_DELIM\MSAforAlphafold_mixed_DELIM_unrelaxed_rank_2_model_1_v4
High	0.871	\46_7NW1\af2_7NW1_DELIM\MSAforAlphafold_mixed_DELIM_unrelaxed_rank_3_model_3_v4
High	0.871	\46_7NW1\af2_7NW1_DELIM\MSAforAlphafold_mixed_DELIM_unrelaxed_rank_4_model_5_v4
High	0.856	\46_7NW1\af2_7NW1_DELIM\MSAforAlphafold_mixed_DELIM_unrelaxed_rank_5_model_2_v4
High	0.88	\46_7NW1\af2_7NW1_DELIM\MSAforAlphafold_mixed_DELIM_unrelaxed_rank_1_model_4_v5
High	0.872	\46_7NW1\af2_7NW1_DELIM\MSAforAlphafold_mixed_DELIM_unrelaxed_rank_2_model_1_v5
High	0.87	\46_7NW1\af2_7NW1_DELIM\MSAforAlphafold_mixed_DELIM_unrelaxed_rank_3_model_3_v5
High	0.867	\46_7NW1\af2_7NW1_DELIM\MSAforAlphafold_mixed_DELIM_unrelaxed_rank_4_model_5_v5
High	0.854	\46_7NW1\af2_7NW1_DELIM\MSAforAlphafold_mixed_DELIM_unrelaxed_rank_5_model_2_v5
High	0.895	\57_6JMT\af2_6JMT_DELIM\MSAforAlphafold_mixed_DELIM_unrelaxed_rank_3_model_3_v1
High	0.887	\57_6JMT\af2_6JMT_DELIM\MSAforAlphafold_mixed_DELIM_unrelaxed_rank_4_model_2_v1
High	0.887	\57_6JMT\af2_6JMT_DELIM\MSAforAlphafold_mixed_DELIM_unrelaxed_rank_4_model_5_v2
High	0.884	\57_6JMT\af2_6JMT_DELIM\MSAforAlphafold_mixed_DELIM_unrelaxed_rank_5_model_2_v2
High	0.889	\57_6JMT\af2_6JMT_DELIM\MSAforAlphafold_mixed_DELIM_unrelaxed_rank_3_model_2_v3
High	0.88	\57_6JMT\af2_6JMT_DELIM\MSAforAlphafold_mixed_DELIM_unrelaxed_rank_5_model_1_v3
High	0.893	\57_6JMT\af2_6JMT_DELIM\MSAforAlphafold_mixed_DELIM_unrelaxed_rank_3_model_3_v4
High	0.885	\57_6JMT\af2_6JMT_DELIM\MSAforAlphafold_mixed_DELIM_unrelaxed_rank_5_model_2_v4
High	0.882	\57_6JMT\af2_6JMT_DELIM\MSAforAlphafold_mixed_DELIM_unrelaxed_rank_5_model_2_v5
High	0.869	\12_6DO3\af2_6DO3_gapPeptide\MSAforAlphafold_mixed_gapPeptide_unrelaxed_rank_3_model_1_v2
High	0.892	\12_6DO3\af2_6DO3_gapPeptide\MSAforAlphafold_mixed_gapPeptide_unrelaxed_rank_1_model_2_v3
High	0.869	\12_6DO3\af2_6DO3_gapPeptide\MSAforAlphafold_mixed_gapPeptide_unrelaxed_rank_3_model_1_v3
High	0.847	\12_6DO3\af2_6DO3_gapPeptide\MSAforAlphafold_mixed_gapPeptide_unrelaxed_rank_4_model_4_v5
High	0.764	\26_6L0V\af2_6L0V_gapPeptide\MSAforAlphafold_mixed_gapPeptide_unrelaxed_rank_1_model_2_v1
High	0.798	\26_6L0V\af2_6L0V_gapPeptide\MSAforAlphafold_mixed_gapPeptide_unrelaxed_rank_1_model_2_v2
High	0.847	\29_6PSD\af2_6PSD_gapPeptide\MSAforAlphafold_mixed_gapPeptide_unrelaxed_rank_1_model_1_v1
High	0.85	\29_6PSD\af2_6PSD_gapPeptide\MSAforAlphafold_mixed_gapPeptide_unrelaxed_rank_1_model_1_v3
High	0.841	\29_6PSD\af2_6PSD_gapPeptide\MSAforAlphafold_mixed_gapPeptide_unrelaxed_rank_1_model_1_v4
High	0.744	\37_6XFK\af2_6XFK_gapPeptide\MSAforAlphafold_mixed_gapPeptide_unrelaxed_rank_4_model_3_v1
High	0.762	\37_6XFK\af2_6XFK_gapPeptide\MSAforAlphafold_mixed_gapPeptide_unrelaxed_rank_2_model_4_v3
High	0.749	\37_6XFK\af2_6XFK_gapPeptide\MSAforAlphafold_mixed_gapPeptide_unrelaxed_rank_4_model_3_v3
High	0.773	\37_6XFK\af2_6XFK_gapPeptide\MSAforAlphafold_mixed_gapPeptide_unrelaxed_rank_1_model_4_v4
High	0.765	\37_6XFK\af2_6XFK_gapPeptide\MSAforAlphafold_mixed_gapPeptide_unrelaxed_rank_3_model_5_v4
High	0.753	\37_6XFK\af2_6XFK_gapPeptide\MSAforAlphafold_mixed_gapPeptide_unrelaxed_rank_5_model_3_v4
High	0.872	\46_7NW1\af2_7NW1_gapPeptide\MSAforAlphafold_mixed_gapPeptide_unrelaxed_rank_1_model_1_v1
High	0.866	\46_7NW1\af2_7NW1_gapPeptide\MSAforAlphafold_mixed_gapPeptide_unrelaxed_rank_4_model_2_v1
High	0.866	\46_7NW1\af2_7NW1_gapPeptide\MSAforAlphafold_mixed_gapPeptide_unrelaxed_rank_3_model_5_v1
High	0.866	\46_7NW1\af2_7NW1_gapPeptide\MSAforAlphafold_mixed_gapPeptide_unrelaxed_rank_2_model_1_v2
High	0.864	\46_7NW1\af2_7NW1_gapPeptide\MSAforAlphafold_mixed_gapPeptide_unrelaxed_rank_3_model_5_v2
High	0.859	\46_7NW1\af2_7NW1_gapPeptide\MSAforAlphafold_mixed_gapPeptide_unrelaxed_rank_4_model_3_v2
High	0.857	\46_7NW1\af2_7NW1_gapPeptide\MSAforAlphafold_mixed_gapPeptide_unrelaxed_rank_5_model_2_v2
High	0.87	\46_7NW1\af2_7NW1_gapPeptide\MSAforAlphafold_mixed_gapPeptide_unrelaxed_rank_1_model_1_v3
High	0.868	\46_7NW1\af2_7NW1_gapPeptide\MSAforAlphafold_mixed_gapPeptide_unrelaxed_rank_3_model_5_v3
High	0.863	\46_7NW1\af2_7NW1_gapPeptide\MSAforAlphafold_mixed_gapPeptide_unrelaxed_rank_4_model_2_v3
High	0.86	\46_7NW1\af2_7NW1_gapPeptide\MSAforAlphafold_mixed_gapPeptide_unrelaxed_rank_5_model_3_v3
High	0.87	\46_7NW1\af2_7NW1_gapPeptide\MSAforAlphafold_mixed_gapPeptide_unrelaxed_rank_2_model_1_v4
High	0.866	\46_7NW1\af2_7NW1_gapPeptide\MSAforAlphafold_mixed_gapPeptide_unrelaxed_rank_3_model_2_v4
High	0.865	\46_7NW1\af2_7NW1_gapPeptide\MSAforAlphafold_mixed_gapPeptide_unrelaxed_rank_5_model_3_v4
High	0.865	\46_7NW1\af2_7NW1_gapPeptide\MSAforAlphafold_mixed_gapPeptide_unrelaxed_rank_4_model_5_v4
High	0.869	\46_7NW1\af2_7NW1_gapPeptide\MSAforAlphafold_mixed_gapPeptide_unrelaxed_rank_1_model_1_v5
High	0.864	\46_7NW1\af2_7NW1_gapPeptide\MSAforAlphafold_mixed_gapPeptide_unrelaxed_rank_3_model_2_v5
High	0.864	\46_7NW1\af2_7NW1_gapPeptide\MSAforAlphafold_mixed_gapPeptide_unrelaxed_rank_4_model_5_v5
High	0.862	\46_7NW1\af2_7NW1_gapPeptide\MSAforAlphafold_mixed_gapPeptide_unrelaxed_rank_5_model_3_v5
High	0.876	\57_6JMT\af2_6JMT_gapPeptide\MSAforAlphafold_mixed_gapPeptide_unrelaxed_rank_4_model_2_v1
High	0.876	\57_6JMT\af2_6JMT_gapPeptide\MSAforAlphafold_mixed_gapPeptide_unrelaxed_rank_5_model_1_v1
High	0.881	\57_6JMT\af2_6JMT_gapPeptide\MSAforAlphafold_mixed_gapPeptide_unrelaxed_rank_3_model_2_v2
High	0.88	\57_6JMT\af2_6JMT_gapPeptide\MSAforAlphafold_mixed_gapPeptide_unrelaxed_rank_4_model_1_v2
High	0.88	\57_6JMT\af2_6JMT_gapPeptide\MSAforAlphafold_mixed_gapPeptide_unrelaxed_rank_2_model_1_v3
High	0.9	\57_6JMT\af2_6JMT_gapPeptide\MSAforAlphafold_mixed_gapPeptide_unrelaxed_rank_2_model_2_v4
High	0.886	\57_6JMT\af2_6JMT_gapPeptide\MSAforAlphafold_mixed_gapPeptide_unrelaxed_rank_3_model_1_v4
High	0.879	\57_6JMT\af2_6JMT_gapPeptide\MSAforAlphafold_mixed_gapPeptide_unrelaxed_rank_4_model_4_v4
High	0.887	\57_6JMT\af2_6JMT_gapPeptide\MSAforAlphafold_mixed_gapPeptide_unrelaxed_rank_4_model_2_v5
High	0.886	\57_6JMT\af2_6JMT_gapPeptide\MSAforAlphafold_mixed_gapPeptide_unrelaxed_rank_5_model_1_v5
High	0.941	\24_6JWJ\af2_6JWJ_DELIM_all_unpaired\MSAforAlphafold_mixed_DELIM_all_unpaired_unrelaxed_rank_5_model_3_v1
High	0.944	\24_6JWJ\af2_6JWJ_DELIM_all_unpaired\MSAforAlphafold_mixed_DELIM_all_unpaired_unrelaxed_rank_3_model_4_v2
High	0.947	\24_6JWJ\af2_6JWJ_DELIM_all_unpaired\MSAforAlphafold_mixed_DELIM_all_unpaired_unrelaxed_rank_3_model_1_v3
High	0.941	\24_6JWJ\af2_6JWJ_DELIM_all_unpaired\MSAforAlphafold_mixed_DELIM_all_unpaired_unrelaxed_rank_4_model_3_v3
High	0.942	\24_6JWJ\af2_6JWJ_DELIM_all_unpaired\MSAforAlphafold_mixed_DELIM_all_unpaired_unrelaxed_rank_4_model_3_v5
High	0.875	\46_7NW1\af2_7NW1_DELIM_all_unpaired\MSAforAlphafold_mixed_DELIM_all_unpaired_unrelaxed_rank_2_model_1_v1
High	0.87	\46_7NW1\af2_7NW1_DELIM_all_unpaired\MSAforAlphafold_mixed_DELIM_all_unpaired_unrelaxed_rank_3_model_3_v1
High	0.868	\46_7NW1\af2_7NW1_DELIM_all_unpaired\MSAforAlphafold_mixed_DELIM_all_unpaired_unrelaxed_rank_4_model_5_v1
High	0.86	\46_7NW1\af2_7NW1_DELIM_all_unpaired\MSAforAlphafold_mixed_DELIM_all_unpaired_unrelaxed_rank_5_model_2_v1
High	0.876	\46_7NW1\af2_7NW1_DELIM_all_unpaired\MSAforAlphafold_mixed_DELIM_all_unpaired_unrelaxed_rank_2_model_1_v2
High	0.867	\46_7NW1\af2_7NW1_DELIM_all_unpaired\MSAforAlphafold_mixed_DELIM_all_unpaired_unrelaxed_rank_4_model_2_v2
High	0.867	\46_7NW1\af2_7NW1_DELIM_all_unpaired\MSAforAlphafold_mixed_DELIM_all_unpaired_unrelaxed_rank_3_model_3_v2
High	0.865	\46_7NW1\af2_7NW1_DELIM_all_unpaired\MSAforAlphafold_mixed_DELIM_all_unpaired_unrelaxed_rank_5_model_5_v2
High	0.868	\46_7NW1\af2_7NW1_DELIM_all_unpaired\MSAforAlphafold_mixed_DELIM_all_unpaired_unrelaxed_rank_2_model_1_v3
High	0.862	\46_7NW1\af2_7NW1_DELIM_all_unpaired\MSAforAlphafold_mixed_DELIM_all_unpaired_unrelaxed_rank_4_model_3_v3
High	0.862	\46_7NW1\af2_7NW1_DELIM_all_unpaired\MSAforAlphafold_mixed_DELIM_all_unpaired_unrelaxed_rank_3_model_5_v3
High	0.853	\46_7NW1\af2_7NW1_DELIM_all_unpaired\MSAforAlphafold_mixed_DELIM_all_unpaired_unrelaxed_rank_5_model_2_v3
High	0.873	\46_7NW1\af2_7NW1_DELIM_all_unpaired\MSAforAlphafold_mixed_DELIM_all_unpaired_unrelaxed_rank_2_model_1_v4
High	0.867	\46_7NW1\af2_7NW1_DELIM_all_unpaired\MSAforAlphafold_mixed_DELIM_all_unpaired_unrelaxed_rank_3_model_3_v4
High	0.863	\46_7NW1\af2_7NW1_DELIM_all_unpaired\MSAforAlphafold_mixed_DELIM_all_unpaired_unrelaxed_rank_4_model_5_v4
High	0.854	\46_7NW1\af2_7NW1_DELIM_all_unpaired\MSAforAlphafold_mixed_DELIM_all_unpaired_unrelaxed_rank_5_model_2_v4
High	0.874	\46_7NW1\af2_7NW1_DELIM_all_unpaired\MSAforAlphafold_mixed_DELIM_all_unpaired_unrelaxed_rank_2_model_1_v5
High	0.868	\46_7NW1\af2_7NW1_DELIM_all_unpaired\MSAforAlphafold_mixed_DELIM_all_unpaired_unrelaxed_rank_3_model_5_v5
High	0.866	\46_7NW1\af2_7NW1_DELIM_all_unpaired\MSAforAlphafold_mixed_DELIM_all_unpaired_unrelaxed_rank_4_model_3_v5
High	0.857	\46_7NW1\af2_7NW1_DELIM_all_unpaired\MSAforAlphafold_mixed_DELIM_all_unpaired_unrelaxed_rank_5_model_2_v5
Incorrect	0.672	\12_6DO3\af2_6DO3_DELIM\MSAforAlphafold_mixed_DELIM_unrelaxed_rank_5_model_3_v1
Incorrect	0.368	\16_6ICV\af2_6ICV_DELIM\MSAforAlphafold_mixed_DELIM_unrelaxed_rank_1_model_2_v1
Incorrect	0.337	\16_6ICV\af2_6ICV_DELIM\MSAforAlphafold_mixed_DELIM_unrelaxed_rank_2_model_5_v1
Incorrect	0.31	\16_6ICV\af2_6ICV_DELIM\MSAforAlphafold_mixed_DELIM_unrelaxed_rank_3_model_1_v1
Incorrect	0.306	\16_6ICV\af2_6ICV_DELIM\MSAforAlphafold_mixed_DELIM_unrelaxed_rank_4_model_3_v1
Incorrect	0.306	\16_6ICV\af2_6ICV_DELIM\MSAforAlphafold_mixed_DELIM_unrelaxed_rank_5_model_4_v1
Incorrect	0.379	\16_6ICV\af2_6ICV_DELIM\MSAforAlphafold_mixed_DELIM_unrelaxed_rank_1_model_2_v2
Incorrect	0.361	\16_6ICV\af2_6ICV_DELIM\MSAforAlphafold_mixed_DELIM_unrelaxed_rank_2_model_1_v2
Incorrect	0.357	\16_6ICV\af2_6ICV_DELIM\MSAforAlphafold_mixed_DELIM_unrelaxed_rank_3_model_5_v2
Incorrect	0.333	\16_6ICV\af2_6ICV_DELIM\MSAforAlphafold_mixed_DELIM_unrelaxed_rank_4_model_3_v2
Incorrect	0.328	\16_6ICV\af2_6ICV_DELIM\MSAforAlphafold_mixed_DELIM_unrelaxed_rank_5_model_4_v2
Incorrect	0.374	\16_6ICV\af2_6ICV_DELIM\MSAforAlphafold_mixed_DELIM_unrelaxed_rank_1_model_2_v3
Incorrect	0.349	\16_6ICV\af2_6ICV_DELIM\MSAforAlphafold_mixed_DELIM_unrelaxed_rank_2_model_5_v3
Incorrect	0.339	\16_6ICV\af2_6ICV_DELIM\MSAforAlphafold_mixed_DELIM_unrelaxed_rank_3_model_3_v3
Incorrect	0.337	\16_6ICV\af2_6ICV_DELIM\MSAforAlphafold_mixed_DELIM_unrelaxed_rank_4_model_1_v3
Incorrect	0.316	\16_6ICV\af2_6ICV_DELIM\MSAforAlphafold_mixed_DELIM_unrelaxed_rank_5_model_4_v3
Incorrect	0.374	\16_6ICV\af2_6ICV_DELIM\MSAforAlphafold_mixed_DELIM_unrelaxed_rank_1_model_2_v4
Incorrect	0.352	\16_6ICV\af2_6ICV_DELIM\MSAforAlphafold_mixed_DELIM_unrelaxed_rank_2_model_1_v4
Incorrect	0.35	\16_6ICV\af2_6ICV_DELIM\MSAforAlphafold_mixed_DELIM_unrelaxed_rank_3_model_5_v4
Incorrect	0.339	\16_6ICV\af2_6ICV_DELIM\MSAforAlphafold_mixed_DELIM_unrelaxed_rank_4_model_3_v4
Incorrect	0.325	\16_6ICV\af2_6ICV_DELIM\MSAforAlphafold_mixed_DELIM_unrelaxed_rank_5_model_4_v4
Incorrect	0.375	\16_6ICV\af2_6ICV_DELIM\MSAforAlphafold_mixed_DELIM_unrelaxed_rank_1_model_2_v5
Incorrect	0.361	\16_6ICV\af2_6ICV_DELIM\MSAforAlphafold_mixed_DELIM_unrelaxed_rank_2_model_1_v5
Incorrect	0.357	\16_6ICV\af2_6ICV_DELIM\MSAforAlphafold_mixed_DELIM_unrelaxed_rank_3_model_5_v5
Incorrect	0.332	\16_6ICV\af2_6ICV_DELIM\MSAforAlphafold_mixed_DELIM_unrelaxed_rank_4_model_4_v5
Incorrect	0.315	\16_6ICV\af2_6ICV_DELIM\MSAforAlphafold_mixed_DELIM_unrelaxed_rank_5_model_3_v5
Incorrect	0.275	\17_6IDX\af2_6IDX_DELIM\MSAforAlphafold_mixed_DELIM_unrelaxed_rank_1_model_2_v1
Incorrect	0.271	\17_6IDX\af2_6IDX_DELIM\MSAforAlphafold_mixed_DELIM_unrelaxed_rank_2_model_3_v1
Incorrect	0.261	\17_6IDX\af2_6IDX_DELIM\MSAforAlphafold_mixed_DELIM_unrelaxed_rank_3_model_1_v1
Incorrect	0.258	\17_6IDX\af2_6IDX_DELIM\MSAforAlphafold_mixed_DELIM_unrelaxed_rank_4_model_4_v1
Incorrect	0.241	\17_6IDX\af2_6IDX_DELIM\MSAforAlphafold_mixed_DELIM_unrelaxed_rank_5_model_5_v1
Incorrect	0.335	\17_6IDX\af2_6IDX_DELIM\MSAforAlphafold_mixed_DELIM_unrelaxed_rank_1_model_1_v2
Incorrect	0.277	\17_6IDX\af2_6IDX_DELIM\MSAforAlphafold_mixed_DELIM_unrelaxed_rank_2_model_3_v2
Incorrect	0.268	\17_6IDX\af2_6IDX_DELIM\MSAforAlphafold_mixed_DELIM_unrelaxed_rank_3_model_2_v2
Incorrect	0.251	\17_6IDX\af2_6IDX_DELIM\MSAforAlphafold_mixed_DELIM_unrelaxed_rank_4_model_4_v2
Incorrect	0.248	\17_6IDX\af2_6IDX_DELIM\MSAforAlphafold_mixed_DELIM_unrelaxed_rank_5_model_5_v2
Incorrect	0.357	\17_6IDX\af2_6IDX_DELIM\MSAforAlphafold_mixed_DELIM_unrelaxed_rank_1_model_1_v3
Incorrect	0.282	\17_6IDX\af2_6IDX_DELIM\MSAforAlphafold_mixed_DELIM_unrelaxed_rank_2_model_4_v3
Incorrect	0.281	\17_6IDX\af2_6IDX_DELIM\MSAforAlphafold_mixed_DELIM_unrelaxed_rank_3_model_3_v3
Incorrect	0.277	\17_6IDX\af2_6IDX_DELIM\MSAforAlphafold_mixed_DELIM_unrelaxed_rank_4_model_2_v3
Incorrect	0.237	\17_6IDX\af2_6IDX_DELIM\MSAforAlphafold_mixed_DELIM_unrelaxed_rank_5_model_5_v3
Incorrect	0.314	\17_6IDX\af2_6IDX_DELIM\MSAforAlphafold_mixed_DELIM_unrelaxed_rank_1_model_1_v4
Incorrect	0.285	\17_6IDX\af2_6IDX_DELIM\MSAforAlphafold_mixed_DELIM_unrelaxed_rank_2_model_3_v4
Incorrect	0.266	\17_6IDX\af2_6IDX_DELIM\MSAforAlphafold_mixed_DELIM_unrelaxed_rank_3_model_2_v4
Incorrect	0.252	\17_6IDX\af2_6IDX_DELIM\MSAforAlphafold_mixed_DELIM_unrelaxed_rank_4_model_5_v4
Incorrect	0.24	\17_6IDX\af2_6IDX_DELIM\MSAforAlphafold_mixed_DELIM_unrelaxed_rank_5_model_4_v4
Incorrect	0.331	\17_6IDX\af2_6IDX_DELIM\MSAforAlphafold_mixed_DELIM_unrelaxed_rank_1_model_1_v5
Incorrect	0.294	\17_6IDX\af2_6IDX_DELIM\MSAforAlphafold_mixed_DELIM_unrelaxed_rank_2_model_3_v5
Incorrect	0.256	\17_6IDX\af2_6IDX_DELIM\MSAforAlphafold_mixed_DELIM_unrelaxed_rank_3_model_2_v5
Incorrect	0.25	\17_6IDX\af2_6IDX_DELIM\MSAforAlphafold_mixed_DELIM_unrelaxed_rank_4_model_4_v5
Incorrect	0.248	\17_6IDX\af2_6IDX_DELIM\MSAforAlphafold_mixed_DELIM_unrelaxed_rank_5_model_5_v5
Incorrect	0.3	\18_6IXQ\af2_6IXQ_DELIM\MSAforAlphafold_mixed_DELIM_unrelaxed_rank_5_model_1_v2
Incorrect	0.331	\18_6IXQ\af2_6IXQ_DELIM\MSAforAlphafold_mixed_DELIM_unrelaxed_rank_5_model_1_v4
Incorrect	0.325	\18_6IXQ\af2_6IXQ_DELIM\MSAforAlphafold_mixed_DELIM_unrelaxed_rank_4_model_2_v5
Incorrect	0.665	\19_6J0W\af2_6J0W_DELIM\MSAforAlphafold_mixed_DELIM_unrelaxed_rank_1_model_5_v1
Incorrect	0.617	\19_6J0W\af2_6J0W_DELIM\MSAforAlphafold_mixed_DELIM_unrelaxed_rank_2_model_3_v1
Incorrect	0.611	\19_6J0W\af2_6J0W_DELIM\MSAforAlphafold_mixed_DELIM_unrelaxed_rank_3_model_1_v1
Incorrect	0.543	\19_6J0W\af2_6J0W_DELIM\MSAforAlphafold_mixed_DELIM_unrelaxed_rank_4_model_2_v1
Incorrect	0.432	\19_6J0W\af2_6J0W_DELIM\MSAforAlphafold_mixed_DELIM_unrelaxed_rank_5_model_4_v1
Incorrect	0.647	\19_6J0W\af2_6J0W_DELIM\MSAforAlphafold_mixed_DELIM_unrelaxed_rank_1_model_3_v2
Incorrect	0.63	\19_6J0W\af2_6J0W_DELIM\MSAforAlphafold_mixed_DELIM_unrelaxed_rank_2_model_2_v2
Incorrect	0.619	\19_6J0W\af2_6J0W_DELIM\MSAforAlphafold_mixed_DELIM_unrelaxed_rank_3_model_5_v2
Incorrect	0.404	\19_6J0W\af2_6J0W_DELIM\MSAforAlphafold_mixed_DELIM_unrelaxed_rank_4_model_1_v2
Incorrect	0.396	\19_6J0W\af2_6J0W_DELIM\MSAforAlphafold_mixed_DELIM_unrelaxed_rank_5_model_4_v2
Incorrect	0.645	\19_6J0W\af2_6J0W_DELIM\MSAforAlphafold_mixed_DELIM_unrelaxed_rank_1_model_5_v3
Incorrect	0.644	\19_6J0W\af2_6J0W_DELIM\MSAforAlphafold_mixed_DELIM_unrelaxed_rank_2_model_3_v3
Incorrect	0.413	\19_6J0W\af2_6J0W_DELIM\MSAforAlphafold_mixed_DELIM_unrelaxed_rank_4_model_1_v3
Incorrect	0.403	\19_6J0W\af2_6J0W_DELIM\MSAforAlphafold_mixed_DELIM_unrelaxed_rank_5_model_4_v3
Incorrect	0.634	\19_6J0W\af2_6J0W_DELIM\MSAforAlphafold_mixed_DELIM_unrelaxed_rank_1_model_3_v4
Incorrect	0.625	\19_6J0W\af2_6J0W_DELIM\MSAforAlphafold_mixed_DELIM_unrelaxed_rank_2_model_2_v4
Incorrect	0.618	\19_6J0W\af2_6J0W_DELIM\MSAforAlphafold_mixed_DELIM_unrelaxed_rank_3_model_5_v4
Incorrect	0.598	\19_6J0W\af2_6J0W_DELIM\MSAforAlphafold_mixed_DELIM_unrelaxed_rank_4_model_1_v4
Incorrect	0.59	\19_6J0W\af2_6J0W_DELIM\MSAforAlphafold_mixed_DELIM_unrelaxed_rank_5_model_4_v4
Incorrect	0.651	\19_6J0W\af2_6J0W_DELIM\MSAforAlphafold_mixed_DELIM_unrelaxed_rank_2_model_5_v5
Incorrect	0.598	\19_6J0W\af2_6J0W_DELIM\MSAforAlphafold_mixed_DELIM_unrelaxed_rank_4_model_3_v5
Incorrect	0.397	\19_6J0W\af2_6J0W_DELIM\MSAforAlphafold_mixed_DELIM_unrelaxed_rank_5_model_4_v5
Incorrect	0.52	\20_6J0X\af2_6J0X_DELIM\MSAforAlphafold_mixed_DELIM_unrelaxed_rank_1_model_2_v1
Incorrect	0.396	\20_6J0X\af2_6J0X_DELIM\MSAforAlphafold_mixed_DELIM_unrelaxed_rank_3_model_3_v1
Incorrect	0.395	\20_6J0X\af2_6J0X_DELIM\MSAforAlphafold_mixed_DELIM_unrelaxed_rank_2_model_4_v1
Incorrect	0.266	\20_6J0X\af2_6J0X_DELIM\MSAforAlphafold_mixed_DELIM_unrelaxed_rank_4_model_1_v1
Incorrect	0.242	\20_6J0X\af2_6J0X_DELIM\MSAforAlphafold_mixed_DELIM_unrelaxed_rank_5_model_5_v1
Incorrect	0.509	\20_6J0X\af2_6J0X_DELIM\MSAforAlphafold_mixed_DELIM_unrelaxed_rank_1_model_2_v2
Incorrect	0.374	\20_6J0X\af2_6J0X_DELIM\MSAforAlphafold_mixed_DELIM_unrelaxed_rank_2_model_4_v2
Incorrect	0.32	\20_6J0X\af2_6J0X_DELIM\MSAforAlphafold_mixed_DELIM_unrelaxed_rank_3_model_3_v2
Incorrect	0.252	\20_6J0X\af2_6J0X_DELIM\MSAforAlphafold_mixed_DELIM_unrelaxed_rank_4_model_1_v2
Incorrect	0.246	\20_6J0X\af2_6J0X_DELIM\MSAforAlphafold_mixed_DELIM_unrelaxed_rank_5_model_5_v2
Incorrect	0.574	\20_6J0X\af2_6J0X_DELIM\MSAforAlphafold_mixed_DELIM_unrelaxed_rank_1_model_3_v3
Incorrect	0.405	\20_6J0X\af2_6J0X_DELIM\MSAforAlphafold_mixed_DELIM_unrelaxed_rank_2_model_4_v3
Incorrect	0.306	\20_6J0X\af2_6J0X_DELIM\MSAforAlphafold_mixed_DELIM_unrelaxed_rank_3_model_5_v3
Incorrect	0.246	\20_6J0X\af2_6J0X_DELIM\MSAforAlphafold_mixed_DELIM_unrelaxed_rank_4_model_2_v3
Incorrect	0.221	\20_6J0X\af2_6J0X_DELIM\MSAforAlphafold_mixed_DELIM_unrelaxed_rank_5_model_1_v3
Incorrect	0.479	\20_6J0X\af2_6J0X_DELIM\MSAforAlphafold_mixed_DELIM_unrelaxed_rank_1_model_4_v4
Incorrect	0.371	\20_6J0X\af2_6J0X_DELIM\MSAforAlphafold_mixed_DELIM_unrelaxed_rank_2_model_3_v4
Incorrect	0.229	\20_6J0X\af2_6J0X_DELIM\MSAforAlphafold_mixed_DELIM_unrelaxed_rank_3_model_5_v4
Incorrect	0.223	\20_6J0X\af2_6J0X_DELIM\MSAforAlphafold_mixed_DELIM_unrelaxed_rank_4_model_2_v4
Incorrect	0.22	\20_6J0X\af2_6J0X_DELIM\MSAforAlphafold_mixed_DELIM_unrelaxed_rank_5_model_1_v4
Incorrect	0.507	\20_6J0X\af2_6J0X_DELIM\MSAforAlphafold_mixed_DELIM_unrelaxed_rank_1_model_2_v5
Incorrect	0.378	\20_6J0X\af2_6J0X_DELIM\MSAforAlphafold_mixed_DELIM_unrelaxed_rank_2_model_4_v5
Incorrect	0.266	\20_6J0X\af2_6J0X_DELIM\MSAforAlphafold_mixed_DELIM_unrelaxed_rank_3_model_3_v5
Incorrect	0.26	\20_6J0X\af2_6J0X_DELIM\MSAforAlphafold_mixed_DELIM_unrelaxed_rank_4_model_5_v5
Incorrect	0.248	\20_6J0X\af2_6J0X_DELIM\MSAforAlphafold_mixed_DELIM_unrelaxed_rank_5_model_1_v5
Incorrect	0.284	\27_6LPH\af2_6LPH_DELIM\MSAforAlphafold_mixed_DELIM_unrelaxed_rank_5_model_4_v2
Incorrect	0.501	\27_6LPH\af2_6LPH_DELIM\MSAforAlphafold_mixed_DELIM_unrelaxed_rank_3_model_2_v3
Incorrect	0.319	\27_6LPH\af2_6LPH_DELIM\MSAforAlphafold_mixed_DELIM_unrelaxed_rank_4_model_3_v3
Incorrect	0.313	\27_6LPH\af2_6LPH_DELIM\MSAforAlphafold_mixed_DELIM_unrelaxed_rank_5_model_4_v3
Incorrect	0.333	\27_6LPH\af2_6LPH_DELIM\MSAforAlphafold_mixed_DELIM_unrelaxed_rank_5_model_2_v4
Incorrect	0.755	\29_6PSD\af2_6PSD_DELIM\MSAforAlphafold_mixed_DELIM_unrelaxed_rank_5_model_5_v1
Incorrect	0.8	\29_6PSD\af2_6PSD_DELIM\MSAforAlphafold_mixed_DELIM_unrelaxed_rank_1_model_1_v4
Incorrect	0.432	\31_6RKO\af2_6RKO_DELIM\MSAforAlphafold_mixed_DELIM_unrelaxed_rank_1_model_5_v1
Incorrect	0.4	\31_6RKO\af2_6RKO_DELIM\MSAforAlphafold_mixed_DELIM_unrelaxed_rank_2_model_2_v1
Incorrect	0.391	\31_6RKO\af2_6RKO_DELIM\MSAforAlphafold_mixed_DELIM_unrelaxed_rank_3_model_4_v1
Incorrect	0.362	\31_6RKO\af2_6RKO_DELIM\MSAforAlphafold_mixed_DELIM_unrelaxed_rank_4_model_3_v1
Incorrect	0.34	\31_6RKO\af2_6RKO_DELIM\MSAforAlphafold_mixed_DELIM_unrelaxed_rank_5_model_1_v1
Incorrect	0.439	\31_6RKO\af2_6RKO_DELIM\MSAforAlphafold_mixed_DELIM_unrelaxed_rank_1_model_5_v2
Incorrect	0.411	\31_6RKO\af2_6RKO_DELIM\MSAforAlphafold_mixed_DELIM_unrelaxed_rank_2_model_3_v2
Incorrect	0.34	\31_6RKO\af2_6RKO_DELIM\MSAforAlphafold_mixed_DELIM_unrelaxed_rank_3_model_4_v2
Incorrect	0.328	\31_6RKO\af2_6RKO_DELIM\MSAforAlphafold_mixed_DELIM_unrelaxed_rank_4_model_1_v2
Incorrect	0.319	\31_6RKO\af2_6RKO_DELIM\MSAforAlphafold_mixed_DELIM_unrelaxed_rank_5_model_2_v2
Incorrect	0.406	\31_6RKO\af2_6RKO_DELIM\MSAforAlphafold_mixed_DELIM_unrelaxed_rank_1_model_2_v3
Incorrect	0.361	\31_6RKO\af2_6RKO_DELIM\MSAforAlphafold_mixed_DELIM_unrelaxed_rank_2_model_3_v3
Incorrect	0.357	\31_6RKO\af2_6RKO_DELIM\MSAforAlphafold_mixed_DELIM_unrelaxed_rank_3_model_4_v3
Incorrect	0.321	\31_6RKO\af2_6RKO_DELIM\MSAforAlphafold_mixed_DELIM_unrelaxed_rank_4_model_1_v3
Incorrect	0.314	\31_6RKO\af2_6RKO_DELIM\MSAforAlphafold_mixed_DELIM_unrelaxed_rank_5_model_5_v3
Incorrect	0.418	\31_6RKO\af2_6RKO_DELIM\MSAforAlphafold_mixed_DELIM_unrelaxed_rank_1_model_5_v4
Incorrect	0.384	\31_6RKO\af2_6RKO_DELIM\MSAforAlphafold_mixed_DELIM_unrelaxed_rank_2_model_2_v4
Incorrect	0.375	\31_6RKO\af2_6RKO_DELIM\MSAforAlphafold_mixed_DELIM_unrelaxed_rank_3_model_1_v4
Incorrect	0.334	\31_6RKO\af2_6RKO_DELIM\MSAforAlphafold_mixed_DELIM_unrelaxed_rank_4_model_3_v4
Incorrect	0.33	\31_6RKO\af2_6RKO_DELIM\MSAforAlphafold_mixed_DELIM_unrelaxed_rank_5_model_4_v4
Incorrect	0.432	\31_6RKO\af2_6RKO_DELIM\MSAforAlphafold_mixed_DELIM_unrelaxed_rank_1_model_3_v5
Incorrect	0.354	\31_6RKO\af2_6RKO_DELIM\MSAforAlphafold_mixed_DELIM_unrelaxed_rank_2_model_1_v5
Incorrect	0.351	\31_6RKO\af2_6RKO_DELIM\MSAforAlphafold_mixed_DELIM_unrelaxed_rank_3_model_2_v5
Incorrect	0.318	\31_6RKO\af2_6RKO_DELIM\MSAforAlphafold_mixed_DELIM_unrelaxed_rank_4_model_5_v5
Incorrect	0.309	\31_6RKO\af2_6RKO_DELIM\MSAforAlphafold_mixed_DELIM_unrelaxed_rank_5_model_4_v5
Incorrect	0.326	\35_6TWN\af2_6TWN_DELIM\MSAforAlphafold_mixed_DELIM_unrelaxed_rank_1_model_1_v1
Incorrect	0.255	\35_6TWN\af2_6TWN_DELIM\MSAforAlphafold_mixed_DELIM_unrelaxed_rank_2_model_2_v1
Incorrect	0.254	\35_6TWN\af2_6TWN_DELIM\MSAforAlphafold_mixed_DELIM_unrelaxed_rank_3_model_4_v1
Incorrect	0.213	\35_6TWN\af2_6TWN_DELIM\MSAforAlphafold_mixed_DELIM_unrelaxed_rank_4_model_5_v1
Incorrect	0.202	\35_6TWN\af2_6TWN_DELIM\MSAforAlphafold_mixed_DELIM_unrelaxed_rank_5_model_3_v1
Incorrect	0.305	\35_6TWN\af2_6TWN_DELIM\MSAforAlphafold_mixed_DELIM_unrelaxed_rank_1_model_1_v2
Incorrect	0.278	\35_6TWN\af2_6TWN_DELIM\MSAforAlphafold_mixed_DELIM_unrelaxed_rank_2_model_2_v2
Incorrect	0.271	\35_6TWN\af2_6TWN_DELIM\MSAforAlphafold_mixed_DELIM_unrelaxed_rank_3_model_4_v2
Incorrect	0.204	\35_6TWN\af2_6TWN_DELIM\MSAforAlphafold_mixed_DELIM_unrelaxed_rank_4_model_5_v2
Incorrect	0.2	\35_6TWN\af2_6TWN_DELIM\MSAforAlphafold_mixed_DELIM_unrelaxed_rank_5_model_3_v2
Incorrect	0.357	\35_6TWN\af2_6TWN_DELIM\MSAforAlphafold_mixed_DELIM_unrelaxed_rank_1_model_4_v3
Incorrect	0.315	\35_6TWN\af2_6TWN_DELIM\MSAforAlphafold_mixed_DELIM_unrelaxed_rank_2_model_1_v3
Incorrect	0.314	\35_6TWN\af2_6TWN_DELIM\MSAforAlphafold_mixed_DELIM_unrelaxed_rank_3_model_2_v3
Incorrect	0.265	\35_6TWN\af2_6TWN_DELIM\MSAforAlphafold_mixed_DELIM_unrelaxed_rank_4_model_5_v3
Incorrect	0.242	\35_6TWN\af2_6TWN_DELIM\MSAforAlphafold_mixed_DELIM_unrelaxed_rank_5_model_3_v3
Incorrect	0.299	\35_6TWN\af2_6TWN_DELIM\MSAforAlphafold_mixed_DELIM_unrelaxed_rank_1_model_2_v4
Incorrect	0.283	\35_6TWN\af2_6TWN_DELIM\MSAforAlphafold_mixed_DELIM_unrelaxed_rank_2_model_4_v4
Incorrect	0.282	\35_6TWN\af2_6TWN_DELIM\MSAforAlphafold_mixed_DELIM_unrelaxed_rank_3_model_5_v4
Incorrect	0.241	\35_6TWN\af2_6TWN_DELIM\MSAforAlphafold_mixed_DELIM_unrelaxed_rank_4_model_1_v4
Incorrect	0.204	\35_6TWN\af2_6TWN_DELIM\MSAforAlphafold_mixed_DELIM_unrelaxed_rank_5_model_3_v4
Incorrect	0.363	\35_6TWN\af2_6TWN_DELIM\MSAforAlphafold_mixed_DELIM_unrelaxed_rank_1_model_1_v5
Incorrect	0.339	\35_6TWN\af2_6TWN_DELIM\MSAforAlphafold_mixed_DELIM_unrelaxed_rank_2_model_4_v5
Incorrect	0.286	\35_6TWN\af2_6TWN_DELIM\MSAforAlphafold_mixed_DELIM_unrelaxed_rank_3_model_2_v5
Incorrect	0.209	\35_6TWN\af2_6TWN_DELIM\MSAforAlphafold_mixed_DELIM_unrelaxed_rank_4_model_3_v5
Incorrect	0.199	\35_6TWN\af2_6TWN_DELIM\MSAforAlphafold_mixed_DELIM_unrelaxed_rank_5_model_5_v5
Incorrect	0.559	\37_6XFK\af2_6XFK_DELIM\MSAforAlphafold_mixed_DELIM_unrelaxed_rank_2_model_2_v1
Incorrect	0.448	\37_6XFK\af2_6XFK_DELIM\MSAforAlphafold_mixed_DELIM_unrelaxed_rank_3_model_4_v1
Incorrect	0.362	\37_6XFK\af2_6XFK_DELIM\MSAforAlphafold_mixed_DELIM_unrelaxed_rank_5_model_1_v1
Incorrect	0.594	\37_6XFK\af2_6XFK_DELIM\MSAforAlphafold_mixed_DELIM_unrelaxed_rank_4_model_4_v2
Incorrect	0.356	\37_6XFK\af2_6XFK_DELIM\MSAforAlphafold_mixed_DELIM_unrelaxed_rank_5_model_1_v2
Incorrect	0.497	\37_6XFK\af2_6XFK_DELIM\MSAforAlphafold_mixed_DELIM_unrelaxed_rank_2_model_4_v3
Incorrect	0.449	\37_6XFK\af2_6XFK_DELIM\MSAforAlphafold_mixed_DELIM_unrelaxed_rank_3_model_1_v3
Incorrect	0.395	\37_6XFK\af2_6XFK_DELIM\MSAforAlphafold_mixed_DELIM_unrelaxed_rank_4_model_2_v3
Incorrect	0.368	\37_6XFK\af2_6XFK_DELIM\MSAforAlphafold_mixed_DELIM_unrelaxed_rank_5_model_3_v3
Incorrect	0.493	\37_6XFK\af2_6XFK_DELIM\MSAforAlphafold_mixed_DELIM_unrelaxed_rank_4_model_4_v4
Incorrect	0.481	\37_6XFK\af2_6XFK_DELIM\MSAforAlphafold_mixed_DELIM_unrelaxed_rank_5_model_5_v4
Incorrect	0.528	\37_6XFK\af2_6XFK_DELIM\MSAforAlphafold_mixed_DELIM_unrelaxed_rank_2_model_2_v5
Incorrect	0.46	\37_6XFK\af2_6XFK_DELIM\MSAforAlphafold_mixed_DELIM_unrelaxed_rank_3_model_4_v5
Incorrect	0.414	\37_6XFK\af2_6XFK_DELIM\MSAforAlphafold_mixed_DELIM_unrelaxed_rank_4_model_1_v5
Incorrect	0.352	\37_6XFK\af2_6XFK_DELIM\MSAforAlphafold_mixed_DELIM_unrelaxed_rank_5_model_5_v5
Incorrect	0.402	\38_6YN0\af2_6YN0_DELIM\MSAforAlphafold_mixed_DELIM_unrelaxed_rank_1_model_1_v1
Incorrect	0.341	\38_6YN0\af2_6YN0_DELIM\MSAforAlphafold_mixed_DELIM_unrelaxed_rank_2_model_4_v1
Incorrect	0.257	\38_6YN0\af2_6YN0_DELIM\MSAforAlphafold_mixed_DELIM_unrelaxed_rank_3_model_5_v1
Incorrect	0.251	\38_6YN0\af2_6YN0_DELIM\MSAforAlphafold_mixed_DELIM_unrelaxed_rank_4_model_2_v1
Incorrect	0.247	\38_6YN0\af2_6YN0_DELIM\MSAforAlphafold_mixed_DELIM_unrelaxed_rank_5_model_3_v1
Incorrect	0.367	\38_6YN0\af2_6YN0_DELIM\MSAforAlphafold_mixed_DELIM_unrelaxed_rank_1_model_1_v2
Incorrect	0.326	\38_6YN0\af2_6YN0_DELIM\MSAforAlphafold_mixed_DELIM_unrelaxed_rank_2_model_3_v2
Incorrect	0.301	\38_6YN0\af2_6YN0_DELIM\MSAforAlphafold_mixed_DELIM_unrelaxed_rank_3_model_4_v2
Incorrect	0.256	\38_6YN0\af2_6YN0_DELIM\MSAforAlphafold_mixed_DELIM_unrelaxed_rank_4_model_5_v2
Incorrect	0.246	\38_6YN0\af2_6YN0_DELIM\MSAforAlphafold_mixed_DELIM_unrelaxed_rank_5_model_2_v2
Incorrect	0.312	\38_6YN0\af2_6YN0_DELIM\MSAforAlphafold_mixed_DELIM_unrelaxed_rank_1_model_4_v3
Incorrect	0.278	\38_6YN0\af2_6YN0_DELIM\MSAforAlphafold_mixed_DELIM_unrelaxed_rank_2_model_1_v3
Incorrect	0.277	\38_6YN0\af2_6YN0_DELIM\MSAforAlphafold_mixed_DELIM_unrelaxed_rank_3_model_2_v3
Incorrect	0.275	\38_6YN0\af2_6YN0_DELIM\MSAforAlphafold_mixed_DELIM_unrelaxed_rank_4_model_3_v3
Incorrect	0.245	\38_6YN0\af2_6YN0_DELIM\MSAforAlphafold_mixed_DELIM_unrelaxed_rank_5_model_5_v3
Incorrect	0.336	\38_6YN0\af2_6YN0_DELIM\MSAforAlphafold_mixed_DELIM_unrelaxed_rank_1_model_4_v4
Incorrect	0.323	\38_6YN0\af2_6YN0_DELIM\MSAforAlphafold_mixed_DELIM_unrelaxed_rank_2_model_1_v4
Incorrect	0.263	\38_6YN0\af2_6YN0_DELIM\MSAforAlphafold_mixed_DELIM_unrelaxed_rank_3_model_5_v4
Incorrect	0.247	\38_6YN0\af2_6YN0_DELIM\MSAforAlphafold_mixed_DELIM_unrelaxed_rank_4_model_2_v4
Incorrect	0.238	\38_6YN0\af2_6YN0_DELIM\MSAforAlphafold_mixed_DELIM_unrelaxed_rank_5_model_3_v4
Incorrect	0.336	\38_6YN0\af2_6YN0_DELIM\MSAforAlphafold_mixed_DELIM_unrelaxed_rank_1_model_1_v5
Incorrect	0.3	\38_6YN0\af2_6YN0_DELIM\MSAforAlphafold_mixed_DELIM_unrelaxed_rank_2_model_4_v5
Incorrect	0.283	\38_6YN0\af2_6YN0_DELIM\MSAforAlphafold_mixed_DELIM_unrelaxed_rank_3_model_3_v5
Incorrect	0.25	\38_6YN0\af2_6YN0_DELIM\MSAforAlphafold_mixed_DELIM_unrelaxed_rank_4_model_5_v5
Incorrect	0.233	\38_6YN0\af2_6YN0_DELIM\MSAforAlphafold_mixed_DELIM_unrelaxed_rank_5_model_2_v5
Incorrect	0.728	\41_7CZM\af2_7CZM_DELIM\MSAforAlphafold_mixed_DELIM_unrelaxed_rank_1_model_1_v1
Incorrect	0.461	\41_7CZM\af2_7CZM_DELIM\MSAforAlphafold_mixed_DELIM_unrelaxed_rank_2_model_4_v1
Incorrect	0.317	\41_7CZM\af2_7CZM_DELIM\MSAforAlphafold_mixed_DELIM_unrelaxed_rank_3_model_3_v1
Incorrect	0.239	\41_7CZM\af2_7CZM_DELIM\MSAforAlphafold_mixed_DELIM_unrelaxed_rank_4_model_2_v1
Incorrect	0.217	\41_7CZM\af2_7CZM_DELIM\MSAforAlphafold_mixed_DELIM_unrelaxed_rank_5_model_5_v1
Incorrect	0.749	\41_7CZM\af2_7CZM_DELIM\MSAforAlphafold_mixed_DELIM_unrelaxed_rank_1_model_5_v2
Incorrect	0.737	\41_7CZM\af2_7CZM_DELIM\MSAforAlphafold_mixed_DELIM_unrelaxed_rank_2_model_4_v2
Incorrect	0.706	\41_7CZM\af2_7CZM_DELIM\MSAforAlphafold_mixed_DELIM_unrelaxed_rank_3_model_1_v2
Incorrect	0.589	\41_7CZM\af2_7CZM_DELIM\MSAforAlphafold_mixed_DELIM_unrelaxed_rank_4_model_3_v2
Incorrect	0.385	\41_7CZM\af2_7CZM_DELIM\MSAforAlphafold_mixed_DELIM_unrelaxed_rank_5_model_2_v2
Incorrect	0.77	\41_7CZM\af2_7CZM_DELIM\MSAforAlphafold_mixed_DELIM_unrelaxed_rank_1_model_5_v3
Incorrect	0.736	\41_7CZM\af2_7CZM_DELIM\MSAforAlphafold_mixed_DELIM_unrelaxed_rank_2_model_1_v3
Incorrect	0.733	\41_7CZM\af2_7CZM_DELIM\MSAforAlphafold_mixed_DELIM_unrelaxed_rank_3_model_4_v3
Incorrect	0.723	\41_7CZM\af2_7CZM_DELIM\MSAforAlphafold_mixed_DELIM_unrelaxed_rank_4_model_3_v3
Incorrect	0.332	\41_7CZM\af2_7CZM_DELIM\MSAforAlphafold_mixed_DELIM_unrelaxed_rank_5_model_2_v3
Incorrect	0.748	\41_7CZM\af2_7CZM_DELIM\MSAforAlphafold_mixed_DELIM_unrelaxed_rank_1_model_4_v4
Incorrect	0.742	\41_7CZM\af2_7CZM_DELIM\MSAforAlphafold_mixed_DELIM_unrelaxed_rank_2_model_5_v4
Incorrect	0.559	\41_7CZM\af2_7CZM_DELIM\MSAforAlphafold_mixed_DELIM_unrelaxed_rank_3_model_3_v4
Incorrect	0.313	\41_7CZM\af2_7CZM_DELIM\MSAforAlphafold_mixed_DELIM_unrelaxed_rank_4_model_2_v4
Incorrect	0.29	\41_7CZM\af2_7CZM_DELIM\MSAforAlphafold_mixed_DELIM_unrelaxed_rank_5_model_1_v4
Incorrect	0.753	\41_7CZM\af2_7CZM_DELIM\MSAforAlphafold_mixed_DELIM_unrelaxed_rank_1_model_3_v5
Incorrect	0.75	\41_7CZM\af2_7CZM_DELIM\MSAforAlphafold_mixed_DELIM_unrelaxed_rank_2_model_1_v5
Incorrect	0.745	\41_7CZM\af2_7CZM_DELIM\MSAforAlphafold_mixed_DELIM_unrelaxed_rank_3_model_4_v5
Incorrect	0.745	\41_7CZM\af2_7CZM_DELIM\MSAforAlphafold_mixed_DELIM_unrelaxed_rank_4_model_5_v5
Incorrect	0.242	\41_7CZM\af2_7CZM_DELIM\MSAforAlphafold_mixed_DELIM_unrelaxed_rank_5_model_2_v5
Incorrect	0.415	\43_7F2D\af2_7F2D_DELIM\MSAforAlphafold_mixed_DELIM_unrelaxed_rank_2_model_4_v1
Incorrect	0.366	\43_7F2D\af2_7F2D_DELIM\MSAforAlphafold_mixed_DELIM_unrelaxed_rank_4_model_1_v1
Incorrect	0.349	\43_7F2D\af2_7F2D_DELIM\MSAforAlphafold_mixed_DELIM_unrelaxed_rank_5_model_5_v1
Incorrect	0.423	\43_7F2D\af2_7F2D_DELIM\MSAforAlphafold_mixed_DELIM_unrelaxed_rank_2_model_4_v2
Incorrect	0.407	\43_7F2D\af2_7F2D_DELIM\MSAforAlphafold_mixed_DELIM_unrelaxed_rank_3_model_5_v2
Incorrect	0.377	\43_7F2D\af2_7F2D_DELIM\MSAforAlphafold_mixed_DELIM_unrelaxed_rank_5_model_1_v2
Incorrect	0.414	\43_7F2D\af2_7F2D_DELIM\MSAforAlphafold_mixed_DELIM_unrelaxed_rank_1_model_2_v3
Incorrect	0.398	\43_7F2D\af2_7F2D_DELIM\MSAforAlphafold_mixed_DELIM_unrelaxed_rank_2_model_1_v3
Incorrect	0.415	\43_7F2D\af2_7F2D_DELIM\MSAforAlphafold_mixed_DELIM_unrelaxed_rank_1_model_2_v4
Incorrect	0.355	\43_7F2D\af2_7F2D_DELIM\MSAforAlphafold_mixed_DELIM_unrelaxed_rank_3_model_4_v4
Incorrect	0.332	\43_7F2D\af2_7F2D_DELIM\MSAforAlphafold_mixed_DELIM_unrelaxed_rank_4_model_5_v4
Incorrect	0.332	\43_7F2D\af2_7F2D_DELIM\MSAforAlphafold_mixed_DELIM_unrelaxed_rank_5_model_1_v4
Incorrect	0.34	\43_7F2D\af2_7F2D_DELIM\MSAforAlphafold_mixed_DELIM_unrelaxed_rank_4_model_5_v5
Incorrect	0.297	\44_7MKK\af2_7MKK_DELIM\MSAforAlphafold_mixed_DELIM_unrelaxed_rank_5_model_2_v1
Incorrect	0.297	\44_7MKK\af2_7MKK_DELIM\MSAforAlphafold_mixed_DELIM_unrelaxed_rank_5_model_2_v2
Incorrect	0.462	\44_7MKK\af2_7MKK_DELIM\MSAforAlphafold_mixed_DELIM_unrelaxed_rank_5_model_1_v4
Incorrect	0.486	\48_7RXQ\af2_7RXQ_DELIM\MSAforAlphafold_mixed_DELIM_unrelaxed_rank_4_model_3_v1
Incorrect	0.466	\48_7RXQ\af2_7RXQ_DELIM\MSAforAlphafold_mixed_DELIM_unrelaxed_rank_5_model_5_v1
Incorrect	0.591	\48_7RXQ\af2_7RXQ_DELIM\MSAforAlphafold_mixed_DELIM_unrelaxed_rank_4_model_2_v2
Incorrect	0.43	\48_7RXQ\af2_7RXQ_DELIM\MSAforAlphafold_mixed_DELIM_unrelaxed_rank_5_model_5_v2
Incorrect	0.511	\48_7RXQ\af2_7RXQ_DELIM\MSAforAlphafold_mixed_DELIM_unrelaxed_rank_5_model_5_v3
Incorrect	0.49	\48_7RXQ\af2_7RXQ_DELIM\MSAforAlphafold_mixed_DELIM_unrelaxed_rank_4_model_3_v4
Incorrect	0.459	\48_7RXQ\af2_7RXQ_DELIM\MSAforAlphafold_mixed_DELIM_unrelaxed_rank_5_model_5_v4
Incorrect	0.463	\48_7RXQ\af2_7RXQ_DELIM\MSAforAlphafold_mixed_DELIM_unrelaxed_rank_5_model_5_v5
Incorrect	0.615	\49_7SID\af2_7SID_DELIM\MSAforAlphafold_mixed_DELIM_unrelaxed_rank_5_model_2_v1
Incorrect	0.64	\49_7SID\af2_7SID_DELIM\MSAforAlphafold_mixed_DELIM_unrelaxed_rank_3_model_5_v2
Incorrect	0.619	\49_7SID\af2_7SID_DELIM\MSAforAlphafold_mixed_DELIM_unrelaxed_rank_4_model_2_v2
Incorrect	0.276	\49_7SID\af2_7SID_DELIM\MSAforAlphafold_mixed_DELIM_unrelaxed_rank_5_model_4_v2
Incorrect	0.315	\49_7SID\af2_7SID_DELIM\MSAforAlphafold_mixed_DELIM_unrelaxed_rank_5_model_4_v3
Incorrect	0.621	\49_7SID\af2_7SID_DELIM\MSAforAlphafold_mixed_DELIM_unrelaxed_rank_3_model_5_v4
Incorrect	0.602	\49_7SID\af2_7SID_DELIM\MSAforAlphafold_mixed_DELIM_unrelaxed_rank_4_model_2_v4
Incorrect	0.296	\49_7SID\af2_7SID_DELIM\MSAforAlphafold_mixed_DELIM_unrelaxed_rank_5_model_4_v4
Incorrect	0.602	\49_7SID\af2_7SID_DELIM\MSAforAlphafold_mixed_DELIM_unrelaxed_rank_4_model_2_v5
Incorrect	0.277	\49_7SID\af2_7SID_DELIM\MSAforAlphafold_mixed_DELIM_unrelaxed_rank_5_model_4_v5
Incorrect	0.455	\51_6J08\af2_6J08_DELIM\MSAforAlphafold_mixed_DELIM_unrelaxed_rank_1_model_1_v1
Incorrect	0.452	\51_6J08\af2_6J08_DELIM\MSAforAlphafold_mixed_DELIM_unrelaxed_rank_2_model_4_v1
Incorrect	0.358	\51_6J08\af2_6J08_DELIM\MSAforAlphafold_mixed_DELIM_unrelaxed_rank_3_model_3_v1
Incorrect	0.246	\51_6J08\af2_6J08_DELIM\MSAforAlphafold_mixed_DELIM_unrelaxed_rank_4_model_5_v1
Incorrect	0.202	\51_6J08\af2_6J08_DELIM\MSAforAlphafold_mixed_DELIM_unrelaxed_rank_5_model_2_v1
Incorrect	0.53	\51_6J08\af2_6J08_DELIM\MSAforAlphafold_mixed_DELIM_unrelaxed_rank_1_model_1_v2
Incorrect	0.393	\51_6J08\af2_6J08_DELIM\MSAforAlphafold_mixed_DELIM_unrelaxed_rank_2_model_4_v2
Incorrect	0.308	\51_6J08\af2_6J08_DELIM\MSAforAlphafold_mixed_DELIM_unrelaxed_rank_3_model_5_v2
Incorrect	0.281	\51_6J08\af2_6J08_DELIM\MSAforAlphafold_mixed_DELIM_unrelaxed_rank_4_model_2_v2
Incorrect	0.269	\51_6J08\af2_6J08_DELIM\MSAforAlphafold_mixed_DELIM_unrelaxed_rank_5_model_3_v2
Incorrect	0.424	\51_6J08\af2_6J08_DELIM\MSAforAlphafold_mixed_DELIM_unrelaxed_rank_1_model_4_v3
Incorrect	0.368	\51_6J08\af2_6J08_DELIM\MSAforAlphafold_mixed_DELIM_unrelaxed_rank_2_model_1_v3
Incorrect	0.351	\51_6J08\af2_6J08_DELIM\MSAforAlphafold_mixed_DELIM_unrelaxed_rank_3_model_5_v3
Incorrect	0.334	\51_6J08\af2_6J08_DELIM\MSAforAlphafold_mixed_DELIM_unrelaxed_rank_4_model_2_v3
Incorrect	0.313	\51_6J08\af2_6J08_DELIM\MSAforAlphafold_mixed_DELIM_unrelaxed_rank_5_model_3_v3
Incorrect	0.492	\51_6J08\af2_6J08_DELIM\MSAforAlphafold_mixed_DELIM_unrelaxed_rank_1_model_1_v4
Incorrect	0.417	\51_6J08\af2_6J08_DELIM\MSAforAlphafold_mixed_DELIM_unrelaxed_rank_2_model_4_v4
Incorrect	0.378	\51_6J08\af2_6J08_DELIM\MSAforAlphafold_mixed_DELIM_unrelaxed_rank_3_model_3_v4
Incorrect	0.362	\51_6J08\af2_6J08_DELIM\MSAforAlphafold_mixed_DELIM_unrelaxed_rank_4_model_5_v4
Incorrect	0.358	\51_6J08\af2_6J08_DELIM\MSAforAlphafold_mixed_DELIM_unrelaxed_rank_5_model_2_v4
Incorrect	0.505	\51_6J08\af2_6J08_DELIM\MSAforAlphafold_mixed_DELIM_unrelaxed_rank_1_model_1_v5
Incorrect	0.417	\51_6J08\af2_6J08_DELIM\MSAforAlphafold_mixed_DELIM_unrelaxed_rank_2_model_4_v5
Incorrect	0.38	\51_6J08\af2_6J08_DELIM\MSAforAlphafold_mixed_DELIM_unrelaxed_rank_3_model_5_v5
Incorrect	0.322	\51_6J08\af2_6J08_DELIM\MSAforAlphafold_mixed_DELIM_unrelaxed_rank_4_model_3_v5
Incorrect	0.279	\51_6J08\af2_6J08_DELIM\MSAforAlphafold_mixed_DELIM_unrelaxed_rank_5_model_2_v5
Incorrect	0.572	\52_6ZW0\af2_6ZW0_DELIM\MSAforAlphafold_mixed_DELIM_unrelaxed_rank_4_model_4_v3
Incorrect	0.473	\52_6ZW0\af2_6ZW0_DELIM\MSAforAlphafold_mixed_DELIM_unrelaxed_rank_5_model_3_v5
Incorrect	0.625	\55_7O6N\af2_7O6N_DELIM\MSAforAlphafold_mixed_DELIM_unrelaxed_rank_2_model_4_v1
Incorrect	0.593	\55_7O6N\af2_7O6N_DELIM\MSAforAlphafold_mixed_DELIM_unrelaxed_rank_3_model_1_v1
Incorrect	0.591	\55_7O6N\af2_7O6N_DELIM\MSAforAlphafold_mixed_DELIM_unrelaxed_rank_4_model_5_v1
Incorrect	0.476	\55_7O6N\af2_7O6N_DELIM\MSAforAlphafold_mixed_DELIM_unrelaxed_rank_5_model_3_v1
Incorrect	0.543	\55_7O6N\af2_7O6N_DELIM\MSAforAlphafold_mixed_DELIM_unrelaxed_rank_1_model_1_v2
Incorrect	0.506	\55_7O6N\af2_7O6N_DELIM\MSAforAlphafold_mixed_DELIM_unrelaxed_rank_2_model_3_v2
Incorrect	0.473	\55_7O6N\af2_7O6N_DELIM\MSAforAlphafold_mixed_DELIM_unrelaxed_rank_3_model_2_v2
Incorrect	0.455	\55_7O6N\af2_7O6N_DELIM\MSAforAlphafold_mixed_DELIM_unrelaxed_rank_4_model_5_v2
Incorrect	0.175	\55_7O6N\af2_7O6N_DELIM\MSAforAlphafold_mixed_DELIM_unrelaxed_rank_5_model_4_v2
Incorrect	0.597	\55_7O6N\af2_7O6N_DELIM\MSAforAlphafold_mixed_DELIM_unrelaxed_rank_2_model_5_v3
Incorrect	0.555	\55_7O6N\af2_7O6N_DELIM\MSAforAlphafold_mixed_DELIM_unrelaxed_rank_3_model_3_v3
Incorrect	0.543	\55_7O6N\af2_7O6N_DELIM\MSAforAlphafold_mixed_DELIM_unrelaxed_rank_4_model_1_v3
Incorrect	0.212	\55_7O6N\af2_7O6N_DELIM\MSAforAlphafold_mixed_DELIM_unrelaxed_rank_5_model_4_v3
Incorrect	0.61	\55_7O6N\af2_7O6N_DELIM\MSAforAlphafold_mixed_DELIM_unrelaxed_rank_1_model_5_v4
Incorrect	0.559	\55_7O6N\af2_7O6N_DELIM\MSAforAlphafold_mixed_DELIM_unrelaxed_rank_2_model_3_v4
Incorrect	0.515	\55_7O6N\af2_7O6N_DELIM\MSAforAlphafold_mixed_DELIM_unrelaxed_rank_3_model_4_v4
Incorrect	0.501	\55_7O6N\af2_7O6N_DELIM\MSAforAlphafold_mixed_DELIM_unrelaxed_rank_4_model_1_v4
Incorrect	0.467	\55_7O6N\af2_7O6N_DELIM\MSAforAlphafold_mixed_DELIM_unrelaxed_rank_5_model_2_v4
Incorrect	0.677	\55_7O6N\af2_7O6N_DELIM\MSAforAlphafold_mixed_DELIM_unrelaxed_rank_1_model_4_v5
Incorrect	0.59	\55_7O6N\af2_7O6N_DELIM\MSAforAlphafold_mixed_DELIM_unrelaxed_rank_2_model_5_v5
Incorrect	0.589	\55_7O6N\af2_7O6N_DELIM\MSAforAlphafold_mixed_DELIM_unrelaxed_rank_3_model_3_v5
Incorrect	0.549	\55_7O6N\af2_7O6N_DELIM\MSAforAlphafold_mixed_DELIM_unrelaxed_rank_4_model_1_v5
Incorrect	0.527	\55_7O6N\af2_7O6N_DELIM\MSAforAlphafold_mixed_DELIM_unrelaxed_rank_5_model_2_v5
Incorrect	0.275	\60_6A31\af2_6A31_DELIM\MSAforAlphafold_mixed_DELIM_unrelaxed_rank_1_model_2_v1
Incorrect	0.269	\60_6A31\af2_6A31_DELIM\MSAforAlphafold_mixed_DELIM_unrelaxed_rank_2_model_3_v1
Incorrect	0.256	\60_6A31\af2_6A31_DELIM\MSAforAlphafold_mixed_DELIM_unrelaxed_rank_3_model_1_v1
Incorrect	0.249	\60_6A31\af2_6A31_DELIM\MSAforAlphafold_mixed_DELIM_unrelaxed_rank_4_model_4_v1
Incorrect	0.2	\60_6A31\af2_6A31_DELIM\MSAforAlphafold_mixed_DELIM_unrelaxed_rank_5_model_5_v1
Incorrect	0.237	\60_6A31\af2_6A31_DELIM\MSAforAlphafold_mixed_DELIM_unrelaxed_rank_1_model_2_v2
Incorrect	0.228	\60_6A31\af2_6A31_DELIM\MSAforAlphafold_mixed_DELIM_unrelaxed_rank_2_model_1_v2
Incorrect	0.219	\60_6A31\af2_6A31_DELIM\MSAforAlphafold_mixed_DELIM_unrelaxed_rank_3_model_4_v2
Incorrect	0.205	\60_6A31\af2_6A31_DELIM\MSAforAlphafold_mixed_DELIM_unrelaxed_rank_4_model_3_v2
Incorrect	0.193	\60_6A31\af2_6A31_DELIM\MSAforAlphafold_mixed_DELIM_unrelaxed_rank_5_model_5_v2
Incorrect	0.237	\60_6A31\af2_6A31_DELIM\MSAforAlphafold_mixed_DELIM_unrelaxed_rank_1_model_2_v3
Incorrect	0.234	\60_6A31\af2_6A31_DELIM\MSAforAlphafold_mixed_DELIM_unrelaxed_rank_2_model_1_v3
Incorrect	0.223	\60_6A31\af2_6A31_DELIM\MSAforAlphafold_mixed_DELIM_unrelaxed_rank_3_model_4_v3
Incorrect	0.209	\60_6A31\af2_6A31_DELIM\MSAforAlphafold_mixed_DELIM_unrelaxed_rank_4_model_3_v3
Incorrect	0.198	\60_6A31\af2_6A31_DELIM\MSAforAlphafold_mixed_DELIM_unrelaxed_rank_5_model_5_v3
Incorrect	0.248	\60_6A31\af2_6A31_DELIM\MSAforAlphafold_mixed_DELIM_unrelaxed_rank_1_model_2_v4
Incorrect	0.238	\60_6A31\af2_6A31_DELIM\MSAforAlphafold_mixed_DELIM_unrelaxed_rank_2_model_4_v4
Incorrect	0.233	\60_6A31\af2_6A31_DELIM\MSAforAlphafold_mixed_DELIM_unrelaxed_rank_3_model_1_v4
Incorrect	0.211	\60_6A31\af2_6A31_DELIM\MSAforAlphafold_mixed_DELIM_unrelaxed_rank_4_model_3_v4
Incorrect	0.196	\60_6A31\af2_6A31_DELIM\MSAforAlphafold_mixed_DELIM_unrelaxed_rank_5_model_5_v4
Incorrect	0.262	\60_6A31\af2_6A31_DELIM\MSAforAlphafold_mixed_DELIM_unrelaxed_rank_1_model_2_v5
Incorrect	0.236	\60_6A31\af2_6A31_DELIM\MSAforAlphafold_mixed_DELIM_unrelaxed_rank_2_model_1_v5
Incorrect	0.23	\60_6A31\af2_6A31_DELIM\MSAforAlphafold_mixed_DELIM_unrelaxed_rank_3_model_3_v5
Incorrect	0.22	\60_6A31\af2_6A31_DELIM\MSAforAlphafold_mixed_DELIM_unrelaxed_rank_4_model_4_v5
Incorrect	0.197	\60_6A31\af2_6A31_DELIM\MSAforAlphafold_mixed_DELIM_unrelaxed_rank_5_model_5_v5
Incorrect	0.568	\2_5OJR\af2_5OJR_gapPeptide\MSAforAlphafold_mixed_gapPeptide_unrelaxed_rank_2_model_5_v1
Incorrect	0.535	\2_5OJR\af2_5OJR_gapPeptide\MSAforAlphafold_mixed_gapPeptide_unrelaxed_rank_3_model_3_v1
Incorrect	0.45	\2_5OJR\af2_5OJR_gapPeptide\MSAforAlphafold_mixed_gapPeptide_unrelaxed_rank_4_model_4_v1
Incorrect	0.404	\2_5OJR\af2_5OJR_gapPeptide\MSAforAlphafold_mixed_gapPeptide_unrelaxed_rank_5_model_1_v1
Incorrect	0.495	\2_5OJR\af2_5OJR_gapPeptide\MSAforAlphafold_mixed_gapPeptide_unrelaxed_rank_2_model_3_v2
Incorrect	0.443	\2_5OJR\af2_5OJR_gapPeptide\MSAforAlphafold_mixed_gapPeptide_unrelaxed_rank_3_model_4_v2
Incorrect	0.437	\2_5OJR\af2_5OJR_gapPeptide\MSAforAlphafold_mixed_gapPeptide_unrelaxed_rank_4_model_1_v2
Incorrect	0.425	\2_5OJR\af2_5OJR_gapPeptide\MSAforAlphafold_mixed_gapPeptide_unrelaxed_rank_5_model_5_v2
Incorrect	0.515	\2_5OJR\af2_5OJR_gapPeptide\MSAforAlphafold_mixed_gapPeptide_unrelaxed_rank_4_model_2_v3
Incorrect	0.479	\2_5OJR\af2_5OJR_gapPeptide\MSAforAlphafold_mixed_gapPeptide_unrelaxed_rank_5_model_3_v3
Incorrect	0.548	\2_5OJR\af2_5OJR_gapPeptide\MSAforAlphafold_mixed_gapPeptide_unrelaxed_rank_1_model_5_v4
Incorrect	0.501	\2_5OJR\af2_5OJR_gapPeptide\MSAforAlphafold_mixed_gapPeptide_unrelaxed_rank_2_model_3_v4
Incorrect	0.496	\2_5OJR\af2_5OJR_gapPeptide\MSAforAlphafold_mixed_gapPeptide_unrelaxed_rank_3_model_4_v4
Incorrect	0.427	\2_5OJR\af2_5OJR_gapPeptide\MSAforAlphafold_mixed_gapPeptide_unrelaxed_rank_5_model_2_v4
Incorrect	0.622	\2_5OJR\af2_5OJR_gapPeptide\MSAforAlphafold_mixed_gapPeptide_unrelaxed_rank_1_model_3_v5
Incorrect	0.471	\2_5OJR\af2_5OJR_gapPeptide\MSAforAlphafold_mixed_gapPeptide_unrelaxed_rank_2_model_4_v5
Incorrect	0.458	\2_5OJR\af2_5OJR_gapPeptide\MSAforAlphafold_mixed_gapPeptide_unrelaxed_rank_3_model_2_v5
Incorrect	0.444	\2_5OJR\af2_5OJR_gapPeptide\MSAforAlphafold_mixed_gapPeptide_unrelaxed_rank_4_model_1_v5
Incorrect	0.426	\2_5OJR\af2_5OJR_gapPeptide\MSAforAlphafold_mixed_gapPeptide_unrelaxed_rank_5_model_5_v5
Incorrect	0.458	\17_6IDX\af2_6IDX_gapPeptide\MSAforAlphafold_mixed_gapPeptide_unrelaxed_rank_1_model_4_v1
Incorrect	0.417	\17_6IDX\af2_6IDX_gapPeptide\MSAforAlphafold_mixed_gapPeptide_unrelaxed_rank_2_model_1_v1
Incorrect	0.366	\17_6IDX\af2_6IDX_gapPeptide\MSAforAlphafold_mixed_gapPeptide_unrelaxed_rank_3_model_3_v1
Incorrect	0.322	\17_6IDX\af2_6IDX_gapPeptide\MSAforAlphafold_mixed_gapPeptide_unrelaxed_rank_4_model_5_v1
Incorrect	0.267	\17_6IDX\af2_6IDX_gapPeptide\MSAforAlphafold_mixed_gapPeptide_unrelaxed_rank_5_model_2_v1
Incorrect	0.669	\17_6IDX\af2_6IDX_gapPeptide\MSAforAlphafold_mixed_gapPeptide_unrelaxed_rank_1_model_2_v2
Incorrect	0.423	\17_6IDX\af2_6IDX_gapPeptide\MSAforAlphafold_mixed_gapPeptide_unrelaxed_rank_2_model_1_v2
Incorrect	0.392	\17_6IDX\af2_6IDX_gapPeptide\MSAforAlphafold_mixed_gapPeptide_unrelaxed_rank_3_model_4_v2
Incorrect	0.335	\17_6IDX\af2_6IDX_gapPeptide\MSAforAlphafold_mixed_gapPeptide_unrelaxed_rank_4_model_3_v2
Incorrect	0.314	\17_6IDX\af2_6IDX_gapPeptide\MSAforAlphafold_mixed_gapPeptide_unrelaxed_rank_5_model_5_v2
Incorrect	0.412	\17_6IDX\af2_6IDX_gapPeptide\MSAforAlphafold_mixed_gapPeptide_unrelaxed_rank_1_model_1_v3
Incorrect	0.406	\17_6IDX\af2_6IDX_gapPeptide\MSAforAlphafold_mixed_gapPeptide_unrelaxed_rank_2_model_4_v3
Incorrect	0.344	\17_6IDX\af2_6IDX_gapPeptide\MSAforAlphafold_mixed_gapPeptide_unrelaxed_rank_3_model_3_v3
Incorrect	0.31	\17_6IDX\af2_6IDX_gapPeptide\MSAforAlphafold_mixed_gapPeptide_unrelaxed_rank_4_model_5_v3
Incorrect	0.263	\17_6IDX\af2_6IDX_gapPeptide\MSAforAlphafold_mixed_gapPeptide_unrelaxed_rank_5_model_2_v3
Incorrect	0.427	\17_6IDX\af2_6IDX_gapPeptide\MSAforAlphafold_mixed_gapPeptide_unrelaxed_rank_1_model_4_v4
Incorrect	0.357	\17_6IDX\af2_6IDX_gapPeptide\MSAforAlphafold_mixed_gapPeptide_unrelaxed_rank_2_model_3_v4
Incorrect	0.328	\17_6IDX\af2_6IDX_gapPeptide\MSAforAlphafold_mixed_gapPeptide_unrelaxed_rank_3_model_1_v4
Incorrect	0.319	\17_6IDX\af2_6IDX_gapPeptide\MSAforAlphafold_mixed_gapPeptide_unrelaxed_rank_4_model_2_v4
Incorrect	0.308	\17_6IDX\af2_6IDX_gapPeptide\MSAforAlphafold_mixed_gapPeptide_unrelaxed_rank_5_model_5_v4
Incorrect	0.425	\17_6IDX\af2_6IDX_gapPeptide\MSAforAlphafold_mixed_gapPeptide_unrelaxed_rank_1_model_4_v5
Incorrect	0.394	\17_6IDX\af2_6IDX_gapPeptide\MSAforAlphafold_mixed_gapPeptide_unrelaxed_rank_2_model_1_v5
Incorrect	0.363	\17_6IDX\af2_6IDX_gapPeptide\MSAforAlphafold_mixed_gapPeptide_unrelaxed_rank_3_model_3_v5
Incorrect	0.356	\17_6IDX\af2_6IDX_gapPeptide\MSAforAlphafold_mixed_gapPeptide_unrelaxed_rank_4_model_2_v5
Incorrect	0.318	\17_6IDX\af2_6IDX_gapPeptide\MSAforAlphafold_mixed_gapPeptide_unrelaxed_rank_5_model_5_v5
Incorrect	0.676	\18_6IXQ\af2_6IXQ_gapPeptide\MSAforAlphafold_mixed_gapPeptide_unrelaxed_rank_1_model_2_v1
Incorrect	0.656	\18_6IXQ\af2_6IXQ_gapPeptide\MSAforAlphafold_mixed_gapPeptide_unrelaxed_rank_2_model_1_v1
Incorrect	0.647	\18_6IXQ\af2_6IXQ_gapPeptide\MSAforAlphafold_mixed_gapPeptide_unrelaxed_rank_3_model_4_v1
Incorrect	0.491	\18_6IXQ\af2_6IXQ_gapPeptide\MSAforAlphafold_mixed_gapPeptide_unrelaxed_rank_4_model_5_v1
Incorrect	0.448	\18_6IXQ\af2_6IXQ_gapPeptide\MSAforAlphafold_mixed_gapPeptide_unrelaxed_rank_5_model_3_v1
Incorrect	0.695	\18_6IXQ\af2_6IXQ_gapPeptide\MSAforAlphafold_mixed_gapPeptide_unrelaxed_rank_1_model_2_v2
Incorrect	0.683	\18_6IXQ\af2_6IXQ_gapPeptide\MSAforAlphafold_mixed_gapPeptide_unrelaxed_rank_2_model_4_v2
Incorrect	0.678	\18_6IXQ\af2_6IXQ_gapPeptide\MSAforAlphafold_mixed_gapPeptide_unrelaxed_rank_3_model_1_v2
Incorrect	0.45	\18_6IXQ\af2_6IXQ_gapPeptide\MSAforAlphafold_mixed_gapPeptide_unrelaxed_rank_4_model_3_v2
Incorrect	0.446	\18_6IXQ\af2_6IXQ_gapPeptide\MSAforAlphafold_mixed_gapPeptide_unrelaxed_rank_5_model_5_v2
Incorrect	0.7	\18_6IXQ\af2_6IXQ_gapPeptide\MSAforAlphafold_mixed_gapPeptide_unrelaxed_rank_1_model_2_v3
Incorrect	0.605	\18_6IXQ\af2_6IXQ_gapPeptide\MSAforAlphafold_mixed_gapPeptide_unrelaxed_rank_2_model_4_v3
Incorrect	0.589	\18_6IXQ\af2_6IXQ_gapPeptide\MSAforAlphafold_mixed_gapPeptide_unrelaxed_rank_3_model_3_v3
Incorrect	0.443	\18_6IXQ\af2_6IXQ_gapPeptide\MSAforAlphafold_mixed_gapPeptide_unrelaxed_rank_4_model_5_v3
Incorrect	0.658	\18_6IXQ\af2_6IXQ_gapPeptide\MSAforAlphafold_mixed_gapPeptide_unrelaxed_rank_1_model_2_v4
Incorrect	0.647	\18_6IXQ\af2_6IXQ_gapPeptide\MSAforAlphafold_mixed_gapPeptide_unrelaxed_rank_2_model_1_v4
Incorrect	0.595	\18_6IXQ\af2_6IXQ_gapPeptide\MSAforAlphafold_mixed_gapPeptide_unrelaxed_rank_3_model_3_v4
Incorrect	0.476	\18_6IXQ\af2_6IXQ_gapPeptide\MSAforAlphafold_mixed_gapPeptide_unrelaxed_rank_4_model_5_v4
Incorrect	0.407	\18_6IXQ\af2_6IXQ_gapPeptide\MSAforAlphafold_mixed_gapPeptide_unrelaxed_rank_5_model_4_v4
Incorrect	0.697	\18_6IXQ\af2_6IXQ_gapPeptide\MSAforAlphafold_mixed_gapPeptide_unrelaxed_rank_1_model_2_v5
Incorrect	0.653	\18_6IXQ\af2_6IXQ_gapPeptide\MSAforAlphafold_mixed_gapPeptide_unrelaxed_rank_2_model_1_v5
Incorrect	0.643	\18_6IXQ\af2_6IXQ_gapPeptide\MSAforAlphafold_mixed_gapPeptide_unrelaxed_rank_3_model_4_v5
Incorrect	0.612	\18_6IXQ\af2_6IXQ_gapPeptide\MSAforAlphafold_mixed_gapPeptide_unrelaxed_rank_4_model_3_v5
Incorrect	0.468	\18_6IXQ\af2_6IXQ_gapPeptide\MSAforAlphafold_mixed_gapPeptide_unrelaxed_rank_5_model_5_v5
Incorrect	0.532	\19_6J0W\af2_6J0W_gapPeptide\MSAforAlphafold_mixed_gapPeptide_unrelaxed_rank_1_model_4_v1
Incorrect	0.521	\19_6J0W\af2_6J0W_gapPeptide\MSAforAlphafold_mixed_gapPeptide_unrelaxed_rank_2_model_1_v1
Incorrect	0.513	\19_6J0W\af2_6J0W_gapPeptide\MSAforAlphafold_mixed_gapPeptide_unrelaxed_rank_3_model_2_v1
Incorrect	0.504	\19_6J0W\af2_6J0W_gapPeptide\MSAforAlphafold_mixed_gapPeptide_unrelaxed_rank_4_model_5_v1
Incorrect	0.463	\19_6J0W\af2_6J0W_gapPeptide\MSAforAlphafold_mixed_gapPeptide_unrelaxed_rank_5_model_3_v1
Incorrect	0.53	\19_6J0W\af2_6J0W_gapPeptide\MSAforAlphafold_mixed_gapPeptide_unrelaxed_rank_1_model_5_v2
Incorrect	0.529	\19_6J0W\af2_6J0W_gapPeptide\MSAforAlphafold_mixed_gapPeptide_unrelaxed_rank_2_model_2_v2
Incorrect	0.527	\19_6J0W\af2_6J0W_gapPeptide\MSAforAlphafold_mixed_gapPeptide_unrelaxed_rank_3_model_4_v2
Incorrect	0.512	\19_6J0W\af2_6J0W_gapPeptide\MSAforAlphafold_mixed_gapPeptide_unrelaxed_rank_4_model_1_v2
Incorrect	0.46	\19_6J0W\af2_6J0W_gapPeptide\MSAforAlphafold_mixed_gapPeptide_unrelaxed_rank_5_model_3_v2
Incorrect	0.505	\19_6J0W\af2_6J0W_gapPeptide\MSAforAlphafold_mixed_gapPeptide_unrelaxed_rank_1_model_2_v3
Incorrect	0.496	\19_6J0W\af2_6J0W_gapPeptide\MSAforAlphafold_mixed_gapPeptide_unrelaxed_rank_2_model_1_v3
Incorrect	0.485	\19_6J0W\af2_6J0W_gapPeptide\MSAforAlphafold_mixed_gapPeptide_unrelaxed_rank_3_model_5_v3
Incorrect	0.465	\19_6J0W\af2_6J0W_gapPeptide\MSAforAlphafold_mixed_gapPeptide_unrelaxed_rank_4_model_4_v3
Incorrect	0.46	\19_6J0W\af2_6J0W_gapPeptide\MSAforAlphafold_mixed_gapPeptide_unrelaxed_rank_5_model_3_v3
Incorrect	0.514	\19_6J0W\af2_6J0W_gapPeptide\MSAforAlphafold_mixed_gapPeptide_unrelaxed_rank_1_model_2_v4
Incorrect	0.504	\19_6J0W\af2_6J0W_gapPeptide\MSAforAlphafold_mixed_gapPeptide_unrelaxed_rank_2_model_5_v4
Incorrect	0.496	\19_6J0W\af2_6J0W_gapPeptide\MSAforAlphafold_mixed_gapPeptide_unrelaxed_rank_3_model_1_v4
Incorrect	0.482	\19_6J0W\af2_6J0W_gapPeptide\MSAforAlphafold_mixed_gapPeptide_unrelaxed_rank_4_model_4_v4
Incorrect	0.471	\19_6J0W\af2_6J0W_gapPeptide\MSAforAlphafold_mixed_gapPeptide_unrelaxed_rank_5_model_3_v4
Incorrect	0.515	\19_6J0W\af2_6J0W_gapPeptide\MSAforAlphafold_mixed_gapPeptide_unrelaxed_rank_1_model_5_v5
Incorrect	0.513	\19_6J0W\af2_6J0W_gapPeptide\MSAforAlphafold_mixed_gapPeptide_unrelaxed_rank_2_model_2_v5
Incorrect	0.503	\19_6J0W\af2_6J0W_gapPeptide\MSAforAlphafold_mixed_gapPeptide_unrelaxed_rank_3_model_4_v5
Incorrect	0.484	\19_6J0W\af2_6J0W_gapPeptide\MSAforAlphafold_mixed_gapPeptide_unrelaxed_rank_4_model_1_v5
Incorrect	0.449	\19_6J0W\af2_6J0W_gapPeptide\MSAforAlphafold_mixed_gapPeptide_unrelaxed_rank_5_model_3_v5
Incorrect	0.538	\20_6J0X\af2_6J0X_gapPeptide\MSAforAlphafold_mixed_gapPeptide_unrelaxed_rank_1_model_5_v1
Incorrect	0.497	\20_6J0X\af2_6J0X_gapPeptide\MSAforAlphafold_mixed_gapPeptide_unrelaxed_rank_2_model_1_v1
Incorrect	0.493	\20_6J0X\af2_6J0X_gapPeptide\MSAforAlphafold_mixed_gapPeptide_unrelaxed_rank_3_model_2_v1
Incorrect	0.482	\20_6J0X\af2_6J0X_gapPeptide\MSAforAlphafold_mixed_gapPeptide_unrelaxed_rank_4_model_4_v1
Incorrect	0.475	\20_6J0X\af2_6J0X_gapPeptide\MSAforAlphafold_mixed_gapPeptide_unrelaxed_rank_5_model_3_v1
Incorrect	0.507	\20_6J0X\af2_6J0X_gapPeptide\MSAforAlphafold_mixed_gapPeptide_unrelaxed_rank_1_model_2_v2
Incorrect	0.501	\20_6J0X\af2_6J0X_gapPeptide\MSAforAlphafold_mixed_gapPeptide_unrelaxed_rank_2_model_1_v2
Incorrect	0.48	\20_6J0X\af2_6J0X_gapPeptide\MSAforAlphafold_mixed_gapPeptide_unrelaxed_rank_3_model_3_v2
Incorrect	0.473	\20_6J0X\af2_6J0X_gapPeptide\MSAforAlphafold_mixed_gapPeptide_unrelaxed_rank_4_model_5_v2
Incorrect	0.458	\20_6J0X\af2_6J0X_gapPeptide\MSAforAlphafold_mixed_gapPeptide_unrelaxed_rank_5_model_4_v2
Incorrect	0.498	\20_6J0X\af2_6J0X_gapPeptide\MSAforAlphafold_mixed_gapPeptide_unrelaxed_rank_1_model_1_v3
Incorrect	0.491	\20_6J0X\af2_6J0X_gapPeptide\MSAforAlphafold_mixed_gapPeptide_unrelaxed_rank_2_model_5_v3
Incorrect	0.475	\20_6J0X\af2_6J0X_gapPeptide\MSAforAlphafold_mixed_gapPeptide_unrelaxed_rank_3_model_2_v3
Incorrect	0.475	\20_6J0X\af2_6J0X_gapPeptide\MSAforAlphafold_mixed_gapPeptide_unrelaxed_rank_4_model_3_v3
Incorrect	0.453	\20_6J0X\af2_6J0X_gapPeptide\MSAforAlphafold_mixed_gapPeptide_unrelaxed_rank_5_model_4_v3
Incorrect	0.54	\20_6J0X\af2_6J0X_gapPeptide\MSAforAlphafold_mixed_gapPeptide_unrelaxed_rank_1_model_5_v4
Incorrect	0.503	\20_6J0X\af2_6J0X_gapPeptide\MSAforAlphafold_mixed_gapPeptide_unrelaxed_rank_2_model_4_v4
Incorrect	0.492	\20_6J0X\af2_6J0X_gapPeptide\MSAforAlphafold_mixed_gapPeptide_unrelaxed_rank_3_model_1_v4
Incorrect	0.486	\20_6J0X\af2_6J0X_gapPeptide\MSAforAlphafold_mixed_gapPeptide_unrelaxed_rank_4_model_2_v4
Incorrect	0.483	\20_6J0X\af2_6J0X_gapPeptide\MSAforAlphafold_mixed_gapPeptide_unrelaxed_rank_5_model_3_v4
Incorrect	0.536	\20_6J0X\af2_6J0X_gapPeptide\MSAforAlphafold_mixed_gapPeptide_unrelaxed_rank_1_model_4_v5
Incorrect	0.494	\20_6J0X\af2_6J0X_gapPeptide\MSAforAlphafold_mixed_gapPeptide_unrelaxed_rank_2_model_5_v5
Incorrect	0.483	\20_6J0X\af2_6J0X_gapPeptide\MSAforAlphafold_mixed_gapPeptide_unrelaxed_rank_3_model_1_v5
Incorrect	0.471	\20_6J0X\af2_6J0X_gapPeptide\MSAforAlphafold_mixed_gapPeptide_unrelaxed_rank_4_model_2_v5
Incorrect	0.454	\20_6J0X\af2_6J0X_gapPeptide\MSAforAlphafold_mixed_gapPeptide_unrelaxed_rank_5_model_3_v5
Incorrect	0.696	\24_6JWJ\af2_6JWJ_gapPeptide\MSAforAlphafold_mixed_gapPeptide_unrelaxed_rank_5_model_2_v1
Incorrect	0.703	\24_6JWJ\af2_6JWJ_gapPeptide\MSAforAlphafold_mixed_gapPeptide_unrelaxed_rank_5_model_2_v2
Incorrect	0.703	\24_6JWJ\af2_6JWJ_gapPeptide\MSAforAlphafold_mixed_gapPeptide_unrelaxed_rank_5_model_2_v3
Incorrect	0.703	\24_6JWJ\af2_6JWJ_gapPeptide\MSAforAlphafold_mixed_gapPeptide_unrelaxed_rank_5_model_2_v4
Incorrect	0.665	\24_6JWJ\af2_6JWJ_gapPeptide\MSAforAlphafold_mixed_gapPeptide_unrelaxed_rank_5_model_2_v5
Incorrect	0.767	\29_6PSD\af2_6PSD_gapPeptide\MSAforAlphafold_mixed_gapPeptide_unrelaxed_rank_4_model_1_v5
Incorrect	0.768	\31_6RKO\af2_6RKO_gapPeptide\MSAforAlphafold_mixed_gapPeptide_unrelaxed_rank_1_model_1_v1
Incorrect	0.566	\31_6RKO\af2_6RKO_gapPeptide\MSAforAlphafold_mixed_gapPeptide_unrelaxed_rank_2_model_3_v1
Incorrect	0.549	\31_6RKO\af2_6RKO_gapPeptide\MSAforAlphafold_mixed_gapPeptide_unrelaxed_rank_3_model_2_v1
Incorrect	0.518	\31_6RKO\af2_6RKO_gapPeptide\MSAforAlphafold_mixed_gapPeptide_unrelaxed_rank_4_model_5_v1
Incorrect	0.512	\31_6RKO\af2_6RKO_gapPeptide\MSAforAlphafold_mixed_gapPeptide_unrelaxed_rank_5_model_4_v1
Incorrect	0.763	\31_6RKO\af2_6RKO_gapPeptide\MSAforAlphafold_mixed_gapPeptide_unrelaxed_rank_1_model_1_v2
Incorrect	0.762	\31_6RKO\af2_6RKO_gapPeptide\MSAforAlphafold_mixed_gapPeptide_unrelaxed_rank_2_model_4_v2
Incorrect	0.535	\31_6RKO\af2_6RKO_gapPeptide\MSAforAlphafold_mixed_gapPeptide_unrelaxed_rank_3_model_3_v2
Incorrect	0.528	\31_6RKO\af2_6RKO_gapPeptide\MSAforAlphafold_mixed_gapPeptide_unrelaxed_rank_4_model_2_v2
Incorrect	0.484	\31_6RKO\af2_6RKO_gapPeptide\MSAforAlphafold_mixed_gapPeptide_unrelaxed_rank_5_model_5_v2
Incorrect	0.715	\31_6RKO\af2_6RKO_gapPeptide\MSAforAlphafold_mixed_gapPeptide_unrelaxed_rank_1_model_1_v3
Incorrect	0.57	\31_6RKO\af2_6RKO_gapPeptide\MSAforAlphafold_mixed_gapPeptide_unrelaxed_rank_2_model_3_v3
Incorrect	0.494	\31_6RKO\af2_6RKO_gapPeptide\MSAforAlphafold_mixed_gapPeptide_unrelaxed_rank_3_model_2_v3
Incorrect	0.489	\31_6RKO\af2_6RKO_gapPeptide\MSAforAlphafold_mixed_gapPeptide_unrelaxed_rank_4_model_5_v3
Incorrect	0.362	\31_6RKO\af2_6RKO_gapPeptide\MSAforAlphafold_mixed_gapPeptide_unrelaxed_rank_5_model_4_v3
Incorrect	0.741	\31_6RKO\af2_6RKO_gapPeptide\MSAforAlphafold_mixed_gapPeptide_unrelaxed_rank_1_model_1_v4
Incorrect	0.516	\31_6RKO\af2_6RKO_gapPeptide\MSAforAlphafold_mixed_gapPeptide_unrelaxed_rank_2_model_3_v4
Incorrect	0.474	\31_6RKO\af2_6RKO_gapPeptide\MSAforAlphafold_mixed_gapPeptide_unrelaxed_rank_3_model_5_v4
Incorrect	0.471	\31_6RKO\af2_6RKO_gapPeptide\MSAforAlphafold_mixed_gapPeptide_unrelaxed_rank_4_model_4_v4
Incorrect	0.431	\31_6RKO\af2_6RKO_gapPeptide\MSAforAlphafold_mixed_gapPeptide_unrelaxed_rank_5_model_2_v4
Incorrect	0.558	\31_6RKO\af2_6RKO_gapPeptide\MSAforAlphafold_mixed_gapPeptide_unrelaxed_rank_1_model_3_v5
Incorrect	0.47	\31_6RKO\af2_6RKO_gapPeptide\MSAforAlphafold_mixed_gapPeptide_unrelaxed_rank_2_model_5_v5
Incorrect	0.469	\31_6RKO\af2_6RKO_gapPeptide\MSAforAlphafold_mixed_gapPeptide_unrelaxed_rank_3_model_1_v5
Incorrect	0.454	\31_6RKO\af2_6RKO_gapPeptide\MSAforAlphafold_mixed_gapPeptide_unrelaxed_rank_4_model_2_v5
Incorrect	0.423	\31_6RKO\af2_6RKO_gapPeptide\MSAforAlphafold_mixed_gapPeptide_unrelaxed_rank_5_model_4_v5
Incorrect	0.421	\35_6TWN\af2_6TWN_gapPeptide\MSAforAlphafold_mixed_gapPeptide_unrelaxed_rank_1_model_2_v1
Incorrect	0.41	\35_6TWN\af2_6TWN_gapPeptide\MSAforAlphafold_mixed_gapPeptide_unrelaxed_rank_2_model_1_v1
Incorrect	0.409	\35_6TWN\af2_6TWN_gapPeptide\MSAforAlphafold_mixed_gapPeptide_unrelaxed_rank_3_model_4_v1
Incorrect	0.402	\35_6TWN\af2_6TWN_gapPeptide\MSAforAlphafold_mixed_gapPeptide_unrelaxed_rank_4_model_5_v1
Incorrect	0.374	\35_6TWN\af2_6TWN_gapPeptide\MSAforAlphafold_mixed_gapPeptide_unrelaxed_rank_5_model_3_v1
Incorrect	0.453	\35_6TWN\af2_6TWN_gapPeptide\MSAforAlphafold_mixed_gapPeptide_unrelaxed_rank_1_model_3_v2
Incorrect	0.436	\35_6TWN\af2_6TWN_gapPeptide\MSAforAlphafold_mixed_gapPeptide_unrelaxed_rank_2_model_5_v2
Incorrect	0.411	\35_6TWN\af2_6TWN_gapPeptide\MSAforAlphafold_mixed_gapPeptide_unrelaxed_rank_3_model_4_v2
Incorrect	0.401	\35_6TWN\af2_6TWN_gapPeptide\MSAforAlphafold_mixed_gapPeptide_unrelaxed_rank_4_model_2_v2
Incorrect	0.365	\35_6TWN\af2_6TWN_gapPeptide\MSAforAlphafold_mixed_gapPeptide_unrelaxed_rank_5_model_1_v2
Incorrect	0.45	\35_6TWN\af2_6TWN_gapPeptide\MSAforAlphafold_mixed_gapPeptide_unrelaxed_rank_1_model_4_v3
Incorrect	0.409	\35_6TWN\af2_6TWN_gapPeptide\MSAforAlphafold_mixed_gapPeptide_unrelaxed_rank_2_model_1_v3
Incorrect	0.399	\35_6TWN\af2_6TWN_gapPeptide\MSAforAlphafold_mixed_gapPeptide_unrelaxed_rank_3_model_3_v3
Incorrect	0.398	\35_6TWN\af2_6TWN_gapPeptide\MSAforAlphafold_mixed_gapPeptide_unrelaxed_rank_4_model_5_v3
Incorrect	0.357	\35_6TWN\af2_6TWN_gapPeptide\MSAforAlphafold_mixed_gapPeptide_unrelaxed_rank_5_model_2_v3
Incorrect	0.421	\35_6TWN\af2_6TWN_gapPeptide\MSAforAlphafold_mixed_gapPeptide_unrelaxed_rank_1_model_2_v4
Incorrect	0.414	\35_6TWN\af2_6TWN_gapPeptide\MSAforAlphafold_mixed_gapPeptide_unrelaxed_rank_2_model_4_v4
Incorrect	0.402	\35_6TWN\af2_6TWN_gapPeptide\MSAforAlphafold_mixed_gapPeptide_unrelaxed_rank_3_model_1_v4
Incorrect	0.397	\35_6TWN\af2_6TWN_gapPeptide\MSAforAlphafold_mixed_gapPeptide_unrelaxed_rank_4_model_5_v4
Incorrect	0.383	\35_6TWN\af2_6TWN_gapPeptide\MSAforAlphafold_mixed_gapPeptide_unrelaxed_rank_5_model_3_v4
Incorrect	0.425	\35_6TWN\af2_6TWN_gapPeptide\MSAforAlphafold_mixed_gapPeptide_unrelaxed_rank_1_model_2_v5
Incorrect	0.424	\35_6TWN\af2_6TWN_gapPeptide\MSAforAlphafold_mixed_gapPeptide_unrelaxed_rank_2_model_4_v5
Incorrect	0.417	\35_6TWN\af2_6TWN_gapPeptide\MSAforAlphafold_mixed_gapPeptide_unrelaxed_rank_3_model_5_v5
Incorrect	0.4	\35_6TWN\af2_6TWN_gapPeptide\MSAforAlphafold_mixed_gapPeptide_unrelaxed_rank_4_model_1_v5
Incorrect	0.362	\35_6TWN\af2_6TWN_gapPeptide\MSAforAlphafold_mixed_gapPeptide_unrelaxed_rank_5_model_3_v5
Incorrect	0.394	\37_6XFK\af2_6XFK_gapPeptide\MSAforAlphafold_mixed_gapPeptide_unrelaxed_rank_5_model_5_v1
Incorrect	0.435	\37_6XFK\af2_6XFK_gapPeptide\MSAforAlphafold_mixed_gapPeptide_unrelaxed_rank_5_model_5_v2
Incorrect	0.452	\37_6XFK\af2_6XFK_gapPeptide\MSAforAlphafold_mixed_gapPeptide_unrelaxed_rank_5_model_5_v3
Incorrect	0.314	\38_6YN0\af2_6YN0_gapPeptide\MSAforAlphafold_mixed_gapPeptide_unrelaxed_rank_3_model_3_v1
Incorrect	0.309	\38_6YN0\af2_6YN0_gapPeptide\MSAforAlphafold_mixed_gapPeptide_unrelaxed_rank_4_model_2_v1
Incorrect	0.278	\38_6YN0\af2_6YN0_gapPeptide\MSAforAlphafold_mixed_gapPeptide_unrelaxed_rank_5_model_4_v1
Incorrect	0.301	\38_6YN0\af2_6YN0_gapPeptide\MSAforAlphafold_mixed_gapPeptide_unrelaxed_rank_3_model_2_v2
Incorrect	0.291	\38_6YN0\af2_6YN0_gapPeptide\MSAforAlphafold_mixed_gapPeptide_unrelaxed_rank_4_model_4_v2
Incorrect	0.264	\38_6YN0\af2_6YN0_gapPeptide\MSAforAlphafold_mixed_gapPeptide_unrelaxed_rank_5_model_3_v2
Incorrect	0.305	\38_6YN0\af2_6YN0_gapPeptide\MSAforAlphafold_mixed_gapPeptide_unrelaxed_rank_3_model_2_v3
Incorrect	0.272	\38_6YN0\af2_6YN0_gapPeptide\MSAforAlphafold_mixed_gapPeptide_unrelaxed_rank_4_model_4_v3
Incorrect	0.26	\38_6YN0\af2_6YN0_gapPeptide\MSAforAlphafold_mixed_gapPeptide_unrelaxed_rank_5_model_3_v3
Incorrect	0.36	\38_6YN0\af2_6YN0_gapPeptide\MSAforAlphafold_mixed_gapPeptide_unrelaxed_rank_3_model_3_v4
Incorrect	0.286	\38_6YN0\af2_6YN0_gapPeptide\MSAforAlphafold_mixed_gapPeptide_unrelaxed_rank_4_model_4_v4
Incorrect	0.267	\38_6YN0\af2_6YN0_gapPeptide\MSAforAlphafold_mixed_gapPeptide_unrelaxed_rank_5_model_2_v4
Incorrect	0.465	\38_6YN0\af2_6YN0_gapPeptide\MSAforAlphafold_mixed_gapPeptide_unrelaxed_rank_2_model_1_v5
Incorrect	0.304	\38_6YN0\af2_6YN0_gapPeptide\MSAforAlphafold_mixed_gapPeptide_unrelaxed_rank_3_model_2_v5
Incorrect	0.299	\38_6YN0\af2_6YN0_gapPeptide\MSAforAlphafold_mixed_gapPeptide_unrelaxed_rank_4_model_4_v5
Incorrect	0.252	\38_6YN0\af2_6YN0_gapPeptide\MSAforAlphafold_mixed_gapPeptide_unrelaxed_rank_5_model_3_v5
Incorrect	0.354	\40_7CFC\af2_7CFC_gapPeptide\MSAforAlphafold_mixed_gapPeptide_unrelaxed_rank_5_model_2_v2
Incorrect	0.672	\41_7CZM\af2_7CZM_gapPeptide\MSAforAlphafold_mixed_gapPeptide_unrelaxed_rank_1_model_1_v1
Incorrect	0.508	\41_7CZM\af2_7CZM_gapPeptide\MSAforAlphafold_mixed_gapPeptide_unrelaxed_rank_2_model_4_v1
Incorrect	0.474	\41_7CZM\af2_7CZM_gapPeptide\MSAforAlphafold_mixed_gapPeptide_unrelaxed_rank_3_model_3_v1
Incorrect	0.335	\41_7CZM\af2_7CZM_gapPeptide\MSAforAlphafold_mixed_gapPeptide_unrelaxed_rank_4_model_5_v1
Incorrect	0.306	\41_7CZM\af2_7CZM_gapPeptide\MSAforAlphafold_mixed_gapPeptide_unrelaxed_rank_5_model_2_v1
Incorrect	0.686	\41_7CZM\af2_7CZM_gapPeptide\MSAforAlphafold_mixed_gapPeptide_unrelaxed_rank_1_model_1_v2
Incorrect	0.669	\41_7CZM\af2_7CZM_gapPeptide\MSAforAlphafold_mixed_gapPeptide_unrelaxed_rank_2_model_5_v2
Incorrect	0.652	\41_7CZM\af2_7CZM_gapPeptide\MSAforAlphafold_mixed_gapPeptide_unrelaxed_rank_3_model_4_v2
Incorrect	0.576	\41_7CZM\af2_7CZM_gapPeptide\MSAforAlphafold_mixed_gapPeptide_unrelaxed_rank_4_model_2_v2
Incorrect	0.317	\41_7CZM\af2_7CZM_gapPeptide\MSAforAlphafold_mixed_gapPeptide_unrelaxed_rank_5_model_3_v2
Incorrect	0.696	\41_7CZM\af2_7CZM_gapPeptide\MSAforAlphafold_mixed_gapPeptide_unrelaxed_rank_1_model_3_v3
Incorrect	0.681	\41_7CZM\af2_7CZM_gapPeptide\MSAforAlphafold_mixed_gapPeptide_unrelaxed_rank_2_model_1_v3
Incorrect	0.67	\41_7CZM\af2_7CZM_gapPeptide\MSAforAlphafold_mixed_gapPeptide_unrelaxed_rank_3_model_5_v3
Incorrect	0.647	\41_7CZM\af2_7CZM_gapPeptide\MSAforAlphafold_mixed_gapPeptide_unrelaxed_rank_4_model_4_v3
Incorrect	0.266	\41_7CZM\af2_7CZM_gapPeptide\MSAforAlphafold_mixed_gapPeptide_unrelaxed_rank_5_model_2_v3
Incorrect	0.702	\41_7CZM\af2_7CZM_gapPeptide\MSAforAlphafold_mixed_gapPeptide_unrelaxed_rank_1_model_3_v4
Incorrect	0.668	\41_7CZM\af2_7CZM_gapPeptide\MSAforAlphafold_mixed_gapPeptide_unrelaxed_rank_2_model_5_v4
Incorrect	0.645	\41_7CZM\af2_7CZM_gapPeptide\MSAforAlphafold_mixed_gapPeptide_unrelaxed_rank_3_model_2_v4
Incorrect	0.629	\41_7CZM\af2_7CZM_gapPeptide\MSAforAlphafold_mixed_gapPeptide_unrelaxed_rank_4_model_1_v4
Incorrect	0.576	\41_7CZM\af2_7CZM_gapPeptide\MSAforAlphafold_mixed_gapPeptide_unrelaxed_rank_5_model_4_v4
Incorrect	0.666	\41_7CZM\af2_7CZM_gapPeptide\MSAforAlphafold_mixed_gapPeptide_unrelaxed_rank_1_model_2_v5
Incorrect	0.664	\41_7CZM\af2_7CZM_gapPeptide\MSAforAlphafold_mixed_gapPeptide_unrelaxed_rank_2_model_3_v5
Incorrect	0.563	\41_7CZM\af2_7CZM_gapPeptide\MSAforAlphafold_mixed_gapPeptide_unrelaxed_rank_3_model_4_v5
Incorrect	0.292	\41_7CZM\af2_7CZM_gapPeptide\MSAforAlphafold_mixed_gapPeptide_unrelaxed_rank_4_model_1_v5
Incorrect	0.289	\41_7CZM\af2_7CZM_gapPeptide\MSAforAlphafold_mixed_gapPeptide_unrelaxed_rank_5_model_5_v5
Incorrect	0.345	\43_7F2D\af2_7F2D_gapPeptide\MSAforAlphafold_mixed_gapPeptide_unrelaxed_rank_5_model_1_v5
Incorrect	0.484	\46_7NW1\af2_7NW1_gapPeptide\MSAforAlphafold_mixed_gapPeptide_unrelaxed_rank_5_model_3_v1
Incorrect	0.228	\47_7QDW\af2_7QDW_gapPeptide\MSAforAlphafold_mixed_gapPeptide_unrelaxed_rank_5_model_2_v4
Incorrect	0.656	\48_7RXQ\af2_7RXQ_gapPeptide\MSAforAlphafold_mixed_gapPeptide_unrelaxed_rank_1_model_4_v1
Incorrect	0.649	\48_7RXQ\af2_7RXQ_gapPeptide\MSAforAlphafold_mixed_gapPeptide_unrelaxed_rank_2_model_3_v1
Incorrect	0.646	\48_7RXQ\af2_7RXQ_gapPeptide\MSAforAlphafold_mixed_gapPeptide_unrelaxed_rank_3_model_2_v1
Incorrect	0.612	\48_7RXQ\af2_7RXQ_gapPeptide\MSAforAlphafold_mixed_gapPeptide_unrelaxed_rank_4_model_5_v1
Incorrect	0.573	\48_7RXQ\af2_7RXQ_gapPeptide\MSAforAlphafold_mixed_gapPeptide_unrelaxed_rank_5_model_1_v1
Incorrect	0.579	\48_7RXQ\af2_7RXQ_gapPeptide\MSAforAlphafold_mixed_gapPeptide_unrelaxed_rank_1_model_4_v2
Incorrect	0.572	\48_7RXQ\af2_7RXQ_gapPeptide\MSAforAlphafold_mixed_gapPeptide_unrelaxed_rank_2_model_1_v2
Incorrect	0.571	\48_7RXQ\af2_7RXQ_gapPeptide\MSAforAlphafold_mixed_gapPeptide_unrelaxed_rank_3_model_5_v2
Incorrect	0.564	\48_7RXQ\af2_7RXQ_gapPeptide\MSAforAlphafold_mixed_gapPeptide_unrelaxed_rank_4_model_2_v2
Incorrect	0.541	\48_7RXQ\af2_7RXQ_gapPeptide\MSAforAlphafold_mixed_gapPeptide_unrelaxed_rank_5_model_3_v2
Incorrect	0.623	\48_7RXQ\af2_7RXQ_gapPeptide\MSAforAlphafold_mixed_gapPeptide_unrelaxed_rank_1_model_4_v3
Incorrect	0.595	\48_7RXQ\af2_7RXQ_gapPeptide\MSAforAlphafold_mixed_gapPeptide_unrelaxed_rank_2_model_2_v3
Incorrect	0.588	\48_7RXQ\af2_7RXQ_gapPeptide\MSAforAlphafold_mixed_gapPeptide_unrelaxed_rank_3_model_5_v3
Incorrect	0.582	\48_7RXQ\af2_7RXQ_gapPeptide\MSAforAlphafold_mixed_gapPeptide_unrelaxed_rank_4_model_1_v3
Incorrect	0.567	\48_7RXQ\af2_7RXQ_gapPeptide\MSAforAlphafold_mixed_gapPeptide_unrelaxed_rank_5_model_3_v3
Incorrect	0.601	\48_7RXQ\af2_7RXQ_gapPeptide\MSAforAlphafold_mixed_gapPeptide_unrelaxed_rank_1_model_2_v4
Incorrect	0.596	\48_7RXQ\af2_7RXQ_gapPeptide\MSAforAlphafold_mixed_gapPeptide_unrelaxed_rank_2_model_4_v4
Incorrect	0.582	\48_7RXQ\af2_7RXQ_gapPeptide\MSAforAlphafold_mixed_gapPeptide_unrelaxed_rank_3_model_1_v4
Incorrect	0.581	\48_7RXQ\af2_7RXQ_gapPeptide\MSAforAlphafold_mixed_gapPeptide_unrelaxed_rank_4_model_5_v4
Incorrect	0.58	\48_7RXQ\af2_7RXQ_gapPeptide\MSAforAlphafold_mixed_gapPeptide_unrelaxed_rank_5_model_3_v4
Incorrect	0.582	\48_7RXQ\af2_7RXQ_gapPeptide\MSAforAlphafold_mixed_gapPeptide_unrelaxed_rank_1_model_2_v5
Incorrect	0.571	\48_7RXQ\af2_7RXQ_gapPeptide\MSAforAlphafold_mixed_gapPeptide_unrelaxed_rank_2_model_1_v5
Incorrect	0.566	\48_7RXQ\af2_7RXQ_gapPeptide\MSAforAlphafold_mixed_gapPeptide_unrelaxed_rank_3_model_5_v5
Incorrect	0.549	\48_7RXQ\af2_7RXQ_gapPeptide\MSAforAlphafold_mixed_gapPeptide_unrelaxed_rank_4_model_4_v5
Incorrect	0.542	\48_7RXQ\af2_7RXQ_gapPeptide\MSAforAlphafold_mixed_gapPeptide_unrelaxed_rank_5_model_3_v5
Incorrect	0.295	\49_7SID\af2_7SID_gapPeptide\MSAforAlphafold_mixed_gapPeptide_unrelaxed_rank_1_model_3_v1
Incorrect	0.291	\49_7SID\af2_7SID_gapPeptide\MSAforAlphafold_mixed_gapPeptide_unrelaxed_rank_2_model_2_v1
Incorrect	0.29	\49_7SID\af2_7SID_gapPeptide\MSAforAlphafold_mixed_gapPeptide_unrelaxed_rank_3_model_1_v1
Incorrect	0.284	\49_7SID\af2_7SID_gapPeptide\MSAforAlphafold_mixed_gapPeptide_unrelaxed_rank_4_model_5_v1
Incorrect	0.276	\49_7SID\af2_7SID_gapPeptide\MSAforAlphafold_mixed_gapPeptide_unrelaxed_rank_5_model_4_v1
Incorrect	0.296	\49_7SID\af2_7SID_gapPeptide\MSAforAlphafold_mixed_gapPeptide_unrelaxed_rank_1_model_3_v2
Incorrect	0.291	\49_7SID\af2_7SID_gapPeptide\MSAforAlphafold_mixed_gapPeptide_unrelaxed_rank_2_model_1_v2
Incorrect	0.291	\49_7SID\af2_7SID_gapPeptide\MSAforAlphafold_mixed_gapPeptide_unrelaxed_rank_3_model_2_v2
Incorrect	0.286	\49_7SID\af2_7SID_gapPeptide\MSAforAlphafold_mixed_gapPeptide_unrelaxed_rank_4_model_5_v2
Incorrect	0.275	\49_7SID\af2_7SID_gapPeptide\MSAforAlphafold_mixed_gapPeptide_unrelaxed_rank_5_model_4_v2
Incorrect	0.298	\49_7SID\af2_7SID_gapPeptide\MSAforAlphafold_mixed_gapPeptide_unrelaxed_rank_1_model_3_v3
Incorrect	0.292	\49_7SID\af2_7SID_gapPeptide\MSAforAlphafold_mixed_gapPeptide_unrelaxed_rank_2_model_1_v3
Incorrect	0.292	\49_7SID\af2_7SID_gapPeptide\MSAforAlphafold_mixed_gapPeptide_unrelaxed_rank_3_model_2_v3
Incorrect	0.285	\49_7SID\af2_7SID_gapPeptide\MSAforAlphafold_mixed_gapPeptide_unrelaxed_rank_4_model_5_v3
Incorrect	0.276	\49_7SID\af2_7SID_gapPeptide\MSAforAlphafold_mixed_gapPeptide_unrelaxed_rank_5_model_4_v3
Incorrect	0.296	\49_7SID\af2_7SID_gapPeptide\MSAforAlphafold_mixed_gapPeptide_unrelaxed_rank_1_model_3_v4
Incorrect	0.291	\49_7SID\af2_7SID_gapPeptide\MSAforAlphafold_mixed_gapPeptide_unrelaxed_rank_2_model_1_v4
Incorrect	0.29	\49_7SID\af2_7SID_gapPeptide\MSAforAlphafold_mixed_gapPeptide_unrelaxed_rank_3_model_2_v4
Incorrect	0.286	\49_7SID\af2_7SID_gapPeptide\MSAforAlphafold_mixed_gapPeptide_unrelaxed_rank_4_model_5_v4
Incorrect	0.275	\49_7SID\af2_7SID_gapPeptide\MSAforAlphafold_mixed_gapPeptide_unrelaxed_rank_5_model_4_v4
Incorrect	0.296	\49_7SID\af2_7SID_gapPeptide\MSAforAlphafold_mixed_gapPeptide_unrelaxed_rank_1_model_3_v5
Incorrect	0.292	\49_7SID\af2_7SID_gapPeptide\MSAforAlphafold_mixed_gapPeptide_unrelaxed_rank_2_model_1_v5
Incorrect	0.292	\49_7SID\af2_7SID_gapPeptide\MSAforAlphafold_mixed_gapPeptide_unrelaxed_rank_3_model_2_v5
Incorrect	0.285	\49_7SID\af2_7SID_gapPeptide\MSAforAlphafold_mixed_gapPeptide_unrelaxed_rank_4_model_5_v5
Incorrect	0.276	\49_7SID\af2_7SID_gapPeptide\MSAforAlphafold_mixed_gapPeptide_unrelaxed_rank_5_model_4_v5
Incorrect	0.232	\51_6J08\af2_6J08_gapPeptide\MSAforAlphafold_mixed_gapPeptide_unrelaxed_rank_1_model_2_v1
Incorrect	0.23	\51_6J08\af2_6J08_gapPeptide\MSAforAlphafold_mixed_gapPeptide_unrelaxed_rank_2_model_1_v1
Incorrect	0.204	\51_6J08\af2_6J08_gapPeptide\MSAforAlphafold_mixed_gapPeptide_unrelaxed_rank_3_model_5_v1
Incorrect	0.202	\51_6J08\af2_6J08_gapPeptide\MSAforAlphafold_mixed_gapPeptide_unrelaxed_rank_4_model_4_v1
Incorrect	0.178	\51_6J08\af2_6J08_gapPeptide\MSAforAlphafold_mixed_gapPeptide_unrelaxed_rank_5_model_3_v1
Incorrect	0.24	\51_6J08\af2_6J08_gapPeptide\MSAforAlphafold_mixed_gapPeptide_unrelaxed_rank_1_model_5_v2
Incorrect	0.237	\51_6J08\af2_6J08_gapPeptide\MSAforAlphafold_mixed_gapPeptide_unrelaxed_rank_2_model_2_v2
Incorrect	0.223	\51_6J08\af2_6J08_gapPeptide\MSAforAlphafold_mixed_gapPeptide_unrelaxed_rank_3_model_1_v2
Incorrect	0.191	\51_6J08\af2_6J08_gapPeptide\MSAforAlphafold_mixed_gapPeptide_unrelaxed_rank_4_model_4_v2
Incorrect	0.175	\51_6J08\af2_6J08_gapPeptide\MSAforAlphafold_mixed_gapPeptide_unrelaxed_rank_5_model_3_v2
Incorrect	0.226	\51_6J08\af2_6J08_gapPeptide\MSAforAlphafold_mixed_gapPeptide_unrelaxed_rank_1_model_4_v3
Incorrect	0.222	\51_6J08\af2_6J08_gapPeptide\MSAforAlphafold_mixed_gapPeptide_unrelaxed_rank_2_model_2_v3
Incorrect	0.221	\51_6J08\af2_6J08_gapPeptide\MSAforAlphafold_mixed_gapPeptide_unrelaxed_rank_3_model_1_v3
Incorrect	0.211	\51_6J08\af2_6J08_gapPeptide\MSAforAlphafold_mixed_gapPeptide_unrelaxed_rank_4_model_5_v3
Incorrect	0.181	\51_6J08\af2_6J08_gapPeptide\MSAforAlphafold_mixed_gapPeptide_unrelaxed_rank_5_model_3_v3
Incorrect	0.289	\51_6J08\af2_6J08_gapPeptide\MSAforAlphafold_mixed_gapPeptide_unrelaxed_rank_1_model_5_v4
Incorrect	0.22	\51_6J08\af2_6J08_gapPeptide\MSAforAlphafold_mixed_gapPeptide_unrelaxed_rank_2_model_1_v4
Incorrect	0.214	\51_6J08\af2_6J08_gapPeptide\MSAforAlphafold_mixed_gapPeptide_unrelaxed_rank_3_model_2_v4
Incorrect	0.21	\51_6J08\af2_6J08_gapPeptide\MSAforAlphafold_mixed_gapPeptide_unrelaxed_rank_4_model_4_v4
Incorrect	0.176	\51_6J08\af2_6J08_gapPeptide\MSAforAlphafold_mixed_gapPeptide_unrelaxed_rank_5_model_3_v4
Incorrect	0.289	\51_6J08\af2_6J08_gapPeptide\MSAforAlphafold_mixed_gapPeptide_unrelaxed_rank_1_model_4_v5
Incorrect	0.223	\51_6J08\af2_6J08_gapPeptide\MSAforAlphafold_mixed_gapPeptide_unrelaxed_rank_2_model_5_v5
Incorrect	0.21	\51_6J08\af2_6J08_gapPeptide\MSAforAlphafold_mixed_gapPeptide_unrelaxed_rank_3_model_2_v5
Incorrect	0.188	\51_6J08\af2_6J08_gapPeptide\MSAforAlphafold_mixed_gapPeptide_unrelaxed_rank_4_model_1_v5
Incorrect	0.184	\51_6J08\af2_6J08_gapPeptide\MSAforAlphafold_mixed_gapPeptide_unrelaxed_rank_5_model_3_v5
Incorrect	0.368	\52_6ZW0\af2_6ZW0_gapPeptide\MSAforAlphafold_mixed_gapPeptide_unrelaxed_rank_1_model_4_v1
Incorrect	0.346	\52_6ZW0\af2_6ZW0_gapPeptide\MSAforAlphafold_mixed_gapPeptide_unrelaxed_rank_2_model_5_v1
Incorrect	0.336	\52_6ZW0\af2_6ZW0_gapPeptide\MSAforAlphafold_mixed_gapPeptide_unrelaxed_rank_3_model_2_v1
Incorrect	0.327	\52_6ZW0\af2_6ZW0_gapPeptide\MSAforAlphafold_mixed_gapPeptide_unrelaxed_rank_4_model_1_v1
Incorrect	0.309	\52_6ZW0\af2_6ZW0_gapPeptide\MSAforAlphafold_mixed_gapPeptide_unrelaxed_rank_5_model_3_v1
Incorrect	0.374	\52_6ZW0\af2_6ZW0_gapPeptide\MSAforAlphafold_mixed_gapPeptide_unrelaxed_rank_1_model_4_v2
Incorrect	0.363	\52_6ZW0\af2_6ZW0_gapPeptide\MSAforAlphafold_mixed_gapPeptide_unrelaxed_rank_2_model_5_v2
Incorrect	0.343	\52_6ZW0\af2_6ZW0_gapPeptide\MSAforAlphafold_mixed_gapPeptide_unrelaxed_rank_3_model_1_v2
Incorrect	0.34	\52_6ZW0\af2_6ZW0_gapPeptide\MSAforAlphafold_mixed_gapPeptide_unrelaxed_rank_4_model_2_v2
Incorrect	0.306	\52_6ZW0\af2_6ZW0_gapPeptide\MSAforAlphafold_mixed_gapPeptide_unrelaxed_rank_5_model_3_v2
Incorrect	0.376	\52_6ZW0\af2_6ZW0_gapPeptide\MSAforAlphafold_mixed_gapPeptide_unrelaxed_rank_2_model_4_v3
Incorrect	0.348	\52_6ZW0\af2_6ZW0_gapPeptide\MSAforAlphafold_mixed_gapPeptide_unrelaxed_rank_3_model_2_v3
Incorrect	0.337	\52_6ZW0\af2_6ZW0_gapPeptide\MSAforAlphafold_mixed_gapPeptide_unrelaxed_rank_4_model_3_v3
Incorrect	0.307	\52_6ZW0\af2_6ZW0_gapPeptide\MSAforAlphafold_mixed_gapPeptide_unrelaxed_rank_5_model_1_v3
Incorrect	0.384	\52_6ZW0\af2_6ZW0_gapPeptide\MSAforAlphafold_mixed_gapPeptide_unrelaxed_rank_1_model_4_v4
Incorrect	0.372	\52_6ZW0\af2_6ZW0_gapPeptide\MSAforAlphafold_mixed_gapPeptide_unrelaxed_rank_2_model_2_v4
Incorrect	0.363	\52_6ZW0\af2_6ZW0_gapPeptide\MSAforAlphafold_mixed_gapPeptide_unrelaxed_rank_3_model_5_v4
Incorrect	0.312	\52_6ZW0\af2_6ZW0_gapPeptide\MSAforAlphafold_mixed_gapPeptide_unrelaxed_rank_4_model_1_v4
Incorrect	0.306	\52_6ZW0\af2_6ZW0_gapPeptide\MSAforAlphafold_mixed_gapPeptide_unrelaxed_rank_5_model_3_v4
Incorrect	0.391	\52_6ZW0\af2_6ZW0_gapPeptide\MSAforAlphafold_mixed_gapPeptide_unrelaxed_rank_1_model_5_v5
Incorrect	0.355	\52_6ZW0\af2_6ZW0_gapPeptide\MSAforAlphafold_mixed_gapPeptide_unrelaxed_rank_2_model_4_v5
Incorrect	0.347	\52_6ZW0\af2_6ZW0_gapPeptide\MSAforAlphafold_mixed_gapPeptide_unrelaxed_rank_3_model_1_v5
Incorrect	0.325	\52_6ZW0\af2_6ZW0_gapPeptide\MSAforAlphafold_mixed_gapPeptide_unrelaxed_rank_4_model_2_v5
Incorrect	0.307	\52_6ZW0\af2_6ZW0_gapPeptide\MSAforAlphafold_mixed_gapPeptide_unrelaxed_rank_5_model_3_v5
Incorrect	0.646	\55_7O6N\af2_7O6N_gapPeptide\MSAforAlphafold_mixed_gapPeptide_unrelaxed_rank_1_model_4_v1
Incorrect	0.468	\55_7O6N\af2_7O6N_gapPeptide\MSAforAlphafold_mixed_gapPeptide_unrelaxed_rank_2_model_3_v1
Incorrect	0.411	\55_7O6N\af2_7O6N_gapPeptide\MSAforAlphafold_mixed_gapPeptide_unrelaxed_rank_3_model_2_v1
Incorrect	0.409	\55_7O6N\af2_7O6N_gapPeptide\MSAforAlphafold_mixed_gapPeptide_unrelaxed_rank_4_model_1_v1
Incorrect	0.354	\55_7O6N\af2_7O6N_gapPeptide\MSAforAlphafold_mixed_gapPeptide_unrelaxed_rank_5_model_5_v1
Incorrect	0.528	\55_7O6N\af2_7O6N_gapPeptide\MSAforAlphafold_mixed_gapPeptide_unrelaxed_rank_1_model_2_v2
Incorrect	0.422	\55_7O6N\af2_7O6N_gapPeptide\MSAforAlphafold_mixed_gapPeptide_unrelaxed_rank_2_model_1_v2
Incorrect	0.37	\55_7O6N\af2_7O6N_gapPeptide\MSAforAlphafold_mixed_gapPeptide_unrelaxed_rank_3_model_5_v2
Incorrect	0.343	\55_7O6N\af2_7O6N_gapPeptide\MSAforAlphafold_mixed_gapPeptide_unrelaxed_rank_4_model_4_v2
Incorrect	0.329	\55_7O6N\af2_7O6N_gapPeptide\MSAforAlphafold_mixed_gapPeptide_unrelaxed_rank_5_model_3_v2
Incorrect	0.701	\55_7O6N\af2_7O6N_gapPeptide\MSAforAlphafold_mixed_gapPeptide_unrelaxed_rank_1_model_4_v3
Incorrect	0.472	\55_7O6N\af2_7O6N_gapPeptide\MSAforAlphafold_mixed_gapPeptide_unrelaxed_rank_2_model_2_v3
Incorrect	0.388	\55_7O6N\af2_7O6N_gapPeptide\MSAforAlphafold_mixed_gapPeptide_unrelaxed_rank_3_model_1_v3
Incorrect	0.352	\55_7O6N\af2_7O6N_gapPeptide\MSAforAlphafold_mixed_gapPeptide_unrelaxed_rank_4_model_3_v3
Incorrect	0.328	\55_7O6N\af2_7O6N_gapPeptide\MSAforAlphafold_mixed_gapPeptide_unrelaxed_rank_5_model_5_v3
Incorrect	0.63	\55_7O6N\af2_7O6N_gapPeptide\MSAforAlphafold_mixed_gapPeptide_unrelaxed_rank_1_model_4_v4
Incorrect	0.491	\55_7O6N\af2_7O6N_gapPeptide\MSAforAlphafold_mixed_gapPeptide_unrelaxed_rank_2_model_2_v4
Incorrect	0.441	\55_7O6N\af2_7O6N_gapPeptide\MSAforAlphafold_mixed_gapPeptide_unrelaxed_rank_3_model_1_v4
Incorrect	0.36	\55_7O6N\af2_7O6N_gapPeptide\MSAforAlphafold_mixed_gapPeptide_unrelaxed_rank_4_model_5_v4
Incorrect	0.337	\55_7O6N\af2_7O6N_gapPeptide\MSAforAlphafold_mixed_gapPeptide_unrelaxed_rank_5_model_3_v4
Incorrect	0.632	\55_7O6N\af2_7O6N_gapPeptide\MSAforAlphafold_mixed_gapPeptide_unrelaxed_rank_1_model_2_v5
Incorrect	0.365	\55_7O6N\af2_7O6N_gapPeptide\MSAforAlphafold_mixed_gapPeptide_unrelaxed_rank_2_model_4_v5
Incorrect	0.351	\55_7O6N\af2_7O6N_gapPeptide\MSAforAlphafold_mixed_gapPeptide_unrelaxed_rank_3_model_1_v5
Incorrect	0.349	\55_7O6N\af2_7O6N_gapPeptide\MSAforAlphafold_mixed_gapPeptide_unrelaxed_rank_4_model_5_v5
Incorrect	0.331	\55_7O6N\af2_7O6N_gapPeptide\MSAforAlphafold_mixed_gapPeptide_unrelaxed_rank_5_model_3_v5
Incorrect	0.865	\57_6JMT\af2_6JMT_gapPeptide\MSAforAlphafold_mixed_gapPeptide_unrelaxed_rank_5_model_3_v2
Incorrect	0.845	\57_6JMT\af2_6JMT_gapPeptide\MSAforAlphafold_mixed_gapPeptide_unrelaxed_rank_4_model_5_v3
Incorrect	0.808	\57_6JMT\af2_6JMT_gapPeptide\MSAforAlphafold_mixed_gapPeptide_unrelaxed_rank_5_model_3_v3
Incorrect	0.806	\57_6JMT\af2_6JMT_gapPeptide\MSAforAlphafold_mixed_gapPeptide_unrelaxed_rank_5_model_5_v4
Incorrect	0.245	\60_6A31\af2_6A31_gapPeptide\MSAforAlphafold_mixed_gapPeptide_unrelaxed_rank_4_model_2_v2
Incorrect	0.229	\60_6A31\af2_6A31_gapPeptide\MSAforAlphafold_mixed_gapPeptide_unrelaxed_rank_5_model_1_v2
Incorrect	0.261	\60_6A31\af2_6A31_gapPeptide\MSAforAlphafold_mixed_gapPeptide_unrelaxed_rank_3_model_2_v3
Incorrect	0.246	\60_6A31\af2_6A31_gapPeptide\MSAforAlphafold_mixed_gapPeptide_unrelaxed_rank_4_model_5_v3
Incorrect	0.234	\60_6A31\af2_6A31_gapPeptide\MSAforAlphafold_mixed_gapPeptide_unrelaxed_rank_5_model_1_v3
Incorrect	0.272	\60_6A31\af2_6A31_gapPeptide\MSAforAlphafold_mixed_gapPeptide_unrelaxed_rank_3_model_3_v4
Incorrect	0.263	\60_6A31\af2_6A31_gapPeptide\MSAforAlphafold_mixed_gapPeptide_unrelaxed_rank_4_model_1_v4
Incorrect	0.259	\60_6A31\af2_6A31_gapPeptide\MSAforAlphafold_mixed_gapPeptide_unrelaxed_rank_5_model_5_v4
Incorrect	0.761	\13_6G04\af2_6G04_DELIM_all_unpaired\MSAforAlphafold_mixed_DELIM_all_unpaired_unrelaxed_rank_5_model_3_v1
Incorrect	0.756	\13_6G04\af2_6G04_DELIM_all_unpaired\MSAforAlphafold_mixed_DELIM_all_unpaired_unrelaxed_rank_5_model_1_v3
Incorrect	0.428	\16_6ICV\af2_6ICV_DELIM_all_unpaired\MSAforAlphafold_mixed_DELIM_all_unpaired_unrelaxed_rank_1_model_3_v1
Incorrect	0.391	\16_6ICV\af2_6ICV_DELIM_all_unpaired\MSAforAlphafold_mixed_DELIM_all_unpaired_unrelaxed_rank_2_model_2_v1
Incorrect	0.362	\16_6ICV\af2_6ICV_DELIM_all_unpaired\MSAforAlphafold_mixed_DELIM_all_unpaired_unrelaxed_rank_3_model_4_v1
Incorrect	0.361	\16_6ICV\af2_6ICV_DELIM_all_unpaired\MSAforAlphafold_mixed_DELIM_all_unpaired_unrelaxed_rank_4_model_1_v1
Incorrect	0.337	\16_6ICV\af2_6ICV_DELIM_all_unpaired\MSAforAlphafold_mixed_DELIM_all_unpaired_unrelaxed_rank_5_model_5_v1
Incorrect	0.457	\16_6ICV\af2_6ICV_DELIM_all_unpaired\MSAforAlphafold_mixed_DELIM_all_unpaired_unrelaxed_rank_1_model_3_v2
Incorrect	0.408	\16_6ICV\af2_6ICV_DELIM_all_unpaired\MSAforAlphafold_mixed_DELIM_all_unpaired_unrelaxed_rank_2_model_1_v2
Incorrect	0.401	\16_6ICV\af2_6ICV_DELIM_all_unpaired\MSAforAlphafold_mixed_DELIM_all_unpaired_unrelaxed_rank_3_model_4_v2
Incorrect	0.396	\16_6ICV\af2_6ICV_DELIM_all_unpaired\MSAforAlphafold_mixed_DELIM_all_unpaired_unrelaxed_rank_4_model_2_v2
Incorrect	0.346	\16_6ICV\af2_6ICV_DELIM_all_unpaired\MSAforAlphafold_mixed_DELIM_all_unpaired_unrelaxed_rank_5_model_5_v2
Incorrect	0.435	\16_6ICV\af2_6ICV_DELIM_all_unpaired\MSAforAlphafold_mixed_DELIM_all_unpaired_unrelaxed_rank_1_model_3_v3
Incorrect	0.419	\16_6ICV\af2_6ICV_DELIM_all_unpaired\MSAforAlphafold_mixed_DELIM_all_unpaired_unrelaxed_rank_2_model_4_v3
Incorrect	0.387	\16_6ICV\af2_6ICV_DELIM_all_unpaired\MSAforAlphafold_mixed_DELIM_all_unpaired_unrelaxed_rank_3_model_1_v3
Incorrect	0.38	\16_6ICV\af2_6ICV_DELIM_all_unpaired\MSAforAlphafold_mixed_DELIM_all_unpaired_unrelaxed_rank_4_model_2_v3
Incorrect	0.344	\16_6ICV\af2_6ICV_DELIM_all_unpaired\MSAforAlphafold_mixed_DELIM_all_unpaired_unrelaxed_rank_5_model_5_v3
Incorrect	0.443	\16_6ICV\af2_6ICV_DELIM_all_unpaired\MSAforAlphafold_mixed_DELIM_all_unpaired_unrelaxed_rank_1_model_3_v4
Incorrect	0.397	\16_6ICV\af2_6ICV_DELIM_all_unpaired\MSAforAlphafold_mixed_DELIM_all_unpaired_unrelaxed_rank_2_model_2_v4
Incorrect	0.39	\16_6ICV\af2_6ICV_DELIM_all_unpaired\MSAforAlphafold_mixed_DELIM_all_unpaired_unrelaxed_rank_3_model_4_v4
Incorrect	0.388	\16_6ICV\af2_6ICV_DELIM_all_unpaired\MSAforAlphafold_mixed_DELIM_all_unpaired_unrelaxed_rank_4_model_1_v4
Incorrect	0.347	\16_6ICV\af2_6ICV_DELIM_all_unpaired\MSAforAlphafold_mixed_DELIM_all_unpaired_unrelaxed_rank_5_model_5_v4
Incorrect	0.45	\16_6ICV\af2_6ICV_DELIM_all_unpaired\MSAforAlphafold_mixed_DELIM_all_unpaired_unrelaxed_rank_1_model_3_v5
Incorrect	0.436	\16_6ICV\af2_6ICV_DELIM_all_unpaired\MSAforAlphafold_mixed_DELIM_all_unpaired_unrelaxed_rank_2_model_4_v5
Incorrect	0.412	\16_6ICV\af2_6ICV_DELIM_all_unpaired\MSAforAlphafold_mixed_DELIM_all_unpaired_unrelaxed_rank_3_model_2_v5
Incorrect	0.4	\16_6ICV\af2_6ICV_DELIM_all_unpaired\MSAforAlphafold_mixed_DELIM_all_unpaired_unrelaxed_rank_4_model_1_v5
Incorrect	0.384	\16_6ICV\af2_6ICV_DELIM_all_unpaired\MSAforAlphafold_mixed_DELIM_all_unpaired_unrelaxed_rank_5_model_5_v5
Incorrect	0.425	\17_6IDX\af2_6IDX_DELIM_all_unpaired\MSAforAlphafold_mixed_DELIM_all_unpaired_unrelaxed_rank_2_model_3_v1
Incorrect	0.352	\17_6IDX\af2_6IDX_DELIM_all_unpaired\MSAforAlphafold_mixed_DELIM_all_unpaired_unrelaxed_rank_3_model_1_v1
Incorrect	0.297	\17_6IDX\af2_6IDX_DELIM_all_unpaired\MSAforAlphafold_mixed_DELIM_all_unpaired_unrelaxed_rank_4_model_4_v1
Incorrect	0.251	\17_6IDX\af2_6IDX_DELIM_all_unpaired\MSAforAlphafold_mixed_DELIM_all_unpaired_unrelaxed_rank_5_model_5_v1
Incorrect	0.325	\17_6IDX\af2_6IDX_DELIM_all_unpaired\MSAforAlphafold_mixed_DELIM_all_unpaired_unrelaxed_rank_3_model_4_v2
Incorrect	0.316	\17_6IDX\af2_6IDX_DELIM_all_unpaired\MSAforAlphafold_mixed_DELIM_all_unpaired_unrelaxed_rank_4_model_5_v2
Incorrect	0.28	\17_6IDX\af2_6IDX_DELIM_all_unpaired\MSAforAlphafold_mixed_DELIM_all_unpaired_unrelaxed_rank_5_model_1_v2
Incorrect	0.488	\17_6IDX\af2_6IDX_DELIM_all_unpaired\MSAforAlphafold_mixed_DELIM_all_unpaired_unrelaxed_rank_1_model_3_v3
Incorrect	0.417	\17_6IDX\af2_6IDX_DELIM_all_unpaired\MSAforAlphafold_mixed_DELIM_all_unpaired_unrelaxed_rank_2_model_2_v3
Incorrect	0.368	\17_6IDX\af2_6IDX_DELIM_all_unpaired\MSAforAlphafold_mixed_DELIM_all_unpaired_unrelaxed_rank_3_model_1_v3
Incorrect	0.322	\17_6IDX\af2_6IDX_DELIM_all_unpaired\MSAforAlphafold_mixed_DELIM_all_unpaired_unrelaxed_rank_4_model_4_v3
Incorrect	0.246	\17_6IDX\af2_6IDX_DELIM_all_unpaired\MSAforAlphafold_mixed_DELIM_all_unpaired_unrelaxed_rank_5_model_5_v3
Incorrect	0.505	\17_6IDX\af2_6IDX_DELIM_all_unpaired\MSAforAlphafold_mixed_DELIM_all_unpaired_unrelaxed_rank_1_model_3_v4
Incorrect	0.346	\17_6IDX\af2_6IDX_DELIM_all_unpaired\MSAforAlphafold_mixed_DELIM_all_unpaired_unrelaxed_rank_2_model_1_v4
Incorrect	0.308	\17_6IDX\af2_6IDX_DELIM_all_unpaired\MSAforAlphafold_mixed_DELIM_all_unpaired_unrelaxed_rank_3_model_4_v4
Incorrect	0.306	\17_6IDX\af2_6IDX_DELIM_all_unpaired\MSAforAlphafold_mixed_DELIM_all_unpaired_unrelaxed_rank_4_model_2_v4
Incorrect	0.299	\17_6IDX\af2_6IDX_DELIM_all_unpaired\MSAforAlphafold_mixed_DELIM_all_unpaired_unrelaxed_rank_5_model_5_v4
Incorrect	0.374	\17_6IDX\af2_6IDX_DELIM_all_unpaired\MSAforAlphafold_mixed_DELIM_all_unpaired_unrelaxed_rank_1_model_1_v5
Incorrect	0.319	\17_6IDX\af2_6IDX_DELIM_all_unpaired\MSAforAlphafold_mixed_DELIM_all_unpaired_unrelaxed_rank_2_model_4_v5
Incorrect	0.316	\17_6IDX\af2_6IDX_DELIM_all_unpaired\MSAforAlphafold_mixed_DELIM_all_unpaired_unrelaxed_rank_3_model_3_v5
Incorrect	0.305	\17_6IDX\af2_6IDX_DELIM_all_unpaired\MSAforAlphafold_mixed_DELIM_all_unpaired_unrelaxed_rank_4_model_5_v5
Incorrect	0.293	\17_6IDX\af2_6IDX_DELIM_all_unpaired\MSAforAlphafold_mixed_DELIM_all_unpaired_unrelaxed_rank_5_model_2_v5
Incorrect	0.592	\18_6IXQ\af2_6IXQ_DELIM_all_unpaired\MSAforAlphafold_mixed_DELIM_all_unpaired_unrelaxed_rank_4_model_4_v1
Incorrect	0.571	\18_6IXQ\af2_6IXQ_DELIM_all_unpaired\MSAforAlphafold_mixed_DELIM_all_unpaired_unrelaxed_rank_5_model_1_v3
Incorrect	0.649	\18_6IXQ\af2_6IXQ_DELIM_all_unpaired\MSAforAlphafold_mixed_DELIM_all_unpaired_unrelaxed_rank_1_model_3_v5
Incorrect	0.675	\19_6J0W\af2_6J0W_DELIM_all_unpaired\MSAforAlphafold_mixed_DELIM_all_unpaired_unrelaxed_rank_2_model_3_v1
Incorrect	0.688	\19_6J0W\af2_6J0W_DELIM_all_unpaired\MSAforAlphafold_mixed_DELIM_all_unpaired_unrelaxed_rank_2_model_1_v2
Incorrect	0.691	\19_6J0W\af2_6J0W_DELIM_all_unpaired\MSAforAlphafold_mixed_DELIM_all_unpaired_unrelaxed_rank_2_model_1_v3
Incorrect	0.711	\19_6J0W\af2_6J0W_DELIM_all_unpaired\MSAforAlphafold_mixed_DELIM_all_unpaired_unrelaxed_rank_3_model_1_v4
Incorrect	0.654	\19_6J0W\af2_6J0W_DELIM_all_unpaired\MSAforAlphafold_mixed_DELIM_all_unpaired_unrelaxed_rank_5_model_5_v4
Incorrect	0.689	\19_6J0W\af2_6J0W_DELIM_all_unpaired\MSAforAlphafold_mixed_DELIM_all_unpaired_unrelaxed_rank_1_model_3_v5
Incorrect	0.688	\19_6J0W\af2_6J0W_DELIM_all_unpaired\MSAforAlphafold_mixed_DELIM_all_unpaired_unrelaxed_rank_2_model_2_v5
Incorrect	0.684	\19_6J0W\af2_6J0W_DELIM_all_unpaired\MSAforAlphafold_mixed_DELIM_all_unpaired_unrelaxed_rank_3_model_1_v5
Incorrect	0.651	\19_6J0W\af2_6J0W_DELIM_all_unpaired\MSAforAlphafold_mixed_DELIM_all_unpaired_unrelaxed_rank_4_model_5_v5
Incorrect	0.644	\19_6J0W\af2_6J0W_DELIM_all_unpaired\MSAforAlphafold_mixed_DELIM_all_unpaired_unrelaxed_rank_5_model_4_v5
Incorrect	0.649	\20_6J0X\af2_6J0X_DELIM_all_unpaired\MSAforAlphafold_mixed_DELIM_all_unpaired_unrelaxed_rank_1_model_1_v1
Incorrect	0.604	\20_6J0X\af2_6J0X_DELIM_all_unpaired\MSAforAlphafold_mixed_DELIM_all_unpaired_unrelaxed_rank_2_model_2_v1
Incorrect	0.575	\20_6J0X\af2_6J0X_DELIM_all_unpaired\MSAforAlphafold_mixed_DELIM_all_unpaired_unrelaxed_rank_3_model_3_v1
Incorrect	0.489	\20_6J0X\af2_6J0X_DELIM_all_unpaired\MSAforAlphafold_mixed_DELIM_all_unpaired_unrelaxed_rank_5_model_5_v1
Incorrect	0.626	\20_6J0X\af2_6J0X_DELIM_all_unpaired\MSAforAlphafold_mixed_DELIM_all_unpaired_unrelaxed_rank_1_model_3_v2
Incorrect	0.589	\20_6J0X\af2_6J0X_DELIM_all_unpaired\MSAforAlphafold_mixed_DELIM_all_unpaired_unrelaxed_rank_2_model_4_v2
Incorrect	0.517	\20_6J0X\af2_6J0X_DELIM_all_unpaired\MSAforAlphafold_mixed_DELIM_all_unpaired_unrelaxed_rank_3_model_2_v2
Incorrect	0.498	\20_6J0X\af2_6J0X_DELIM_all_unpaired\MSAforAlphafold_mixed_DELIM_all_unpaired_unrelaxed_rank_4_model_5_v2
Incorrect	0.495	\20_6J0X\af2_6J0X_DELIM_all_unpaired\MSAforAlphafold_mixed_DELIM_all_unpaired_unrelaxed_rank_5_model_1_v2
Incorrect	0.574	\20_6J0X\af2_6J0X_DELIM_all_unpaired\MSAforAlphafold_mixed_DELIM_all_unpaired_unrelaxed_rank_1_model_2_v3
Incorrect	0.548	\20_6J0X\af2_6J0X_DELIM_all_unpaired\MSAforAlphafold_mixed_DELIM_all_unpaired_unrelaxed_rank_2_model_1_v3
Incorrect	0.53	\20_6J0X\af2_6J0X_DELIM_all_unpaired\MSAforAlphafold_mixed_DELIM_all_unpaired_unrelaxed_rank_3_model_3_v3
Incorrect	0.499	\20_6J0X\af2_6J0X_DELIM_all_unpaired\MSAforAlphafold_mixed_DELIM_all_unpaired_unrelaxed_rank_4_model_4_v3
Incorrect	0.454	\20_6J0X\af2_6J0X_DELIM_all_unpaired\MSAforAlphafold_mixed_DELIM_all_unpaired_unrelaxed_rank_5_model_5_v3
Incorrect	0.547	\20_6J0X\af2_6J0X_DELIM_all_unpaired\MSAforAlphafold_mixed_DELIM_all_unpaired_unrelaxed_rank_2_model_3_v4
Incorrect	0.539	\20_6J0X\af2_6J0X_DELIM_all_unpaired\MSAforAlphafold_mixed_DELIM_all_unpaired_unrelaxed_rank_3_model_1_v4
Incorrect	0.507	\20_6J0X\af2_6J0X_DELIM_all_unpaired\MSAforAlphafold_mixed_DELIM_all_unpaired_unrelaxed_rank_4_model_2_v4
Incorrect	0.454	\20_6J0X\af2_6J0X_DELIM_all_unpaired\MSAforAlphafold_mixed_DELIM_all_unpaired_unrelaxed_rank_5_model_5_v4
Incorrect	0.581	\20_6J0X\af2_6J0X_DELIM_all_unpaired\MSAforAlphafold_mixed_DELIM_all_unpaired_unrelaxed_rank_2_model_2_v5
Incorrect	0.558	\20_6J0X\af2_6J0X_DELIM_all_unpaired\MSAforAlphafold_mixed_DELIM_all_unpaired_unrelaxed_rank_3_model_1_v5
Incorrect	0.456	\20_6J0X\af2_6J0X_DELIM_all_unpaired\MSAforAlphafold_mixed_DELIM_all_unpaired_unrelaxed_rank_5_model_3_v5
Incorrect	0.56	\22_6JLH\af2_6JLH_DELIM_all_unpaired\MSAforAlphafold_mixed_DELIM_all_unpaired_unrelaxed_rank_4_model_2_v5
Incorrect	0.528	\22_6JLH\af2_6JLH_DELIM_all_unpaired\MSAforAlphafold_mixed_DELIM_all_unpaired_unrelaxed_rank_5_model_4_v5
Incorrect	0.656	\27_6LPH\af2_6LPH_DELIM_all_unpaired\MSAforAlphafold_mixed_DELIM_all_unpaired_unrelaxed_rank_2_model_2_v1
Incorrect	0.581	\27_6LPH\af2_6LPH_DELIM_all_unpaired\MSAforAlphafold_mixed_DELIM_all_unpaired_unrelaxed_rank_3_model_4_v1
Incorrect	0.555	\27_6LPH\af2_6LPH_DELIM_all_unpaired\MSAforAlphafold_mixed_DELIM_all_unpaired_unrelaxed_rank_4_model_5_v1
Incorrect	0.523	\27_6LPH\af2_6LPH_DELIM_all_unpaired\MSAforAlphafold_mixed_DELIM_all_unpaired_unrelaxed_rank_5_model_3_v1
Incorrect	0.696	\27_6LPH\af2_6LPH_DELIM_all_unpaired\MSAforAlphafold_mixed_DELIM_all_unpaired_unrelaxed_rank_2_model_4_v2
Incorrect	0.627	\27_6LPH\af2_6LPH_DELIM_all_unpaired\MSAforAlphafold_mixed_DELIM_all_unpaired_unrelaxed_rank_3_model_2_v2
Incorrect	0.568	\27_6LPH\af2_6LPH_DELIM_all_unpaired\MSAforAlphafold_mixed_DELIM_all_unpaired_unrelaxed_rank_4_model_5_v2
Incorrect	0.525	\27_6LPH\af2_6LPH_DELIM_all_unpaired\MSAforAlphafold_mixed_DELIM_all_unpaired_unrelaxed_rank_5_model_3_v2
Incorrect	0.625	\27_6LPH\af2_6LPH_DELIM_all_unpaired\MSAforAlphafold_mixed_DELIM_all_unpaired_unrelaxed_rank_1_model_2_v3
Incorrect	0.625	\27_6LPH\af2_6LPH_DELIM_all_unpaired\MSAforAlphafold_mixed_DELIM_all_unpaired_unrelaxed_rank_2_model_1_v3
Incorrect	0.591	\27_6LPH\af2_6LPH_DELIM_all_unpaired\MSAforAlphafold_mixed_DELIM_all_unpaired_unrelaxed_rank_3_model_4_v3
Incorrect	0.56	\27_6LPH\af2_6LPH_DELIM_all_unpaired\MSAforAlphafold_mixed_DELIM_all_unpaired_unrelaxed_rank_4_model_5_v3
Incorrect	0.534	\27_6LPH\af2_6LPH_DELIM_all_unpaired\MSAforAlphafold_mixed_DELIM_all_unpaired_unrelaxed_rank_5_model_3_v3
Incorrect	0.614	\27_6LPH\af2_6LPH_DELIM_all_unpaired\MSAforAlphafold_mixed_DELIM_all_unpaired_unrelaxed_rank_2_model_2_v4
Incorrect	0.563	\27_6LPH\af2_6LPH_DELIM_all_unpaired\MSAforAlphafold_mixed_DELIM_all_unpaired_unrelaxed_rank_3_model_4_v4
Incorrect	0.541	\27_6LPH\af2_6LPH_DELIM_all_unpaired\MSAforAlphafold_mixed_DELIM_all_unpaired_unrelaxed_rank_4_model_5_v4
Incorrect	0.519	\27_6LPH\af2_6LPH_DELIM_all_unpaired\MSAforAlphafold_mixed_DELIM_all_unpaired_unrelaxed_rank_5_model_3_v4
Incorrect	0.67	\27_6LPH\af2_6LPH_DELIM_all_unpaired\MSAforAlphafold_mixed_DELIM_all_unpaired_unrelaxed_rank_1_model_2_v5
Incorrect	0.613	\27_6LPH\af2_6LPH_DELIM_all_unpaired\MSAforAlphafold_mixed_DELIM_all_unpaired_unrelaxed_rank_2_model_3_v5
Incorrect	0.591	\27_6LPH\af2_6LPH_DELIM_all_unpaired\MSAforAlphafold_mixed_DELIM_all_unpaired_unrelaxed_rank_3_model_4_v5
Incorrect	0.55	\27_6LPH\af2_6LPH_DELIM_all_unpaired\MSAforAlphafold_mixed_DELIM_all_unpaired_unrelaxed_rank_4_model_5_v5
Incorrect	0.519	\27_6LPH\af2_6LPH_DELIM_all_unpaired\MSAforAlphafold_mixed_DELIM_all_unpaired_unrelaxed_rank_5_model_1_v5
Incorrect	0.743	\29_6PSD\af2_6PSD_DELIM_all_unpaired\MSAforAlphafold_mixed_DELIM_all_unpaired_unrelaxed_rank_4_model_2_v1
Incorrect	0.728	\29_6PSD\af2_6PSD_DELIM_all_unpaired\MSAforAlphafold_mixed_DELIM_all_unpaired_unrelaxed_rank_5_model_1_v1
Incorrect	0.739	\29_6PSD\af2_6PSD_DELIM_all_unpaired\MSAforAlphafold_mixed_DELIM_all_unpaired_unrelaxed_rank_5_model_2_v4
Incorrect	0.739	\29_6PSD\af2_6PSD_DELIM_all_unpaired\MSAforAlphafold_mixed_DELIM_all_unpaired_unrelaxed_rank_5_model_2_v5
Incorrect	0.431	\31_6RKO\af2_6RKO_DELIM_all_unpaired\MSAforAlphafold_mixed_DELIM_all_unpaired_unrelaxed_rank_1_model_2_v1
Incorrect	0.417	\31_6RKO\af2_6RKO_DELIM_all_unpaired\MSAforAlphafold_mixed_DELIM_all_unpaired_unrelaxed_rank_2_model_5_v1
Incorrect	0.411	\31_6RKO\af2_6RKO_DELIM_all_unpaired\MSAforAlphafold_mixed_DELIM_all_unpaired_unrelaxed_rank_3_model_3_v1
Incorrect	0.374	\31_6RKO\af2_6RKO_DELIM_all_unpaired\MSAforAlphafold_mixed_DELIM_all_unpaired_unrelaxed_rank_4_model_4_v1
Incorrect	0.33	\31_6RKO\af2_6RKO_DELIM_all_unpaired\MSAforAlphafold_mixed_DELIM_all_unpaired_unrelaxed_rank_5_model_1_v1
Incorrect	0.429	\31_6RKO\af2_6RKO_DELIM_all_unpaired\MSAforAlphafold_mixed_DELIM_all_unpaired_unrelaxed_rank_1_model_1_v2
Incorrect	0.385	\31_6RKO\af2_6RKO_DELIM_all_unpaired\MSAforAlphafold_mixed_DELIM_all_unpaired_unrelaxed_rank_2_model_5_v2
Incorrect	0.382	\31_6RKO\af2_6RKO_DELIM_all_unpaired\MSAforAlphafold_mixed_DELIM_all_unpaired_unrelaxed_rank_3_model_2_v2
Incorrect	0.379	\31_6RKO\af2_6RKO_DELIM_all_unpaired\MSAforAlphafold_mixed_DELIM_all_unpaired_unrelaxed_rank_4_model_3_v2
Incorrect	0.364	\31_6RKO\af2_6RKO_DELIM_all_unpaired\MSAforAlphafold_mixed_DELIM_all_unpaired_unrelaxed_rank_5_model_4_v2
Incorrect	0.419	\31_6RKO\af2_6RKO_DELIM_all_unpaired\MSAforAlphafold_mixed_DELIM_all_unpaired_unrelaxed_rank_1_model_5_v3
Incorrect	0.393	\31_6RKO\af2_6RKO_DELIM_all_unpaired\MSAforAlphafold_mixed_DELIM_all_unpaired_unrelaxed_rank_2_model_1_v3
Incorrect	0.374	\31_6RKO\af2_6RKO_DELIM_all_unpaired\MSAforAlphafold_mixed_DELIM_all_unpaired_unrelaxed_rank_3_model_2_v3
Incorrect	0.359	\31_6RKO\af2_6RKO_DELIM_all_unpaired\MSAforAlphafold_mixed_DELIM_all_unpaired_unrelaxed_rank_4_model_3_v3
Incorrect	0.319	\31_6RKO\af2_6RKO_DELIM_all_unpaired\MSAforAlphafold_mixed_DELIM_all_unpaired_unrelaxed_rank_5_model_4_v3
Incorrect	0.391	\31_6RKO\af2_6RKO_DELIM_all_unpaired\MSAforAlphafold_mixed_DELIM_all_unpaired_unrelaxed_rank_1_model_2_v4
Incorrect	0.368	\31_6RKO\af2_6RKO_DELIM_all_unpaired\MSAforAlphafold_mixed_DELIM_all_unpaired_unrelaxed_rank_2_model_1_v4
Incorrect	0.352	\31_6RKO\af2_6RKO_DELIM_all_unpaired\MSAforAlphafold_mixed_DELIM_all_unpaired_unrelaxed_rank_3_model_4_v4
Incorrect	0.335	\31_6RKO\af2_6RKO_DELIM_all_unpaired\MSAforAlphafold_mixed_DELIM_all_unpaired_unrelaxed_rank_4_model_3_v4
Incorrect	0.334	\31_6RKO\af2_6RKO_DELIM_all_unpaired\MSAforAlphafold_mixed_DELIM_all_unpaired_unrelaxed_rank_5_model_5_v4
Incorrect	0.366	\31_6RKO\af2_6RKO_DELIM_all_unpaired\MSAforAlphafold_mixed_DELIM_all_unpaired_unrelaxed_rank_1_model_4_v5
Incorrect	0.333	\31_6RKO\af2_6RKO_DELIM_all_unpaired\MSAforAlphafold_mixed_DELIM_all_unpaired_unrelaxed_rank_2_model_3_v5
Incorrect	0.33	\31_6RKO\af2_6RKO_DELIM_all_unpaired\MSAforAlphafold_mixed_DELIM_all_unpaired_unrelaxed_rank_3_model_2_v5
Incorrect	0.322	\31_6RKO\af2_6RKO_DELIM_all_unpaired\MSAforAlphafold_mixed_DELIM_all_unpaired_unrelaxed_rank_4_model_1_v5
Incorrect	0.32	\31_6RKO\af2_6RKO_DELIM_all_unpaired\MSAforAlphafold_mixed_DELIM_all_unpaired_unrelaxed_rank_5_model_5_v5
Incorrect	0.414	\32_6RKb\af2_6RKb_DELIM_all_unpaired\MSAforAlphafold_mixed_DELIM_all_unpaired_unrelaxed_rank_5_model_3_v1
Incorrect	0.444	\32_6RKb\af2_6RKb_DELIM_all_unpaired\MSAforAlphafold_mixed_DELIM_all_unpaired_unrelaxed_rank_4_model_3_v2
Incorrect	0.36	\32_6RKb\af2_6RKb_DELIM_all_unpaired\MSAforAlphafold_mixed_DELIM_all_unpaired_unrelaxed_rank_5_model_1_v2
Incorrect	0.428	\32_6RKb\af2_6RKb_DELIM_all_unpaired\MSAforAlphafold_mixed_DELIM_all_unpaired_unrelaxed_rank_4_model_3_v4
Incorrect	0.369	\32_6RKb\af2_6RKb_DELIM_all_unpaired\MSAforAlphafold_mixed_DELIM_all_unpaired_unrelaxed_rank_5_model_1_v4
Incorrect	0.428	\35_6TWN\af2_6TWN_DELIM_all_unpaired\MSAforAlphafold_mixed_DELIM_all_unpaired_unrelaxed_rank_1_model_4_v1
Incorrect	0.395	\35_6TWN\af2_6TWN_DELIM_all_unpaired\MSAforAlphafold_mixed_DELIM_all_unpaired_unrelaxed_rank_2_model_2_v1
Incorrect	0.387	\35_6TWN\af2_6TWN_DELIM_all_unpaired\MSAforAlphafold_mixed_DELIM_all_unpaired_unrelaxed_rank_3_model_5_v1
Incorrect	0.374	\35_6TWN\af2_6TWN_DELIM_all_unpaired\MSAforAlphafold_mixed_DELIM_all_unpaired_unrelaxed_rank_4_model_3_v1
Incorrect	0.352	\35_6TWN\af2_6TWN_DELIM_all_unpaired\MSAforAlphafold_mixed_DELIM_all_unpaired_unrelaxed_rank_5_model_1_v1
Incorrect	0.435	\35_6TWN\af2_6TWN_DELIM_all_unpaired\MSAforAlphafold_mixed_DELIM_all_unpaired_unrelaxed_rank_1_model_4_v2
Incorrect	0.414	\35_6TWN\af2_6TWN_DELIM_all_unpaired\MSAforAlphafold_mixed_DELIM_all_unpaired_unrelaxed_rank_2_model_2_v2
Incorrect	0.397	\35_6TWN\af2_6TWN_DELIM_all_unpaired\MSAforAlphafold_mixed_DELIM_all_unpaired_unrelaxed_rank_3_model_3_v2
Incorrect	0.393	\35_6TWN\af2_6TWN_DELIM_all_unpaired\MSAforAlphafold_mixed_DELIM_all_unpaired_unrelaxed_rank_4_model_5_v2
Incorrect	0.368	\35_6TWN\af2_6TWN_DELIM_all_unpaired\MSAforAlphafold_mixed_DELIM_all_unpaired_unrelaxed_rank_5_model_1_v2
Incorrect	0.422	\35_6TWN\af2_6TWN_DELIM_all_unpaired\MSAforAlphafold_mixed_DELIM_all_unpaired_unrelaxed_rank_1_model_1_v3
Incorrect	0.416	\35_6TWN\af2_6TWN_DELIM_all_unpaired\MSAforAlphafold_mixed_DELIM_all_unpaired_unrelaxed_rank_2_model_4_v3
Incorrect	0.413	\35_6TWN\af2_6TWN_DELIM_all_unpaired\MSAforAlphafold_mixed_DELIM_all_unpaired_unrelaxed_rank_3_model_5_v3
Incorrect	0.4	\35_6TWN\af2_6TWN_DELIM_all_unpaired\MSAforAlphafold_mixed_DELIM_all_unpaired_unrelaxed_rank_4_model_3_v3
Incorrect	0.379	\35_6TWN\af2_6TWN_DELIM_all_unpaired\MSAforAlphafold_mixed_DELIM_all_unpaired_unrelaxed_rank_5_model_2_v3
Incorrect	0.411	\35_6TWN\af2_6TWN_DELIM_all_unpaired\MSAforAlphafold_mixed_DELIM_all_unpaired_unrelaxed_rank_1_model_4_v4
Incorrect	0.396	\35_6TWN\af2_6TWN_DELIM_all_unpaired\MSAforAlphafold_mixed_DELIM_all_unpaired_unrelaxed_rank_2_model_2_v4
Incorrect	0.386	\35_6TWN\af2_6TWN_DELIM_all_unpaired\MSAforAlphafold_mixed_DELIM_all_unpaired_unrelaxed_rank_3_model_1_v4
Incorrect	0.312	\35_6TWN\af2_6TWN_DELIM_all_unpaired\MSAforAlphafold_mixed_DELIM_all_unpaired_unrelaxed_rank_4_model_5_v4
Incorrect	0.309	\35_6TWN\af2_6TWN_DELIM_all_unpaired\MSAforAlphafold_mixed_DELIM_all_unpaired_unrelaxed_rank_5_model_3_v4
Incorrect	0.419	\35_6TWN\af2_6TWN_DELIM_all_unpaired\MSAforAlphafold_mixed_DELIM_all_unpaired_unrelaxed_rank_1_model_4_v5
Incorrect	0.398	\35_6TWN\af2_6TWN_DELIM_all_unpaired\MSAforAlphafold_mixed_DELIM_all_unpaired_unrelaxed_rank_2_model_5_v5
Incorrect	0.388	\35_6TWN\af2_6TWN_DELIM_all_unpaired\MSAforAlphafold_mixed_DELIM_all_unpaired_unrelaxed_rank_3_model_1_v5
Incorrect	0.381	\35_6TWN\af2_6TWN_DELIM_all_unpaired\MSAforAlphafold_mixed_DELIM_all_unpaired_unrelaxed_rank_4_model_2_v5
Incorrect	0.378	\35_6TWN\af2_6TWN_DELIM_all_unpaired\MSAforAlphafold_mixed_DELIM_all_unpaired_unrelaxed_rank_5_model_3_v5
Incorrect	0.344	\37_6XFK\af2_6XFK_DELIM_all_unpaired\MSAforAlphafold_mixed_DELIM_all_unpaired_unrelaxed_rank_5_model_4_v1
Incorrect	0.433	\37_6XFK\af2_6XFK_DELIM_all_unpaired\MSAforAlphafold_mixed_DELIM_all_unpaired_unrelaxed_rank_3_model_3_v2
Incorrect	0.371	\37_6XFK\af2_6XFK_DELIM_all_unpaired\MSAforAlphafold_mixed_DELIM_all_unpaired_unrelaxed_rank_4_model_2_v2
Incorrect	0.339	\37_6XFK\af2_6XFK_DELIM_all_unpaired\MSAforAlphafold_mixed_DELIM_all_unpaired_unrelaxed_rank_5_model_4_v2
Incorrect	0.377	\37_6XFK\af2_6XFK_DELIM_all_unpaired\MSAforAlphafold_mixed_DELIM_all_unpaired_unrelaxed_rank_5_model_4_v3
Incorrect	0.515	\37_6XFK\af2_6XFK_DELIM_all_unpaired\MSAforAlphafold_mixed_DELIM_all_unpaired_unrelaxed_rank_4_model_5_v4
Incorrect	0.389	\37_6XFK\af2_6XFK_DELIM_all_unpaired\MSAforAlphafold_mixed_DELIM_all_unpaired_unrelaxed_rank_5_model_4_v5
Incorrect	0.441	\38_6YN0\af2_6YN0_DELIM_all_unpaired\MSAforAlphafold_mixed_DELIM_all_unpaired_unrelaxed_rank_1_model_1_v1
Incorrect	0.427	\38_6YN0\af2_6YN0_DELIM_all_unpaired\MSAforAlphafold_mixed_DELIM_all_unpaired_unrelaxed_rank_2_model_3_v1
Incorrect	0.399	\38_6YN0\af2_6YN0_DELIM_all_unpaired\MSAforAlphafold_mixed_DELIM_all_unpaired_unrelaxed_rank_3_model_5_v1
Incorrect	0.333	\38_6YN0\af2_6YN0_DELIM_all_unpaired\MSAforAlphafold_mixed_DELIM_all_unpaired_unrelaxed_rank_4_model_2_v1
Incorrect	0.297	\38_6YN0\af2_6YN0_DELIM_all_unpaired\MSAforAlphafold_mixed_DELIM_all_unpaired_unrelaxed_rank_5_model_4_v1
Incorrect	0.35	\38_6YN0\af2_6YN0_DELIM_all_unpaired\MSAforAlphafold_mixed_DELIM_all_unpaired_unrelaxed_rank_1_model_1_v2
Incorrect	0.312	\38_6YN0\af2_6YN0_DELIM_all_unpaired\MSAforAlphafold_mixed_DELIM_all_unpaired_unrelaxed_rank_2_model_4_v2
Incorrect	0.28	\38_6YN0\af2_6YN0_DELIM_all_unpaired\MSAforAlphafold_mixed_DELIM_all_unpaired_unrelaxed_rank_3_model_3_v2
Incorrect	0.248	\38_6YN0\af2_6YN0_DELIM_all_unpaired\MSAforAlphafold_mixed_DELIM_all_unpaired_unrelaxed_rank_4_model_2_v2
Incorrect	0.248	\38_6YN0\af2_6YN0_DELIM_all_unpaired\MSAforAlphafold_mixed_DELIM_all_unpaired_unrelaxed_rank_5_model_5_v2
Incorrect	0.329	\38_6YN0\af2_6YN0_DELIM_all_unpaired\MSAforAlphafold_mixed_DELIM_all_unpaired_unrelaxed_rank_1_model_4_v3
Incorrect	0.321	\38_6YN0\af2_6YN0_DELIM_all_unpaired\MSAforAlphafold_mixed_DELIM_all_unpaired_unrelaxed_rank_2_model_1_v3
Incorrect	0.314	\38_6YN0\af2_6YN0_DELIM_all_unpaired\MSAforAlphafold_mixed_DELIM_all_unpaired_unrelaxed_rank_3_model_3_v3
Incorrect	0.267	\38_6YN0\af2_6YN0_DELIM_all_unpaired\MSAforAlphafold_mixed_DELIM_all_unpaired_unrelaxed_rank_4_model_2_v3
Incorrect	0.255	\38_6YN0\af2_6YN0_DELIM_all_unpaired\MSAforAlphafold_mixed_DELIM_all_unpaired_unrelaxed_rank_5_model_5_v3
Incorrect	0.356	\38_6YN0\af2_6YN0_DELIM_all_unpaired\MSAforAlphafold_mixed_DELIM_all_unpaired_unrelaxed_rank_1_model_3_v4
Incorrect	0.311	\38_6YN0\af2_6YN0_DELIM_all_unpaired\MSAforAlphafold_mixed_DELIM_all_unpaired_unrelaxed_rank_2_model_4_v4
Incorrect	0.294	\38_6YN0\af2_6YN0_DELIM_all_unpaired\MSAforAlphafold_mixed_DELIM_all_unpaired_unrelaxed_rank_3_model_2_v4
Incorrect	0.276	\38_6YN0\af2_6YN0_DELIM_all_unpaired\MSAforAlphafold_mixed_DELIM_all_unpaired_unrelaxed_rank_4_model_1_v4
Incorrect	0.262	\38_6YN0\af2_6YN0_DELIM_all_unpaired\MSAforAlphafold_mixed_DELIM_all_unpaired_unrelaxed_rank_5_model_5_v4
Incorrect	0.349	\38_6YN0\af2_6YN0_DELIM_all_unpaired\MSAforAlphafold_mixed_DELIM_all_unpaired_unrelaxed_rank_1_model_3_v5
Incorrect	0.309	\38_6YN0\af2_6YN0_DELIM_all_unpaired\MSAforAlphafold_mixed_DELIM_all_unpaired_unrelaxed_rank_2_model_4_v5
Incorrect	0.278	\38_6YN0\af2_6YN0_DELIM_all_unpaired\MSAforAlphafold_mixed_DELIM_all_unpaired_unrelaxed_rank_3_model_2_v5
Incorrect	0.269	\38_6YN0\af2_6YN0_DELIM_all_unpaired\MSAforAlphafold_mixed_DELIM_all_unpaired_unrelaxed_rank_4_model_5_v5
Incorrect	0.262	\38_6YN0\af2_6YN0_DELIM_all_unpaired\MSAforAlphafold_mixed_DELIM_all_unpaired_unrelaxed_rank_5_model_1_v5
Incorrect	0.718	\41_7CZM\af2_7CZM_DELIM_all_unpaired\MSAforAlphafold_mixed_DELIM_all_unpaired_unrelaxed_rank_1_model_1_v1
Incorrect	0.547	\41_7CZM\af2_7CZM_DELIM_all_unpaired\MSAforAlphafold_mixed_DELIM_all_unpaired_unrelaxed_rank_2_model_4_v1
Incorrect	0.366	\41_7CZM\af2_7CZM_DELIM_all_unpaired\MSAforAlphafold_mixed_DELIM_all_unpaired_unrelaxed_rank_3_model_3_v1
Incorrect	0.309	\41_7CZM\af2_7CZM_DELIM_all_unpaired\MSAforAlphafold_mixed_DELIM_all_unpaired_unrelaxed_rank_4_model_5_v1
Incorrect	0.263	\41_7CZM\af2_7CZM_DELIM_all_unpaired\MSAforAlphafold_mixed_DELIM_all_unpaired_unrelaxed_rank_5_model_2_v1
Incorrect	0.75	\41_7CZM\af2_7CZM_DELIM_all_unpaired\MSAforAlphafold_mixed_DELIM_all_unpaired_unrelaxed_rank_1_model_4_v2
Incorrect	0.729	\41_7CZM\af2_7CZM_DELIM_all_unpaired\MSAforAlphafold_mixed_DELIM_all_unpaired_unrelaxed_rank_2_model_3_v2
Incorrect	0.715	\41_7CZM\af2_7CZM_DELIM_all_unpaired\MSAforAlphafold_mixed_DELIM_all_unpaired_unrelaxed_rank_3_model_1_v2
Incorrect	0.705	\41_7CZM\af2_7CZM_DELIM_all_unpaired\MSAforAlphafold_mixed_DELIM_all_unpaired_unrelaxed_rank_4_model_2_v2
Incorrect	0.323	\41_7CZM\af2_7CZM_DELIM_all_unpaired\MSAforAlphafold_mixed_DELIM_all_unpaired_unrelaxed_rank_5_model_5_v2
Incorrect	0.742	\41_7CZM\af2_7CZM_DELIM_all_unpaired\MSAforAlphafold_mixed_DELIM_all_unpaired_unrelaxed_rank_1_model_3_v3
Incorrect	0.737	\41_7CZM\af2_7CZM_DELIM_all_unpaired\MSAforAlphafold_mixed_DELIM_all_unpaired_unrelaxed_rank_2_model_5_v3
Incorrect	0.736	\41_7CZM\af2_7CZM_DELIM_all_unpaired\MSAforAlphafold_mixed_DELIM_all_unpaired_unrelaxed_rank_3_model_4_v3
Incorrect	0.725	\41_7CZM\af2_7CZM_DELIM_all_unpaired\MSAforAlphafold_mixed_DELIM_all_unpaired_unrelaxed_rank_4_model_2_v3
Incorrect	0.646	\41_7CZM\af2_7CZM_DELIM_all_unpaired\MSAforAlphafold_mixed_DELIM_all_unpaired_unrelaxed_rank_5_model_1_v3
Incorrect	0.763	\41_7CZM\af2_7CZM_DELIM_all_unpaired\MSAforAlphafold_mixed_DELIM_all_unpaired_unrelaxed_rank_1_model_3_v4
Incorrect	0.748	\41_7CZM\af2_7CZM_DELIM_all_unpaired\MSAforAlphafold_mixed_DELIM_all_unpaired_unrelaxed_rank_2_model_5_v4
Incorrect	0.712	\41_7CZM\af2_7CZM_DELIM_all_unpaired\MSAforAlphafold_mixed_DELIM_all_unpaired_unrelaxed_rank_3_model_2_v4
Incorrect	0.683	\41_7CZM\af2_7CZM_DELIM_all_unpaired\MSAforAlphafold_mixed_DELIM_all_unpaired_unrelaxed_rank_4_model_1_v4
Incorrect	0.388	\41_7CZM\af2_7CZM_DELIM_all_unpaired\MSAforAlphafold_mixed_DELIM_all_unpaired_unrelaxed_rank_5_model_4_v4
Incorrect	0.774	\41_7CZM\af2_7CZM_DELIM_all_unpaired\MSAforAlphafold_mixed_DELIM_all_unpaired_unrelaxed_rank_1_model_3_v5
Incorrect	0.738	\41_7CZM\af2_7CZM_DELIM_all_unpaired\MSAforAlphafold_mixed_DELIM_all_unpaired_unrelaxed_rank_2_model_4_v5
Incorrect	0.685	\41_7CZM\af2_7CZM_DELIM_all_unpaired\MSAforAlphafold_mixed_DELIM_all_unpaired_unrelaxed_rank_3_model_1_v5
Incorrect	0.356	\41_7CZM\af2_7CZM_DELIM_all_unpaired\MSAforAlphafold_mixed_DELIM_all_unpaired_unrelaxed_rank_4_model_5_v5
Incorrect	0.332	\41_7CZM\af2_7CZM_DELIM_all_unpaired\MSAforAlphafold_mixed_DELIM_all_unpaired_unrelaxed_rank_5_model_2_v5
Incorrect	0.467	\43_7F2D\af2_7F2D_DELIM_all_unpaired\MSAforAlphafold_mixed_DELIM_all_unpaired_unrelaxed_rank_3_model_3_v3
Incorrect	0.47	\44_7MKK\af2_7MKK_DELIM_all_unpaired\MSAforAlphafold_mixed_DELIM_all_unpaired_unrelaxed_rank_5_model_3_v2
Incorrect	0.381	\44_7MKK\af2_7MKK_DELIM_all_unpaired\MSAforAlphafold_mixed_DELIM_all_unpaired_unrelaxed_rank_5_model_4_v3
Incorrect	0.401	\44_7MKK\af2_7MKK_DELIM_all_unpaired\MSAforAlphafold_mixed_DELIM_all_unpaired_unrelaxed_rank_5_model_1_v5
Incorrect	0.572	\48_7RXQ\af2_7RXQ_DELIM_all_unpaired\MSAforAlphafold_mixed_DELIM_all_unpaired_unrelaxed_rank_5_model_5_v3
Incorrect	0.53	\49_7SID\af2_7SID_DELIM_all_unpaired\MSAforAlphafold_mixed_DELIM_all_unpaired_unrelaxed_rank_5_model_4_v1
Incorrect	0.587	\49_7SID\af2_7SID_DELIM_all_unpaired\MSAforAlphafold_mixed_DELIM_all_unpaired_unrelaxed_rank_5_model_4_v2
Incorrect	0.624	\49_7SID\af2_7SID_DELIM_all_unpaired\MSAforAlphafold_mixed_DELIM_all_unpaired_unrelaxed_rank_3_model_1_v3
Incorrect	0.606	\49_7SID\af2_7SID_DELIM_all_unpaired\MSAforAlphafold_mixed_DELIM_all_unpaired_unrelaxed_rank_4_model_2_v3
Incorrect	0.401	\49_7SID\af2_7SID_DELIM_all_unpaired\MSAforAlphafold_mixed_DELIM_all_unpaired_unrelaxed_rank_5_model_4_v3
Incorrect	0.279	\49_7SID\af2_7SID_DELIM_all_unpaired\MSAforAlphafold_mixed_DELIM_all_unpaired_unrelaxed_rank_5_model_4_v4
Incorrect	0.484	\49_7SID\af2_7SID_DELIM_all_unpaired\MSAforAlphafold_mixed_DELIM_all_unpaired_unrelaxed_rank_5_model_4_v5
Incorrect	0.472	\51_6J08\af2_6J08_DELIM_all_unpaired\MSAforAlphafold_mixed_DELIM_all_unpaired_unrelaxed_rank_1_model_1_v1
Incorrect	0.469	\51_6J08\af2_6J08_DELIM_all_unpaired\MSAforAlphafold_mixed_DELIM_all_unpaired_unrelaxed_rank_2_model_4_v1
Incorrect	0.301	\51_6J08\af2_6J08_DELIM_all_unpaired\MSAforAlphafold_mixed_DELIM_all_unpaired_unrelaxed_rank_3_model_3_v1
Incorrect	0.269	\51_6J08\af2_6J08_DELIM_all_unpaired\MSAforAlphafold_mixed_DELIM_all_unpaired_unrelaxed_rank_4_model_5_v1
Incorrect	0.181	\51_6J08\af2_6J08_DELIM_all_unpaired\MSAforAlphafold_mixed_DELIM_all_unpaired_unrelaxed_rank_5_model_2_v1
Incorrect	0.336	\51_6J08\af2_6J08_DELIM_all_unpaired\MSAforAlphafold_mixed_DELIM_all_unpaired_unrelaxed_rank_1_model_1_v2
Incorrect	0.32	\51_6J08\af2_6J08_DELIM_all_unpaired\MSAforAlphafold_mixed_DELIM_all_unpaired_unrelaxed_rank_2_model_3_v2
Incorrect	0.29	\51_6J08\af2_6J08_DELIM_all_unpaired\MSAforAlphafold_mixed_DELIM_all_unpaired_unrelaxed_rank_3_model_2_v2
Incorrect	0.171	\51_6J08\af2_6J08_DELIM_all_unpaired\MSAforAlphafold_mixed_DELIM_all_unpaired_unrelaxed_rank_4_model_5_v2
Incorrect	0.161	\51_6J08\af2_6J08_DELIM_all_unpaired\MSAforAlphafold_mixed_DELIM_all_unpaired_unrelaxed_rank_5_model_4_v2
Incorrect	0.368	\51_6J08\af2_6J08_DELIM_all_unpaired\MSAforAlphafold_mixed_DELIM_all_unpaired_unrelaxed_rank_1_model_2_v3
Incorrect	0.324	\51_6J08\af2_6J08_DELIM_all_unpaired\MSAforAlphafold_mixed_DELIM_all_unpaired_unrelaxed_rank_2_model_3_v3
Incorrect	0.297	\51_6J08\af2_6J08_DELIM_all_unpaired\MSAforAlphafold_mixed_DELIM_all_unpaired_unrelaxed_rank_3_model_5_v3
Incorrect	0.178	\51_6J08\af2_6J08_DELIM_all_unpaired\MSAforAlphafold_mixed_DELIM_all_unpaired_unrelaxed_rank_4_model_1_v3
Incorrect	0.162	\51_6J08\af2_6J08_DELIM_all_unpaired\MSAforAlphafold_mixed_DELIM_all_unpaired_unrelaxed_rank_5_model_4_v3
Incorrect	0.508	\51_6J08\af2_6J08_DELIM_all_unpaired\MSAforAlphafold_mixed_DELIM_all_unpaired_unrelaxed_rank_1_model_4_v4
Incorrect	0.217	\51_6J08\af2_6J08_DELIM_all_unpaired\MSAforAlphafold_mixed_DELIM_all_unpaired_unrelaxed_rank_2_model_3_v4
Incorrect	0.188	\51_6J08\af2_6J08_DELIM_all_unpaired\MSAforAlphafold_mixed_DELIM_all_unpaired_unrelaxed_rank_3_model_2_v4
Incorrect	0.157	\51_6J08\af2_6J08_DELIM_all_unpaired\MSAforAlphafold_mixed_DELIM_all_unpaired_unrelaxed_rank_4_model_1_v4
Incorrect	0.153	\51_6J08\af2_6J08_DELIM_all_unpaired\MSAforAlphafold_mixed_DELIM_all_unpaired_unrelaxed_rank_5_model_5_v4
Incorrect	0.517	\51_6J08\af2_6J08_DELIM_all_unpaired\MSAforAlphafold_mixed_DELIM_all_unpaired_unrelaxed_rank_1_model_1_v5
Incorrect	0.344	\51_6J08\af2_6J08_DELIM_all_unpaired\MSAforAlphafold_mixed_DELIM_all_unpaired_unrelaxed_rank_2_model_5_v5
Incorrect	0.316	\51_6J08\af2_6J08_DELIM_all_unpaired\MSAforAlphafold_mixed_DELIM_all_unpaired_unrelaxed_rank_3_model_3_v5
Incorrect	0.156	\51_6J08\af2_6J08_DELIM_all_unpaired\MSAforAlphafold_mixed_DELIM_all_unpaired_unrelaxed_rank_4_model_2_v5
Incorrect	0.149	\51_6J08\af2_6J08_DELIM_all_unpaired\MSAforAlphafold_mixed_DELIM_all_unpaired_unrelaxed_rank_5_model_4_v5
Incorrect	0.462	\52_6ZW0\af2_6ZW0_DELIM_all_unpaired\MSAforAlphafold_mixed_DELIM_all_unpaired_unrelaxed_rank_1_model_4_v1
Incorrect	0.376	\52_6ZW0\af2_6ZW0_DELIM_all_unpaired\MSAforAlphafold_mixed_DELIM_all_unpaired_unrelaxed_rank_3_model_3_v1
Incorrect	0.373	\52_6ZW0\af2_6ZW0_DELIM_all_unpaired\MSAforAlphafold_mixed_DELIM_all_unpaired_unrelaxed_rank_4_model_5_v1
Incorrect	0.351	\52_6ZW0\af2_6ZW0_DELIM_all_unpaired\MSAforAlphafold_mixed_DELIM_all_unpaired_unrelaxed_rank_5_model_1_v1
Incorrect	0.633	\52_6ZW0\af2_6ZW0_DELIM_all_unpaired\MSAforAlphafold_mixed_DELIM_all_unpaired_unrelaxed_rank_1_model_4_v2
Incorrect	0.512	\52_6ZW0\af2_6ZW0_DELIM_all_unpaired\MSAforAlphafold_mixed_DELIM_all_unpaired_unrelaxed_rank_2_model_2_v2
Incorrect	0.4	\52_6ZW0\af2_6ZW0_DELIM_all_unpaired\MSAforAlphafold_mixed_DELIM_all_unpaired_unrelaxed_rank_3_model_5_v2
Incorrect	0.392	\52_6ZW0\af2_6ZW0_DELIM_all_unpaired\MSAforAlphafold_mixed_DELIM_all_unpaired_unrelaxed_rank_4_model_3_v2
Incorrect	0.336	\52_6ZW0\af2_6ZW0_DELIM_all_unpaired\MSAforAlphafold_mixed_DELIM_all_unpaired_unrelaxed_rank_5_model_1_v2
Incorrect	0.466	\52_6ZW0\af2_6ZW0_DELIM_all_unpaired\MSAforAlphafold_mixed_DELIM_all_unpaired_unrelaxed_rank_1_model_4_v3
Incorrect	0.42	\52_6ZW0\af2_6ZW0_DELIM_all_unpaired\MSAforAlphafold_mixed_DELIM_all_unpaired_unrelaxed_rank_2_model_2_v3
Incorrect	0.336	\52_6ZW0\af2_6ZW0_DELIM_all_unpaired\MSAforAlphafold_mixed_DELIM_all_unpaired_unrelaxed_rank_3_model_5_v3
Incorrect	0.331	\52_6ZW0\af2_6ZW0_DELIM_all_unpaired\MSAforAlphafold_mixed_DELIM_all_unpaired_unrelaxed_rank_4_model_3_v3
Incorrect	0.317	\52_6ZW0\af2_6ZW0_DELIM_all_unpaired\MSAforAlphafold_mixed_DELIM_all_unpaired_unrelaxed_rank_5_model_1_v3
Incorrect	0.469	\52_6ZW0\af2_6ZW0_DELIM_all_unpaired\MSAforAlphafold_mixed_DELIM_all_unpaired_unrelaxed_rank_1_model_2_v4
Incorrect	0.454	\52_6ZW0\af2_6ZW0_DELIM_all_unpaired\MSAforAlphafold_mixed_DELIM_all_unpaired_unrelaxed_rank_2_model_4_v4
Incorrect	0.36	\52_6ZW0\af2_6ZW0_DELIM_all_unpaired\MSAforAlphafold_mixed_DELIM_all_unpaired_unrelaxed_rank_3_model_5_v4
Incorrect	0.351	\52_6ZW0\af2_6ZW0_DELIM_all_unpaired\MSAforAlphafold_mixed_DELIM_all_unpaired_unrelaxed_rank_4_model_1_v4
Incorrect	0.333	\52_6ZW0\af2_6ZW0_DELIM_all_unpaired\MSAforAlphafold_mixed_DELIM_all_unpaired_unrelaxed_rank_5_model_3_v4
Incorrect	0.485	\52_6ZW0\af2_6ZW0_DELIM_all_unpaired\MSAforAlphafold_mixed_DELIM_all_unpaired_unrelaxed_rank_1_model_4_v5
Incorrect	0.415	\52_6ZW0\af2_6ZW0_DELIM_all_unpaired\MSAforAlphafold_mixed_DELIM_all_unpaired_unrelaxed_rank_2_model_2_v5
Incorrect	0.371	\52_6ZW0\af2_6ZW0_DELIM_all_unpaired\MSAforAlphafold_mixed_DELIM_all_unpaired_unrelaxed_rank_3_model_3_v5
Incorrect	0.354	\52_6ZW0\af2_6ZW0_DELIM_all_unpaired\MSAforAlphafold_mixed_DELIM_all_unpaired_unrelaxed_rank_4_model_5_v5
Incorrect	0.328	\52_6ZW0\af2_6ZW0_DELIM_all_unpaired\MSAforAlphafold_mixed_DELIM_all_unpaired_unrelaxed_rank_5_model_1_v5
Incorrect	0.528	\55_7O6N\af2_7O6N_DELIM_all_unpaired\MSAforAlphafold_mixed_DELIM_all_unpaired_unrelaxed_rank_1_model_5_v1
Incorrect	0.476	\55_7O6N\af2_7O6N_DELIM_all_unpaired\MSAforAlphafold_mixed_DELIM_all_unpaired_unrelaxed_rank_2_model_1_v1
Incorrect	0.455	\55_7O6N\af2_7O6N_DELIM_all_unpaired\MSAforAlphafold_mixed_DELIM_all_unpaired_unrelaxed_rank_3_model_4_v1
Incorrect	0.43	\55_7O6N\af2_7O6N_DELIM_all_unpaired\MSAforAlphafold_mixed_DELIM_all_unpaired_unrelaxed_rank_4_model_3_v1
Incorrect	0.421	\55_7O6N\af2_7O6N_DELIM_all_unpaired\MSAforAlphafold_mixed_DELIM_all_unpaired_unrelaxed_rank_5_model_2_v1
Incorrect	0.648	\55_7O6N\af2_7O6N_DELIM_all_unpaired\MSAforAlphafold_mixed_DELIM_all_unpaired_unrelaxed_rank_1_model_4_v2
Incorrect	0.497	\55_7O6N\af2_7O6N_DELIM_all_unpaired\MSAforAlphafold_mixed_DELIM_all_unpaired_unrelaxed_rank_2_model_2_v2
Incorrect	0.496	\55_7O6N\af2_7O6N_DELIM_all_unpaired\MSAforAlphafold_mixed_DELIM_all_unpaired_unrelaxed_rank_3_model_3_v2
Incorrect	0.458	\55_7O6N\af2_7O6N_DELIM_all_unpaired\MSAforAlphafold_mixed_DELIM_all_unpaired_unrelaxed_rank_4_model_1_v2
Incorrect	0.438	\55_7O6N\af2_7O6N_DELIM_all_unpaired\MSAforAlphafold_mixed_DELIM_all_unpaired_unrelaxed_rank_5_model_5_v2
Incorrect	0.597	\55_7O6N\af2_7O6N_DELIM_all_unpaired\MSAforAlphafold_mixed_DELIM_all_unpaired_unrelaxed_rank_1_model_3_v3
Incorrect	0.457	\55_7O6N\af2_7O6N_DELIM_all_unpaired\MSAforAlphafold_mixed_DELIM_all_unpaired_unrelaxed_rank_2_model_5_v3
Incorrect	0.455	\55_7O6N\af2_7O6N_DELIM_all_unpaired\MSAforAlphafold_mixed_DELIM_all_unpaired_unrelaxed_rank_3_model_1_v3
Incorrect	0.401	\55_7O6N\af2_7O6N_DELIM_all_unpaired\MSAforAlphafold_mixed_DELIM_all_unpaired_unrelaxed_rank_4_model_4_v3
Incorrect	0.282	\55_7O6N\af2_7O6N_DELIM_all_unpaired\MSAforAlphafold_mixed_DELIM_all_unpaired_unrelaxed_rank_5_model_2_v3
Incorrect	0.626	\55_7O6N\af2_7O6N_DELIM_all_unpaired\MSAforAlphafold_mixed_DELIM_all_unpaired_unrelaxed_rank_1_model_4_v4
Incorrect	0.506	\55_7O6N\af2_7O6N_DELIM_all_unpaired\MSAforAlphafold_mixed_DELIM_all_unpaired_unrelaxed_rank_2_model_3_v4
Incorrect	0.483	\55_7O6N\af2_7O6N_DELIM_all_unpaired\MSAforAlphafold_mixed_DELIM_all_unpaired_unrelaxed_rank_3_model_5_v4
Incorrect	0.452	\55_7O6N\af2_7O6N_DELIM_all_unpaired\MSAforAlphafold_mixed_DELIM_all_unpaired_unrelaxed_rank_4_model_1_v4
Incorrect	0.403	\55_7O6N\af2_7O6N_DELIM_all_unpaired\MSAforAlphafold_mixed_DELIM_all_unpaired_unrelaxed_rank_5_model_2_v4
Incorrect	0.499	\55_7O6N\af2_7O6N_DELIM_all_unpaired\MSAforAlphafold_mixed_DELIM_all_unpaired_unrelaxed_rank_1_model_1_v5
Incorrect	0.495	\55_7O6N\af2_7O6N_DELIM_all_unpaired\MSAforAlphafold_mixed_DELIM_all_unpaired_unrelaxed_rank_2_model_2_v5
Incorrect	0.493	\55_7O6N\af2_7O6N_DELIM_all_unpaired\MSAforAlphafold_mixed_DELIM_all_unpaired_unrelaxed_rank_3_model_3_v5
Incorrect	0.475	\55_7O6N\af2_7O6N_DELIM_all_unpaired\MSAforAlphafold_mixed_DELIM_all_unpaired_unrelaxed_rank_4_model_5_v5
Incorrect	0.428	\55_7O6N\af2_7O6N_DELIM_all_unpaired\MSAforAlphafold_mixed_DELIM_all_unpaired_unrelaxed_rank_5_model_4_v5
Incorrect	0.337	\60_6A31\af2_6A31_DELIM_all_unpaired\MSAforAlphafold_mixed_DELIM_all_unpaired_unrelaxed_rank_1_model_4_v1
Incorrect	0.32	\60_6A31\af2_6A31_DELIM_all_unpaired\MSAforAlphafold_mixed_DELIM_all_unpaired_unrelaxed_rank_2_model_3_v1
Incorrect	0.277	\60_6A31\af2_6A31_DELIM_all_unpaired\MSAforAlphafold_mixed_DELIM_all_unpaired_unrelaxed_rank_3_model_2_v1
Incorrect	0.255	\60_6A31\af2_6A31_DELIM_all_unpaired\MSAforAlphafold_mixed_DELIM_all_unpaired_unrelaxed_rank_4_model_1_v1
Incorrect	0.248	\60_6A31\af2_6A31_DELIM_all_unpaired\MSAforAlphafold_mixed_DELIM_all_unpaired_unrelaxed_rank_5_model_5_v1
Incorrect	0.348	\60_6A31\af2_6A31_DELIM_all_unpaired\MSAforAlphafold_mixed_DELIM_all_unpaired_unrelaxed_rank_1_model_3_v2
Incorrect	0.332	\60_6A31\af2_6A31_DELIM_all_unpaired\MSAforAlphafold_mixed_DELIM_all_unpaired_unrelaxed_rank_2_model_2_v2
Incorrect	0.327	\60_6A31\af2_6A31_DELIM_all_unpaired\MSAforAlphafold_mixed_DELIM_all_unpaired_unrelaxed_rank_3_model_4_v2
Incorrect	0.253	\60_6A31\af2_6A31_DELIM_all_unpaired\MSAforAlphafold_mixed_DELIM_all_unpaired_unrelaxed_rank_4_model_1_v2
Incorrect	0.251	\60_6A31\af2_6A31_DELIM_all_unpaired\MSAforAlphafold_mixed_DELIM_all_unpaired_unrelaxed_rank_5_model_5_v2
Incorrect	0.35	\60_6A31\af2_6A31_DELIM_all_unpaired\MSAforAlphafold_mixed_DELIM_all_unpaired_unrelaxed_rank_1_model_3_v3
Incorrect	0.34	\60_6A31\af2_6A31_DELIM_all_unpaired\MSAforAlphafold_mixed_DELIM_all_unpaired_unrelaxed_rank_2_model_4_v3
Incorrect	0.319	\60_6A31\af2_6A31_DELIM_all_unpaired\MSAforAlphafold_mixed_DELIM_all_unpaired_unrelaxed_rank_3_model_2_v3
Incorrect	0.257	\60_6A31\af2_6A31_DELIM_all_unpaired\MSAforAlphafold_mixed_DELIM_all_unpaired_unrelaxed_rank_4_model_1_v3
Incorrect	0.239	\60_6A31\af2_6A31_DELIM_all_unpaired\MSAforAlphafold_mixed_DELIM_all_unpaired_unrelaxed_rank_5_model_5_v3
Incorrect	0.337	\60_6A31\af2_6A31_DELIM_all_unpaired\MSAforAlphafold_mixed_DELIM_all_unpaired_unrelaxed_rank_1_model_4_v4
Incorrect	0.336	\60_6A31\af2_6A31_DELIM_all_unpaired\MSAforAlphafold_mixed_DELIM_all_unpaired_unrelaxed_rank_2_model_3_v4
Incorrect	0.318	\60_6A31\af2_6A31_DELIM_all_unpaired\MSAforAlphafold_mixed_DELIM_all_unpaired_unrelaxed_rank_3_model_2_v4
Incorrect	0.262	\60_6A31\af2_6A31_DELIM_all_unpaired\MSAforAlphafold_mixed_DELIM_all_unpaired_unrelaxed_rank_4_model_1_v4
Incorrect	0.237	\60_6A31\af2_6A31_DELIM_all_unpaired\MSAforAlphafold_mixed_DELIM_all_unpaired_unrelaxed_rank_5_model_5_v4
Incorrect	0.322	\60_6A31\af2_6A31_DELIM_all_unpaired\MSAforAlphafold_mixed_DELIM_all_unpaired_unrelaxed_rank_2_model_3_v5
Incorrect	0.289	\60_6A31\af2_6A31_DELIM_all_unpaired\MSAforAlphafold_mixed_DELIM_all_unpaired_unrelaxed_rank_3_model_2_v5
Incorrect	0.271	\60_6A31\af2_6A31_DELIM_all_unpaired\MSAforAlphafold_mixed_DELIM_all_unpaired_unrelaxed_rank_4_model_1_v5
Incorrect	0.23	\60_6A31\af2_6A31_DELIM_all_unpaired\MSAforAlphafold_mixed_DELIM_all_unpaired_unrelaxed_rank_5_model_5_v5
Medium	0.886	\2_5OJR\af2_5OJR_DELIM\MSAforAlphafold_mixed_DELIM_unrelaxed_rank_1_model_5_v1
Medium	0.885	\2_5OJR\af2_5OJR_DELIM\MSAforAlphafold_mixed_DELIM_unrelaxed_rank_1_model_5_v2
Medium	0.887	\2_5OJR\af2_5OJR_DELIM\MSAforAlphafold_mixed_DELIM_unrelaxed_rank_1_model_2_v5
Medium	0.813	\4_5V1U\af2_5V1U_DELIM\MSAforAlphafold_mixed_DELIM_unrelaxed_rank_1_model_2_v1
Medium	0.81	\4_5V1U\af2_5V1U_DELIM\MSAforAlphafold_mixed_DELIM_unrelaxed_rank_2_model_5_v1
Medium	0.804	\4_5V1U\af2_5V1U_DELIM\MSAforAlphafold_mixed_DELIM_unrelaxed_rank_3_model_1_v1
Medium	0.801	\4_5V1U\af2_5V1U_DELIM\MSAforAlphafold_mixed_DELIM_unrelaxed_rank_4_model_4_v1
Medium	0.781	\4_5V1U\af2_5V1U_DELIM\MSAforAlphafold_mixed_DELIM_unrelaxed_rank_5_model_3_v1
Medium	0.814	\4_5V1U\af2_5V1U_DELIM\MSAforAlphafold_mixed_DELIM_unrelaxed_rank_1_model_5_v2
Medium	0.811	\4_5V1U\af2_5V1U_DELIM\MSAforAlphafold_mixed_DELIM_unrelaxed_rank_2_model_2_v2
Medium	0.807	\4_5V1U\af2_5V1U_DELIM\MSAforAlphafold_mixed_DELIM_unrelaxed_rank_3_model_4_v2
Medium	0.806	\4_5V1U\af2_5V1U_DELIM\MSAforAlphafold_mixed_DELIM_unrelaxed_rank_4_model_3_v2
Medium	0.797	\4_5V1U\af2_5V1U_DELIM\MSAforAlphafold_mixed_DELIM_unrelaxed_rank_5_model_1_v2
Medium	0.819	\4_5V1U\af2_5V1U_DELIM\MSAforAlphafold_mixed_DELIM_unrelaxed_rank_1_model_5_v3
Medium	0.814	\4_5V1U\af2_5V1U_DELIM\MSAforAlphafold_mixed_DELIM_unrelaxed_rank_2_model_4_v3
Medium	0.814	\4_5V1U\af2_5V1U_DELIM\MSAforAlphafold_mixed_DELIM_unrelaxed_rank_3_model_1_v3
Medium	0.81	\4_5V1U\af2_5V1U_DELIM\MSAforAlphafold_mixed_DELIM_unrelaxed_rank_4_model_2_v3
Medium	0.792	\4_5V1U\af2_5V1U_DELIM\MSAforAlphafold_mixed_DELIM_unrelaxed_rank_5_model_3_v3
Medium	0.817	\4_5V1U\af2_5V1U_DELIM\MSAforAlphafold_mixed_DELIM_unrelaxed_rank_1_model_5_v4
Medium	0.811	\4_5V1U\af2_5V1U_DELIM\MSAforAlphafold_mixed_DELIM_unrelaxed_rank_2_model_2_v4
Medium	0.809	\4_5V1U\af2_5V1U_DELIM\MSAforAlphafold_mixed_DELIM_unrelaxed_rank_3_model_1_v4
Medium	0.806	\4_5V1U\af2_5V1U_DELIM\MSAforAlphafold_mixed_DELIM_unrelaxed_rank_4_model_4_v4
Medium	0.785	\4_5V1U\af2_5V1U_DELIM\MSAforAlphafold_mixed_DELIM_unrelaxed_rank_5_model_3_v4
Medium	0.818	\4_5V1U\af2_5V1U_DELIM\MSAforAlphafold_mixed_DELIM_unrelaxed_rank_1_model_5_v5
Medium	0.815	\4_5V1U\af2_5V1U_DELIM\MSAforAlphafold_mixed_DELIM_unrelaxed_rank_2_model_2_v5
Medium	0.812	\4_5V1U\af2_5V1U_DELIM\MSAforAlphafold_mixed_DELIM_unrelaxed_rank_3_model_1_v5
Medium	0.809	\4_5V1U\af2_5V1U_DELIM\MSAforAlphafold_mixed_DELIM_unrelaxed_rank_4_model_4_v5
Medium	0.79	\4_5V1U\af2_5V1U_DELIM\MSAforAlphafold_mixed_DELIM_unrelaxed_rank_5_model_3_v5
Medium	0.855	\12_6DO3\af2_6DO3_DELIM\MSAforAlphafold_mixed_DELIM_unrelaxed_rank_2_model_1_v1
Medium	0.881	\12_6DO3\af2_6DO3_DELIM\MSAforAlphafold_mixed_DELIM_unrelaxed_rank_1_model_2_v2
Medium	0.877	\12_6DO3\af2_6DO3_DELIM\MSAforAlphafold_mixed_DELIM_unrelaxed_rank_1_model_2_v4
Medium	0.872	\12_6DO3\af2_6DO3_DELIM\MSAforAlphafold_mixed_DELIM_unrelaxed_rank_1_model_2_v5
Medium	0.909	\13_6G04\af2_6G04_DELIM\MSAforAlphafold_mixed_DELIM_unrelaxed_rank_1_model_4_v1
Medium	0.901	\13_6G04\af2_6G04_DELIM\MSAforAlphafold_mixed_DELIM_unrelaxed_rank_1_model_2_v3
Medium	0.896	\13_6G04\af2_6G04_DELIM\MSAforAlphafold_mixed_DELIM_unrelaxed_rank_3_model_4_v3
Medium	0.906	\13_6G04\af2_6G04_DELIM\MSAforAlphafold_mixed_DELIM_unrelaxed_rank_1_model_4_v4
Medium	0.899	\13_6G04\af2_6G04_DELIM\MSAforAlphafold_mixed_DELIM_unrelaxed_rank_1_model_4_v5
Medium	0.704	\18_6IXQ\af2_6IXQ_DELIM\MSAforAlphafold_mixed_DELIM_unrelaxed_rank_1_model_2_v1
Medium	0.689	\18_6IXQ\af2_6IXQ_DELIM\MSAforAlphafold_mixed_DELIM_unrelaxed_rank_2_model_4_v1
Medium	0.683	\18_6IXQ\af2_6IXQ_DELIM\MSAforAlphafold_mixed_DELIM_unrelaxed_rank_3_model_3_v1
Medium	0.676	\18_6IXQ\af2_6IXQ_DELIM\MSAforAlphafold_mixed_DELIM_unrelaxed_rank_4_model_5_v1
Medium	0.718	\18_6IXQ\af2_6IXQ_DELIM\MSAforAlphafold_mixed_DELIM_unrelaxed_rank_1_model_3_v2
Medium	0.666	\18_6IXQ\af2_6IXQ_DELIM\MSAforAlphafold_mixed_DELIM_unrelaxed_rank_2_model_5_v2
Medium	0.652	\18_6IXQ\af2_6IXQ_DELIM\MSAforAlphafold_mixed_DELIM_unrelaxed_rank_3_model_2_v2
Medium	0.656	\18_6IXQ\af2_6IXQ_DELIM\MSAforAlphafold_mixed_DELIM_unrelaxed_rank_1_model_5_v3
Medium	0.717	\18_6IXQ\af2_6IXQ_DELIM\MSAforAlphafold_mixed_DELIM_unrelaxed_rank_1_model_3_v4
Medium	0.692	\18_6IXQ\af2_6IXQ_DELIM\MSAforAlphafold_mixed_DELIM_unrelaxed_rank_2_model_4_v4
Medium	0.67	\18_6IXQ\af2_6IXQ_DELIM\MSAforAlphafold_mixed_DELIM_unrelaxed_rank_3_model_5_v4
Medium	0.667	\18_6IXQ\af2_6IXQ_DELIM\MSAforAlphafold_mixed_DELIM_unrelaxed_rank_4_model_2_v4
Medium	0.718	\18_6IXQ\af2_6IXQ_DELIM\MSAforAlphafold_mixed_DELIM_unrelaxed_rank_1_model_3_v5
Medium	0.675	\18_6IXQ\af2_6IXQ_DELIM\MSAforAlphafold_mixed_DELIM_unrelaxed_rank_2_model_5_v5
Medium	0.64	\18_6IXQ\af2_6IXQ_DELIM\MSAforAlphafold_mixed_DELIM_unrelaxed_rank_3_model_4_v5
Medium	0.707	\19_6J0W\af2_6J0W_DELIM\MSAforAlphafold_mixed_DELIM_unrelaxed_rank_1_model_2_v5
Medium	0.862	\22_6JLH\af2_6JLH_DELIM\MSAforAlphafold_mixed_DELIM_unrelaxed_rank_1_model_2_v1
Medium	0.858	\22_6JLH\af2_6JLH_DELIM\MSAforAlphafold_mixed_DELIM_unrelaxed_rank_2_model_4_v1
Medium	0.848	\22_6JLH\af2_6JLH_DELIM\MSAforAlphafold_mixed_DELIM_unrelaxed_rank_3_model_5_v1
Medium	0.828	\22_6JLH\af2_6JLH_DELIM\MSAforAlphafold_mixed_DELIM_unrelaxed_rank_4_model_1_v1
Medium	0.746	\22_6JLH\af2_6JLH_DELIM\MSAforAlphafold_mixed_DELIM_unrelaxed_rank_5_model_3_v1
Medium	0.867	\22_6JLH\af2_6JLH_DELIM\MSAforAlphafold_mixed_DELIM_unrelaxed_rank_1_model_2_v2
Medium	0.852	\22_6JLH\af2_6JLH_DELIM\MSAforAlphafold_mixed_DELIM_unrelaxed_rank_2_model_4_v2
Medium	0.837	\22_6JLH\af2_6JLH_DELIM\MSAforAlphafold_mixed_DELIM_unrelaxed_rank_3_model_5_v2
Medium	0.829	\22_6JLH\af2_6JLH_DELIM\MSAforAlphafold_mixed_DELIM_unrelaxed_rank_4_model_1_v2
Medium	0.812	\22_6JLH\af2_6JLH_DELIM\MSAforAlphafold_mixed_DELIM_unrelaxed_rank_5_model_3_v2
Medium	0.861	\22_6JLH\af2_6JLH_DELIM\MSAforAlphafold_mixed_DELIM_unrelaxed_rank_1_model_2_v3
Medium	0.858	\22_6JLH\af2_6JLH_DELIM\MSAforAlphafold_mixed_DELIM_unrelaxed_rank_2_model_4_v3
Medium	0.838	\22_6JLH\af2_6JLH_DELIM\MSAforAlphafold_mixed_DELIM_unrelaxed_rank_3_model_1_v3
Medium	0.833	\22_6JLH\af2_6JLH_DELIM\MSAforAlphafold_mixed_DELIM_unrelaxed_rank_4_model_5_v3
Medium	0.754	\22_6JLH\af2_6JLH_DELIM\MSAforAlphafold_mixed_DELIM_unrelaxed_rank_5_model_3_v3
Medium	0.864	\22_6JLH\af2_6JLH_DELIM\MSAforAlphafold_mixed_DELIM_unrelaxed_rank_1_model_2_v4
Medium	0.858	\22_6JLH\af2_6JLH_DELIM\MSAforAlphafold_mixed_DELIM_unrelaxed_rank_2_model_5_v4
Medium	0.857	\22_6JLH\af2_6JLH_DELIM\MSAforAlphafold_mixed_DELIM_unrelaxed_rank_3_model_4_v4
Medium	0.791	\22_6JLH\af2_6JLH_DELIM\MSAforAlphafold_mixed_DELIM_unrelaxed_rank_4_model_1_v4
Medium	0.865	\22_6JLH\af2_6JLH_DELIM\MSAforAlphafold_mixed_DELIM_unrelaxed_rank_1_model_2_v5
Medium	0.857	\22_6JLH\af2_6JLH_DELIM\MSAforAlphafold_mixed_DELIM_unrelaxed_rank_2_model_4_v5
Medium	0.842	\22_6JLH\af2_6JLH_DELIM\MSAforAlphafold_mixed_DELIM_unrelaxed_rank_3_model_5_v5
Medium	0.811	\22_6JLH\af2_6JLH_DELIM\MSAforAlphafold_mixed_DELIM_unrelaxed_rank_4_model_1_v5
Medium	0.734	\22_6JLH\af2_6JLH_DELIM\MSAforAlphafold_mixed_DELIM_unrelaxed_rank_5_model_3_v5
Medium	0.956	\24_6JWJ\af2_6JWJ_DELIM\MSAforAlphafold_mixed_DELIM_unrelaxed_rank_1_model_4_v1
Medium	0.954	\24_6JWJ\af2_6JWJ_DELIM\MSAforAlphafold_mixed_DELIM_unrelaxed_rank_2_model_3_v1
Medium	0.954	\24_6JWJ\af2_6JWJ_DELIM\MSAforAlphafold_mixed_DELIM_unrelaxed_rank_3_model_1_v1
Medium	0.952	\24_6JWJ\af2_6JWJ_DELIM\MSAforAlphafold_mixed_DELIM_unrelaxed_rank_4_model_2_v1
Medium	0.95	\24_6JWJ\af2_6JWJ_DELIM\MSAforAlphafold_mixed_DELIM_unrelaxed_rank_5_model_5_v1
Medium	0.956	\24_6JWJ\af2_6JWJ_DELIM\MSAforAlphafold_mixed_DELIM_unrelaxed_rank_1_model_4_v2
Medium	0.955	\24_6JWJ\af2_6JWJ_DELIM\MSAforAlphafold_mixed_DELIM_unrelaxed_rank_2_model_1_v2
Medium	0.954	\24_6JWJ\af2_6JWJ_DELIM\MSAforAlphafold_mixed_DELIM_unrelaxed_rank_3_model_2_v2
Medium	0.953	\24_6JWJ\af2_6JWJ_DELIM\MSAforAlphafold_mixed_DELIM_unrelaxed_rank_4_model_3_v2
Medium	0.952	\24_6JWJ\af2_6JWJ_DELIM\MSAforAlphafold_mixed_DELIM_unrelaxed_rank_5_model_5_v2
Medium	0.956	\24_6JWJ\af2_6JWJ_DELIM\MSAforAlphafold_mixed_DELIM_unrelaxed_rank_1_model_4_v3
Medium	0.955	\24_6JWJ\af2_6JWJ_DELIM\MSAforAlphafold_mixed_DELIM_unrelaxed_rank_2_model_1_v3
Medium	0.954	\24_6JWJ\af2_6JWJ_DELIM\MSAforAlphafold_mixed_DELIM_unrelaxed_rank_3_model_2_v3
Medium	0.953	\24_6JWJ\af2_6JWJ_DELIM\MSAforAlphafold_mixed_DELIM_unrelaxed_rank_5_model_5_v3
Medium	0.957	\24_6JWJ\af2_6JWJ_DELIM\MSAforAlphafold_mixed_DELIM_unrelaxed_rank_1_model_4_v4
Medium	0.955	\24_6JWJ\af2_6JWJ_DELIM\MSAforAlphafold_mixed_DELIM_unrelaxed_rank_3_model_3_v4
Medium	0.955	\24_6JWJ\af2_6JWJ_DELIM\MSAforAlphafold_mixed_DELIM_unrelaxed_rank_2_model_2_v4
Medium	0.955	\24_6JWJ\af2_6JWJ_DELIM\MSAforAlphafold_mixed_DELIM_unrelaxed_rank_4_model_1_v4
Medium	0.952	\24_6JWJ\af2_6JWJ_DELIM\MSAforAlphafold_mixed_DELIM_unrelaxed_rank_5_model_5_v4
Medium	0.958	\24_6JWJ\af2_6JWJ_DELIM\MSAforAlphafold_mixed_DELIM_unrelaxed_rank_1_model_4_v5
Medium	0.955	\24_6JWJ\af2_6JWJ_DELIM\MSAforAlphafold_mixed_DELIM_unrelaxed_rank_2_model_2_v5
Medium	0.955	\24_6JWJ\af2_6JWJ_DELIM\MSAforAlphafold_mixed_DELIM_unrelaxed_rank_3_model_1_v5
Medium	0.954	\24_6JWJ\af2_6JWJ_DELIM\MSAforAlphafold_mixed_DELIM_unrelaxed_rank_4_model_3_v5
Medium	0.953	\24_6JWJ\af2_6JWJ_DELIM\MSAforAlphafold_mixed_DELIM_unrelaxed_rank_5_model_5_v5
Medium	0.931	\25_6KPB\af2_6KPB_DELIM\MSAforAlphafold_mixed_DELIM_unrelaxed_rank_1_model_1_v1
Medium	0.93	\25_6KPB\af2_6KPB_DELIM\MSAforAlphafold_mixed_DELIM_unrelaxed_rank_2_model_5_v1
Medium	0.93	\25_6KPB\af2_6KPB_DELIM\MSAforAlphafold_mixed_DELIM_unrelaxed_rank_3_model_4_v1
Medium	0.928	\25_6KPB\af2_6KPB_DELIM\MSAforAlphafold_mixed_DELIM_unrelaxed_rank_4_model_3_v1
Medium	0.927	\25_6KPB\af2_6KPB_DELIM\MSAforAlphafold_mixed_DELIM_unrelaxed_rank_5_model_2_v1
Medium	0.93	\25_6KPB\af2_6KPB_DELIM\MSAforAlphafold_mixed_DELIM_unrelaxed_rank_1_model_1_v2
Medium	0.916	\25_6KPB\af2_6KPB_DELIM\MSAforAlphafold_mixed_DELIM_unrelaxed_rank_2_model_4_v2
Medium	0.912	\25_6KPB\af2_6KPB_DELIM\MSAforAlphafold_mixed_DELIM_unrelaxed_rank_3_model_5_v2
Medium	0.911	\25_6KPB\af2_6KPB_DELIM\MSAforAlphafold_mixed_DELIM_unrelaxed_rank_4_model_3_v2
Medium	0.909	\25_6KPB\af2_6KPB_DELIM\MSAforAlphafold_mixed_DELIM_unrelaxed_rank_5_model_2_v2
Medium	0.931	\25_6KPB\af2_6KPB_DELIM\MSAforAlphafold_mixed_DELIM_unrelaxed_rank_1_model_3_v3
Medium	0.919	\25_6KPB\af2_6KPB_DELIM\MSAforAlphafold_mixed_DELIM_unrelaxed_rank_2_model_4_v3
Medium	0.916	\25_6KPB\af2_6KPB_DELIM\MSAforAlphafold_mixed_DELIM_unrelaxed_rank_3_model_2_v3
Medium	0.915	\25_6KPB\af2_6KPB_DELIM\MSAforAlphafold_mixed_DELIM_unrelaxed_rank_4_model_5_v3
Medium	0.915	\25_6KPB\af2_6KPB_DELIM\MSAforAlphafold_mixed_DELIM_unrelaxed_rank_5_model_1_v3
Medium	0.931	\25_6KPB\af2_6KPB_DELIM\MSAforAlphafold_mixed_DELIM_unrelaxed_rank_1_model_1_v4
Medium	0.93	\25_6KPB\af2_6KPB_DELIM\MSAforAlphafold_mixed_DELIM_unrelaxed_rank_2_model_3_v4
Medium	0.922	\25_6KPB\af2_6KPB_DELIM\MSAforAlphafold_mixed_DELIM_unrelaxed_rank_3_model_4_v4
Medium	0.918	\25_6KPB\af2_6KPB_DELIM\MSAforAlphafold_mixed_DELIM_unrelaxed_rank_5_model_2_v4
Medium	0.918	\25_6KPB\af2_6KPB_DELIM\MSAforAlphafold_mixed_DELIM_unrelaxed_rank_4_model_5_v4
Medium	0.932	\25_6KPB\af2_6KPB_DELIM\MSAforAlphafold_mixed_DELIM_unrelaxed_rank_1_model_1_v5
Medium	0.93	\25_6KPB\af2_6KPB_DELIM\MSAforAlphafold_mixed_DELIM_unrelaxed_rank_2_model_4_v5
Medium	0.928	\25_6KPB\af2_6KPB_DELIM\MSAforAlphafold_mixed_DELIM_unrelaxed_rank_4_model_3_v5
Medium	0.928	\25_6KPB\af2_6KPB_DELIM\MSAforAlphafold_mixed_DELIM_unrelaxed_rank_3_model_5_v5
Medium	0.915	\25_6KPB\af2_6KPB_DELIM\MSAforAlphafold_mixed_DELIM_unrelaxed_rank_5_model_2_v5
Medium	0.65	\26_6L0V\af2_6L0V_DELIM\MSAforAlphafold_mixed_DELIM_unrelaxed_rank_1_model_5_v3
Medium	0.635	\26_6L0V\af2_6L0V_DELIM\MSAforAlphafold_mixed_DELIM_unrelaxed_rank_2_model_5_v4
Medium	0.559	\26_6L0V\af2_6L0V_DELIM\MSAforAlphafold_mixed_DELIM_unrelaxed_rank_4_model_2_v4
Medium	0.637	\26_6L0V\af2_6L0V_DELIM\MSAforAlphafold_mixed_DELIM_unrelaxed_rank_1_model_5_v5
Medium	0.922	\27_6LPH\af2_6LPH_DELIM\MSAforAlphafold_mixed_DELIM_unrelaxed_rank_1_model_4_v1
Medium	0.913	\27_6LPH\af2_6LPH_DELIM\MSAforAlphafold_mixed_DELIM_unrelaxed_rank_2_model_5_v1
Medium	0.908	\27_6LPH\af2_6LPH_DELIM\MSAforAlphafold_mixed_DELIM_unrelaxed_rank_3_model_1_v1
Medium	0.908	\27_6LPH\af2_6LPH_DELIM\MSAforAlphafold_mixed_DELIM_unrelaxed_rank_4_model_3_v1
Medium	0.892	\27_6LPH\af2_6LPH_DELIM\MSAforAlphafold_mixed_DELIM_unrelaxed_rank_5_model_2_v1
Medium	0.906	\27_6LPH\af2_6LPH_DELIM\MSAforAlphafold_mixed_DELIM_unrelaxed_rank_1_model_5_v2
Medium	0.9	\27_6LPH\af2_6LPH_DELIM\MSAforAlphafold_mixed_DELIM_unrelaxed_rank_2_model_1_v2
Medium	0.898	\27_6LPH\af2_6LPH_DELIM\MSAforAlphafold_mixed_DELIM_unrelaxed_rank_3_model_3_v2
Medium	0.892	\27_6LPH\af2_6LPH_DELIM\MSAforAlphafold_mixed_DELIM_unrelaxed_rank_4_model_2_v2
Medium	0.908	\27_6LPH\af2_6LPH_DELIM\MSAforAlphafold_mixed_DELIM_unrelaxed_rank_1_model_5_v3
Medium	0.902	\27_6LPH\af2_6LPH_DELIM\MSAforAlphafold_mixed_DELIM_unrelaxed_rank_2_model_1_v3
Medium	0.915	\27_6LPH\af2_6LPH_DELIM\MSAforAlphafold_mixed_DELIM_unrelaxed_rank_1_model_4_v4
Medium	0.909	\27_6LPH\af2_6LPH_DELIM\MSAforAlphafold_mixed_DELIM_unrelaxed_rank_2_model_5_v4
Medium	0.906	\27_6LPH\af2_6LPH_DELIM\MSAforAlphafold_mixed_DELIM_unrelaxed_rank_3_model_1_v4
Medium	0.902	\27_6LPH\af2_6LPH_DELIM\MSAforAlphafold_mixed_DELIM_unrelaxed_rank_4_model_3_v4
Medium	0.916	\27_6LPH\af2_6LPH_DELIM\MSAforAlphafold_mixed_DELIM_unrelaxed_rank_1_model_4_v5
Medium	0.913	\27_6LPH\af2_6LPH_DELIM\MSAforAlphafold_mixed_DELIM_unrelaxed_rank_2_model_5_v5
Medium	0.91	\27_6LPH\af2_6LPH_DELIM\MSAforAlphafold_mixed_DELIM_unrelaxed_rank_3_model_3_v5
Medium	0.9	\27_6LPH\af2_6LPH_DELIM\MSAforAlphafold_mixed_DELIM_unrelaxed_rank_4_model_1_v5
Medium	0.892	\27_6LPH\af2_6LPH_DELIM\MSAforAlphafold_mixed_DELIM_unrelaxed_rank_5_model_2_v5
Medium	0.932	\28_6OCG\af2_6OCG_DELIM\MSAforAlphafold_mixed_DELIM_unrelaxed_rank_3_model_4_v1
Medium	0.932	\28_6OCG\af2_6OCG_DELIM\MSAforAlphafold_mixed_DELIM_unrelaxed_rank_4_model_1_v1
Medium	0.929	\28_6OCG\af2_6OCG_DELIM\MSAforAlphafold_mixed_DELIM_unrelaxed_rank_5_model_3_v1
Medium	0.938	\28_6OCG\af2_6OCG_DELIM\MSAforAlphafold_mixed_DELIM_unrelaxed_rank_2_model_4_v2
Medium	0.935	\28_6OCG\af2_6OCG_DELIM\MSAforAlphafold_mixed_DELIM_unrelaxed_rank_3_model_1_v2
Medium	0.931	\28_6OCG\af2_6OCG_DELIM\MSAforAlphafold_mixed_DELIM_unrelaxed_rank_5_model_3_v2
Medium	0.933	\28_6OCG\af2_6OCG_DELIM\MSAforAlphafold_mixed_DELIM_unrelaxed_rank_1_model_5_v3
Medium	0.932	\28_6OCG\af2_6OCG_DELIM\MSAforAlphafold_mixed_DELIM_unrelaxed_rank_2_model_2_v3
Medium	0.931	\28_6OCG\af2_6OCG_DELIM\MSAforAlphafold_mixed_DELIM_unrelaxed_rank_5_model_1_v3
Medium	0.931	\28_6OCG\af2_6OCG_DELIM\MSAforAlphafold_mixed_DELIM_unrelaxed_rank_3_model_4_v3
Medium	0.931	\28_6OCG\af2_6OCG_DELIM\MSAforAlphafold_mixed_DELIM_unrelaxed_rank_4_model_3_v3
Medium	0.931	\28_6OCG\af2_6OCG_DELIM\MSAforAlphafold_mixed_DELIM_unrelaxed_rank_1_model_1_v4
Medium	0.931	\28_6OCG\af2_6OCG_DELIM\MSAforAlphafold_mixed_DELIM_unrelaxed_rank_2_model_5_v4
Medium	0.929	\28_6OCG\af2_6OCG_DELIM\MSAforAlphafold_mixed_DELIM_unrelaxed_rank_3_model_4_v4
Medium	0.929	\28_6OCG\af2_6OCG_DELIM\MSAforAlphafold_mixed_DELIM_unrelaxed_rank_5_model_3_v4
Medium	0.929	\28_6OCG\af2_6OCG_DELIM\MSAforAlphafold_mixed_DELIM_unrelaxed_rank_4_model_2_v4
Medium	0.933	\28_6OCG\af2_6OCG_DELIM\MSAforAlphafold_mixed_DELIM_unrelaxed_rank_2_model_1_v5
Medium	0.93	\28_6OCG\af2_6OCG_DELIM\MSAforAlphafold_mixed_DELIM_unrelaxed_rank_4_model_3_v5
Medium	0.93	\28_6OCG\af2_6OCG_DELIM\MSAforAlphafold_mixed_DELIM_unrelaxed_rank_5_model_4_v5
Medium	0.792	\29_6PSD\af2_6PSD_DELIM\MSAforAlphafold_mixed_DELIM_unrelaxed_rank_1_model_4_v1
Medium	0.788	\29_6PSD\af2_6PSD_DELIM\MSAforAlphafold_mixed_DELIM_unrelaxed_rank_2_model_1_v1
Medium	0.784	\29_6PSD\af2_6PSD_DELIM\MSAforAlphafold_mixed_DELIM_unrelaxed_rank_3_model_3_v1
Medium	0.76	\29_6PSD\af2_6PSD_DELIM\MSAforAlphafold_mixed_DELIM_unrelaxed_rank_4_model_2_v1
Medium	0.787	\29_6PSD\af2_6PSD_DELIM\MSAforAlphafold_mixed_DELIM_unrelaxed_rank_1_model_1_v2
Medium	0.784	\29_6PSD\af2_6PSD_DELIM\MSAforAlphafold_mixed_DELIM_unrelaxed_rank_2_model_3_v2
Medium	0.781	\29_6PSD\af2_6PSD_DELIM\MSAforAlphafold_mixed_DELIM_unrelaxed_rank_3_model_5_v2
Medium	0.78	\29_6PSD\af2_6PSD_DELIM\MSAforAlphafold_mixed_DELIM_unrelaxed_rank_4_model_4_v2
Medium	0.759	\29_6PSD\af2_6PSD_DELIM\MSAforAlphafold_mixed_DELIM_unrelaxed_rank_5_model_2_v2
Medium	0.799	\29_6PSD\af2_6PSD_DELIM\MSAforAlphafold_mixed_DELIM_unrelaxed_rank_1_model_1_v3
Medium	0.787	\29_6PSD\af2_6PSD_DELIM\MSAforAlphafold_mixed_DELIM_unrelaxed_rank_2_model_4_v3
Medium	0.786	\29_6PSD\af2_6PSD_DELIM\MSAforAlphafold_mixed_DELIM_unrelaxed_rank_3_model_3_v3
Medium	0.778	\29_6PSD\af2_6PSD_DELIM\MSAforAlphafold_mixed_DELIM_unrelaxed_rank_4_model_5_v3
Medium	0.774	\29_6PSD\af2_6PSD_DELIM\MSAforAlphafold_mixed_DELIM_unrelaxed_rank_5_model_2_v3
Medium	0.79	\29_6PSD\af2_6PSD_DELIM\MSAforAlphafold_mixed_DELIM_unrelaxed_rank_2_model_3_v4
Medium	0.779	\29_6PSD\af2_6PSD_DELIM\MSAforAlphafold_mixed_DELIM_unrelaxed_rank_3_model_4_v4
Medium	0.769	\29_6PSD\af2_6PSD_DELIM\MSAforAlphafold_mixed_DELIM_unrelaxed_rank_4_model_5_v4
Medium	0.761	\29_6PSD\af2_6PSD_DELIM\MSAforAlphafold_mixed_DELIM_unrelaxed_rank_5_model_2_v4
Medium	0.781	\29_6PSD\af2_6PSD_DELIM\MSAforAlphafold_mixed_DELIM_unrelaxed_rank_1_model_1_v5
Medium	0.779	\29_6PSD\af2_6PSD_DELIM\MSAforAlphafold_mixed_DELIM_unrelaxed_rank_2_model_4_v5
Medium	0.769	\29_6PSD\af2_6PSD_DELIM\MSAforAlphafold_mixed_DELIM_unrelaxed_rank_3_model_3_v5
Medium	0.767	\29_6PSD\af2_6PSD_DELIM\MSAforAlphafold_mixed_DELIM_unrelaxed_rank_4_model_5_v5
Medium	0.763	\29_6PSD\af2_6PSD_DELIM\MSAforAlphafold_mixed_DELIM_unrelaxed_rank_5_model_2_v5
Medium	0.899	\32_6RKb\af2_6RKb_DELIM\MSAforAlphafold_mixed_DELIM_unrelaxed_rank_1_model_3_v1
Medium	0.897	\32_6RKb\af2_6RKb_DELIM\MSAforAlphafold_mixed_DELIM_unrelaxed_rank_2_model_5_v1
Medium	0.896	\32_6RKb\af2_6RKb_DELIM\MSAforAlphafold_mixed_DELIM_unrelaxed_rank_3_model_1_v1
Medium	0.895	\32_6RKb\af2_6RKb_DELIM\MSAforAlphafold_mixed_DELIM_unrelaxed_rank_5_model_4_v1
Medium	0.895	\32_6RKb\af2_6RKb_DELIM\MSAforAlphafold_mixed_DELIM_unrelaxed_rank_4_model_2_v1
[truncated: 772 more rows]

## Sheet: Figure4b
INDEX_PDB	REFRENCE LIGAND DELIMITATION	SCORE FRAGMENT CORRECT DELIMITATION	FRAGMENT CORRECT DELIMITATION	ALL_OTHER_SCORES (DELIM_START-DELIM_END)
[truncated: 42 more rows]

[truncated: 13 more sheets: Figure4c, Figure5b, Figure7a, Figure8a, Figure8b, Sfig1b, SFig3a, SFig3b, SFig3c, SFig4a, SFig4b, SFig8a, SFig8b]
